# Supplementary material for: B cell–based therapy produces antibodies that inhibit glioblastoma growth
Source: J Clin Invest. 2024 Aug 29;134(20):e177384. doi: 10.1172/JCI177384 (PMC11473152; doi:10.1172/JCI177384)
Supplement: Supplemental table 1 [file jci-134-177384-s183.xlsx]

## Sheet: Suppl_Table 1
gene_id	BVax1	BVax2	BVax3	Bnaive1	Bnaive2	Bnaive3	log2FoldChange	pvalue	padj	gene_name	gene_chr	gene_start	gene_end	gene_strand	gene_length	gene_biotype	gene_description	tf_family	BVax1_readcount	BVax2_readcount	BVax3_readcount	Bnaive1_readcount	Bnaive2_readcount	Bnaive3_readcount	BVax1_fpkm	BVax2_fpkm	BVax3_fpkm	Bnaive1_fpkm	Bnaive2_fpkm	Bnaive3_fpkm
ENSMUSG00000054072	7284.86	9599.62	7395.43	0	5.12373	0.90856	12.0288	1.07E-85	1.31E-82	Iigp1	18	60376029	60392627	+	3121	protein_coding	interferon inducible GTPase 1 [Source:MGI Symbol;Acc:MGI:1926259]	-	6811	9109	7980	0	5	1	121.285	154.918	123.321	0	0.0830694	0.0147298
ENSMUSG00000029417	889.885	15.8079	446.692	0	0	0	11.3058	1.35E-06	3.49E-05	Cxcl9	5	92321347	92328079	-	3016	protein_coding	chemokine (C-X-C motif) ligand 9 [Source:MGI Symbol;Acc:MGI:1352449]	-	832	15	482	0	0	0	15.3314	0.263988	7.70803	0	0	0
ENSMUSG00000068606	183.967	191.803	189.056	0	0	0	10.0463	7.33E-17	9.77E-15	Gm4841	18	60268301	60273267	-	2838	protein_coding	predicted gene 4841 [Source:MGI Symbol;Acc:MGI:3643814]	-	172	182	204	0	0	0	3.36826	3.40395	3.46693	0	0	0
ENSMUSG00000045502	148.671	5.26931	91.7479	0	0	0	8.84524	3.99E-05	0.000617172	Hcar2	5	123863570	123865499	-	1930	protein_coding	hydroxycarboxylic acid receptor 2 [Source:MGI Symbol;Acc:MGI:1933383]	-	139	5	99	0	0	0	4.00264	0.137511	2.47403	0	0	0
ENSMUSG00000066363	5960.73	7344.36	6679.99	24.3582	43.0393	29.9825	7.68758	6.94E-280	1.10E-275	Serpina3f	12	104214544	104221129	+	2290	protein_coding	serine (or cysteine) peptidase inhibitor, clade A, member 3F [Source:MGI Symbol;Acc:MGI:2182838]	-	5573	6969	7208	25	42	33	135.252	161.532	151.812	0.538256	0.950996	0.662474
ENSMUSG00000090942	55.6178	35.8313	18.5349	0	0	0	7.68234	6.42E-09	2.94E-07	F830016B08Rik	18	60293380	60303016	+	3297	protein_coding	RIKEN cDNA F830016B08 gene [Source:MGI Symbol;Acc:MGI:3588218]	-	52	34	20	0	0	0	0.876544	0.547374	0.292576	0	0	0
ENSMUSG00000078922	3837.63	2718.96	3564.27	19.4866	11.2722	20.8969	7.60336	4.28E-177	2.26E-173	Tgtp1	11	48985327	48994172	-	3205	protein_coding	T cell specific GTPase 1 [Source:MGI Symbol;Acc:MGI:98734]	-	3588	2580	3846	20	11	23	62.2177	42.7283	57.8774	0.307671	0.177963	0.329906
ENSMUSG00000073555	146.532	81.1473	127.891	0	2.04949	0	7.5183	3.05E-12	2.35E-10	Gm4951	18	60212080	60247820	+	2645	protein_coding	predicted gene 4951 [Source:MGI Symbol;Acc:MGI:3644953]	-	137	77	138	0	2	0	2.87862	1.54522	2.51641	0	0.0392075	0
ENSMUSG00000085977	32.0872	34.7774	25.0221	0	0	0	7.42481	1.27E-08	5.44E-07	Gm5970	18	60220843	60222058	+	1216	processed_pseudogene	predicted gene 5970 [Source:MGI Symbol;Acc:MGI:3646761]	-	30	33	27	0	0	0	1.37113	1.44047	1.07092	0	0	0
ENSMUSG00000035186	38.5046	8.43089	37.0698	0	0	0	7.29849	1.44E-07	4.71E-06	Ubd	17	37193892	37196095	+	931	protein_coding	ubiquitin D [Source:MGI Symbol;Acc:MGI:1344410]	-	36	8	40	0	0	0	2.14903	0.456105	2.07223	0	0	0
ENSMUSG00000063388	37.4351	17.9156	20.3884	0	0	0	7.1457	1.17E-07	3.93E-06	BC023105	18	60441753	60442983	+	1227	pseudogene	cDNA sequence BC023105 [Source:MGI Symbol;Acc:MGI:2384767]	-	35	17	22	0	0	0	1.58531	0.735409	0.86478	0	0	0
ENSMUSG00000039699	83.4267	9.48475	47.2641	0	1.02475	0	7.07357	2.42E-07	7.48E-06	Batf2	19	6140983	6172476	+	2522	protein_coding	basic leucine zipper transcription factor, ATF-like 2 [Source:MGI Symbol;Acc:MGI:1921731]	TF_bZIP	78	9	51	0	1	0	1.71885	0.189418	0.975333	0	0.0205598	0
ENSMUSG00000090799	11.7653	35.8313	19.4617	0	0	0	6.97144	4.84E-07	1.39E-05	Klhl33	14	50888582	50897507	-	6300	protein_coding	kelch-like 33 [Source:MGI Symbol;Acc:MGI:3644593]	-	11	34	21	0	0	0	0.097038	0.286459	0.160771	0	0	0
ENSMUSG00000105096	987.216	822.012	736.763	3.89731	14.3464	2.72568	6.96143	2.27E-75	2.12E-72	Gbp10	5	105215699	105239533	-	3873	protein_coding	guanylate-binding protein 10 [Source:MGI Symbol;Acc:MGI:4359647]	-	923	780	795	4	14	3	13.2447	10.6898	9.90028	0.050921	0.187433	0.0356093
ENSMUSG00000053318	436.386	20.0234	263.196	0	5.12373	0.90856	6.91171	1.32E-05	0.000248305	Slamf8	1	172581758	172590568	-	3079	protein_coding	SLAM family member 8 [Source:MGI Symbol;Acc:MGI:1921998]	-	408	19	284	0	5	1	7.36444	0.327543	4.44873	0	0.0842025	0.0149307
ENSMUSG00000016283	191.454	12.6463	110.283	0	2.04949	0.90856	6.74589	3.66E-06	8.17E-05	H2-M2	17	37480851	37483552	-	1551	protein_coding	histocompatibility 2, M region locus 2 [Source:MGI Symbol;Acc:MGI:95914]	-	179	12	119	0	2	1	6.41403	0.410671	3.70052	0	0.0668626	0.02964
ENSMUSG00000021403	33.1568	6.32317	15.7547	0	0	0	6.69063	4.34E-06	9.49E-05	Serpinb9b	13	33027416	33041884	+	3351	protein_coding	serine (or cysteine) peptidase inhibitor, clade B, member 9b [Source:MGI Symbol;Acc:MGI:894668]	-	31	6	17	0	0	0	0.514135	0.0950388	0.244682	0	0	0
ENSMUSG00000034855	2233.27	599.647	1605.12	2.92298	38.9403	2.72568	6.64088	1.02E-07	3.50E-06	Cxcl10	5	92346638	92348889	-	2252	protein_coding	chemokine (C-X-C motif) ligand 10 [Source:MGI Symbol;Acc:MGI:1352450]	-	2088	569	1732	3	38	3	51.529	13.4112	37.0943	0.0656806	0.874944	0.0612411
ENSMUSG00000115969	26.7393	36.8852	36.1431	0	1.02475	0	6.58423	3.47E-07	1.05E-05	Gm46519	15	75631969	75635910	-	2847	lincRNA	predicted gene, 46519 [Source:MGI Symbol;Acc:MGI:5826156]	-	25	35	39	0	1	0	0.488025	0.652537	0.660701	0	0.0182128	0
ENSMUSG00000031444	314.454	28.4543	227.98	0	5.12373	0.90856	6.58024	4.90E-06	0.000105094	F10	8	13037308	13056676	+	2731	protein_coding	coagulation factor X [Source:MGI Symbol;Acc:MGI:103107]	-	294	27	246	0	5	1	5.98295	0.524767	4.34451	0	0.0949321	0.0168333
ENSMUSG00000023903	163.645	5.26931	101.942	0	1.02475	1.81712	6.56224	4.35E-05	0.00065986	Mmp25	17	23628311	23645277	-	5303	protein_coding	matrix metallopeptidase 25 [Source:MGI Symbol;Acc:MGI:2443938]	-	153	5	110	0	1	2	1.60346	0.0500464	1.00046	0	0.00977785	0.017338
ENSMUSG00000034394	34.2263	3.16158	12.9744	0	0	0	6.55706	1.89E-05	0.000334423	Lif	11	4257557	4272514	+	4350	protein_coding	leukemia inhibitory factor [Source:MGI Symbol;Acc:MGI:96787]	-	32	3	14	0	0	0	0.408837	0.0366063	0.155227	0	0	0
ENSMUSG00000015437	28.8785	3.16158	17.6082	0	0	0	6.53811	1.60E-05	0.000291467	Gzmb	14	56258838	56262260	-	1436	protein_coding	granzyme B [Source:MGI Symbol;Acc:MGI:109267]	-	27	3	19	0	0	0	1.04496	0.11089	0.638156	0	0	0
ENSMUSG00000050511	57.7569	6.32317	28.7291	0	1.02475	0	6.4782	4.38E-06	9.55E-05	Oprd1	4	132110726	132144486	-	4021	protein_coding	opioid receptor, delta 1 [Source:MGI Symbol;Acc:MGI:97438]	-	54	6	31	0	1	0	0.746361	0.079203	0.371839	0	0.0128953	0
ENSMUSG00000104713	2132.73	1420.61	1897.98	12.6663	33.8166	20.8969	6.34634	1.25E-114	2.20E-111	Gbp6	5	105270702	105293698	-	5954	protein_coding	guanylate binding protein 6 [Source:MGI Symbol;Acc:MGI:2140937]	-	1994	1348	2048	13	33	23	18.6125	12.0173	16.5901	0.107651	0.287389	0.177586
ENSMUSG00000073489	231.028	6.32317	129.744	0.974328	2.04949	1.81712	6.24554	7.07E-06	0.000145107	Ifi204	1	173747293	173766943	-	3561	protein_coding	interferon activated gene 204 [Source:MGI Symbol;Acc:MGI:96429]	-	216	6	140	1	2	2	3.3711	0.0894342	1.8962	0.0138456	0.0291221	0.0258195
ENSMUSG00000031443	44.9221	4.21545	29.6559	0	0	0.90856	6.24298	1.42E-05	0.00026458	F7	8	13026034	13035809	+	1859	protein_coding	coagulation factor VII [Source:MGI Symbol;Acc:MGI:109325]	-	42	4	32	0	0	1	1.25562	0.11421	0.83023	0	0	0.0247292
ENSMUSG00000086196	20.3219	1.05386	18.5349	0	0	0	6.22491	0.000123065	0.00154943	Gm13571	2	60338188	60371234	+	3102	antisense	predicted gene 13571 [Source:MGI Symbol;Acc:MGI:3652223]	-	19	1	20	0	0	0	0.340409	0.0171113	0.310968	0	0	0
ENSMUSG00000114185	56.6874	3.16158	14.8279	0	1.02475	0	6.16321	3.90E-05	0.000607657	Gm47662	13	32997062	33001750	+	3561	lincRNA	predicted gene, 47662 [Source:MGI Symbol;Acc:MGI:6096750]	-	53	3	16	0	1	0	0.827167	0.0447171	0.216708	0	0.0145611	0
ENSMUSG00000032487	549.761	24.2388	257.635	0.974328	8.19797	2.72568	6.13371	3.14E-06	7.18E-05	Ptgs2	1	150100031	150108227	+	4580	protein_coding	prostaglandin-endoperoxide synthase 2 [Source:MGI Symbol;Acc:MGI:97798]	-	514	23	278	1	8	3	6.23716	0.266555	2.92757	0.0107651	0.090571	0.0301124
ENSMUSG00000058427	80.218	6.32317	49.1175	0	2.04949	0	6.11417	1.42E-06	3.64E-05	Cxcl2	5	90903871	90905938	+	2068	protein_coding	chemokine (C-X-C motif) ligand 2 [Source:MGI Symbol;Acc:MGI:1340094]	-	75	6	53	0	2	0	2.01558	0.154002	1.2361	0	0.0501469	0
ENSMUSG00000009376	136.905	0	57.4583	0	2.04949	0.90856	6.04449	0.0090898	0.0402258	Met	6	17463800	17573980	+	7679	protein_coding	met proto-oncogene [Source:MGI Symbol;Acc:MGI:96969]	-	128	0	62	0	2	1	0.926392	0	0.389417	0	0.0135049	0.00598667
ENSMUSG00000041046	155.088	8.43089	100.089	0	4.09898	0	6.02761	0.00131252	0.00962556	Ramp3	11	6658521	6677475	+	1380	protein_coding	receptor (calcitonin) activity modifying protein 3 [Source:MGI Symbol;Acc:MGI:1860292]	-	145	8	108	0	4	0	5.83954	0.307705	3.77461	0	0.150295	0
ENSMUSG00000026414	21.3915	4.21545	9.26746	0	0	0	6.02663	0.000108034	0.00139559	Tnnt2	1	135836354	135852260	+	7752	protein_coding	troponin T2, cardiac [Source:MGI Symbol;Acc:MGI:104597]	-	20	4	10	0	0	0	0.143386	0.0273886	0.0622177	0	0	0
ENSMUSG00000041324	73.8005	6.32317	43.5571	0	2.04949	0	5.98058	2.51E-06	5.95E-05	Inhba	13	16011851	16031621	+	6390	protein_coding	inhibin beta-A [Source:MGI Symbol;Acc:MGI:96570]	-	69	6	47	0	2	0	0.60012	0.0498396	0.354752	0	0.0162291	0
ENSMUSG00000027276	78.0788	2.10772	44.4838	0	2.04949	0	5.96161	0.00223991	0.0142164	Jag1	2	137081456	137116644	-	5827	protein_coding	jagged 1 [Source:MGI Symbol;Acc:MGI:1095416]	-	73	2	48	0	2	0	0.696253	0.0182184	0.397305	0	0.0177971	0
ENSMUSG00000022126	1447.13	41.1006	754.371	0	29.7176	6.35992	5.95959	0.00118058	0.00886692	Acod1	14	103046977	103056573	+	2623	protein_coding	aconitate decarboxylase 1 [Source:MGI Symbol;Acc:MGI:103206]	-	1353	39	814	0	29	7	28.6674	0.789206	14.9677	0	0.573277	0.122685
ENSMUSG00000051379	19.2523	3.16158	10.1942	0	0	0	5.93071	0.000180954	0.0020831	Flrt3	2	140650914	140671469	-	4865	protein_coding	fibronectin leucine rich transmembrane protein 3 [Source:MGI Symbol;Acc:MGI:1918686]	-	18	3	11	0	0	0	0.205627	0.0327313	0.109053	0	0	0
ENSMUSG00000078921	6273.05	4537.93	5983.07	61.3827	152.687	64.5078	5.91805	1.36E-96	1.80E-93	Tgtp2	11	49057194	49064206	-	2938	protein_coding	T cell specific GTPase 2 [Source:MGI Symbol;Acc:MGI:3710083]	-	5865	4306	6456	63	149	71	110.944	77.7941	105.984	1.05724	2.62966	1.11096
ENSMUSG00000091311	20.3219	1.05386	9.26746	0	0	0	5.84092	0.000546654	0.00497728	Spata31d1b	13	59712284	59719295	+	4287	protein_coding	spermatogenesis associated 31 subfamily D, member 1B [Source:MGI Symbol;Acc:MGI:3646080]	-	19	1	10	0	0	0	0.246314	0.0123814	0.112506	0	0	0
ENSMUSG00000030339	68.4527	1.05386	45.4106	0	2.04949	0	5.84058	0.00505421	0.0259917	Ltbr	6	125306571	125313885	-	2354	protein_coding	lymphotoxin B receptor [Source:MGI Symbol;Acc:MGI:104875]	-	64	1	49	0	2	0	1.511	0.0225485	1.00396	0	0.0440543	0
ENSMUSG00000020826	135.836	15.8079	63.0187	1.94866	0	1.81712	5.80419	1.78E-09	8.93E-08	Nos2	11	78920787	78960254	+	4412	protein_coding	nitric oxide synthase 2, inducible [Source:MGI Symbol;Acc:MGI:97361]	-	127	15	68	2	0	2	1.59977	0.18046	0.743363	0.0223501	0	0.0208394
ENSMUSG00000015947	37.4351	1.05386	18.5349	0.974328	0	0	5.77568	0.000206807	0.00231781	Fcgr1	3	96282909	96293969	-	2589	protein_coding	Fc receptor, IgG, high affinity I [Source:MGI Symbol;Acc:MGI:95498]	-	35	1	20	1	0	0	0.751321	0.0205018	0.372585	0.0190437	0	0
ENSMUSG00000052270	326.22	37.939	158.474	0	6.14847	3.63424	5.74343	6.46E-06	0.000134162	Fpr2	17	17887824	17893952	+	1296	protein_coding	formyl peptide receptor 2 [Source:MGI Symbol;Acc:MGI:1278319]	-	305	36	171	0	6	4	13.0793	1.47442	6.36383	0	0.240055	0.141888
ENSMUSG00000007682	35.2959	4.21545	13.9012	0	1.02475	0	5.67998	0.000126526	0.00158431	Dio2	12	90724552	90738438	-	5815	protein_coding	deiodinase, iodothyronine, type II [Source:MGI Symbol;Acc:MGI:1338833]	-	33	4	15	0	1	0	0.315394	0.0365119	0.124414	0	0.00891692	0
ENSMUSG00000028037	242.793	27.4004	127.891	2.92298	3.07424	1.81712	5.67963	8.51E-14	7.94E-12	Ifi44	3	151730922	151749960	-	6129	protein_coding	interferon-induced protein 44 [Source:MGI Symbol;Acc:MGI:2443016]	-	227	26	138	3	3	2	2.05838	0.225169	1.08597	0.0241333	0.0253803	0.0150014
ENSMUSG00000047250	16.0436	4.21545	5.56048	0	0	0	5.59163	0.000626916	0.00553962	Ptgs1	2	36230426	36252272	+	3884	protein_coding	prostaglandin-endoperoxide synthase 1 [Source:MGI Symbol;Acc:MGI:97797]	-	15	4	6	0	0	0	0.214636	0.0546645	0.0745074	0	0	0
ENSMUSG00000060594	8.55658	6.32317	10.1942	0	0	0	5.55454	0.000453444	0.00429296	Layn	9	51054640	51077094	-	2409	protein_coding	layilin [Source:MGI Symbol;Acc:MGI:2685357]	-	8	6	11	0	0	0	0.184562	0.132202	0.220234	0	0	0
ENSMUSG00000054203	93.0529	6.32317	37.0698	0.974328	2.04949	0	5.5368	9.60E-07	2.57E-05	Ifi205	1	174011998	174031810	-	4177	protein_coding	interferon activated gene 205 [Source:MGI Symbol;Acc:MGI:101847]	-	87	6	40	1	2	0	1.15756	0.0762449	0.461874	0.0118037	0.0248273	0
ENSMUSG00000091553	9.62616	25.2927	12.9744	0	1.02475	0	5.52343	0.000100263	0.00131286	Serpina3e-ps	12	104189517	104192926	-	1228	unprocessed_pseudogene	serine (or cysteine) peptidase inhibitor, clade A, member 3E, pseudogene [Source:MGI Symbol;Acc:MGI:2182837]	-	9	24	14	0	1	0	0.407318	1.03738	0.549867	0	0.0422247	0
ENSMUSG00000038037	2909.24	2609.36	2933.15	60.4084	66.6085	60.8735	5.49268	4.23E-224	3.35E-220	Socs1	16	10782240	10785536	-	2908	protein_coding	suppressor of cytokine signaling 1 [Source:MGI Symbol;Acc:MGI:1354910]	-	2720	2476	3165	62	65	67	51.9833	45.194	52.4937	1.05119	1.159	1.05918
ENSMUSG00000023349	688.805	30.562	397.574	0.974328	19.4702	4.5428	5.48594	0.00010709	0.00138623	Clec4n	6	123229843	123247021	+	1420	protein_coding	C-type lectin domain family 4, member n [Source:MGI Symbol;Acc:MGI:1861231]	-	644	29	429	1	19	5	25.205	1.08401	14.5712	0.0347213	0.693793	0.161872
ENSMUSG00000028270	22725.2	16468.7	20610.8	347.835	595.377	402.492	5.47459	2.59E-151	1.03E-147	Gbp2	3	142620602	142638008	+	2516	protein_coding	guanylate binding protein 2 [Source:MGI Symbol;Acc:MGI:102772]	-	21247	15627	22240	357	581	443	469.328	329.677	426.336	6.99587	11.9738	8.09437
ENSMUSG00000051314	1395.79	1796.83	1880.37	32.1528	60.46	28.1654	5.40192	1.51E-101	2.18E-98	Ffar2	7	30818348	30823775	-	2790	protein_coding	free fatty acid receptor 2 [Source:MGI Symbol;Acc:MGI:2441731]	-	1305	1705	2029	33	59	31	25.9954	32.4373	35.0756	0.583169	1.09651	0.510796
ENSMUSG00000004296	145.462	3.16158	64.8722	0	5.12373	0	5.39405	0.0116427	0.0481964	Il12b	11	44400063	44414033	+	1967	protein_coding	interleukin 12b [Source:MGI Symbol;Acc:MGI:96540]	-	136	3	70	0	5	0	3.84259	0.0809545	1.71641	0	0.131805	0
ENSMUSG00000062991	27.8089	0	15.7547	0	1.02475	0	5.38773	0.00131225	0.00962556	Nrg1	8	31814551	32884029	-	10351	protein_coding	neuregulin 1 [Source:MGI Symbol;Acc:MGI:96083]	-	26	0	17	0	1	0	0.139598	0	0.0792126	0	0.00500936	0
ENSMUSG00000021280	27.8089	5.26931	9.26746	0	1.02475	0	5.34384	0.000359109	0.00358883	Exoc3l4	12	111417017	111431678	+	5650	protein_coding	exocyst complex component 3-like 4 [Source:MGI Symbol;Acc:MGI:1921363]	-	26	5	10	0	1	0	0.255749	0.0469727	0.0853649	0	0.00917733	0
ENSMUSG00000004612	11.7653	10.5386	19.4617	0	0	0.90856	5.33066	0.000189104	0.00215595	Nkg7	7	43437073	43438249	+	914	protein_coding	natural killer cell group 7 sequence [Source:MGI Symbol;Acc:MGI:1931250]	-	11	10	21	0	0	1	0.668861	0.580735	1.10816	0	0	0.0502972
ENSMUSG00000062960	110.166	16.8618	65.799	0	4.09898	0.90856	5.30148	3.99E-09	1.88E-07	Kdr	5	75932827	75978458	-	9030	protein_coding	kinase insert domain protein receptor [Source:MGI Symbol;Acc:MGI:96683]	-	103	16	71	0	4	1	0.633927	0.0940495	0.379226	0	0.0229687	0.00509099
ENSMUSG00000048852	590.404	548.008	534.733	11.6919	14.3464	16.3541	5.29858	8.44E-80	8.92E-77	Gm12185	11	48904656	48992226	-	5587	protein_coding	predicted gene 12185 [Source:MGI Symbol;Acc:MGI:3652173]	-	552	520	577	12	14	18	5.49098	4.94025	4.98109	0.105898	0.129931	0.14811
ENSMUSG00000027611	274.88	22.1311	166.814	0	8.19797	3.63424	5.2974	0.00018099	0.0020831	Procr	2	155751117	155755471	+	2031	protein_coding	protein C receptor, endothelial [Source:MGI Symbol;Acc:MGI:104596]	-	257	21	180	0	8	4	7.03255	0.548825	4.27455	0	0.204242	0.0905399
ENSMUSG00000068154	19.2523	3.16158	17.6082	0	1.02475	0	5.26731	0.000484722	0.00452361	Insm1	2	146221921	146225020	+	3100	protein_coding	insulinoma-associated 1 [Source:MGI Symbol;Acc:MGI:1859980]	zf-C2H2	18	3	19	0	1	0	0.322701	0.051367	0.29561	0	0.0167264	0
ENSMUSG00000050737	118.723	15.8079	50.0443	0	2.04949	2.72568	5.25995	8.73E-09	3.92E-07	Ptges	2	30889471	30929863	-	3931	protein_coding	prostaglandin E synthase [Source:MGI Symbol;Acc:MGI:1927593]	-	111	15	54	0	2	3	1.56931	0.202541	0.66255	0	0.026381	0.0350839
ENSMUSG00000053101	48.1308	1.05386	18.5349	0	1.02475	0.90856	5.12936	0.000285881	0.00299468	Gpr141	13	19749682	19824257	-	5974	protein_coding	G protein-coupled receptor 141 [Source:MGI Symbol;Acc:MGI:2672983]	-	45	1	20	0	1	1	0.418636	0.00888503	0.16147	0	0.0086796	0.00769529
ENSMUSG00000000791	1433.23	961.122	1100.97	19.4866	53.2868	30.8911	5.08195	8.05E-72	7.10E-69	Il12rb1	8	70808449	70821424	+	4105	protein_coding	interleukin 12 receptor, beta 1 [Source:MGI Symbol;Acc:MGI:104579]	-	1340	912	1188	20	52	34	18.1418	11.7925	13.9582	0.240216	0.656833	0.380764
ENSMUSG00000047511	25.6698	4.21545	4.63373	0.974328	0	0	5.04736	0.00140872	0.010116	Olfr1396	11	49109982	49114874	-	4247	protein_coding	olfactory receptor 1396 [Source:MGI Symbol;Acc:MGI:3031230]	-	24	4	5	1	0	0	0.314064	0.0499922	0.0567826	0.0116092	0	0
ENSMUSG00000025997	17.1132	9.48475	7.41397	0.974328	0	0	5.02721	0.000690918	0.00597215	Ikzf2	1	69531214	69687245	-	11613	protein_coding	IKAROS family zinc finger 2 [Source:MGI Symbol;Acc:MGI:1342541]	zf-C2H2	16	9	8	1	0	0	0.0765711	0.041136	0.0332256	0.00424561	0	0
ENSMUSG00000037411	19.2523	6.32317	8.34072	0.974328	0	0	5.02386	0.000823852	0.00677437	Serpine1	5	137061504	137072268	-	3876	protein_coding	serine (or cysteine) peptidase inhibitor, clade E, member 1 [Source:MGI Symbol;Acc:MGI:97608]	-	18	6	9	1	0	0	0.258094	0.0821659	0.111992	0.0127204	0	0
ENSMUSG00000030142	1823.62	110.655	1053.71	0	81.9797	9.99416	5.02253	0.00890888	0.0396638	Clec4e	6	123281789	123289870	-	4965	protein_coding	C-type lectin domain family 4, member e [Source:MGI Symbol;Acc:MGI:1861232]	-	1705	105	1137	0	80	11	19.0851	1.12252	11.0451	0	0.835479	0.101851
ENSMUSG00000001444	1219.31	584.893	825.731	23.3839	32.7919	25.4397	5.01298	4.40E-62	3.17E-59	Tbx21	11	97098071	97115331	-	2488	protein_coding	T-box 21 [Source:MGI Symbol;Acc:MGI:1888984]	T-box	1140	555	891	24	32	28	25.465	11.8404	17.2725	0.475604	0.666906	0.517366
ENSMUSG00000037820	247.071	18.9695	128.818	0	8.19797	4.5428	4.9568	0.000468565	0.00440528	Tgm2	2	158116402	158146436	-	4608	protein_coding	transglutaminase 2, C polypeptide [Source:MGI Symbol;Acc:MGI:98731]	-	231	18	139	0	8	5	2.78605	0.207341	1.45489	0	0.0900207	0.0498824
ENSMUSG00000029915	125.14	4.21545	80.6269	0	4.09898	2.72568	4.94635	0.00128035	0.00946457	Clec5a	6	40574894	40585821	-	3840	protein_coding	C-type lectin domain family 5, member a [Source:MGI Symbol;Acc:MGI:1345151]	-	117	4	87	0	4	3	1.69334	0.0552908	1.09274	0	0.0540124	0.0359153
ENSMUSG00000022415	12.8349	4.21545	14.8279	0	1.02475	0	4.94029	0.00115278	0.0087159	Syngr1	15	80091334	80119501	+	4808	protein_coding	synaptogyrin 1 [Source:MGI Symbol;Acc:MGI:1328323]	-	12	4	16	0	1	0	0.13871	0.0441591	0.160503	0	0.0107845	0
ENSMUSG00000044811	44.9221	6.32317	37.9966	0	2.04949	0.90856	4.93675	9.76E-06	0.00019169	Cd300c2	11	114996721	115001880	-	1275	protein_coding	CD300C molecule 2 [Source:MGI Symbol;Acc:MGI:2153249]	-	42	6	41	0	2	1	1.83075	0.249784	1.55096	0	0.0813363	0.0360562
ENSMUSG00000032446	7.48701	6.32317	17.6082	0	0	0.90856	4.92223	0.0011802	0.00886692	Eomes	9	118478212	118486132	+	4155	protein_coding	eomesodermin [Source:MGI Symbol;Acc:MGI:1201683]	T-box	7	6	19	0	0	1	0.0936303	0.0766487	0.220552	0	0	0.0110642
ENSMUSG00000001870	16.0436	5.26931	10.1942	0	1.02475	0	4.91961	0.00113186	0.00861514	Ltbp1	17	75005568	75392512	+	10480	protein_coding	latent transforming growth factor beta binding protein 1 [Source:MGI Symbol;Acc:MGI:109151]	-	15	5	11	0	1	0	0.0795462	0.025324	0.0506243	0	0.0049477	0
ENSMUSG00000005640	26.7393	49.5315	40.7768	0.974328	2.04949	0.90856	4.91587	2.10E-08	8.55E-07	Insrr	3	87796951	87816101	+	5714	protein_coding	insulin receptor-related receptor [Source:MGI Symbol;Acc:MGI:1346037]	-	25	47	44	1	2	1	0.243158	0.436598	0.371398	0.00862868	0.0181491	0.00804544
ENSMUSG00000090231	62.0352	1.05386	25.0221	0	2.04949	0.90856	4.91322	0.000104579	0.00135816	Cfb	17	34856374	34862518	-	2825	protein_coding	complement factor B [Source:MGI Symbol;Acc:MGI:105975]	-	58	1	27	0	2	1	1.14104	0.0187891	0.46097	0	0.0367093	0.0162731
ENSMUSG00000030341	147.601	4.21545	85.2606	0	7.17322	0.90856	4.8842	0.00504628	0.0259677	Tnfrsf1a	6	125349362	125362484	+	2591	protein_coding	tumor necrosis factor receptor superfamily, member 1a [Source:MGI Symbol;Acc:MGI:1314884]	-	138	4	92	0	7	1	2.96006	0.0819439	1.71257	0	0.140086	0.0177428
ENSMUSG00000052928	12.8349	9.48475	8.34072	0	1.02475	0	4.87908	0.00103952	0.00809083	Ctif	18	75431224	75697696	-	6173	protein_coding	CBP80/20-dependent translation initiation factor [Source:MGI Symbol;Acc:MGI:2685518]	-	12	9	9	0	1	0	0.108037	0.0773874	0.0703192	0	0.00839979	0
ENSMUSG00000038517	253.489	88.5244	166.814	5.84597	4.09898	7.26848	4.87537	8.88E-22	1.90E-19	Tbkbp1	11	97136171	97151495	-	3975	protein_coding	TBK1 binding protein 1 [Source:MGI Symbol;Acc:MGI:1920424]	-	237	84	180	6	4	8	3.3136	1.12167	2.18405	0.0744215	0.052178	0.0925216
ENSMUSG00000062127	82.3571	23.185	33.3629	0	3.07424	1.81712	4.8382	3.17E-08	1.23E-06	Cttnbp2nl	3	105001915	105053146	-	8138	protein_coding	CTTNBP2 N-terminal like [Source:MGI Symbol;Acc:MGI:1933137]	-	77	22	36	0	3	2	0.525851	0.143493	0.21336	0	0.0191147	0.011298
ENSMUSG00000014361	85.5658	1.05386	50.0443	0	3.07424	1.81712	4.80864	0.00535517	0.0271003	Mertk	2	128698956	128802894	+	4336	protein_coding	c-mer proto-oncogene tyrosine kinase [Source:MGI Symbol;Acc:MGI:96965]	-	80	1	54	0	3	2	1.02539	0.0122415	0.600665	0	0.0358754	0.0212046
ENSMUSG00000034438	923.042	1296.25	1203.84	40.9218	36.8908	44.5195	4.8039	2.17E-103	3.45E-100	Gbp8	5	105014150	105139540	-	3443	protein_coding	guanylate-binding protein 8 [Source:MGI Symbol;Acc:MGI:1923324]	-	863	1230	1299	42	36	49	13.9304	18.9624	18.197	0.601446	0.542164	0.654258
ENSMUSG00000030088	9.62616	6.32317	12.0477	0	1.02475	0	4.75264	0.00174217	0.0118307	Aldh1l1	6	90486427	90600203	+	4516	protein_coding	aldehyde dehydrogenase 1 family, member L1 [Source:MGI Symbol;Acc:MGI:1340024]	-	9	6	13	0	1	0	0.110759	0.0705215	0.138841	0	0.0114818	0
ENSMUSG00000059498	208.567	16.8618	98.2351	0.974328	8.19797	3.63424	4.66513	7.02E-05	0.000976857	Fcgr3	1	171051174	171064935	-	1736	protein_coding	Fc receptor, IgG, low affinity III [Source:MGI Symbol;Acc:MGI:95500]	-	195	16	106	1	8	4	6.24273	0.489209	2.94499	0.0284011	0.238949	0.105925
ENSMUSG00000094027	10.6957	43.2083	44.4838	1.94866	2.04949	0	4.65731	1.86E-06	4.61E-05	Gm21762	13	120214593	120215947	-	830	protein_coding	predicted gene, 21762 [Source:MGI Symbol;Acc:MGI:5433926]	-	10	41	48	2	2	0	0.669594	2.62198	2.78927	0.118805	0.124944	0
ENSMUSG00000066682	13.9044	2.10772	10.1942	0	1.02475	0	4.65536	0.00382714	0.0211669	Pilrb2	5	137865827	137871815	-	1957	protein_coding	paired immunoglobin-like type 2 receptor beta 2 [Source:MGI Symbol;Acc:MGI:2450535]	-	13	2	11	0	1	0	0.369183	0.0542455	0.2711	0	0.0264956	0
ENSMUSG00000028238	36.3655	2.10772	10.1942	0.974328	1.02475	0	4.63547	0.00106233	0.00822803	Atp6v0d2	4	19876841	19922605	-	2716	protein_coding	ATPase, H+ transporting, lysosomal V0 subunit D2 [Source:MGI Symbol;Acc:MGI:1924415]	-	34	2	11	1	1	0	0.695727	0.0390863	0.19534	0.0181533	0.0190913	0
ENSMUSG00000024247	17.1132	1.05386	6.48722	0.974328	0	0	4.56428	0.00707115	0.0334583	Pkdcc	17	83215292	83225070	+	2712	protein_coding	protein kinase domain containing, cytoplasmic [Source:MGI Symbol;Acc:MGI:2147077]	-	16	1	7	1	0	0	0.327884	0.019572	0.12449	0.01818	0	0
ENSMUSG00000028364	6.41744	12.6463	5.56048	0.974328	0	0	4.56211	0.00358865	0.0201447	Tnc	4	63959785	64047015	-	7772	protein_coding	tenascin C [Source:MGI Symbol;Acc:MGI:101922]	-	6	12	6	1	0	0	0.042905	0.0819545	0.0372346	0.00634383	0	0
ENSMUSG00000026068	33.1568	15.8079	19.4617	0	2.04949	0.90856	4.55242	1.64E-05	0.000297474	Il18rap	1	40515362	40551705	+	6752	protein_coding	interleukin 18 receptor accessory protein [Source:MGI Symbol;Acc:MGI:1338888]	-	31	15	21	0	2	1	0.255164	0.117919	0.150008	0	0.015359	0.0068086
ENSMUSG00000079293	533.717	25.2927	265.976	0.974328	29.7176	5.45136	4.51526	0.00222564	0.014168	Clec7a	6	129461591	129472779	-	2638	polymorphic_pseudogene	C-type lectin domain family 7, member a [Source:MGI Symbol;Acc:MGI:1861431]	-	499	24	287	1	29	6	10.5127	0.482904	5.24729	0.01869	0.570017	0.10456
ENSMUSG00000027962	306.967	18.9695	155.693	0	17.4207	4.5428	4.45788	0.00591084	0.0290688	Vcam1	3	116109949	116129688	-	8870	protein_coding	vascular cell adhesion molecule 1 [Source:MGI Symbol;Acc:MGI:98926]	-	287	18	168	0	17	5	1.79824	0.107714	0.91351	0	0.099378	0.0259141
ENSMUSG00000024424	74.8701	10.5386	43.5571	2.92298	3.07424	0	4.45461	7.86E-07	2.15E-05	Ttc39c	18	12599926	12737050	+	5197	protein_coding	tetratricopeptide repeat domain 39C [Source:MGI Symbol;Acc:MGI:1919997]	-	70	10	47	3	3	0	0.748574	0.102134	0.436187	0.0284612	0.0299318	0
ENSMUSG00000022584	1867.47	733.488	1584.74	47.7421	85.0539	62.6907	4.42206	1.04E-44	4.99E-42	Ly6c2	15	75108158	75111970	-	2740	protein_coding	lymphocyte antigen 6 complex, locus C2 [Source:MGI Symbol;Acc:MGI:3712069]	-	1746	696	1710	49	83	69	35.4147	13.4829	30.1005	0.881718	1.5707	1.15768
ENSMUSG00000040328	375.42	101.171	226.126	14.6149	8.19797	9.99416	4.41921	4.94E-21	9.93E-19	Olfr56	11	48978889	49135387	+	4537	protein_coding	olfactory receptor 56 [Source:MGI Symbol;Acc:MGI:1333785]	-	351	96	244	15	8	11	4.2996	1.12312	2.59387	0.163007	0.0914294	0.111459
ENSMUSG00000025877	698.431	60.0701	384.6	12.6663	26.6434	15.4455	4.3851	3.26E-06	7.38E-05	Hk3	13	55005985	55021385	-	3682	protein_coding	hexokinase 3 [Source:MGI Symbol;Acc:MGI:2670962]	-	653	57	415	13	26	17	9.85641	0.821704	5.43616	0.174078	0.366146	0.212254
ENSMUSG00000042659	45.9916	8.43089	27.8024	0	4.09898	0	4.37833	4.08E-05	0.000629516	Arrdc4	7	68736995	68749241	-	4039	protein_coding	arrestin domain containing 4 [Source:MGI Symbol;Acc:MGI:1913662]	-	43	8	30	0	4	0	0.591676	0.105133	0.358241	0	0.0513512	0
ENSMUSG00000003352	424.62	24.2388	241.881	0	27.6681	6.35992	4.34531	0.0112204	0.0469903	Cacnb3	15	98630840	98644529	+	4010	protein_coding	calcium channel, voltage-dependent, beta 3 subunit [Source:MGI Symbol;Acc:MGI:103307]	-	397	23	261	0	27	7	5.50219	0.304444	3.13923	0	0.349128	0.0802498
ENSMUSG00000025492	462.056	30.562	316.02	7.79463	25.6186	7.26848	4.31599	9.32E-05	0.00124122	Ifitm3	7	141009586	141010770	-	678	protein_coding	interferon induced transmembrane protein 3 [Source:MGI Symbol;Acc:MGI:1913391]	-	432	29	341	8	25	8	35.4114	2.27035	24.2579	0.581761	1.91194	0.542438
ENSMUSG00000031551	128.349	4.21545	79.7002	1.94866	5.12373	3.63424	4.3134	6.66E-07	1.85E-05	Ido1	8	24584136	24597009	-	1825	protein_coding	indoleamine 2,3-dioxygenase 1 [Source:MGI Symbol;Acc:MGI:96416]	-	120	4	86	2	5	4	3.65433	0.116338	2.27281	0.0540321	0.14206	0.10076
ENSMUSG00000032377	8.55658	20.0234	9.26746	0	1.02475	0.90856	4.28909	0.00115642	0.0087268	Plscr4	9	92457373	92492456	+	3590	protein_coding	phospholipid scramblase 4 [Source:MGI Symbol;Acc:MGI:2143267]	-	8	19	10	0	1	1	0.123847	0.280921	0.134349	0	0.0144434	0.0128055
ENSMUSG00000029581	2627.94	245.55	1541.18	23.3839	158.836	48.1537	4.26081	0.000107761	0.00139378	Fscn1	5	142960343	142973185	+	3012	protein_coding	fascin actin-bundling protein 1 [Source:MGI Symbol;Acc:MGI:1352745]	-	2457	233	1663	24	155	53	45.3356	4.10606	26.6296	0.392863	2.66834	0.80893
ENSMUSG00000038507	348.681	45.316	179.789	1.94866	19.4702	9.0856	4.2362	8.18E-05	0.00111847	Parp12	6	39086410	39118349	-	3995	protein_coding	poly (ADP-ribose) polymerase family, member 12 [Source:MGI Symbol;Acc:MGI:2143990]	-	326	43	194	2	19	10	4.53514	0.571315	2.34214	0.024683	0.246605	0.115073
ENSMUSG00000045954	11.7653	12.6463	12.0477	0.974328	1.02475	0	4.22593	0.0010881	0.0083623	Cavin2	1	51289126	51302960	+	3055	protein_coding	caveolae associated 2 [Source:MGI Symbol;Acc:MGI:99513]	-	11	12	13	1	1	0	0.200111	0.208494	0.205239	0.0161389	0.0169728	0
ENSMUSG00000022586	210.706	40.0467	126.964	3.89731	10.2475	6.35992	4.20958	9.12E-13	7.54E-11	Ly6i	15	74979534	74983430	-	1156	protein_coding	lymphocyte antigen 6 complex, locus I [Source:MGI Symbol;Acc:MGI:1888480]	-	197	38	137	4	10	7	9.47105	1.74482	5.71598	0.170603	0.448546	0.278375
ENSMUSG00000024679	373.281	14.7541	242.808	2.92298	19.4702	11.8113	4.20623	0.000773452	0.00648082	Ms4a6d	19	11586604	11604849	-	1735	protein_coding	membrane-spanning 4-domains, subfamily A, member 6D [Source:MGI Symbol;Acc:MGI:1916024]	-	349	14	262	3	19	13	11.1793	0.428305	7.28332	0.0852523	0.567831	0.344456
ENSMUSG00000035385	34.2263	1.05386	18.5349	0	2.04949	0.90856	4.20197	0.00119039	0.00891532	Ccl2	11	82035571	82037453	+	1138	protein_coding	chemokine (C-C motif) ligand 2 [Source:MGI Symbol;Acc:MGI:98259]	-	32	1	20	0	2	1	1.56278	0.0466425	0.847648	0	0.0911281	0.0403969
ENSMUSG00000048376	28.8785	13.7002	11.121	0.974328	2.04949	0	4.19011	0.000171354	0.00199077	F2r	13	95601803	95618487	-	3336	protein_coding	coagulation factor II (thrombin) receptor [Source:MGI Symbol;Acc:MGI:101802]	-	27	13	12	1	2	0	0.449808	0.206843	0.173493	0.0147794	0.0310863	0
ENSMUSG00000000489	23.5306	4.21545	25.0221	0	2.04949	0.90856	4.17877	0.000408234	0.00396492	Pdgfb	15	79995874	80014977	-	4161	protein_coding	platelet derived growth factor, B polypeptide [Source:MGI Symbol;Acc:MGI:97528]	-	22	4	27	0	2	1	0.293842	0.0510254	0.312964	0	0.0249228	0.0110482
ENSMUSG00000040253	5078.33	3777.04	2856.23	179.276	254.137	213.512	4.17862	1.47E-78	1.46E-75	Gbp7	3	142530342	142550149	+	5614	protein_coding	guanylate binding protein 7 [Source:MGI Symbol;Acc:MGI:2444421]	-	4748	3584	3082	184	248	235	47.0032	33.886	26.4782	1.61596	2.29057	1.92436
ENSMUSG00000045664	43.8525	5.26931	37.9966	0.974328	2.04949	1.81712	4.17227	2.03E-05	0.000353265	Cdc42ep2	19	5917556	5924816	-	1491	protein_coding	CDC42 effector protein (Rho GTPase binding) 2 [Source:MGI Symbol;Acc:MGI:1929744]	-	41	5	41	1	2	2	1.52825	0.177999	1.32628	0.0330679	0.0695532	0.0616655
ENSMUSG00000099775	20.3219	7.37703	7.41397	0	2.04949	0	4.15474	0.00261952	0.01604	Gm5960	15	75071112	75074638	+	406	unprocessed_pseudogene	predicted gene 5960 [Source:MGI Symbol;Acc:MGI:3779540]	-	19	7	8	0	2	0	2.60086	0.915158	0.950368	0	0.255428	0
ENSMUSG00000029490	48.1308	5.26931	32.4361	0	3.07424	1.81712	4.14379	4.31E-05	0.000657443	Mfsd7a	5	108441054	108448891	-	2508	protein_coding	major facilitator superfamily domain containing 7A [Source:MGI Symbol;Acc:MGI:2442629]	-	45	5	35	0	3	2	0.997182	0.10582	0.673082	0	0.0620238	0.03666
ENSMUSG00000078853	6613.17	5963.8	7589.12	369.27	465.235	344.344	4.09755	6.27E-133	1.99E-129	Igtp	11	58199556	58207591	+	2022	protein_coding	interferon gamma induced GTPase [Source:MGI Symbol;Acc:MGI:107729]	-	6183	5659	8189	379	454	379	169.945	148.553	195.334	9.2415	11.6423	8.61684
ENSMUSG00000082292	2458.95	1346.83	2069.42	92.5612	160.885	93.5817	4.08403	2.03E-54	1.19E-51	Gm12250	11	58187739	58189012	+	1274	processed_pseudogene	predicted gene 12250 [Source:MGI Symbol;Acc:MGI:3649299]	-	2299	1278	2233	95	157	103	100.29	53.2458	84.537	3.67653	6.38991	3.7167
ENSMUSG00000046999	297.341	27.4004	156.62	6.8203	16.3959	5.45136	4.0738	4.34E-05	0.00065986	1110032F04Rik	3	68869586	68872163	+	2578	protein_coding	RIKEN cDNA 1110032F04 gene [Source:MGI Symbol;Acc:MGI:1915975]	-	278	26	169	7	16	6	5.9931	0.535322	3.16178	0.133875	0.321812	0.106994
ENSMUSG00000091272	37.4351	6.32317	20.3884	0	1.02475	2.72568	4.06742	0.000156309	0.00186093	Gm17641	3	68867917	68870266	-	2350	TEC	predicted gene, 17641 [Source:MGI Symbol;Acc:MGI:4937275]	-	35	6	22	0	1	3	0.827732	0.135521	0.451526	0	0.0220646	0.0586872
ENSMUSG00000053007	37.4351	1.05386	11.121	0	3.07424	0	4.05417	0.00360654	0.0202175	Creb5	6	53287270	53700376	+	25021	protein_coding	cAMP responsive element binding protein 5 [Source:MGI Symbol;Acc:MGI:2443973]	TF_bZIP	35	1	12	0	3	0	0.0777415	0.00212139	0.0231315	0	0.00621701	0
ENSMUSG00000021675	12.8349	10.5386	8.34072	0	1.02475	0.90856	4.03367	0.00248045	0.0153889	F2rl2	13	95696853	95702739	+	2502	protein_coding	coagulation factor II (thrombin) receptor-like 2 [Source:MGI Symbol;Acc:MGI:1298208]	-	12	10	9	0	1	1	0.266553	0.212147	0.173493	0	0.0207242	0.018374
ENSMUSG00000020310	16.0436	20.0234	11.121	1.94866	0	0.90856	4.02663	0.000297544	0.00308025	Madcam1	10	79664559	79668537	+	1436	protein_coding	mucosal vascular addressin cell adhesion molecule 1 [Source:MGI Symbol;Acc:MGI:103579]	-	15	19	12	2	0	1	0.580532	0.702301	0.403046	0.0686689	0	0.0320137
ENSMUSG00000078763	289.854	56.9085	200.177	7.79463	18.4454	8.17704	3.9987	7.68E-14	7.21E-12	Slfn1	11	83116849	83122670	+	1864	protein_coding	schlafen 1 [Source:MGI Symbol;Acc:MGI:1313259]	-	271	54	216	8	18	9	8.08003	1.5377	5.58902	0.211606	0.500716	0.221966
ENSMUSG00000020709	33.1568	1.05386	12.0477	0	3.07424	0	3.95374	0.00450252	0.023914	Adap2	11	80154105	80178958	+	1785	protein_coding	ArfGAP with dual PH domains 2 [Source:MGI Symbol;Acc:MGI:2663075]	-	31	1	13	0	3	0	0.96519	0.0297362	0.351263	0	0.0871461	0
ENSMUSG00000030223	19.2523	3.16158	7.41397	0	1.02475	0.90856	3.94473	0.00589052	0.0289958	Ptpro	6	137252319	137463233	+	6723	protein_coding	protein tyrosine phosphatase, receptor type, O [Source:MGI Symbol;Acc:MGI:1097152]	-	18	3	8	0	1	1	0.148799	0.0236855	0.0573924	0	0.00771262	0.00683797
ENSMUSG00000086513	20.3219	36.8852	16.6814	0.974328	2.04949	1.81712	3.93092	9.73E-06	0.000191286	9130208D14Rik	7	105824223	105831515	-	7293	unprocessed_pseudogene	RIKEN cDNA 9130208D14 gene [Source:MGI Symbol;Acc:MGI:1924950]	-	19	35	18	1	2	2	0.144789	0.254734	0.11904	0.00676049	0.0142196	0.0126071
ENSMUSG00000028327	53.4787	0	20.3884	2.92298	1.02475	0.90856	3.92856	0.00128043	0.00946457	Stra6l	4	45848664	45887008	+	9567	protein_coding	STRA6-like [Source:MGI Symbol;Acc:MGI:1921402]	-	50	0	22	3	1	1	0.290458	0	0.110911	0.0154607	0.00541987	0.00480523
ENSMUSG00000040907	25.6698	2.10772	30.5826	0	3.07424	0.90856	3.89949	0.000876344	0.00708125	Atp1a3	7	24978167	25005958	-	5958	protein_coding	ATPase, Na+/K+ transporting, alpha 3 polypeptide [Source:MGI Symbol;Acc:MGI:88107]	-	24	2	33	0	3	1	0.223872	0.0178178	0.267141	0	0.0261087	0.00771595
ENSMUSG00000024164	962.616	86.4166	378.112	8.76895	51.2373	36.3424	3.88904	0.000267583	0.0028443	C3	17	57203970	57228136	-	5143	protein_coding	complement component 3 [Source:MGI Symbol;Acc:MGI:88227]	-	900	82	408	9	50	40	9.72558	0.846295	3.82623	0.08628	0.504102	0.357547
ENSMUSG00000002565	56.6874	3.16158	24.0954	1.94866	2.04949	1.81712	3.85216	0.000123115	0.00154943	Scin	12	40059769	40134228	-	2999	protein_coding	scinderin [Source:MGI Symbol;Acc:MGI:1306794]	-	53	3	26	2	2	2	0.982175	0.0530969	0.418143	0.0328805	0.0345795	0.030658
ENSMUSG00000073490	311.246	8.43089	111.21	0.974328	23.5692	5.45136	3.84717	0.0114176	0.0475835	Ifi207	1	173723427	173741747	-	3422	protein_coding	interferon activated gene 207 [Source:MGI Symbol;Acc:MGI:2138302]	-	291	8	120	1	23	6	4.7261	0.124089	1.69133	0.014408	0.348508	0.0806049
ENSMUSG00000027514	7084.85	3740.15	5764.36	249.428	540.041	369.784	3.83951	1.64E-44	7.64E-42	Zbp1	2	173206612	173218923	-	3529	protein_coding	Z-DNA binding protein 1 [Source:MGI Symbol;Acc:MGI:1927449]	-	6624	3549	6220	256	527	407	104.318	53.38	85.0093	3.57662	7.74326	5.30192
ENSMUSG00000031712	181.827	153.864	215.932	10.7176	16.3959	11.8113	3.83191	1.21E-28	3.71E-26	Il15	8	82331632	82403222	-	2261	protein_coding	interleukin 15 [Source:MGI Symbol;Acc:MGI:103014]	-	170	146	233	11	16	13	4.17867	3.42749	4.9703	0.23987	0.366931	0.264322
ENSMUSG00000102051	11.7653	3.16158	12.9744	0	2.04949	0	3.82543	0.00862081	0.038779	I830127L07Rik	15	75131377	75135128	-	798	transcribed_unprocessed_pseudogene	RIKEN cDNA I830127L07 gene [Source:MGI Symbol;Acc:MGI:3612406]	-	11	3	14	0	2	0	0.766089	0.199546	0.846161	0	0.129955	0
ENSMUSG00000031596	10.6957	6.32317	10.1942	0	1.02475	0.90856	3.8163	0.00549758	0.0275748	Slc7a2	8	40862396	40922308	+	9135	protein_coding	solute carrier family 7 (cationic amino acid transporter, y+ system), member 2 [Source:MGI Symbol;Acc:MGI:99828]	-	10	6	11	0	1	1	0.0608388	0.0348632	0.058078	0	0.00567618	0.00503247
ENSMUSG00000022037	38.5046	6.32317	25.0221	0	5.12373	0	3.81237	0.000450646	0.00427225	Clu	14	65968483	65981547	+	3437	protein_coding	clusterin [Source:MGI Symbol;Acc:MGI:88423]	-	36	6	27	0	5	0	0.58212	0.0926608	0.378889	0	0.0754319	0
ENSMUSG00000020388	39.5742	3.16158	25.9489	0	4.09898	0.90856	3.80445	0.000523952	0.00480921	Pdlim4	11	54054928	54069014	-	2560	protein_coding	PDZ and LIM domain 4 [Source:MGI Symbol;Acc:MGI:1353470]	-	37	3	28	0	4	1	0.803251	0.0622022	0.527528	0	0.0810186	0.0179577
ENSMUSG00000050232	154.019	619.671	398.501	19.4866	33.8166	30.8911	3.79989	9.47E-20	1.66E-17	Cxcr3	X	101731535	101734269	-	1731	protein_coding	chemokine (C-X-C motif) receptor 3 [Source:MGI Symbol;Acc:MGI:1277207]	-	144	588	430	20	33	34	4.62333	18.0304	11.9812	0.569662	0.988511	0.902967
ENSMUSG00000017493	27.8089	11.5925	14.8279	0	3.07424	0.90856	3.79376	0.000242214	0.00262385	Igfbp4	11	99041244	99054392	+	4416	protein_coding	insulin-like growth factor binding protein 4 [Source:MGI Symbol;Acc:MGI:96439]	-	26	11	16	0	3	1	0.327215	0.132217	0.174751	0	0.0352255	0.0104102
ENSMUSG00000092021	10.6957	2.10772	13.9012	1.94866	0	0	3.78681	0.0118625	0.0489236	Gbp11	5	105323042	105346472	-	2692	polymorphic_pseudogene	guanylate binding protein 11 [Source:MGI Symbol;Acc:MGI:3646307]	-	10	2	15	2	0	0	0.20645	0.0394348	0.268747	0.0366302	0	0
ENSMUSG00000026358	289.854	29.5081	193.69	9.74328	10.2475	17.2626	3.78154	2.77E-05	0.000459103	Rgs1	1	144242296	144249242	-	6947	protein_coding	regulator of G-protein signaling 1 [Source:MGI Symbol;Acc:MGI:1354694]	-	271	28	209	10	10	19	2.16801	0.213937	1.45103	0.070972	0.0746393	0.125732
ENSMUSG00000020057	202.149	15.8079	100.089	3.89731	10.2475	9.0856	3.77549	5.12E-08	1.89E-06	Dram1	10	88322804	88379080	-	3045	protein_coding	DNA-damage regulated autophagy modulator 1 [Source:MGI Symbol;Acc:MGI:1918962]	-	189	15	108	4	10	10	3.44956	0.261474	1.71066	0.0647675	0.170285	0.150974
ENSMUSG00000043050	8.55658	7.37703	10.1942	0.974328	0	0.90856	3.76807	0.00633153	0.0306658	Tnp2	16	10787936	10788660	-	554	protein_coding	transition protein 2 [Source:MGI Symbol;Acc:MGI:98785]	-	8	7	11	1	0	1	0.802546	0.670676	0.957658	0.0889968	0	0.0829813
ENSMUSG00000062082	72.731	2.10772	42.6303	0	5.12373	3.63424	3.74935	0.000205624	0.00230618	Cd200r4	16	44811733	44839150	+	2045	protein_coding	CD200 receptor 4 [Source:MGI Symbol;Acc:MGI:3036289]	-	68	2	46	0	5	4	1.84801	0.0519112	1.08491	0	0.126777	0.0899201
ENSMUSG00000036206	90.9137	17.9156	58.385	1.94866	7.17322	3.63424	3.72304	1.21E-07	4.06E-06	Sh3bp4	1	89070415	89155068	+	5112	protein_coding	SH3-domain binding protein 4 [Source:MGI Symbol;Acc:MGI:2138297]	-	85	17	63	2	7	4	0.924097	0.176515	0.594398	0.0192896	0.0710022	0.0359716
ENSMUSG00000023959	152.949	9.48475	63.9455	4.87164	6.14847	6.35992	3.70194	8.22E-07	2.23E-05	Clic5	17	44188584	44280172	+	8782	protein_coding	chloride intracellular channel 5 [Source:MGI Symbol;Acc:MGI:1917912]	-	143	9	69	5	6	7	0.904966	0.0543968	0.378951	0.0280712	0.035426	0.0366433
ENSMUSG00000039116	43.8525	5.26931	13.9012	0	3.07424	1.81712	3.69463	0.000557644	0.00505992	Adgrg6	10	14402583	14545659	-	12228	protein_coding	adhesion G protein-coupled receptor G6 [Source:MGI Symbol;Acc:MGI:1916151]	-	41	5	15	0	3	2	0.186345	0.021704	0.0591648	0	0.0127213	0.00751908
ENSMUSG00000102037	111.236	23.185	66.7257	2.92298	9.22271	3.63424	3.68515	2.32E-08	9.41E-07	Bcl2a1a	9	88956900	88962419	+	819	protein_coding	B cell leukemia/lymphoma 2 related protein A1a [Source:MGI Symbol;Acc:MGI:102687]	-	104	22	72	3	9	4	7.05731	1.42581	4.2401	0.180602	0.569801	0.224526
ENSMUSG00000023913	525.16	27.4004	318.801	7.79463	45.0888	15.4455	3.67413	0.00196166	0.0129338	Pla2g7	17	43568098	43612201	+	2905	protein_coding	phospholipase A2, group VII (platelet-activating factor acetylhydrolase, plasma) [Source:MGI Symbol;Acc:MGI:1351327]	-	491	26	344	8	44	17	9.39344	0.475063	5.71137	0.135778	0.785365	0.269025
ENSMUSG00000026630	65.244	8.43089	73.2129	1.94866	5.12373	4.5428	3.6633	2.83E-06	6.57E-05	Batf3	1	191097847	191108945	+	1597	protein_coding	basic leucine zipper transcription factor, ATF-like 3 [Source:MGI Symbol;Acc:MGI:1925491]	TF_bZIP	61	8	79	2	5	5	2.12283	0.265895	2.38589	0.0617461	0.162342	0.143931
ENSMUSG00000101344	5.34787	8.43089	11.121	0	2.04949	0	3.66268	0.0111958	0.0469284	Gm29183	1	73750321	73841917	-	790	lincRNA	predicted gene 29183 [Source:MGI Symbol;Acc:MGI:5579889]	-	5	8	12	0	2	0	0.351749	0.537511	0.732625	0	0.131271	0
ENSMUSG00000078920	11019.8	6478.09	10836.4	603.109	974.533	683.237	3.64795	6.15E-55	3.75E-52	Ifi47	11	49076587	49096974	+	2473	protein_coding	interferon gamma inducible protein 47 [Source:MGI Symbol;Acc:MGI:99448]	-	10303	6147	11693	619	951	752	231.542	131.936	228.05	12.341	19.9398	13.9792
ENSMUSG00000018927	91.9833	8.43089	55.6048	0	7.17322	5.45136	3.63006	1.92E-05	0.000336553	Ccl6	11	83587882	83593087	-	1795	protein_coding	chemokine (C-C motif) ligand 6 [Source:MGI Symbol;Acc:MGI:98263]	-	86	8	60	0	7	6	2.66271	0.236565	1.61218	0	0.202208	0.153666
ENSMUSG00000043953	346.542	149.648	270.61	25.3325	23.5692	13.6284	3.62205	9.37E-23	2.19E-20	Ccrl2	9	111054486	111057519	-	2598	protein_coding	chemokine (C-C motif) receptor-like 2 [Source:MGI Symbol;Acc:MGI:1920904]	-	324	142	292	26	23	15	6.93099	2.90117	5.4209	0.493422	0.459043	0.265425
ENSMUSG00000025351	524.091	38.9929	357.724	8.76895	46.1136	19.9883	3.62166	0.000917892	0.00734795	Cd63	10	128900989	128912822	+	3682	protein_coding	CD63 antigen [Source:MGI Symbol;Acc:MGI:99529]	-	490	37	386	9	45	22	7.39608	0.533387	5.05628	0.120516	0.633714	0.274681
ENSMUSG00000090254	7.48701	9.48475	6.48722	0.974328	0	0.90856	3.60976	0.0104956	0.0448236	Gm1965	6	89140994	89147388	+	2451	lincRNA	predicted gene 1965 [Source:MGI Symbol;Acc:MGI:3584270]	-	7	9	7	1	0	1	0.158725	0.194905	0.137747	0.020116	0	0.0187563
ENSMUSG00000079363	13273.4	9997.98	10166.4	897.356	979.657	874.944	3.6031	7.98E-118	1.58E-114	Gbp4	5	105115767	105139586	-	7494	protein_coding	guanylate binding protein 4 [Source:MGI Symbol;Acc:MGI:97072]	-	12410	9487	10970	921	956	963	92.0339	67.1954	70.6026	6.05941	6.61468	5.90749
ENSMUSG00000024084	14.974	4.21545	15.7547	0.974328	1.02475	0.90856	3.59237	0.00272648	0.0164397	Qpct	17	79051906	79090378	+	2539	protein_coding	glutaminyl-peptide cyclotransferase (glutaminyl cyclase) [Source:MGI Symbol;Acc:MGI:1917786]	-	14	4	17	1	1	1	0.306447	0.0836222	0.322934	0.0194188	0.0204222	0.0181062
ENSMUSG00000066861	27.8089	0	19.4617	0	3.07424	0.90856	3.58882	0.00789309	0.0363398	Oas1g	5	120876142	120887613	-	2340	protein_coding	2'-5' oligoadenylate synthetase 1G [Source:MGI Symbol;Acc:MGI:97429]	-	26	0	21	0	3	1	0.617514	0	0.432844	0	0.0664768	0.019646
ENSMUSG00000026778	58.8265	27.4004	41.7036	2.92298	4.09898	3.63424	3.58691	2.79E-08	1.11E-06	Prkcq	2	11172108	11301222	+	7081	protein_coding	protein kinase C, theta [Source:MGI Symbol;Acc:MGI:97601]	-	55	26	45	3	4	4	0.431676	0.194896	0.306511	0.0208887	0.0292907	0.025969
ENSMUSG00000083878	10.6957	23.185	12.9744	0	3.07424	0.90856	3.58297	0.000700562	0.00602924	Gm12034	11	20446412	20446810	+	399	processed_pseudogene	predicted gene 12034 [Source:MGI Symbol;Acc:MGI:3651409]	-	10	22	14	0	3	1	1.39289	2.92667	1.69232	0	0.389864	0.115217
ENSMUSG00000022157	70.5918	16.8618	51.8978	1.94866	8.19797	1.81712	3.56402	1.19E-06	3.15E-05	Mcpt8	14	56082166	56085273	-	998	protein_coding	mast cell protease 8 [Source:MGI Symbol;Acc:MGI:1261780]	-	66	16	56	2	8	2	3.67539	0.850969	2.70636	0.0988061	0.415647	0.0921275
ENSMUSG00000029373	96.2616	66.3933	124.184	7.79463	14.3464	2.72568	3.55018	9.49E-13	7.80E-11	Pf4	5	90772435	90773383	+	721	protein_coding	platelet factor 4 [Source:MGI Symbol;Acc:MGI:1888711]	-	90	63	134	8	14	3	6.9374	4.63799	8.9639	0.547065	1.00683	0.191283
ENSMUSG00000006389	16.0436	7.37703	10.1942	0	1.02475	1.81712	3.54328	0.00313347	0.0182757	Mpl	4	118442415	118457513	-	3155	protein_coding	myeloproliferative leukemia virus oncogene [Source:MGI Symbol;Acc:MGI:97076]	-	15	7	11	0	1	2	0.26423	0.117767	0.168159	0	0.0164348	0.0291421
ENSMUSG00000050014	16.0436	24.2388	26.8756	2.92298	1.02475	1.81712	3.53815	2.70E-05	0.000449461	Apol10b	15	77583819	77596125	-	2325	protein_coding	apolipoprotein L 10B [Source:MGI Symbol;Acc:MGI:3043522]	-	15	23	29	3	1	2	0.358557	0.525084	0.601593	0.0636184	0.0223019	0.0395455
ENSMUSG00000033777	105.888	24.2388	61.1652	7.79463	6.14847	2.72568	3.52929	3.13E-08	1.22E-06	Tlr13	X	106143204	106160493	+	4304	protein_coding	toll-like receptor 13 [Source:MGI Symbol;Acc:MGI:3045213]	-	99	23	66	8	6	3	1.27836	0.283648	0.739604	0.0916436	0.0722843	0.0320434
ENSMUSG00000059089	105.888	8.43089	50.971	2.92298	4.09898	7.26848	3.5233	6.29E-06	0.000131115	Fcgr4	1	171018920	171029761	+	1256	protein_coding	Fc receptor, IgG, low affinity IV [Source:MGI Symbol;Acc:MGI:2179523]	-	99	8	55	3	4	8	4.38061	0.338084	2.11203	0.117765	0.165133	0.292813
ENSMUSG00000046879	15144.1	9749.27	13473	952.893	1342.42	1062.11	3.51463	9.05E-72	7.56E-69	Irgm1	11	48861968	48871683	-	5810	protein_coding	immunity-related GTPase family M member 1 [Source:MGI Symbol;Acc:MGI:107567]	-	14159	9251	14538	978	1310	1169	135.44	84.5156	120.686	8.29941	11.6912	9.24972
ENSMUSG00000029379	24.6002	5.26931	14.8279	0	3.07424	0.90856	3.51321	0.00174702	0.0118497	Cxcl3	5	90786103	90789600	+	3498	protein_coding	chemokine (C-X-C motif) ligand 3 [Source:MGI Symbol;Acc:MGI:3037818]	-	23	5	16	0	3	1	0.365424	0.0758708	0.220611	0	0.0444699	0.0131423
ENSMUSG00000035042	506.978	125.41	407.768	8.76895	62.5095	19.9883	3.51251	0.000136561	0.00167482	Ccl5	11	83525778	83530518	-	960	protein_coding	chemokine (C-C motif) ligand 5 [Source:MGI Symbol;Acc:MGI:98262]	-	474	119	440	9	61	22	27.4408	6.57961	22.1059	0.462227	3.29476	1.05352
ENSMUSG00000001763	330.498	108.548	202.031	12.6663	23.5692	19.9883	3.51232	3.94E-17	5.34E-15	Tspan33	6	29694222	29718559	+	5195	protein_coding	tetraspanin 33 [Source:MGI Symbol;Acc:MGI:1919012]	-	309	103	218	13	23	22	3.30569	1.05239	2.02394	0.123379	0.229566	0.194683
ENSMUSG00000003541	39.5742	11.5925	48.1908	3.89731	3.07424	1.81712	3.50961	6.69E-06	0.000138403	Ier3	17	35821684	35822923	+	1131	protein_coding	immediate early response 3 [Source:MGI Symbol;Acc:MGI:104814]	-	37	11	52	4	3	2	1.81815	0.516243	2.21752	0.174374	0.137538	0.0812938
ENSMUSG00000030717	24.6002	6.32317	24.0954	0	4.09898	0.90856	3.48842	0.000780602	0.00653039	Nupr1	7	126623249	126630861	-	2514	protein_coding	nuclear protein transcription regulator 1 [Source:MGI Symbol;Acc:MGI:1891834]	-	23	6	26	0	4	1	0.508454	0.126681	0.498811	0	0.0825011	0.0182863
ENSMUSG00000017002	508.047	49.5315	392.94	2.92298	52.262	29.9825	3.48095	0.00479233	0.0249781	Slpi	2	164354070	164389095	-	1180	protein_coding	secretory leukocyte peptidase inhibitor [Source:MGI Symbol;Acc:MGI:109297]	-	475	47	424	3	51	33	22.3718	2.11417	17.3305	0.12535	2.24106	1.28565
ENSMUSG00000022824	13.9044	5.26931	12.9744	0.974328	1.02475	0.90856	3.47094	0.00360282	0.0202038	Muc13	16	33794037	33819934	+	3038	protein_coding	mucin 13, epithelial transmembrane [Source:MGI Symbol;Acc:MGI:103190]	-	13	5	14	1	1	1	0.237818	0.0873588	0.222263	0.0162292	0.0170678	0.0151322
ENSMUSG00000041481	15530.2	16353.8	16652.7	1288.06	1711.33	1382.83	3.46961	1.99E-124	5.26E-121	Serpina3g	12	104236245	104241939	+	2105	protein_coding	serine (or cysteine) peptidase inhibitor, clade A, member 3G [Source:MGI Symbol;Acc:MGI:105046]	-	14520	15518	17969	1322	1670	1522	383.358	391.298	411.718	30.9645	41.1367	33.2394
ENSMUSG00000021559	28.8785	2.10772	24.0954	0	5.12373	0	3.46325	0.00470309	0.0246168	Dapk1	13	60601947	60763191	+	9012	protein_coding	death associated protein kinase 1 [Source:MGI Symbol;Acc:MGI:1916885]	-	27	2	26	0	5	0	0.166507	0.0117797	0.139149	0	0.0287683	0
ENSMUSG00000030149	40.6438	12.6463	19.4617	0	2.04949	4.5428	3.44146	0.000128624	0.00160099	Klrk1	6	129610323	129623864	-	7183	protein_coding	killer cell lectin-like receptor subfamily K, member 1 [Source:MGI Symbol;Acc:MGI:1196250]	-	38	12	21	0	2	5	0.294013	0.0886747	0.141007	0	0.0144374	0.0320003
ENSMUSG00000095704	127.279	7.37703	76.9199	0.974328	13.3217	5.45136	3.42507	0.0077899	0.0360635	Gm8221	15	77621834	77626637	+	1110	unprocessed_pseudogene	predicted gene 8221 [Source:MGI Symbol;Acc:MGI:3779789]	-	119	7	83	1	13	6	5.95818	0.334734	3.60647	0.0444182	0.607275	0.248495
ENSMUSG00000044258	9.62616	4.21545	17.6082	0	3.07424	0	3.40767	0.00985632	0.0428078	Ctla2a	13	60934155	60936625	-	2108	protein_coding	cytotoxic T lymphocyte-associated protein 2 alpha [Source:MGI Symbol;Acc:MGI:88554]	-	9	4	19	0	3	0	0.23728	0.10072	0.434721	0	0.073793	0
ENSMUSG00000032839	22.461	11.5925	16.6814	1.94866	1.02475	1.81712	3.39536	0.000290638	0.00302653	Trpc1	9	95705082	95750375	-	8030	protein_coding	transient receptor potential cation channel, subfamily C, member 1 [Source:MGI Symbol;Acc:MGI:109528]	-	21	11	18	2	1	2	0.145343	0.0727112	0.108115	0.01228	0.00645728	0.01145
ENSMUSG00000026009	10.6957	12.6463	7.41397	0	2.04949	0.90856	3.39439	0.00495953	0.0256051	Icos	1	60977927	61000320	+	3430	protein_coding	inducible T cell co-stimulator [Source:MGI Symbol;Acc:MGI:1858745]	-	10	12	8	0	2	1	0.16203	0.1857	0.112492	0	0.0302344	0.0134028
ENSMUSG00000069874	3402.31	2887.58	2557.82	246.505	324.844	281.654	3.37509	3.33E-85	3.78E-82	Irgm2	11	58199618	58222782	+	3690	protein_coding	immunity-related GTPase family M member 2 [Source:MGI Symbol;Acc:MGI:1926262]	-	3181	2740	2760	253	317	310	47.9101	39.4138	36.0753	3.38048	4.45449	3.86212
ENSMUSG00000029762	20.3219	1.05386	18.5349	0	2.04949	1.81712	3.36982	0.00696375	0.0330289	Akr1b8	6	34354119	34368463	+	1499	protein_coding	aldo-keto reductase family 1, member B8 [Source:MGI Symbol;Acc:MGI:107673]	-	19	1	20	0	2	2	0.704436	0.0354097	0.643511	0	0.069182	0.0613364
ENSMUSG00000026536	1696.34	610.186	1342.86	58.4597	206.999	93.5817	3.34609	3.62E-07	1.08E-05	Ifi211	1	173896345	173913046	-	1785	protein_coding	interferon activated gene 211 [Source:MGI Symbol;Acc:MGI:3041120]	-	1586	579	1449	60	202	103	49.3804	17.2173	39.1523	1.65729	5.86784	2.65271
ENSMUSG00000033880	2544.51	1083.37	1801.59	120.817	246.964	168.992	3.3393	1.71E-28	5.11E-26	Lgals3bp	11	118392751	118402092	-	2847	protein_coding	lectin, galactoside-binding, soluble, 3 binding protein [Source:MGI Symbol;Acc:MGI:99554]	-	2379	1028	1944	124	241	186	46.4405	19.1659	32.9334	2.14743	4.38929	3.00342
ENSMUSG00000045551	31.0176	1.05386	26.8756	0	4.09898	1.81712	3.33025	0.00370306	0.020671	Fpr1	17	17876471	17883940	-	1324	protein_coding	formyl peptide receptor 1 [Source:MGI Symbol;Acc:MGI:107443]	-	29	1	29	0	4	2	1.21731	0.04009	1.05642	0	0.156652	0.0694436
ENSMUSG00000072720	54.5482	1.05386	22.2419	3.89731	2.04949	1.81712	3.32657	0.00138336	0.0100109	Myo18b	5	112688876	112896362	-	10698	protein_coding	myosin XVIIIb [Source:MGI Symbol;Acc:MGI:1921626]	-	51	1	24	4	2	2	0.264946	0.0049616	0.108202	0.0184349	0.00969376	0.00859444
ENSMUSG00000029561	1765.87	432.083	997.179	77.9463	139.365	102.667	3.32009	3.74E-08	1.42E-06	Oasl2	5	114896936	114912234	+	6374	protein_coding	2'-5' oligoadenylate synthetase-like 2 [Source:MGI Symbol;Acc:MGI:1344390]	-	1651	410	1076	80	136	113	14.3954	3.41426	8.14194	0.618817	1.10635	0.814998
ENSMUSG00000055013	31.0176	4.21545	12.0477	0	1.02475	3.63424	3.31389	0.00330893	0.0190057	Agap1	1	89454806	89897617	+	17559	protein_coding	ArfGAP with GTPase domain, ankyrin repeat and PH domain 1 [Source:MGI Symbol;Acc:MGI:2653690]	-	29	4	13	0	1	4	0.0917884	0.0120916	0.0357085	0	0.00295301	0.0104725
ENSMUSG00000027314	71.6614	1.05386	43.5571	2.92298	7.17322	1.81712	3.29871	0.0006929	0.00598352	Dll4	2	119325784	119335962	+	3852	protein_coding	delta like canonical Notch ligand 4 [Source:MGI Symbol;Acc:MGI:1859388]	-	67	1	47	3	7	2	0.96667	0.0137796	0.58849	0.0383989	0.0942273	0.023869
ENSMUSG00000032802	220.332	16.8618	121.404	3.89731	23.5692	9.0856	3.29698	0.00316596	0.0184246	Srxn1	2	152105516	152111376	+	2820	protein_coding	sulfiredoxin 1 homolog (S. cerevisiae) [Source:MGI Symbol;Acc:MGI:104971]	-	206	16	131	4	23	10	4.05983	0.301159	2.24053	0.0699351	0.422906	0.16302
ENSMUSG00000071716	33.1568	34.7774	17.6082	1.94866	3.07424	3.63424	3.2965	6.67E-06	0.000138123	Apol7e	15	77698857	77719285	+	2414	protein_coding	apolipoprotein L 7e [Source:MGI Symbol;Acc:MGI:3704456]	-	31	33	19	2	3	4	0.713697	0.725606	0.379616	0.0408486	0.064439	0.0761751
ENSMUSG00000004562	154.019	23.185	66.7257	3.89731	8.19797	12.7198	3.29031	3.48E-07	1.05E-05	Arhgef40	14	51984719	52006251	+	10366	protein_coding	Rho guanine nucleotide exchange factor (GEF) 40 [Source:MGI Symbol;Acc:MGI:2685515]	-	144	22	72	4	8	14	0.772042	0.112651	0.335003	0.0190254	0.0400169	0.0620879
ENSMUSG00000021822	234.236	14.7541	147.353	3.89731	12.2969	24.5311	3.28067	0.00438284	0.0234827	Plau	14	20836660	20843385	+	2367	protein_coding	plasminogen activator, urokinase [Source:MGI Symbol;Acc:MGI:97611]	-	219	14	159	4	12	27	5.14204	0.313945	3.23986	0.0833194	0.262874	0.524391
ENSMUSG00000045658	25.6698	4.21545	16.6814	1.94866	1.02475	1.81712	3.27334	0.00160897	0.0111748	Pid1	1	84036296	84364180	-	8172	protein_coding	phosphotyrosine interaction domain containing 1 [Source:MGI Symbol;Acc:MGI:2138391]	-	24	4	18	2	1	2	0.16322	0.025981	0.106236	0.0120666	0.00634507	0.011251
ENSMUSG00000024899	132.627	16.8618	54.678	0.974328	11.2722	9.0856	3.25934	1.00E-05	0.000195773	Papss2	19	32620005	32667187	+	3635	protein_coding	3'-phosphoadenosine 5'-phosphosulfate synthase 2 [Source:MGI Symbol;Acc:MGI:1330223]	-	124	16	59	1	11	10	1.89586	0.233636	0.782844	0.0135638	0.156911	0.126469
ENSMUSG00000034652	91.9833	8.43089	55.6048	1.94866	7.17322	7.26848	3.24954	2.39E-05	0.000405014	Cd300a	11	114890041	114904654	+	4738	protein_coding	CD300A molecule [Source:MGI Symbol;Acc:MGI:2443411]	-	86	8	60	2	7	8	1.00877	0.0896229	0.610779	0.0208123	0.0766069	0.077622
ENSMUSG00000072812	85.5658	11.5925	32.4361	3.89731	6.14847	3.63424	3.24867	1.61E-05	0.000293242	Ahnak2	12	112772194	112802657	-	14163	protein_coding	AHNAK nucleoprotein 2 [Source:MGI Symbol;Acc:MGI:2144831]	-	80	11	35	4	6	4	0.313924	0.0412251	0.11919	0.0139248	0.0219665	0.0129836
ENSMUSG00000024798	24.6002	1.05386	11.121	0	2.04949	1.81712	3.24857	0.0110958	0.0466589	Htr7	19	35958734	36057507	-	3399	protein_coding	5-hydroxytryptamine (serotonin) receptor 7 [Source:MGI Symbol;Acc:MGI:99841]	-	23	1	12	0	2	2	0.376068	0.0156161	0.170278	0	0.0305101	0.0270501
ENSMUSG00000031740	44.9221	8.43089	11.121	0.974328	4.09898	1.81712	3.23541	0.000714293	0.00610767	Mmp2	8	92827291	92853420	+	3371	protein_coding	matrix metallopeptidase 2 [Source:MGI Symbol;Acc:MGI:97009]	-	42	8	12	1	4	2	0.692437	0.125967	0.171692	0.014626	0.061527	0.0272748
ENSMUSG00000027073	216.054	21.0772	172.375	3.89731	31.7671	8.17704	3.22654	0.00512864	0.0262808	Prg2	2	84980461	84983632	+	838	protein_coding	proteoglycan 2, bone marrow [Source:MGI Symbol;Acc:MGI:103294]	-	202	20	186	4	31	9	13.3967	1.26681	10.7052	0.235342	1.91815	0.493729
ENSMUSG00000001865	38.5046	14.7541	27.8024	0	6.14847	2.72568	3.20627	9.55E-05	0.00126352	Cpa3	3	20215620	20242181	-	1517	protein_coding	carboxypeptidase A3, mast cell [Source:MGI Symbol;Acc:MGI:88479]	-	36	14	30	0	6	3	1.31888	0.489854	0.953813	0	0.205083	0.0909129
ENSMUSG00000099241	20.3219	21.0772	12.9744	0	5.12373	0.90856	3.20175	0.000758985	0.00638792	Gm18852	7	105925000	105928592	-	3593	processed_pseudogene	predicted gene, 18852 [Source:MGI Symbol;Acc:MGI:5011037]	-	19	20	14	0	5	1	0.293891	0.295459	0.187931	0	0.0721569	0.0127948
ENSMUSG00000030137	13.9044	6.32317	15.7547	0.974328	3.07424	0	3.19322	0.0045945	0.0242487	Tuba8	6	121210696	121226854	+	2263	protein_coding	tubulin, alpha 8 [Source:MGI Symbol;Acc:MGI:1858225]	-	13	6	17	1	3	0	0.319263	0.140731	0.36232	0.0217871	0.0687387	0
ENSMUSG00000021360	17.1132	11.5925	6.48722	0	2.04949	1.81712	3.18168	0.00440584	0.0235661	Gcnt2	13	40859754	40960892	+	7051	protein_coding	glucosaminyl (N-acetyl) transferase 2, I-branching enzyme [Source:MGI Symbol;Acc:MGI:1100870]	-	16	11	7	0	2	2	0.126113	0.0828069	0.0478823	0	0.0147077	0.0130398
ENSMUSG00000019817	8.55658	10.5386	7.41397	1.94866	1.02475	0	3.17702	0.0105358	0.044947	Plagl1	10	13060504	13131694	+	7819	protein_coding	pleiomorphic adenoma gene-like 1 [Source:MGI Symbol;Acc:MGI:1100874]	zf-C2H2	8	10	8	2	1	0	0.0568628	0.0678849	0.0493476	0.0126114	0.00663153	0
ENSMUSG00000020044	24.6002	4.21545	23.1687	0.974328	3.07424	1.81712	3.15856	0.00140405	0.0101053	Timp3	10	86300372	86349506	+	8144	protein_coding	tissue inhibitor of metalloproteinase 3 [Source:MGI Symbol;Acc:MGI:98754]	-	23	4	25	1	3	2	0.156957	0.0260703	0.148057	0.00605406	0.0191007	0.0112897
ENSMUSG00000020641	477.03	28.4543	234.467	10.7176	52.262	19.9883	3.15792	0.00512427	0.0262754	Rsad2	12	26442746	26456452	-	4335	protein_coding	radical S-adenosyl methionine domain containing 2 [Source:MGI Symbol;Acc:MGI:1929628]	-	446	27	253	11	51	22	5.71788	0.330597	2.81487	0.125109	0.610023	0.233305
ENSMUSG00000040711	147.601	11.5925	60.2385	0.974328	8.19797	15.4455	3.15284	0.0113719	0.0474801	Sh3pxd2b	11	32347820	32428173	+	9709	protein_coding	SH3 and PX domains 2B [Source:MGI Symbol;Acc:MGI:2442062]	-	138	11	65	1	8	17	0.78994	0.0601371	0.322899	0.0050782	0.0427248	0.0804942
ENSMUSG00000003134	279.159	29.5081	137.158	3.89731	31.7671	14.537	3.15235	0.00369372	0.0206261	Tbc1d8	1	39371492	39478755	-	5239	protein_coding	TBC1 domain family, member 8 [Source:MGI Symbol;Acc:MGI:1927225]	-	261	28	148	4	31	16	2.76874	0.283683	1.36251	0.037644	0.306816	0.140398
ENSMUSG00000019122	84.4963	6.32317	63.9455	4.87164	10.2475	2.72568	3.12833	7.24E-05	0.0010031	Ccl9	11	83572919	83578636	-	3045	protein_coding	chemokine (C-C motif) ligand 9 [Source:MGI Symbol;Acc:MGI:104533]	-	79	6	69	5	10	3	1.44188	0.10459	1.09292	0.0809594	0.170285	0.0452923
ENSMUSG00000000957	604.309	30.562	324.361	8.76895	74.8064	26.3482	3.12618	0.0115918	0.048074	Mmp14	14	54431612	54445364	+	5960	protein_coding	matrix metallopeptidase 14 (membrane-inserted) [Source:MGI Symbol;Acc:MGI:101900]	-	565	29	350	9	73	29	5.26856	0.258271	2.83237	0.0744527	0.635099	0.223688
ENSMUSG00000070390	34.2263	45.316	29.6559	1.94866	4.09898	6.35992	3.12514	7.75E-07	2.13E-05	Nlrp1b	11	71153102	71230733	-	6305	protein_coding	NLR family, pyrin domain containing 1B [Source:MGI Symbol;Acc:MGI:3582959]	-	32	43	32	2	4	7	0.282068	0.361999	0.244789	0.0156397	0.0328957	0.0510391
ENSMUSG00000018217	37.4351	1.05386	28.7291	0	4.09898	3.63424	3.12076	0.00442072	0.0235901	Pmp22	11	63128982	63159547	+	2354	protein_coding	peripheral myelin protein 22 [Source:MGI Symbol;Acc:MGI:97631]	-	35	1	31	0	4	4	0.826325	0.0225485	0.63516	0	0.0881086	0.0781166
ENSMUSG00000009418	27.8089	11.5925	12.0477	0	5.12373	0.90856	3.11929	0.00184159	0.0123224	Nav1	1	135434580	135607295	-	17303	protein_coding	neuron navigator 1 [Source:MGI Symbol;Acc:MGI:2183683]	-	26	11	13	0	5	1	0.0835106	0.0337439	0.0362368	0	0.0149835	0.00265686
ENSMUSG00000079502	8.55658	16.8618	8.34072	2.92298	1.02475	0	3.11102	0.00618141	0.030086	Cfap77	2	28926949	29055066	-	2624	protein_coding	cilia and flagella associated protein 77 [Source:MGI Symbol;Acc:MGI:2685669]	-	8	16	9	3	1	0	0.16944	0.323654	0.165427	0.0563692	0.0197606	0
ENSMUSG00000026628	280.228	103.278	239.101	14.6149	39.9651	18.1712	3.10404	4.83E-13	4.19E-11	Atf3	1	191170296	191218039	-	2154	protein_coding	activating transcription factor 3 [Source:MGI Symbol;Acc:MGI:109384]	TF_bZIP	262	98	258	15	39	20	6.75998	2.41493	5.77699	0.343344	0.938823	0.426849
ENSMUSG00000050122	13.9044	5.26931	13.9012	2.92298	0	0.90856	3.1034	0.00726643	0.0341785	Vwa3b	1	37026596	37187613	+	5386	protein_coding	von Willebrand factor A domain containing 3B [Source:MGI Symbol;Acc:MGI:1918103]	-	13	5	15	3	0	1	0.134143	0.0492751	0.134324	0.0274624	0	0.0085354
ENSMUSG00000024043	28.8785	3.16158	19.4617	0	6.14847	0	3.09892	0.00948982	0.0415917	Arhgap28	17	67842713	68004120	-	5377	protein_coding	Rho GTPase activating protein 28 [Source:MGI Symbol;Acc:MGI:2147003]	-	27	3	21	0	6	0	0.27907	0.0296146	0.188368	0	0.0578597	0
ENSMUSG00000028773	19.2523	3.16158	11.121	0	3.07424	0.90856	3.09604	0.010589	0.0450894	Fabp3	4	130308595	130315463	+	823	protein_coding	fatty acid binding protein 3, muscle and heart [Source:MGI Symbol;Acc:MGI:95476]	-	18	3	12	0	3	1	1.21552	0.193484	0.703249	0	0.189011	0.0558586
ENSMUSG00000053886	33.1568	1.05386	14.8279	0.974328	4.09898	0.90856	3.0528	0.00783286	0.0361578	Sh2d4a	8	68276567	68347699	+	2723	protein_coding	SH2 domain containing 4A [Source:MGI Symbol;Acc:MGI:1919531]	-	31	1	16	1	4	1	0.632708	0.0194929	0.2834	0.0181066	0.0761688	0.0168827
ENSMUSG00000039153	73.8005	11.5925	18.5349	0	7.17322	5.45136	3.04153	0.000563504	0.00509562	Runx2	17	44495987	44814797	-	8837	protein_coding	runt related transcription factor 2 [Source:MGI Symbol;Acc:MGI:99829]	Runt	69	11	20	0	7	6	0.433944	0.0660712	0.109157	0	0.0410731	0.0312131
ENSMUSG00000022892	648.161	687.118	638.528	82.8179	79.9302	77.2276	3.04036	2.72E-64	2.06E-61	App	16	84949685	85173766	-	12996	protein_coding	amyloid beta (A4) precursor protein [Source:MGI Symbol;Acc:MGI:88059]	-	606	652	689	85	78	85	2.59151	2.66294	2.55704	0.322473	0.311207	0.300676
ENSMUSG00000018899	11448.7	12686.4	13696.4	1488.77	1626.27	1534.56	3.02452	1.17E-119	2.66E-116	Irf1	11	53770014	53778374	+	3976	protein_coding	interferon regulatory factor 1 [Source:MGI Symbol;Acc:MGI:96590]	IRF	10704	12038	14779	1528	1587	1689	149.62	160.706	179.278	18.9479	20.6964	19.5287
ENSMUSG00000036381	43.8525	8.43089	35.2164	0	8.19797	2.72568	3.01793	0.000655226	0.00569873	P2ry14	3	59113855	59153618	-	11059	protein_coding	purinergic receptor P2Y, G-protein coupled, 14 [Source:MGI Symbol;Acc:MGI:2155705]	-	41	8	38	0	8	3	0.206043	0.0383971	0.165728	0	0.0375093	0.0124708
ENSMUSG00000114608	37.4351	4.21545	21.3152	0	5.12373	2.72568	3.0128	0.0025459	0.0157028	Gm36161	13	120010390	120018931	+	1509	lincRNA	predicted gene, 36161 [Source:MGI Symbol;Acc:MGI:5595320]	-	35	4	23	0	5	3	1.28905	0.1407	0.735134	0	0.171809	0.0913949
ENSMUSG00000084826	19.2523	29.5081	21.3152	5.84597	1.02475	1.81712	3.00952	0.000116254	0.00148014	AI847159	2	129158666	129180667	-	1574	antisense	expressed sequence AI847159 [Source:MGI Symbol;Acc:MGI:3528181]	-	18	28	23	6	1	2	0.635561	0.94423	0.704775	0.187945	0.0329428	0.0584138
ENSMUSG00000079339	350.82	339.343	316.02	15.5893	60.46	49.0623	3.00874	1.36E-18	2.16E-16	Ifit1bl1	19	34592888	34601968	-	2275	protein_coding	interferon induced protein with tetratricpeptide repeats 1B like 1 [Source:MGI Symbol;Acc:MGI:3650685]	-	328	322	341	16	59	54	8.01276	7.51275	7.22937	0.346755	1.34473	1.0912
ENSMUSG00000035692	1440.71	287.704	1197.36	75.9976	194.702	95.3988	2.99897	6.02E-05	0.000861521	Isg15	4	156199424	156200818	-	756	protein_coding	ISG15 ubiquitin-like modifier [Source:MGI Symbol;Acc:MGI:1855694]	-	1347	273	1292	78	190	105	99.0228	19.1675	82.4268	5.08695	13.0316	6.38495
ENSMUSG00000027398	34.2263	4.21545	15.7547	2.92298	2.04949	1.81712	2.9973	0.00194342	0.0128402	Il1b	2	129364570	129371139	-	1907	protein_coding	interleukin 1 beta [Source:MGI Symbol;Acc:MGI:96543]	-	32	4	17	3	2	2	0.932586	0.111335	0.429958	0.0775631	0.0543806	0.0482136
ENSMUSG00000028064	264.185	170.726	190.91	25.3325	28.6929	24.5311	2.99527	1.52E-23	3.78E-21	Sema4a	3	88435959	88461182	-	5406	protein_coding	sema domain, immunoglobulin domain (Ig), transmembrane domain (TM) and short cytoplasmic domain, (semaphorin) 4A [Source:MGI Symbol;Acc:MGI:107560]	-	247	162	206	26	28	27	2.53928	1.59061	1.83789	0.237127	0.268563	0.229603
ENSMUSG00000032661	1525.21	171.779	672.818	46.7678	193.677	58.1479	2.98899	0.00258913	0.0159053	Oas3	5	120753098	120777661	-	7069	protein_coding	2'-5' oligoadenylate synthetase 3 [Source:MGI Symbol;Acc:MGI:2180850]	-	1426	163	726	48	189	64	11.2112	1.22392	4.95343	0.334786	1.38634	0.41621
ENSMUSG00000076612	2288.89	1050.7	1849.79	108.15	385.304	170.809	2.96613	1.95E-06	4.78E-05	Ighg2c	12	113285325	113288932	-	1326	IG_C_gene	immunoglobulin heavy constant gamma 2C [Source:MGI Symbol;Acc:MGI:2686979]	-	2140	997	1996	111	376	188	89.6933	39.9095	72.6013	4.12728	14.7031	6.51785
ENSMUSG00000049493	100.54	76.9319	85.2606	6.8203	19.4702	8.17704	2.94298	1.61E-11	1.08E-09	Pls1	9	95752642	95845311	-	3890	protein_coding	plastin 1 (I-isoform) [Source:MGI Symbol;Acc:MGI:104809]	-	94	73	92	7	19	9	1.34297	0.996088	1.14069	0.0887223	0.253261	0.106361
ENSMUSG00000031785	155.088	185.48	177.935	21.4352	19.4702	26.3482	2.94223	2.71E-23	6.61E-21	Adgrg1	8	94974751	95014217	+	5421	protein_coding	adhesion G protein-coupled receptor G1 [Source:MGI Symbol;Acc:MGI:1340051]	-	145	176	192	22	19	29	1.48655	1.72329	1.70824	0.200091	0.181735	0.245928
ENSMUSG00000093765	44.9221	7.37703	30.5826	4.87164	5.12373	0.90856	2.94173	0.000425155	0.0040818	Gm20658	12	116102769	116138648	-	2768	antisense	predicted gene 20658 [Source:MGI Symbol;Acc:MGI:5313105]	-	42	7	33	5	5	1	0.843282	0.134232	0.57501	0.0890611	0.0936631	0.0166083
ENSMUSG00000031722	98.4007	9.48475	47.2641	1.94866	9.22271	9.0856	2.93576	0.000113772	0.00145375	Hp	8	109575128	109579172	-	1606	protein_coding	haptoglobin [Source:MGI Symbol;Acc:MGI:96211]	-	92	9	51	2	9	10	3.1837	0.297455	1.53162	0.0614001	0.290577	0.286249
ENSMUSG00000078606	1001.12	1153.98	769.199	67.2286	220.32	97.216	2.92819	2.15E-18	3.28E-16	Gm4070	7	105895139	105953967	-	9275	protein_coding	predicted gene 4070 [Source:MGI Symbol;Acc:MGI:3782245]	-	936	1095	830	69	215	107	5.60856	6.26649	4.3161	0.366792	1.20196	0.530347
ENSMUSG00000074896	1181.88	308.781	869.288	22.4095	221.345	68.142	2.92014	0.00293368	0.0173302	Ifit3	19	34583531	34588731	+	1745	protein_coding	interferon-induced protein with tetratricopeptide repeats 3 [Source:MGI Symbol;Acc:MGI:1101055]	-	1105	293	938	23	216	75	35.193	8.91244	25.926	0.649855	6.41835	1.97586
ENSMUSG00000047875	317.663	521.661	429.083	51.6394	56.361	59.965	2.91623	7.89E-32	2.91E-29	Gpr157	4	150087365	150105927	+	4900	protein_coding	G protein-coupled receptor 157 [Source:MGI Symbol;Acc:MGI:2442046]	-	297	495	463	53	55	66	3.3686	5.36208	4.55735	0.533291	0.582011	0.61921
ENSMUSG00000035493	182.897	14.7541	116.77	7.79463	18.4454	15.4455	2.91603	7.97E-06	0.000160864	Tgfbi	13	56609523	56639562	+	3771	protein_coding	transforming growth factor, beta induced [Source:MGI Symbol;Acc:MGI:99959]	-	171	14	126	8	18	17	2.52017	0.197059	1.61154	0.104597	0.247503	0.207244
ENSMUSG00000033213	31.0176	3.16158	23.1687	1.94866	1.02475	4.5428	2.91403	0.00291012	0.0172456	AA467197	2	122636986	122641191	+	1203	protein_coding	expressed sequence AA467197 [Source:MGI Symbol;Acc:MGI:3034182]	-	29	3	25	2	1	5	1.33974	0.132367	1.00231	0.0819688	0.0431022	0.191071
ENSMUSG00000045827	1401.14	551.17	889.676	107.176	174.207	99.0331	2.90283	2.45E-20	4.62E-18	Serpinb9	13	33003250	33017957	+	3494	protein_coding	serine (or cysteine) peptidase inhibitor, clade B, member 9 [Source:MGI Symbol;Acc:MGI:106603]	-	1310	523	960	110	170	109	20.8371	7.94517	13.2518	1.55222	2.52285	1.43415
ENSMUSG00000053977	14.974	11.5925	10.1942	0	4.09898	0.90856	2.90258	0.00618843	0.0301074	Cd8a	6	71373427	71379173	+	3637	protein_coding	CD8 antigen, alpha chain [Source:MGI Symbol;Acc:MGI:88346]	-	14	11	11	0	4	1	0.213931	0.160536	0.145874	0	0.0570271	0.01264
ENSMUSG00000055172	31.0176	5.26931	13.9012	0.974328	2.04949	3.63424	2.90057	0.00285389	0.0169885	C1ra	6	124512405	124523443	+	2981	protein_coding	complement component 1, r subcomponent A [Source:MGI Symbol;Acc:MGI:1355313]	-	29	5	15	1	2	4	0.540662	0.0890292	0.242693	0.0165395	0.0347883	0.0616862
ENSMUSG00000030789	65.244	30.562	40.7768	8.76895	3.07424	6.35992	2.89941	6.15E-07	1.72E-05	Itgax	7	128129547	128150657	+	4803	protein_coding	integrin alpha X [Source:MGI Symbol;Acc:MGI:96609]	-	61	29	44	9	3	7	0.705841	0.320486	0.441843	0.0923877	0.0323872	0.0670001
ENSMUSG00000000555	94.1224	18.9695	50.0443	2.92298	17.4207	1.81712	2.89627	0.000114812	0.00146468	Itga5	15	103344286	103366763	-	4933	protein_coding	integrin alpha 5 (fibronectin receptor alpha) [Source:MGI Symbol;Acc:MGI:96604]	-	88	18	54	3	17	2	0.991428	0.19368	0.527971	0.0299843	0.178691	0.0186384
ENSMUSG00000031549	57.7569	5.26931	17.6082	1.94866	7.17322	1.81712	2.89468	0.00165955	0.0113866	Ido2	8	24531892	24576333	-	3636	protein_coding	indoleamine 2,3-dioxygenase 2 [Source:MGI Symbol;Acc:MGI:2142489]	-	54	5	19	2	7	2	0.82539	0.0729912	0.252033	0.02712	0.0998249	0.0252869
ENSMUSG00000018919	10.6957	15.8079	24.0954	2.92298	3.07424	0.90856	2.89426	0.00101164	0.00793216	Tm4sf5	11	70505244	70511178	+	1125	protein_coding	transmembrane 4 superfamily member 5 [Source:MGI Symbol;Acc:MGI:1922854]	-	10	15	26	3	3	1	0.494011	0.707723	1.11468	0.131478	0.138272	0.0408637
ENSMUSG00000061175	186.106	26.3465	84.3339	6.8203	26.6434	7.26848	2.87306	9.08E-06	0.000180183	Fnip2	3	79455974	79567796	-	8364	protein_coding	folliculin interacting protein 2 [Source:MGI Symbol;Acc:MGI:2683054]	-	174	25	91	7	26	8	1.15618	0.158654	0.524753	0.0412637	0.161185	0.043971
ENSMUSG00000030200	80.218	56.9085	89.8944	4.87164	17.4207	9.0856	2.86577	1.39E-09	7.24E-08	Bcl2l14	6	134396318	134438736	+	4093	protein_coding	BCL2-like 14 (apoptosis facilitator) [Source:MGI Symbol;Acc:MGI:1914063]	-	75	54	97	5	17	10	1.01838	0.700287	1.14303	0.06023	0.215363	0.112318
ENSMUSG00000015981	10.6957	10.5386	13.9012	3.89731	1.02475	0	2.85106	0.00769411	0.0357138	Stk32c	7	139103638	139213307	-	2302	protein_coding	serine/threonine kinase 32C [Source:MGI Symbol;Acc:MGI:2385336]	-	10	10	15	4	1	0	0.241426	0.230579	0.314278	0.085672	0.0225247	0
ENSMUSG00000091191	158.297	181.264	94.5281	25.3325	12.2969	22.714	2.83951	5.67E-14	5.39E-12	Gm17334	11	53772281	53773187	-	907	protein_coding	predicted gene, 17334 [Source:MGI Symbol;Acc:MGI:4936968]	-	148	172	102	26	12	25	9.06868	10.0657	5.42401	1.41335	0.686023	1.26713
ENSMUSG00000002699	174.34	25.2927	129.744	9.74328	20.4949	16.3541	2.82332	8.67E-07	2.34E-05	Lcp2	11	34046920	34092295	+	4459	protein_coding	lymphocyte cytosolic protein 2 [Source:MGI Symbol;Acc:MGI:1321402]	-	163	24	140	10	20	18	2.03161	0.285692	1.51432	0.110572	0.232572	0.185577
ENSMUSG00000030109	37.4351	27.4004	23.1687	3.89731	3.07424	5.45136	2.81242	1.58E-05	0.000289437	Slc6a12	6	121343076	121365775	+	3052	protein_coding	solute carrier family 6 (neurotransmitter transporter, betaine/GABA), member 12 [Source:MGI Symbol;Acc:MGI:95628]	-	35	26	25	4	3	6	0.637343	0.452182	0.395078	0.0646189	0.0509685	0.0903768
ENSMUSG00000029925	26.7393	16.8618	31.5094	5.84597	5.12373	0	2.79832	0.000366996	0.00365155	Tbxas1	6	38875404	39084585	+	9094	protein_coding	thromboxane A synthase 1, platelet [Source:MGI Symbol;Acc:MGI:98497]	-	25	16	34	6	5	0	0.152783	0.0933876	0.180323	0.0325297	0.0285089	0
ENSMUSG00000035969	56.6874	3.16158	27.8024	0	8.19797	4.5428	2.78767	0.00465233	0.0244386	Rusc2	4	43381979	43427088	+	7923	protein_coding	RUN and SH3 domain containing 2 [Source:MGI Symbol;Acc:MGI:2140371]	-	53	3	30	0	8	5	0.371771	0.0200981	0.182625	0	0.0523558	0.0290115
ENSMUSG00000050335	1470.66	71.6626	1022.2	78.9206	209.048	84.4961	2.78376	0.0110883	0.0466521	Lgals3	14	47367751	47386160	+	1858	protein_coding	lectin, galactose binding, soluble 3 [Source:MGI Symbol;Acc:MGI:96778]	-	1375	68	1103	81	204	93	41.1288	1.94262	28.6324	2.14943	5.69311	2.30106
ENSMUSG00000027994	18.1827	3.16158	25.0221	1.94866	3.07424	1.81712	2.77295	0.0049594	0.0256051	Mcub	3	129914960	129970206	-	1318	protein_coding	mitochondrial calcium uniporter dominant negative beta subunit [Source:MGI Symbol;Acc:MGI:1914065]	-	17	3	27	2	3	2	0.716841	0.120818	0.988043	0.0748168	0.118024	0.0697597
ENSMUSG00000032691	93.0529	6.32317	44.4838	6.8203	6.14847	8.17704	2.76307	0.000252546	0.00271371	Nlrp3	11	59541568	59566956	+	4057	protein_coding	NLR family, pyrin domain containing 3 [Source:MGI Symbol;Acc:MGI:2653833]	-	87	6	48	7	6	9	1.1918	0.0785002	0.570642	0.0850702	0.0766851	0.101983
ENSMUSG00000028332	148.671	169.672	151.06	9.74328	25.6186	33.6167	2.76178	3.19E-14	3.18E-12	Hemgn	4	46393989	46413506	-	2511	protein_coding	hemogen [Source:MGI Symbol;Acc:MGI:2136910]	-	139	161	163	10	25	37	3.0765	3.40333	3.1309	0.196353	0.516248	0.6774
ENSMUSG00000040264	191.454	314.051	254.855	44.8191	36.8908	30.8911	2.75767	4.78E-22	1.04E-19	Gbp2b	3	142594847	142619179	+	2823	protein_coding	guanylate binding protein 2b [Source:MGI Symbol;Acc:MGI:95666]	-	179	298	275	46	36	34	3.52397	5.60312	4.69839	0.803399	0.661236	0.553679
ENSMUSG00000112023	743.353	153.864	380.893	47.7421	80.9549	64.5078	2.72602	3.08E-05	0.000500288	Lilr4b	10	51480632	51486703	+	5439	protein_coding	leukocyte immunoglobulin-like receptor, subfamily B, member 4B [Source:MGI Symbol;Acc:MGI:102702]	-	695	146	411	49	79	71	7.10158	1.42481	3.6446	0.444182	0.753135	0.600108
ENSMUSG00000056124	40.6438	21.0772	34.2896	5.84597	6.14847	2.72568	2.717	1.90E-05	0.000334939	B4galt6	18	20684599	20746404	-	5808	protein_coding	UDP-Gal:betaGlcNAc beta 1,4-galactosyltransferase, polypeptide 6 [Source:MGI Symbol;Acc:MGI:1928380]	-	38	20	37	6	6	3	0.363619	0.18278	0.307258	0.0509341	0.053566	0.0237457
ENSMUSG00000058715	440.664	69.5549	299.339	25.3325	70.7075	27.2568	2.71634	0.00117427	0.00884043	Fcer1g	1	171229572	171234365	-	874	protein_coding	Fc receptor, IgE, high affinity I, gamma polypeptide [Source:MGI Symbol;Acc:MGI:95496]	-	412	66	323	26	69	30	26.1984	4.00827	17.8246	1.46672	4.09357	1.57797
ENSMUSG00000045763	650.3	294.027	489.322	60.4084	104.524	57.2393	2.6929	1.54E-17	2.18E-15	Basp1	15	25363277	25413764	-	2009	protein_coding	brain abundant, membrane attached signal protein 1 [Source:MGI Symbol;Acc:MGI:1917600]	-	608	279	528	62	102	63	16.8195	7.37138	12.676	1.52158	2.6326	1.44162
ENSMUSG00000014599	593.613	505.853	455.032	68.203	93.2519	80.8619	2.68209	4.94E-37	2.01E-34	Csf1	3	107741048	107760469	-	5281	protein_coding	colony stimulating factor 1 (macrophage) [Source:MGI Symbol;Acc:MGI:1339753]	-	555	480	491	70	91	89	5.84072	4.82447	4.48428	0.653531	0.893491	0.774754
ENSMUSG00000034957	52.4091	3.16158	37.9966	0	10.2475	4.5428	2.66934	0.00608579	0.0297174	Cebpa	7	35119293	35121928	+	2636	protein_coding	CCAAT/enhancer binding protein (C/EBP), alpha [Source:MGI Symbol;Acc:MGI:99480]	C/EBP	49	3	41	0	10	5	1.03309	0.0604088	0.750181	0	0.196707	0.0871996
ENSMUSG00000068129	279.159	15.8079	181.642	34.1015	26.6434	15.4455	2.64583	0.0102681	0.0440658	Cst7	2	150570415	150578944	+	986	protein_coding	cystatin F (leukocystatin) [Source:MGI Symbol;Acc:MGI:1298217]	-	261	15	196	35	26	17	14.7114	0.807493	9.58753	1.75015	1.36729	0.792615
ENSMUSG00000022440	19.2523	12.6463	16.6814	2.92298	3.07424	1.81712	2.64467	0.00137844	0.00998988	C1qtnf6	15	78523346	78531416	-	2702	protein_coding	C1q and tumor necrosis factor related protein 6 [Source:MGI Symbol;Acc:MGI:1919959]	-	18	12	18	3	3	2	0.370234	0.235733	0.321303	0.0547419	0.0575706	0.0340279
ENSMUSG00000026826	98.4007	51.6392	56.5315	11.6919	13.3217	8.17704	2.64235	1.19E-08	5.17E-07	Nr4a2	2	57106830	57124003	-	4059	protein_coding	nuclear receptor subfamily 4, group A, member 2 [Source:MGI Symbol;Acc:MGI:1352456]	NGFIB-like	92	49	61	12	13	9	1.25967	0.640769	0.724834	0.145763	0.166069	0.101933
ENSMUSG00000033083	391.464	60.0701	222.419	35.0758	43.0393	29.9825	2.64167	5.93E-08	2.16E-06	Tbc1d4	14	101442360	101609191	-	7676	protein_coding	TBC1 domain family, member 4 [Source:MGI Symbol;Acc:MGI:2429660]	-	366	57	240	36	42	33	2.64994	0.394152	1.50801	0.231234	0.283713	0.197637
ENSMUSG00000023992	40.6438	1.05386	42.6303	0	7.17322	6.35992	2.64118	0.0117585	0.0485703	Trem2	17	48346401	48354147	+	4946	protein_coding	triggering receptor expressed on myeloid cells 2 [Source:MGI Symbol;Acc:MGI:1913150]	-	38	1	46	0	7	7	0.426991	0.0107317	0.448571	0	0.0733852	0.065063
ENSMUSG00000024778	751.91	625.994	872.995	102.304	151.662	111.753	2.62407	1.22E-34	4.71E-32	Fas	19	34290659	34327770	+	1801	protein_coding	Fas (TNF receptor superfamily member 6) [Source:MGI Symbol;Acc:MGI:95484]	-	703	594	942	105	148	123	21.6936	17.5064	25.227	2.87448	4.26101	3.13965
ENSMUSG00000060675	1296.32	1229.86	1518.01	227.018	222.37	209.877	2.61767	9.09E-61	6.27E-58	Pla2g16	19	7557459	7588545	+	6396	protein_coding	phospholipase A2, group XVI [Source:MGI Symbol;Acc:MGI:2179715]	-	1212	1167	1638	233	217	231	10.5313	9.68471	12.3519	1.79611	1.7592	1.66033
ENSMUSG00000028542	22.461	23.185	20.3884	0	9.22271	1.81712	2.60274	0.00227899	0.014418	Slc6a9	4	117834506	117875198	+	5141	protein_coding	solute carrier family 6 (neurotransmitter transporter, glycine), member 9 [Source:MGI Symbol;Acc:MGI:95760]	-	21	22	22	0	9	2	0.227018	0.227143	0.206397	0	0.0907736	0.0178843
ENSMUSG00000029822	176.48	33.7236	110.283	16.5636	25.6186	10.9027	2.59939	1.36E-06	3.50E-05	Osbpl3	6	50293330	50456201	-	9021	protein_coding	oxysterol binding protein-like 3 [Source:MGI Symbol;Acc:MGI:1918970]	-	165	32	119	17	25	12	1.01653	0.188287	0.636238	0.0929134	0.143698	0.0611528
ENSMUSG00000050640	59.8961	4.21545	20.3884	1.94866	11.2722	0.90856	2.59534	0.00766694	0.0355981	Tmem150c	5	100077872	100159808	-	5555	protein_coding	transmembrane protein 150C [Source:MGI Symbol;Acc:MGI:3041258]	-	56	4	22	2	11	1	0.560265	0.0382208	0.191014	0.0177513	0.102677	0.00827572
ENSMUSG00000070867	25.6698	18.9695	7.41397	0.974328	3.07424	4.5428	2.58494	0.0031867	0.0184841	Trabd2b	4	114406724	114615098	+	6617	protein_coding	TraB domain containing 2B [Source:MGI Symbol;Acc:MGI:3650152]	-	24	18	8	1	3	5	0.201576	0.14439	0.0583118	0.00745115	0.0235085	0.0347375
ENSMUSG00000032578	97.3311	31.6158	61.1652	10.7176	8.19797	12.7198	2.58176	6.54E-07	1.82E-05	Cish	9	107296026	107302784	+	6419	protein_coding	cytokine inducible SH2-containing protein [Source:MGI Symbol;Acc:MGI:103159]	-	91	30	66	11	8	14	0.787886	0.248072	0.495912	0.0844908	0.064623	0.100265
ENSMUSG00000039899	705.918	403.629	561.608	60.4084	144.489	75.4105	2.57853	9.25E-17	1.22E-14	Fgl2	5	21372642	21378374	+	3788	protein_coding	fibrinogen-like protein 2 [Source:MGI Symbol;Acc:MGI:103266]	-	660	383	606	62	141	83	9.6833	5.36677	7.71597	0.806986	1.93007	1.0073
ENSMUSG00000047712	25.6698	21.0772	22.2419	5.84597	2.04949	3.63424	2.57531	0.000232666	0.00254299	Ust	10	8204756	8518825	-	4626	protein_coding	uronyl-2-sulfotransferase [Source:MGI Symbol;Acc:MGI:2442406]	-	24	20	24	6	2	4	0.288334	0.229482	0.250226	0.0639484	0.0224176	0.0397507
ENSMUSG00000052684	1836.46	2000.23	1944.31	303.016	361.735	316.179	2.55981	1.14E-70	9.08E-68	Jun	4	95049034	95052222	-	3189	protein_coding	jun proto-oncogene [Source:MGI Symbol;Acc:MGI:96646]	TF_bZIP	1717	1898	2098	311	353	348	29.923	31.5912	31.7306	4.80828	5.73964	5.01666
ENSMUSG00000039578	17.1132	53.7469	25.0221	4.87164	5.12373	6.35992	2.54703	0.000121786	0.00154126	Ccser1	6	61180324	62382865	+	9635	protein_coding	coiled-coil serine rich 1 [Source:MGI Symbol;Acc:MGI:3045354]	-	16	51	27	5	5	7	0.0922907	0.280959	0.135157	0.025586	0.0269081	0.0333992
ENSMUSG00000027399	80.218	9.48475	45.4106	11.6919	6.14847	5.45136	2.53734	0.000337461	0.00340248	Il1a	2	129299610	129309972	-	1974	protein_coding	interleukin 1 alpha [Source:MGI Symbol;Acc:MGI:96542]	-	75	9	49	12	6	6	2.11156	0.242002	1.19723	0.299722	0.157605	0.139731
ENSMUSG00000028885	38.5046	15.8079	29.6559	3.89731	5.12373	5.45136	2.53523	0.000128345	0.00160099	Smpdl3b	4	132732966	132757252	-	2006	protein_coding	sphingomyelin phosphodiesterase, acid-like 3B [Source:MGI Symbol;Acc:MGI:1916022]	-	36	15	32	4	5	6	0.997381	0.396903	0.76939	0.0983136	0.129242	0.137502
ENSMUSG00000033355	1123.05	324.589	925.819	72.1003	251.063	88.1303	2.52935	0.000652446	0.00568918	Rtp4	16	23520291	23614222	+	2131	protein_coding	receptor transporter protein 4 [Source:MGI Symbol;Acc:MGI:1915025]	-	1050	308	999	74	245	97	27.3839	7.6717	22.6105	1.71211	5.96139	2.09256
ENSMUSG00000006219	95.192	47.4238	93.6014	10.7176	22.5444	8.17704	2.52276	1.09E-07	3.70E-06	Fblim1	4	141576062	141606096	-	4457	protein_coding	filamin binding LIM protein 1 [Source:MGI Symbol;Acc:MGI:1921452]	-	89	45	101	11	22	9	1.10978	0.535913	1.09297	0.121684	0.255944	0.0928303
ENSMUSG00000051439	28.8785	8.43089	29.6559	0	8.19797	3.63424	2.51329	0.00443349	0.0236503	Cd14	18	36725074	36726736	-	1572	protein_coding	CD14 antigen [Source:MGI Symbol;Acc:MGI:88318]	-	27	8	32	0	8	4	0.954555	0.270123	0.981805	0	0.263877	0.116976
ENSMUSG00000034459	594.683	155.971	372.552	34.1015	112.722	51.7879	2.50055	0.00041117	0.00398611	Ifit1	19	34640871	34650009	+	2656	protein_coding	interferon-induced protein with tetratricopeptide repeats 1 [Source:MGI Symbol;Acc:MGI:99450]	-	556	148	402	35	110	57	11.6342	2.95773	7.30005	0.649717	2.14748	0.98659
ENSMUSG00000078616	179.688	42.1545	62.092	7.79463	23.5692	19.0798	2.49262	8.17E-06	0.000164264	Trim30c	7	104382065	104400837	-	1716	protein_coding	tripartite motif-containing 30C [Source:MGI Symbol;Acc:MGI:4821257]	-	168	40	67	8	23	21	5.44103	1.23728	1.88315	0.229857	0.694985	0.56259
ENSMUSG00000048895	1051.39	412.06	718.228	113.022	150.638	126.29	2.48454	3.53E-17	4.83E-15	Cdk5r1	11	80477023	80481184	+	4162	protein_coding	cyclin-dependent kinase 5, regulatory subunit 1 (p35) [Source:MGI Symbol;Acc:MGI:101764]	-	983	391	775	116	147	139	13.1263	4.98654	8.98105	1.37417	1.83139	1.53533
ENSMUSG00000095115	142.253	36.8852	53.7513	10.7176	16.3959	14.537	2.48227	3.29E-06	7.44E-05	Itpripl2	7	118485111	118491975	-	6865	protein_coding	inositol 1,4,5-triphosphate receptor interacting protein-like 2 [Source:MGI Symbol;Acc:MGI:2442416]	-	133	35	58	11	16	16	1.07671	0.270615	0.407488	0.0790017	0.120849	0.107144
ENSMUSG00000025743	1449.27	255.034	792.368	64.3057	271.558	111.753	2.48	0.00353651	0.0199447	Sdc3	4	130792537	130826319	+	5989	protein_coding	syndecan 3 [Source:MGI Symbol;Acc:MGI:1349163]	-	1355	242	855	66	265	123	12.574	2.14479	6.88556	0.543343	2.29433	0.94415
ENSMUSG00000026070	16.0436	96.9553	37.9966	11.6919	7.17322	8.17704	2.47986	0.000128258	0.00160099	Il18r1	1	40465552	40500854	+	4817	protein_coding	interleukin 18 receptor 1 [Source:MGI Symbol;Acc:MGI:105383]	-	15	92	41	12	7	9	0.173063	1.01376	0.410521	0.122826	0.0753505	0.0858926
ENSMUSG00000056399	112.305	28.4543	95.4549	2.92298	30.7424	9.0856	2.47465	0.000174894	0.00202596	Prss34	17	25298394	25300161	+	1216	protein_coding	protease, serine 34 [Source:MGI Symbol;Acc:MGI:2681414]	-	105	27	103	3	30	10	4.79894	1.17857	4.08537	0.121639	1.27924	0.378056
ENSMUSG00000098934	44.9221	28.4543	34.2896	9.74328	5.12373	4.5428	2.47347	1.64E-05	0.000297474	Gm18853	7	106186404	106189999	-	3596	unprocessed_pseudogene	predicted gene, 18853 [Source:MGI Symbol;Acc:MGI:5011038]	-	42	27	37	10	5	5	0.649111	0.398537	0.49626	0.137109	0.0720967	0.0639205
ENSMUSG00000025810	91.9833	18.9695	46.3373	9.74328	13.3217	5.45136	2.4703	6.55E-05	0.000924094	Nrp1	8	128358604	128503363	+	9785	protein_coding	neuropilin 1 [Source:MGI Symbol;Acc:MGI:106206]	-	86	18	50	10	13	6	0.488458	0.0976418	0.246455	0.0503876	0.0688886	0.0281891
ENSMUSG00000105504	4619.49	3271.19	3644.89	664.492	693.753	730.482	2.46521	5.92E-51	3.13E-48	Gbp5	3	142493978	142522344	+	6637	protein_coding	guanylate binding protein 5 [Source:MGI Symbol;Acc:MGI:2429943]	-	4319	3104	3933	682	677	804	36.166	24.8241	28.5812	5.06637	5.2891	5.56896
ENSMUSG00000085024	34.2263	30.562	29.6559	6.8203	3.07424	7.26848	2.44879	3.39E-05	0.000540152	C230035I16Rik	13	23427975	23431022	-	917	lincRNA	RIKEN cDNA C230035I16 gene [Source:MGI Symbol;Acc:MGI:2444850]	-	32	29	32	7	3	8	1.93941	1.67862	1.68309	0.376368	0.169635	0.401061
ENSMUSG00000022995	17.1132	27.4004	18.5349	3.89731	3.07424	4.5428	2.44606	0.000593013	0.00529607	Enah	1	181896384	182019990	-	21452	protein_coding	ENAH actin regulator [Source:MGI Symbol;Acc:MGI:108360]	-	16	26	20	4	3	5	0.0414516	0.0643324	0.0449666	0.00919341	0.00725134	0.010715
ENSMUSG00000086117	35.2959	31.6158	25.0221	4.87164	0	11.8113	2.43811	0.000941813	0.00751462	Gm12065	11	24198737	24202624	-	656	lincRNA	predicted gene 12065 [Source:MGI Symbol;Acc:MGI:3649819]	-	33	30	27	5	0	13	2.79576	2.4274	1.98512	0.375795	0	0.911023
ENSMUSG00000018920	242.793	23.185	144.572	24.3582	29.7176	21.8054	2.437	2.40E-05	0.000406266	Cxcl16	11	70453983	70459984	-	3021	protein_coding	chemokine (C-X-C motif) ligand 16 [Source:MGI Symbol;Acc:MGI:1932682]	-	227	22	156	25	29	24	4.17604	0.386542	2.49059	0.408013	0.497751	0.365217
ENSMUSG00000051504	43.8525	25.2927	29.6559	0.974328	12.2969	5.45136	2.40981	0.000404183	0.0039352	Siglech	7	55768178	55778925	+	3383	protein_coding	sialic acid binding Ig-like lectin H [Source:MGI Symbol;Acc:MGI:2443256]	-	41	24	32	1	12	6	0.673552	0.376559	0.456221	0.0145741	0.183926	0.0815341
ENSMUSG00000021256	26.7393	11.5925	13.9012	2.92298	6.14847	0.90856	2.40654	0.00448886	0.0238754	Vash1	12	86678700	86692091	+	2599	protein_coding	vasohibin 1 [Source:MGI Symbol;Acc:MGI:2442543]	-	25	11	15	3	6	1	0.534593	0.224652	0.278364	0.0569114	0.119704	0.0176882
ENSMUSG00000020140	24.6002	67.4471	34.2896	7.79463	4.09898	11.8113	2.40193	6.06E-05	0.000864982	Lgr5	10	115450311	115587780	-	10264	protein_coding	leucine rich repeat containing G protein coupled receptor 5 [Source:MGI Symbol;Acc:MGI:1341817]	-	23	64	37	8	4	13	0.124538	0.330969	0.173865	0.0384289	0.0202073	0.058226
ENSMUSG00000026104	6240.96	7050.33	8187.8	1116.58	1624.22	1332.86	2.39877	4.61E-42	2.09E-39	Stat1	1	52119440	52161865	+	7105	protein_coding	signal transducer and activator of transcription 1 [Source:MGI Symbol;Acc:MGI:103063]	STAT	5835	6690	8835	1146	1585	1467	45.6422	49.9789	59.975	7.95252	11.5672	9.49196
ENSMUSG00000023045	20.3219	10.5386	15.7547	4.87164	4.09898	0	2.39676	0.00813195	0.0372021	Soat2	15	102150526	102163469	+	2213	protein_coding	sterol O-acyltransferase 2 [Source:MGI Symbol;Acc:MGI:1332226]	-	19	10	17	5	4	0	0.477157	0.239852	0.370506	0.111397	0.0937224	0
ENSMUSG00000114988	25.6698	15.8079	29.6559	4.87164	5.12373	3.63424	2.39143	0.000398243	0.0038893	Gm49226	16	85148829	85155274	+	433	antisense	predicted gene, 49226 [Source:MGI Symbol;Acc:MGI:6118685]	-	24	15	32	5	5	4	3.08044	1.83877	3.56443	0.569333	0.598752	0.42468
ENSMUSG00000025854	194.662	45.316	116.77	18.5122	28.6929	20.8969	2.39096	5.34E-07	1.53E-05	Fam20c	5	138754514	138810077	+	6590	protein_coding	family with sequence similarity 20, member C [Source:MGI Symbol;Acc:MGI:2136853]	-	182	43	126	19	28	23	1.53488	0.346344	0.922174	0.142152	0.220312	0.160447
ENSMUSG00000039007	29.948	24.2388	22.2419	7.79463	5.12373	1.81712	2.3843	0.000385972	0.00379751	Cpq	15	33083129	33594552	+	5026	protein_coding	carboxypeptidase Q [Source:MGI Symbol;Acc:MGI:1889205]	-	28	23	24	8	5	2	0.309617	0.242901	0.230312	0.0784787	0.0515837	0.0182935
ENSMUSG00000027669	212.845	269.789	242.808	45.7934	38.9403	54.5136	2.37753	1.84E-21	3.79E-19	Gnb4	3	32580332	32616585	-	12692	protein_coding	guanine nucleotide binding protein (G protein), beta 4 [Source:MGI Symbol;Acc:MGI:104581]	-	199	256	262	47	38	60	0.87139	1.07062	0.995632	0.18258	0.155245	0.217326
ENSMUSG00000023067	302.689	89.5782	215.932	28.2555	46.1136	42.7023	2.37744	3.53E-09	1.69E-07	Cdkn1a	17	29090976	29100727	+	3553	protein_coding	cyclin-dependent kinase inhibitor 1A (P21) [Source:MGI Symbol;Acc:MGI:104556]	-	283	85	233	29	45	47	4.42671	1.26984	3.16292	0.402427	0.656723	0.608125
ENSMUSG00000028965	31.0176	11.5925	23.1687	2.92298	7.17322	2.72568	2.37238	0.00151137	0.0106629	Tnfrsf9	4	150914562	150946102	+	2722	protein_coding	tumor necrosis factor receptor superfamily, member 9 [Source:MGI Symbol;Acc:MGI:1101059]	-	29	11	25	3	7	3	0.592106	0.214501	0.442975	0.0543397	0.133344	0.0506668
ENSMUSG00000044703	298.411	141.217	211.298	37.9988	56.361	31.7996	2.37116	1.73E-12	1.40E-10	Phf11a	14	59276913	59297522	-	1354	protein_coding	PHD finger protein 11A [Source:MGI Symbol;Acc:MGI:1918441]	-	279	134	228	39	55	35	11.4518	5.25304	8.12164	1.42014	2.10624	1.18834
ENSMUSG00000030107	878.119	246.604	657.063	74.0489	163.959	107.21	2.36817	7.73E-05	0.0010645	Usp18	6	121245906	121270917	+	2790	protein_coding	ubiquitin specific peptidase 18 [Source:MGI Symbol;Acc:MGI:1344364]	-	821	234	709	76	160	118	16.3542	4.4518	12.2566	1.34305	2.97359	1.94432
ENSMUSG00000000731	142.253	357.259	208.518	44.8191	47.1383	45.428	2.36557	2.62E-12	2.07E-10	Aire	10	78030022	78043610	-	3825	protein_coding	autoimmune regulator (autoimmune polyendocrinopathy candidiasis ectodermal dystrophy) [Source:MGI Symbol;Acc:MGI:1338803]	SAND	133	339	225	46	46	50	1.93246	4.70427	2.83713	0.59294	0.623579	0.600937
ENSMUSG00000045932	1321.99	514.284	818.317	106.202	244.914	164.449	2.36496	1.57E-12	1.28E-10	Ifit2	19	34550694	34576419	+	3927	protein_coding	interferon-induced protein with tetratricopeptide repeats 2 [Source:MGI Symbol;Acc:MGI:99449]	-	1236	488	883	109	239	181	17.4923	6.59604	10.8449	1.36852	3.15574	2.11889
ENSMUSG00000040314	29.948	8.43089	25.9489	0.974328	5.12373	6.35992	2.36463	0.00345888	0.0196044	Ctsg	14	56099881	56102574	-	1033	protein_coding	cathepsin G [Source:MGI Symbol;Acc:MGI:88563]	-	28	8	28	1	5	7	1.50642	0.411068	1.30733	0.0477292	0.250977	0.311521
ENSMUSG00000068747	83.4267	16.8618	32.4361	1.94866	19.4702	4.5428	2.36392	0.00196646	0.0129547	Sort1	3	108284082	108361511	+	7569	protein_coding	sortilin 1 [Source:MGI Symbol;Acc:MGI:1338015]	-	78	16	35	2	19	5	0.572724	0.112203	0.223027	0.0130279	0.130161	0.0303684
ENSMUSG00000035954	124.07	82.2012	70.4327	8.76895	23.5692	21.8054	2.35196	2.97E-08	1.17E-06	Dock4	12	40445952	40846874	+	22923	protein_coding	dedicator of cytokinesis 4 [Source:MGI Symbol;Acc:MGI:1918006]	-	116	78	76	9	23	24	0.281239	0.180612	0.159908	0.0193578	0.0520261	0.0481316
ENSMUSG00000022246	28.8785	6.32317	14.8279	0.974328	7.17322	1.81712	2.34381	0.0118457	0.0488755	Rai14	15	10568969	10714624	-	8462	protein_coding	retinoic acid induced 14 [Source:MGI Symbol;Acc:MGI:1922896]	-	27	6	16	1	7	2	0.177329	0.0376359	0.0911958	0.00582655	0.0428933	0.0108654
ENSMUSG00000030084	858.867	189.695	316.947	56.511	132.192	80.8619	2.34102	0.00101398	0.00794661	Plxna1	6	89316314	89362620	-	9054	protein_coding	plexin A1 [Source:MGI Symbol;Acc:MGI:107685]	-	803	180	342	58	129	89	4.92907	1.05525	1.82185	0.315843	0.738778	0.451897
ENSMUSG00000038508	67.3831	4.21545	48.1908	5.84597	14.3464	3.63424	2.33918	0.00396582	0.0217101	Gdf15	8	70629393	70632456	-	1852	protein_coding	growth differentiation factor 15 [Source:MGI Symbol;Acc:MGI:1346047]	-	63	4	52	6	14	4	1.89055	0.114642	1.35422	0.159733	0.391969	0.0992908
ENSMUSG00000004633	24.6002	22.1311	21.3152	4.87164	3.07424	5.45136	2.33581	0.000450262	0.00427117	Chn2	6	54039554	54301810	+	5812	protein_coding	chimerin 2 [Source:MGI Symbol;Acc:MGI:1917243]	-	23	21	23	5	3	6	0.219934	0.191786	0.190867	0.0424159	0.0267646	0.0474587
ENSMUSG00000015850	59.8961	201.288	156.62	35.0758	25.6186	22.714	2.32627	5.61E-08	2.05E-06	Adamtsl4	3	95676201	95687917	-	4198	protein_coding	ADAMTS-like 4 [Source:MGI Symbol;Acc:MGI:2389008]	-	56	191	169	36	25	25	0.74137	2.41499	1.94165	0.422809	0.308789	0.273771
ENSMUSG00000041695	21.3915	4.21545	17.6082	1.94866	3.07424	3.63424	2.31783	0.011559	0.0479711	Kcnj2	11	111066164	111076821	+	5444	protein_coding	potassium inwardly-rectifying channel, subfamily J, member 2 [Source:MGI Symbol;Acc:MGI:104744]	-	20	4	19	2	3	4	0.204174	0.0390001	0.168331	0.0181132	0.0285738	0.0337778
ENSMUSG00000095071	53.4787	213.934	151.986	39.9475	16.3959	28.1654	2.30961	1.07E-06	2.83E-05	AF067061	13	120263114	120264517	+	1404	protein_coding	cDNA sequence AF067061 [Source:MGI Symbol;Acc:MGI:2681166]	-	50	203	164	41	16	31	1.97921	7.67456	5.63384	1.4398	0.590905	1.01504
ENSMUSG00000117309	65.244	49.5315	36.1431	12.6663	3.07424	14.537	2.30313	2.08E-05	0.000360192	CT010583.2	16	10861755	10938364	-	7292	transcribed_unitary_pseudogene	novel lipoprotein amino terminal region containing protein pseudogene	-	61	47	39	13	3	16	0.464914	0.342118	0.257956	0.0878984	0.0213324	0.10087
ENSMUSG00000086652	33.1568	42.1545	37.9966	9.74328	3.07424	9.99416	2.30095	3.17E-05	0.000512252	Gm14029	2	129182482	129183947	-	1348	antisense	predicted gene 14029 [Source:MGI Symbol;Acc:MGI:3650450]	-	31	40	41	10	3	11	1.27809	1.57505	1.46697	0.365759	0.115397	0.37514
ENSMUSG00000029082	172.201	86.4166	109.356	23.3839	28.6929	22.714	2.30003	2.07E-10	1.21E-08	Bst1	5	43818885	43843986	+	3317	protein_coding	bone marrow stromal cell antigen 1 [Source:MGI Symbol;Acc:MGI:105370]	-	161	82	118	24	28	25	2.69755	1.31218	1.71579	0.356739	0.437701	0.346485
ENSMUSG00000002847	87.705	26.3465	64.8722	10.7176	12.2969	13.6284	2.28663	1.01E-05	0.000196108	Pla1a	16	38396117	38433145	-	2009	protein_coding	phospholipase A1 member A [Source:MGI Symbol;Acc:MGI:1934677]	-	82	25	70	11	12	15	2.26842	0.660518	1.68053	0.269959	0.309718	0.343243
ENSMUSG00000020712	29.948	29.5081	43.5571	7.79463	6.14847	7.26848	2.28092	3.49E-05	0.000551007	Tcam1	11	106276672	106288745	+	3752	protein_coding	testicular cell adhesion molecule 1 [Source:MGI Symbol;Acc:MGI:1923120]	-	28	28	47	8	6	8	0.414748	0.396113	0.604175	0.105126	0.0829188	0.0980206
ENSMUSG00000101191	10.6957	23.185	18.5349	1.94866	7.17322	1.81712	2.28002	0.00541952	0.0273256	Gm28809	6	125481363	125484678	+	897	antisense	predicted gene 28809 [Source:MGI Symbol;Acc:MGI:5579515]	-	10	22	20	2	7	2	0.61958	1.30183	1.07539	0.109931	0.404641	0.102501
ENSMUSG00000020027	498.421	171.779	315.094	63.3313	92.2271	48.1537	2.27644	3.38E-10	1.94E-08	Socs2	10	95385362	95417180	-	9531	protein_coding	suppressor of cytokine signaling 2 [Source:MGI Symbol;Acc:MGI:1201787]	-	466	163	340	65	90	53	2.7173	0.907765	1.72055	0.336248	0.489631	0.255639
ENSMUSG00000070388	26.7393	12.6463	12.0477	4.87164	3.07424	2.72568	2.26736	0.00430062	0.0231437	Fbxo39	11	72314444	72319416	+	1708	protein_coding	F-box protein 39 [Source:MGI Symbol;Acc:MGI:3505735]	-	25	12	13	5	3	3	0.81347	0.372922	0.367099	0.144333	0.0910748	0.0807465
ENSMUSG00000058163	311.246	122.248	167.741	35.0758	58.4105	31.7996	2.26563	2.07E-09	1.03E-07	Gm5431	11	48887422	48902214	-	3862	protein_coding	predicted gene 5431 [Source:MGI Symbol;Acc:MGI:3645205]	-	291	116	181	36	57	35	4.18765	1.5943	2.26045	0.459594	0.765292	0.416625
ENSMUSG00000046718	2682.49	986.414	2413.25	321.528	565.66	381.595	2.26132	3.21E-06	7.29E-05	Bst2	8	71534255	71537456	-	903	protein_coding	bone marrow stromal cell antigen 2 [Source:MGI Symbol;Acc:MGI:1916800]	-	2508	936	2604	330	552	420	154.358	55.019	139.085	18.0182	31.6969	21.3822
ENSMUSG00000032841	56.6874	15.8079	63.0187	6.8203	15.3712	6.35992	2.25729	0.000282908	0.00296668	Prr5l	2	101714285	101883027	-	4967	protein_coding	proline rich 5 like [Source:MGI Symbol;Acc:MGI:1919696]	-	53	15	68	7	15	7	0.593023	0.160296	0.660302	0.0694845	0.156589	0.0647879
ENSMUSG00000009350	53.4787	28.4543	58.385	0	20.4949	9.0856	2.25377	0.00190238	0.0126427	Mpo	11	87793581	87804413	+	3424	protein_coding	myeloperoxidase [Source:MGI Symbol;Acc:MGI:97137]	-	50	27	63	0	20	10	0.81157	0.418557	0.887431	0	0.302873	0.134263
ENSMUSG00000032014	31.0176	31.6158	42.6303	3.89731	9.22271	9.0856	2.24654	5.67E-05	0.000823212	Oaf	9	43221235	43239911	-	2629	protein_coding	out at first homolog [Source:MGI Symbol;Acc:MGI:94852]	-	29	30	46	4	9	10	0.613051	0.605696	0.843908	0.075016	0.177508	0.174864
ENSMUSG00000032323	24.6002	13.7002	25.0221	4.87164	2.04949	6.35992	2.24191	0.0017829	0.01203	Cyp11a1	9	58006411	58027023	+	4804	protein_coding	cytochrome P450, family 11, subfamily a, polypeptide 1 [Source:MGI Symbol;Acc:MGI:88582]	-	23	13	27	5	2	7	0.266081	0.143636	0.271074	0.0513158	0.021587	0.0669862
ENSMUSG00000043157	33.1568	16.8618	31.5094	6.8203	4.09898	6.35992	2.23463	0.000399779	0.00389951	Arl11	14	61309753	61311936	+	2184	protein_coding	ADP-ribosylation factor-like 11 [Source:MGI Symbol;Acc:MGI:2444054]	-	31	16	34	7	4	7	0.788858	0.388859	0.750851	0.158026	0.0949669	0.147345
ENSMUSG00000022297	45.9916	62.1778	28.7291	7.79463	12.2969	9.0856	2.23066	1.58E-05	0.000289598	Fzd6	15	39006034	39038188	+	4818	protein_coding	frizzled class receptor 6 [Source:MGI Symbol;Acc:MGI:108474]	-	43	59	31	8	12	10	0.496011	0.649994	0.310329	0.0818667	0.129145	0.0954165
ENSMUSG00000063506	32.0872	5.26931	17.6082	4.87164	5.12373	1.81712	2.22719	0.00963709	0.042086	Arhgap22	14	33214026	33369934	+	3876	protein_coding	Rho GTPase activating protein 22 [Source:MGI Symbol;Acc:MGI:2443418]	-	30	5	19	5	5	2	0.430157	0.0684716	0.236427	0.063602	0.0668884	0.0237212
ENSMUSG00000020961	60.9657	17.9156	24.0954	1.94866	8.19797	11.8113	2.22151	0.00153352	0.010794	Ston2	12	91633009	91788387	-	12448	protein_coding	stonin 2 [Source:MGI Symbol;Acc:MGI:1918272]	-	57	17	26	2	8	13	0.254487	0.0724893	0.10074	0.00792163	0.0333239	0.0480102
ENSMUSG00000023961	58.8265	12.6463	36.1431	2.92298	10.2475	9.99416	2.2149	0.00119012	0.00891532	Enpp4	17	44096308	44105809	-	4560	protein_coding	ectonucleotide pyrophosphatase/phosphodiesterase 4 [Source:MGI Symbol;Acc:MGI:2682634]	-	55	12	39	3	10	11	0.670328	0.139682	0.412503	0.032437	0.11371	0.110897
ENSMUSG00000062545	147.601	321.428	227.98	61.3827	46.1136	44.5195	2.19749	4.74E-12	3.57E-10	Tlr12	4	128615443	128618619	-	3177	protein_coding	toll-like receptor 12 [Source:MGI Symbol;Acc:MGI:3045221]	-	138	305	246	63	45	49	2.41408	5.09574	3.73461	0.977705	0.734446	0.709037
ENSMUSG00000056529	326.22	31.6158	142.719	37.9988	30.7424	40.8852	2.19036	0.0109259	0.0461275	Ptafr	4	132564067	132582683	+	3637	protein_coding	platelet-activating factor receptor [Source:MGI Symbol;Acc:MGI:106066]	-	305	30	154	39	30	45	4.66065	0.437827	2.04223	0.528696	0.427703	0.5688
ENSMUSG00000041115	173.271	366.744	210.371	53.5881	50.2125	60.8735	2.18623	2.20E-12	1.76E-10	Iqsec2	X	152144268	152225236	+	6980	protein_coding	IQ motif and Sec7 domain 2 [Source:MGI Symbol;Acc:MGI:3528396]	-	162	348	227	55	49	67	1.28988	2.64636	1.56855	0.388501	0.364003	0.441275
ENSMUSG00000074006	35.2959	44.2622	42.6303	6.8203	9.22271	10.9027	2.17847	1.17E-05	0.000224598	Omp	7	98143359	98145502	-	2144	protein_coding	olfactory marker protein [Source:MGI Symbol;Acc:MGI:97436]	-	33	42	46	7	9	12	0.855419	1.0398	1.03481	0.160975	0.217662	0.257304
ENSMUSG00000012519	864.215	319.32	665.404	65.28	224.419	122.656	2.16522	0.000565004	0.00510298	Mlkl	8	111311797	111338177	-	2303	protein_coding	mixed lineage kinase domain-like [Source:MGI Symbol;Acc:MGI:1921818]	-	808	303	718	67	219	135	19.4988	6.9835	15.0369	1.43438	4.93077	2.69482
ENSMUSG00000013974	49.2004	11.5925	34.2896	3.89731	8.19797	9.0856	2.16449	0.00130776	0.00961333	Mcemp1	8	3665754	3669259	+	1494	protein_coding	mast cell expressed membrane protein 1 [Source:MGI Symbol;Acc:MGI:1916439]	-	46	11	37	4	8	10	1.71118	0.390811	1.19448	0.132006	0.277654	0.307708
ENSMUSG00000030156	2195.83	1357.37	1907.24	367.322	477.532	407.035	2.12528	8.29E-26	2.27E-23	Cd69	6	129267325	129275436	-	6509	protein_coding	CD69 antigen [Source:MGI Symbol;Acc:MGI:88343]	-	2053	1288	2058	377	466	448	17.5293	10.5033	15.2496	2.85569	3.71224	3.16413
ENSMUSG00000028494	438.525	353.044	501.37	109.125	96.3261	92.6732	2.11785	2.90E-23	6.98E-21	Plin2	4	86648386	86670060	-	3512	protein_coding	perilipin 2 [Source:MGI Symbol;Acc:MGI:87920]	-	410	335	541	112	94	102	6.48812	5.06308	7.42969	1.57234	1.38784	1.33517
ENSMUSG00000038143	21.3915	51.6392	23.1687	8.76895	5.12373	8.17704	2.11734	0.000552744	0.00502408	Stox2	8	47180048	47446362	-	18735	protein_coding	storkhead box 2 [Source:MGI Symbol;Acc:MGI:1918319]	-	20	49	25	9	5	9	0.0593288	0.138825	0.0643597	0.023685	0.0138382	0.0220841
ENSMUSG00000082116	40.6438	15.8079	10.1942	3.89731	4.09898	7.26848	2.11375	0.00541805	0.0273256	Gm12188	11	49088234	49088543	-	310	processed_pseudogene	predicted gene 12188 [Source:MGI Symbol;Acc:MGI:3651945]	-	38	15	11	4	4	8	6.81258	2.56835	1.71143	0.636184	0.669057	1.18637
ENSMUSG00000033287	75.9397	36.8852	61.1652	9.74328	23.5692	7.26848	2.11132	4.36E-05	0.000661596	Kctd17	15	78428564	78439303	+	2541	protein_coding	potassium channel tetramerisation domain containing 17 [Source:MGI Symbol;Acc:MGI:1920094]	-	71	35	66	10	23	8	1.5529	0.731118	1.25276	0.194035	0.46934	0.144736
ENSMUSG00000075602	16614.7	12532.5	19320.8	2634.58	5302.03	3307.16	2.10801	7.60E-18	1.10E-15	Ly6a	15	74994877	74998031	-	1205	protein_coding	lymphocyte antigen 6 complex, locus A [Source:MGI Symbol;Acc:MGI:107527]	-	15534	11892	20848	2704	5174	3640	716.45	523.832	834.459	110.638	222.641	138.869
ENSMUSG00000003526	100.54	147.541	134.378	29.2298	30.7424	29.0739	2.10399	8.55E-12	6.11E-10	Prodh	16	18060357	18090203	-	7797	protein_coding	proline dehydrogenase [Source:MGI Symbol;Acc:MGI:97770]	-	94	140	145	30	30	32	0.670023	0.95307	0.89695	0.189705	0.199507	0.188674
ENSMUSG00000108048	66.3135	141.217	94.5281	32.1528	16.3959	21.8054	2.10043	1.73E-07	5.54E-06	Gm43990	6	15836089	15837779	+	1691	TEC	predicted gene, 43990 [Source:MGI Symbol;Acc:MGI:5690382]	-	62	134	102	33	16	24	2.03769	4.20616	2.90927	0.962176	0.490615	0.652466
ENSMUSG00000075010	853.519	854.682	1095.41	198.763	257.211	198.975	2.09954	5.54E-29	1.72E-26	AW112010	19	11047617	11050566	-	770	lincRNA	expressed sequence AW112010 [Source:MGI Symbol;Acc:MGI:2147706]	-	798	811	1182	204	251	219	57.5972	55.9055	74.038	13.0624	16.9024	13.0751
ENSMUSG00000025969	1090.96	247.657	495.809	90.6125	236.716	101.759	2.09637	0.003909	0.0215037	Nrp2	1	62703285	62818695	+	11842	protein_coding	neuropilin 2 [Source:MGI Symbol;Acc:MGI:1100492]	-	1020	235	535	93	231	112	4.78701	1.05334	2.179	0.387206	1.01147	0.434793
ENSMUSG00000034947	174.34	75.878	168.668	30.2042	31.7671	37.251	2.07733	1.37E-08	5.83E-07	Tmem106a	11	101582242	101591788	+	3138	protein_coding	transmembrane protein 106A [Source:MGI Symbol;Acc:MGI:1922056]	-	163	72	182	31	31	41	2.88685	1.21788	2.79735	0.487072	0.51224	0.600649
ENSMUSG00000028268	4278.29	4338.75	4721.77	974.328	1072.91	1125.71	2.07169	4.85E-57	3.21E-54	Gbp3	3	142560026	142573209	+	3265	protein_coding	guanylate binding protein 3 [Source:MGI Symbol;Acc:MGI:1926263]	-	4000	4117	5095	1000	1047	1239	68.0873	66.9302	75.2642	15.1008	16.6276	17.4453
ENSMUSG00000045868	1228.94	1373.18	1061.12	240.659	391.453	240.768	2.07042	1.13E-21	2.40E-19	Gvin1	7	106156556	106215326	-	9005	protein_coding	GTPase, very large interferon inducible 1 [Source:MGI Symbol;Acc:MGI:1921808]	-	1149	1303	1145	247	382	265	7.0913	7.68042	6.13267	1.35238	2.1996	1.35286
ENSMUSG00000081769	181.827	242.388	228.906	63.3313	43.0393	49.9708	2.06217	1.89E-15	2.14E-13	Gm12216	11	53783418	53859256	-	2647	protein_coding	predicted gene 12216 [Source:MGI Symbol;Acc:MGI:3650088]	-	170	230	247	65	42	55	3.56931	4.61209	4.5006	1.21072	0.822735	0.95521
ENSMUSG00000022994	224.61	30.562	102.869	11.6919	37.9156	36.3424	2.05791	0.000436858	0.00417646	Adcy6	15	98589973	98610076	-	6782	protein_coding	adenylate cyclase 6 [Source:MGI Symbol;Acc:MGI:87917]	-	210	29	111	12	37	40	1.72088	0.226968	0.789392	0.0872384	0.282884	0.271139
ENSMUSG00000026893	518.743	280.327	361.431	87.6895	104.524	87.2218	2.0548	1.97E-15	2.21E-13	Gca	2	62664285	62694109	+	3409	protein_coding	grancalcin [Source:MGI Symbol;Acc:MGI:1918521]	-	485	266	390	90	102	96	7.90686	4.1417	5.51779	1.30167	1.55145	1.2946
ENSMUSG00000030786	67.3831	5.26931	51.8978	8.76895	12.2969	9.0856	2.04921	0.0046239	0.0243303	Itgam	7	128062640	128118491	+	5024	protein_coding	integrin alpha M [Source:MGI Symbol;Acc:MGI:96607]	-	63	5	56	9	12	10	0.696916	0.0528256	0.537608	0.0883237	0.12385	0.0915041
ENSMUSG00000041782	128.349	9.48475	59.3118	5.84597	26.6434	15.4455	2.04223	0.00467577	0.0245385	Lad1	1	135818598	135833342	+	3400	protein_coding	ladinin [Source:MGI Symbol;Acc:MGI:109343]	-	120	9	64	6	26	17	1.96152	0.140504	0.907881	0.0870075	0.396515	0.229858
ENSMUSG00000028184	145.462	503.746	213.152	79.8949	68.658	60.8735	2.0419	1.27E-07	4.22E-06	Adgrl2	3	148815583	148990555	-	14198	protein_coding	adhesion G protein-coupled receptor L2 [Source:MGI Symbol;Acc:MGI:2139714]	-	136	478	230	82	67	67	0.532355	1.787	0.781319	0.284755	0.244688	0.216939
ENSMUSG00000038213	3027.96	2917.09	2960.95	670.338	803.401	698.683	2.03585	1.06E-51	6.00E-49	Tapbpl	6	125223933	125231860	-	2352	protein_coding	TAP binding protein-like [Source:MGI Symbol;Acc:MGI:2384853]	-	2831	2768	3195	688	784	769	66.8948	62.4673	65.5181	14.4223	17.284	15.0307
ENSMUSG00000020644	527.299	199.18	441.131	87.6895	115.796	81.7704	2.03471	3.40E-10	1.94E-08	Id2	12	25093799	25097140	-	2438	protein_coding	inhibitor of DNA binding 2 [Source:MGI Symbol;Acc:MGI:96397]	bHLH	493	189	476	90	113	90	11.2384	4.11483	9.41675	1.82009	2.40331	1.69707
ENSMUSG00000025498	2100.64	389.929	1595.86	168.559	555.412	275.294	2.03205	0.0108866	0.0459985	Irf7	7	141262706	141266481	-	3776	protein_coding	interferon regulatory factor 7 [Source:MGI Symbol;Acc:MGI:1859212]	IRF	1964	370	1722	173	542	303	28.9067	5.20109	21.9952	2.25891	7.44273	3.68893
ENSMUSG00000042272	71.6614	13.7002	28.7291	11.6919	6.14847	9.99416	2.02991	0.00200358	0.0131283	Sestd1	2	77180340	77280592	-	9857	protein_coding	SEC14 and spectrin domains 1 [Source:MGI Symbol;Acc:MGI:1916262]	-	67	13	31	12	6	11	0.377763	0.070004	0.151686	0.0600234	0.0315625	0.0513024
ENSMUSG00000050395	57.7569	69.5549	26.8756	8.76895	17.4207	11.8113	2.02094	8.60E-05	0.00116811	Tnfsf15	4	63727084	63745113	-	3347	protein_coding	tumor necrosis factor (ligand) superfamily, member 15 [Source:MGI Symbol;Acc:MGI:2180140]	-	54	66	29	9	17	13	0.89666	1.04668	0.417898	0.132578	0.263365	0.178557
ENSMUSG00000056220	103.749	17.9156	67.6525	11.6919	20.4949	14.537	2.02091	0.00045641	0.00430631	Pla2g4a	1	149829618	149961290	-	6391	protein_coding	phospholipase A2, group IVA (cytosolic, calcium-dependent) [Source:MGI Symbol;Acc:MGI:1195256]	-	97	17	73	12	20	16	0.843514	0.14119	0.550911	0.0925756	0.162265	0.115091
ENSMUSG00000074151	9935.26	9835.69	7267.54	2048.04	2385.61	2237.78	2.01891	5.85E-36	2.32E-33	Nlrc5	8	94434356	94527272	+	8493	protein_coding	NLR family, CARD domain containing 5 [Source:MGI Symbol;Acc:MGI:3612191]	-	9289	9333	7842	2102	2328	2463	60.7851	58.329	44.5342	12.2027	14.213	13.3319
ENSMUSG00000044337	362.585	394.144	432.79	78.9206	133.217	82.679	2.01603	2.45E-17	3.41E-15	Ackr3	1	90203980	90216751	+	3348	protein_coding	atypical chemokine receptor 3 [Source:MGI Symbol;Acc:MGI:109562]	-	339	374	467	81	130	91	5.62735	5.9294	6.72758	1.19284	2.01337	1.24953
ENSMUSG00000037991	1005.4	982.199	1227.01	189.994	357.636	248.037	2.01568	6.50E-19	1.08E-16	Rmi2	16	10835059	10892966	+	4495	protein_coding	RecQ mediated genome instability 2 [Source:MGI Symbol;Acc:MGI:2685383]	-	940	932	1324	195	349	273	11.6222	11.0055	14.2065	2.13889	4.02588	2.79205
ENSMUSG00000029372	33.1568	18.9695	34.2896	7.79463	9.22271	4.5428	2.01319	0.000757202	0.00638173	Ppbp	5	90768518	90770063	+	1083	protein_coding	pro-platelet basic protein [Source:MGI Symbol;Acc:MGI:1888712]	-	31	18	37	8	9	5	1.59083	0.882203	1.64779	0.364205	0.430902	0.212242
ENSMUSG00000042821	81.2875	102.225	66.7257	18.5122	22.5444	20.8969	2.01293	3.08E-08	1.21E-06	Snai1	2	167538195	167542814	+	1621	protein_coding	snail family zinc finger 1 [Source:MGI Symbol;Acc:MGI:98330]	zf-C2H2	76	97	72	19	22	23	2.60567	3.17624	2.14228	0.577903	0.703727	0.652281
ENSMUSG00000026073	72.731	15.8079	37.9966	11.6919	14.3464	5.45136	2.01277	0.00136154	0.00990725	Il1r2	1	40074079	40125231	+	1908	protein_coding	interleukin 1 receptor, type II [Source:MGI Symbol;Acc:MGI:96546]	-	68	15	41	12	14	6	1.98071	0.417289	1.03641	0.31009	0.380465	0.144565
ENSMUSG00000042842	414.994	152.81	244.661	47.7421	72.757	80.8619	2.01138	1.12E-08	4.91E-07	Serpinb6b	13	32965209	32979067	+	2262	protein_coding	serine (or cysteine) peptidase inhibitor, clade B, member 6b [Source:MGI Symbol;Acc:MGI:894688]	-	388	145	264	49	71	89	9.53298	3.40251	5.6291	1.06804	1.62754	1.80879
ENSMUSG00000024985	11.7653	18.9695	18.5349	1.94866	3.07424	7.26848	1.99064	0.0109469	0.0461794	Tcf7l2	19	55741810	55933654	+	8739	protein_coding	transcription factor 7 like 2, T cell specific, HMG box [Source:MGI Symbol;Acc:MGI:1202879]	HMG	11	18	20	2	3	8	0.0699553	0.109329	0.110381	0.0112837	0.0178002	0.0420841
ENSMUSG00000052776	756.188	249.765	552.341	108.15	166.009	119.021	1.98756	3.28E-09	1.58E-07	Oas1a	5	120896256	120907521	-	1885	protein_coding	2'-5' oligoadenylate synthetase 1A [Source:MGI Symbol;Acc:MGI:2180860]	-	707	237	596	111	162	131	20.8448	6.67362	15.2497	2.90333	4.45624	3.19485
ENSMUSG00000031779	21672.8	7605.72	16882.5	2878.17	5228.25	3537.93	1.98706	2.03E-05	0.000353265	Ccl22	8	94745590	94751699	+	2325	protein_coding	chemokine (C-C motif) ligand 22 [Source:MGI Symbol;Acc:MGI:1306779]	-	20263	7217	18217	2954	5102	3894	484.362	164.762	377.904	62.6429	113.784	76.9951
ENSMUSG00000068227	395.742	419.437	417.963	78.9206	125.019	109.027	1.97924	1.51E-20	2.89E-18	Il2rb	15	78479256	78495271	-	4287	protein_coding	interleukin 2 receptor, beta chain [Source:MGI Symbol;Acc:MGI:96550]	-	370	398	451	81	122	120	4.79665	4.92781	5.074	0.931571	1.47561	1.28682
ENSMUSG00000027296	58.8265	81.1473	68.5792	29.2298	7.17322	16.3541	1.97917	1.86E-05	0.000330257	Itpka	2	119742337	119751263	+	1818	protein_coding	inositol 1,4,5-trisphosphate 3-kinase A [Source:MGI Symbol;Acc:MGI:1333822]	-	55	77	74	30	7	18	1.68135	2.24813	1.9632	0.813601	0.19965	0.455165
ENSMUSG00000027583	403.229	264.519	291.925	61.3827	94.2766	88.1303	1.97664	1.20E-14	1.26E-12	Zbtb46	2	181387762	181459426	-	8508	protein_coding	zinc finger and BTB domain containing 46 [Source:MGI Symbol;Acc:MGI:1919397]	ZBTB	377	251	315	63	92	97	2.46265	1.56592	1.78571	0.365088	0.560693	0.524124
ENSMUSG00000023328	39.5742	38.9929	41.7036	10.7176	5.12373	14.537	1.97425	0.00010559	0.00136905	Ache	5	137287519	137294466	+	4623	protein_coding	acetylcholinesterase [Source:MGI Symbol;Acc:MGI:87876]	-	37	37	45	11	5	16	0.444803	0.424817	0.469479	0.117315	0.0560804	0.159106
ENSMUSG00000005973	483.447	441.568	523.612	133.483	121.945	116.296	1.96336	1.09E-26	3.09E-24	Rcn1	2	105386291	105399319	-	3196	protein_coding	reticulocalbin 1 [Source:MGI Symbol;Acc:MGI:104559]	-	452	419	565	137	119	128	7.85998	6.95876	8.52647	2.11348	1.93066	1.84117
ENSMUSG00000042759	82.3571	40.0467	69.506	9.74328	30.7424	9.0856	1.96299	0.00016258	0.00191975	Apobr	7	126584942	126589112	+	3779	protein_coding	apolipoprotein B receptor [Source:MGI Symbol;Acc:MGI:2176230]	-	77	38	75	10	30	10	1.13241	0.533742	0.957221	0.130469	0.411632	0.12165
ENSMUSG00000001986	34.2263	13.7002	9.26746	3.89731	7.17322	3.63424	1.96193	0.0119715	0.049309	Gria3	X	41400854	41678601	+	9859	protein_coding	glutamate receptor, ionotropic, AMPA3 (alpha 3) [Source:MGI Symbol;Acc:MGI:95810]	-	32	13	10	4	7	4	0.180388	0.0699898	0.0489209	0.0200038	0.0368154	0.0186516
ENSMUSG00000025746	66.3135	13.7002	57.4583	9.74328	19.4702	6.35992	1.95929	0.00204557	0.013321	Il6	5	30013114	30019981	+	2428	protein_coding	interleukin 6 [Source:MGI Symbol;Acc:MGI:96559]	-	62	13	62	10	19	7	1.41916	0.284197	1.2316	0.203065	0.40576	0.132538
ENSMUSG00000027078	846.032	425.76	795.148	174.405	188.553	168.992	1.95874	8.54E-15	9.03E-13	Ube2l6	2	84798828	84810335	+	1996	protein_coding	ubiquitin-conjugating enzyme E2L 6 [Source:MGI Symbol;Acc:MGI:1914500]	-	791	404	858	179	184	186	22.0245	10.7435	20.7326	4.42157	4.77994	4.28393
ENSMUSG00000061751	80.218	229.742	149.206	39.9475	30.7424	47.2451	1.9586	3.60E-07	1.08E-05	Kalrn	16	33969073	34573532	-	24050	protein_coding	kalirin, RhoGEF kinase [Source:MGI Symbol;Acc:MGI:2685385]	-	75	218	161	41	30	52	0.173315	0.481134	0.322878	0.084053	0.0646801	0.0993982
ENSMUSG00000044350	680.248	560.654	547.707	132.509	194.702	134.467	1.95553	8.85E-21	1.73E-18	Lacc1	14	77024200	77036904	-	3644	protein_coding	laccase domain containing 1 [Source:MGI Symbol;Acc:MGI:2445077]	-	636	532	591	136	190	148	9.69992	7.74921	7.82234	1.84011	2.70359	1.86713
ENSMUSG00000055809	32.0872	63.2317	73.2129	21.4352	11.2722	10.9027	1.95386	6.47E-05	0.000914529	Dnaaf3	7	4522933	4532453	-	2224	protein_coding	dynein, axonemal assembly factor 3 [Source:MGI Symbol;Acc:MGI:3588207]	-	30	60	79	22	11	12	0.74968	1.43199	1.71325	0.487722	0.256462	0.248048
ENSMUSG00000023206	525.16	326.697	419.816	104.253	99.4003	125.381	1.94878	4.71E-17	6.33E-15	Il15ra	2	11705290	11734317	+	4446	protein_coding	interleukin 15 receptor, alpha chain [Source:MGI Symbol;Acc:MGI:104644]	-	491	310	453	107	97	138	6.13764	3.70098	4.91424	1.18658	1.13127	1.42692
ENSMUSG00000027533	1515.58	403.629	1114.88	157.841	392.478	237.134	1.9462	0.0022404	0.0142164	Fabp5	3	10012548	10016607	+	3567	protein_coding	fatty acid binding protein 5, epidermal [Source:MGI Symbol;Acc:MGI:101790]	-	1417	383	1203	162	383	261	22.0778	5.69928	16.2664	2.23922	5.5675	3.36378
ENSMUSG00000057895	25.6698	12.6463	31.5094	3.89731	8.19797	6.35992	1.92602	0.00399703	0.0218508	Zfp105	9	122923072	122931028	+	2130	protein_coding	zinc finger protein 105 [Source:MGI Symbol;Acc:MGI:1277119]	zf-C2H2	24	12	34	4	8	7	0.626212	0.299038	0.769887	0.0925901	0.194749	0.151081
ENSMUSG00000000386	1128.4	312.997	577.363	122.765	250.038	158.998	1.92471	0.0012867	0.00950208	Mx1	16	97447035	97462907	-	3785	protein_coding	MX dynamin-like GTPase 1 [Source:MGI Symbol;Acc:MGI:97243]	-	1055	297	623	126	244	175	15.4909	4.165	7.93871	1.6413	3.34263	2.12551
ENSMUSG00000033147	72.731	120.14	70.4327	25.3325	21.5197	22.714	1.91841	2.48E-07	7.64E-06	Slc22a15	3	101855776	101924453	-	14239	protein_coding	solute carrier family 22 (organic anion/cation transporter), member 15 [Source:MGI Symbol;Acc:MGI:3607704]	-	68	114	76	26	21	25	0.265411	0.424962	0.257432	0.0900281	0.0764724	0.0807143
ENSMUSG00000096727	7590.76	8419.3	10370.3	2082.14	2677.66	2278.67	1.90629	2.09E-30	7.04E-28	Psmb9	17	34181988	34187764	-	3659	protein_coding	proteasome (prosome, macropain) subunit, beta type 9 (large multifunctional peptidase 2) [Source:MGI Symbol;Acc:MGI:1346526]	-	7097	7989	11190	2137	2613	2508	107.796	115.892	147.501	28.7956	37.029	31.5105
ENSMUSG00000076613	3056.84	1563.93	2662.54	556.341	757.287	630.541	1.90567	5.27E-16	6.29E-14	Ighg2b	12	113302965	113307933	-	2678	IG_C_gene	immunoglobulin heavy constant gamma 2B [Source:MGI Symbol;Acc:MGI:96445]	-	2858	1484	2873	571	739	694	59.3118	29.4136	51.7431	10.5126	14.3087	11.9135
ENSMUSG00000054855	22.461	12.6463	15.7547	7.79463	3.07424	2.72568	1.90477	0.0120921	0.0496255	Rnd1	15	98663421	98677461	-	2967	protein_coding	Rho family GTPase 1 [Source:MGI Symbol;Acc:MGI:2444878]	-	21	12	17	8	3	3	0.393361	0.214678	0.27635	0.13294	0.0524286	0.046483
ENSMUSG00000026814	48.1308	9.48475	41.7036	9.74328	4.09898	12.7198	1.89603	0.00573993	0.0283955	Eng	2	32646595	32682669	+	4048	protein_coding	endoglin [Source:MGI Symbol;Acc:MGI:95392]	-	45	9	45	10	4	14	0.617819	0.118012	0.536166	0.121799	0.0512371	0.158993
ENSMUSG00000079800	53.4787	51.6392	61.1652	10.7176	21.5197	12.7198	1.89459	1.11E-05	0.000214866	AC125149.3	GL456210.1	9124	58882	-	1271	protein_coding		-	50	49	66	11	21	14	2.18632	2.04633	2.50453	0.426709	0.856719	0.506375
ENSMUSG00000049307	48.1308	18.9695	33.3629	5.84597	11.2722	9.99416	1.89009	0.00109576	0.00840894	Fut4	9	14748320	14752393	-	4074	protein_coding	fucosyltransferase 4 [Source:MGI Symbol;Acc:MGI:95594]	-	45	18	36	6	11	11	0.613876	0.234518	0.426196	0.072613	0.140003	0.124126
ENSMUSG00000024397	58.8265	59.0162	85.2606	12.6663	23.5692	19.0798	1.88114	3.44E-06	7.73E-05	Aif1	17	35170991	35176068	-	1532	protein_coding	allograft inflammatory factor 1 [Source:MGI Symbol;Acc:MGI:1343098]	-	55	56	92	13	23	21	1.99523	1.94023	2.89639	0.418378	0.778456	0.63016
ENSMUSG00000094796	940.155	1044.38	1241.84	300.093	290.003	289.831	1.875	8.95E-30	2.96E-27	BC147527	13	120300392	120308779	+	1595	protein_coding	cDNA sequence BC147527 [Source:MGI Symbol;Acc:MGI:4840510]	-	879	991	1340	308	283	319	30.6279	32.979	40.5202	9.52082	9.20006	9.19433
ENSMUSG00000039976	67.3831	28.4543	38.9233	9.74328	18.4454	9.0856	1.85976	0.000420727	0.00405154	Tbc1d16	11	119143045	119228499	-	7119	protein_coding	TBC1 domain family, member 16 [Source:MGI Symbol;Acc:MGI:2652878]	-	63	27	42	10	18	10	0.491826	0.201312	0.28455	0.0692573	0.131105	0.064576
ENSMUSG00000097194	685.596	970.606	707.107	195.84	234.667	220.78	1.85941	1.42E-21	2.97E-19	9330175E14Rik	8	94422898	94435103	-	5938	lincRNA	RIKEN cDNA 9330175E14 gene [Source:MGI Symbol;Acc:MGI:2443913]	-	641	921	763	201	229	243	5.99939	8.23273	6.19744	1.66894	1.99968	1.88129
ENSMUSG00000034738	55.6178	9.48475	32.4361	11.6919	7.17322	8.17704	1.8496	0.00582724	0.02872	Nostrin	2	69135800	69189330	+	1888	protein_coding	nitric oxide synthase trafficker [Source:MGI Symbol;Acc:MGI:3606242]	-	52	9	35	12	7	9	1.5307	0.253026	0.894116	0.313374	0.192248	0.219144
ENSMUSG00000060550	9646.48	12000.3	12217.3	3128.57	3303.78	3007.33	1.84304	1.07E-38	4.49E-36	H2-Q7	17	35439155	35443773	+	4265	protein_coding	histocompatibility 2, Q region locus 7 [Source:MGI Symbol;Acc:MGI:95936]	-	9019	11387	13183	3211	3224	3310	117.525	141.715	149.081	37.1198	39.1959	35.6779
ENSMUSG00000000782	145.462	81.1473	86.1874	11.6919	49.1878	27.2568	1.83039	5.56E-05	0.000810731	Tcf7	11	52252371	52283014	-	2625	protein_coding	transcription factor 7, T cell specific [Source:MGI Symbol;Acc:MGI:98507]	HMG	136	77	93	12	48	30	2.87938	1.55699	1.70876	0.225391	0.948149	0.52539
ENSMUSG00000103219	25.6698	18.9695	20.3884	7.79463	4.09898	6.35992	1.82759	0.00410629	0.0223557	Gm37787	1	171634879	171636022	+	585	antisense	predicted gene, 37787 [Source:MGI Symbol;Acc:MGI:5611015]	-	24	18	22	8	4	7	2.28005	1.63321	1.81382	0.674246	0.354543	0.550088
ENSMUSG00000102882	327.289	112.763	144.572	36.0501	77.8807	51.7879	1.81953	7.97E-06	0.000160864	Gm2065	9	83114108	83116864	+	2757	TEC	predicted gene 2065 [Source:MGI Symbol;Acc:MGI:3780232]	-	306	107	156	37	76	57	6.16842	2.06002	2.72908	0.661682	1.42936	0.950448
ENSMUSG00000032231	500.56	108.548	402.208	83.7922	134.242	69.9591	1.81279	0.00637215	0.0307561	Anxa2	9	69453620	69491795	+	3731	protein_coding	annexin A2 [Source:MGI Symbol;Acc:MGI:88246]	-	468	103	434	86	131	77	6.97124	1.46533	5.61038	1.13647	1.82058	0.948758
ENSMUSG00000029026	72.731	172.833	132.525	32.1528	35.8661	39.9767	1.80737	5.84E-07	1.65E-05	Trp73	4	154056253	154140208	-	5534	protein_coding	transformation related protein 73 [Source:MGI Symbol;Acc:MGI:1336991]	P53	68	164	143	33	35	44	0.682903	1.573	1.24631	0.294008	0.327939	0.365514
ENSMUSG00000036362	67.3831	40.0467	60.2385	10.7176	26.6434	10.9027	1.80576	0.000158552	0.00188199	P2ry13	3	59207892	59210882	-	2528	protein_coding	purinergic receptor P2Y, G-protein coupled 13 [Source:MGI Symbol;Acc:MGI:1921441]	-	63	38	65	11	26	12	1.38501	0.797868	1.24012	0.214536	0.533287	0.21822
ENSMUSG00000053559	552.969	601.755	775.687	153.944	247.988	159.907	1.78291	1.22E-14	1.28E-12	Smagp	15	100621339	100636940	-	1464	protein_coding	small cell adhesion glycoprotein [Source:MGI Symbol;Acc:MGI:2448476]	-	517	571	837	158	242	176	19.6263	20.7023	27.5748	5.32109	8.57115	5.52665
ENSMUSG00000021266	4225.88	4654.91	4106.41	1193.55	1365.99	1220.2	1.78087	1.69E-41	7.23E-39	Wars	12	108860030	108894174	-	3447	protein_coding	tryptophanyl-tRNA synthetase [Source:MGI Symbol;Acc:MGI:104630]	-	3951	4417	4431	1225	1333	1343	63.7023	68.0159	61.9995	17.5218	20.0518	17.9112
ENSMUSG00000017057	50.2699	12.6463	26.8756	7.79463	11.2722	7.26848	1.77232	0.00558138	0.0278567	Il13ra1	X	36112110	36171259	+	3712	protein_coding	interleukin 13 receptor, alpha 1 [Source:MGI Symbol;Acc:MGI:105052]	-	47	12	29	8	11	8	0.703687	0.171592	0.376806	0.106259	0.153656	0.0990768
ENSMUSG00000079197	9373.74	8152.67	12320.2	2590.74	3562.02	2602.12	1.76957	8.68E-20	1.55E-17	Psme2	14	55587441	55591113	-	1764	protein_coding	proteasome (prosome, macropain) activator subunit 2 (PA28 beta) [Source:MGI Symbol;Acc:MGI:1096365]	-	8764	7736	13294	2659	3476	2864	276.117	232.778	363.484	74.3197	102.175	74.6388
ENSMUSG00000037321	14968.7	17881.9	17585	4760.57	5197.51	4855.35	1.76758	6.58E-42	2.90E-39	Tap1	17	34187553	34197225	+	5476	protein_coding	transporter 1, ATP-binding cassette, sub-family B (MDR/TAP) [Source:MGI Symbol;Acc:MGI:98483]	-	13995	16968	18975	4886	5072	5344	142.036	164.472	167.127	43.9921	48.0265	44.8635
ENSMUSG00000046031	429.968	193.911	442.058	123.74	83.0044	106.302	1.76752	1.21E-08	5.25E-07	Calhm6	10	34126067	34127984	-	1094	protein_coding	calcium homeostasis modulator family member 6 [Source:MGI Symbol;Acc:MGI:2443082]	-	402	184	477	127	81	117	20.422	8.9274	21.0295	5.72362	3.83913	4.91653
ENSMUSG00000005883	63.1048	190.749	119.55	37.0245	32.7919	40.8852	1.75281	9.86E-06	0.000193268	Spo11	2	172977700	172993576	+	3921	protein_coding	SPO11 meiotic protein covalently bound to DSB [Source:MGI Symbol;Acc:MGI:1349669]	-	59	181	129	38	32	45	0.836266	2.45023	1.58679	0.477827	0.423173	0.527601
ENSMUSG00000027646	129.418	17.9156	86.1874	15.5893	27.6681	26.3482	1.74642	0.00227944	0.014418	Src	2	157418444	157471862	+	4371	protein_coding	Rous sarcoma oncogene [Source:MGI Symbol;Acc:MGI:98397]	-	121	17	93	16	27	29	1.53849	0.206439	1.02619	0.180478	0.320293	0.305005
ENSMUSG00000027199	45.9916	31.6158	29.6559	1.94866	16.3959	13.6284	1.74596	0.00472039	0.0246829	Gatm	2	122594467	122611303	-	3001	protein_coding	glycine amidinotransferase (L-arginine:glycine amidinotransferase) [Source:MGI Symbol;Acc:MGI:1914342]	-	43	30	32	2	16	15	0.796328	0.530615	0.514294	0.0328585	0.276451	0.229782
ENSMUSG00000073802	63.1048	17.9156	44.4838	9.74328	11.2722	16.3541	1.74392	0.00187134	0.0124782	Cdkn2b	4	89306299	89311039	-	1390	protein_coding	cyclin dependent kinase inhibitor 2B [Source:MGI Symbol;Acc:MGI:104737]	-	59	17	48	10	11	18	2.35899	0.64917	1.66554	0.354707	0.410339	0.595316
ENSMUSG00000073902	13486.2	12151	7135.02	3068.16	3540.5	3220.85	1.73725	7.02E-16	8.32E-14	Gm1966	7	106596743	106604035	-	7293	unprocessed_pseudogene	predicted gene 1966 [Source:MGI Symbol;Acc:MGI:3584360]	-	12609	11530	7699	3149	3455	3545	96.0868	83.9165	50.9162	21.2888	24.5644	22.346
ENSMUSG00000096108	434.247	380.444	350.31	61.3827	202.9	87.2218	1.73095	6.48E-07	1.81E-05	Ighv11-2	12	114048241	114048812	-	461	IG_V_gene	immunoglobulin heavy variable V11-2 [Source:MGI Symbol;Acc:MGI:4947968]	-	406	361	378	63	198	96	48.9457	41.5653	39.5475	6.73789	22.2705	9.57327
ENSMUSG00000039616	56.6874	14.7541	27.8024	3.89731	15.3712	10.9027	1.71901	0.00931232	0.0409739	Mocos	18	24653691	24701556	+	2884	protein_coding	molybdenum cofactor sulfurase [Source:MGI Symbol;Acc:MGI:1915841]	-	53	14	30	4	15	12	1.02134	0.257666	0.501711	0.0683831	0.269687	0.191283
ENSMUSG00000019876	2076.04	1652.45	2096.3	590.443	654.813	535.142	1.71062	2.29E-26	6.37E-24	Pkib	10	57631981	57741112	+	11800	protein_coding	protein kinase inhibitor beta, cAMP dependent, testis specific [Source:MGI Symbol;Acc:MGI:101937]	-	1941	1568	2262	606	639	589	9.14183	7.05323	9.24567	2.53207	2.80791	2.29469
ENSMUSG00000040483	1377.61	617.563	1075.03	237.736	380.181	324.356	1.70436	5.31E-10	2.96E-08	Xaf1	11	72301629	72313733	+	4689	protein_coding	XIAP associated factor 1 [Source:MGI Symbol;Acc:MGI:3772572]	-	1288	586	1160	244	371	357	15.266	6.63348	11.9318	2.56563	4.10259	3.50008
ENSMUSG00000024672	205.358	56.9085	171.448	37.0245	62.5095	34.5253	1.69694	9.64E-05	0.00127255	Ms4a7	19	11321039	11336146	-	4453	protein_coding	membrane-spanning 4-domains, subfamily A, member 7 [Source:MGI Symbol;Acc:MGI:1918846]	-	192	54	185	38	61	38	2.39628	0.643673	2.00376	0.420741	0.7103	0.392302
ENSMUSG00000028111	66.3135	10.5386	51.8978	15.5893	14.3464	9.99416	1.69226	0.00665868	0.0318869	Ctsk	3	95499256	95509362	+	1512	protein_coding	cathepsin K [Source:MGI Symbol;Acc:MGI:107823]	-	62	10	56	16	14	11	2.27892	0.351053	1.78634	0.521738	0.48011	0.33445
ENSMUSG00000046805	12514	11636.7	9871.7	3445.22	3843.82	3243.56	1.69166	1.88E-31	6.63E-29	Mpeg1	19	12460779	12465284	+	4335	protein_coding	macrophage expressed gene 1 [Source:MGI Symbol;Acc:MGI:1333743]	-	11700	11042	10652	3536	3751	3570	149.998	135.202	118.514	40.2168	44.8666	37.859
ENSMUSG00000029135	50.2699	21.0772	40.7768	8.76895	13.3217	12.7198	1.68812	0.00143959	0.0102911	Fosl2	5	32135801	32157842	+	9680	protein_coding	fos-like antigen 2 [Source:MGI Symbol;Acc:MGI:102858]	TF_bZIP	47	20	44	9	13	14	0.269844	0.109668	0.219233	0.0458407	0.0696358	0.0664879
ENSMUSG00000018774	782.927	173.887	493.029	137.38	149.613	164.449	1.68317	0.00440523	0.0235661	Cd68	11	69664213	69666153	-	1257	protein_coding	CD68 antigen [Source:MGI Symbol;Acc:MGI:88342]	-	732	165	532	141	146	181	32.3642	6.96744	20.4129	5.53055	6.02258	6.61962
ENSMUSG00000032724	373.281	361.474	349.383	116.919	111.697	109.027	1.68295	1.10E-19	1.90E-17	Abtb2	2	103566310	103718423	+	6032	protein_coding	ankyrin repeat and BTB (POZ) domain containing 2 [Source:MGI Symbol;Acc:MGI:2139365]	-	349	343	377	120	109	120	3.21554	3.01826	3.01445	0.980854	0.936979	0.914555
ENSMUSG00000020297	24.6002	105.386	70.4327	32.1528	14.3464	16.3541	1.67347	0.00183555	0.0123016	Nsg2	11	32000463	32059202	+	4157	protein_coding	neuron specific gene family member 2 [Source:MGI Symbol;Acc:MGI:1202070]	-	23	100	76	33	14	18	0.307494	1.27686	0.881782	0.391398	0.174628	0.199059
ENSMUSG00000021676	48.1308	77.9857	50.971	20.4609	22.5444	12.7198	1.6726	8.15E-05	0.00111594	Iqgap2	13	95627177	95891922	-	5771	protein_coding	IQ motif containing GTPase activating protein 2 [Source:MGI Symbol;Acc:MGI:2449975]	-	45	74	55	21	22	14	0.433362	0.68062	0.459663	0.179412	0.197668	0.111524
ENSMUSG00000047945	8269.94	6110.29	8806.87	2117.22	3017.88	2167.82	1.66696	6.93E-18	1.01E-15	Marcksl1	4	129513581	129515985	+	1605	protein_coding	MARCKS-like 1 [Source:MGI Symbol;Acc:MGI:97143]	-	7732	5798	9503	2173	2945	2386	267.736	191.747	285.571	66.7527	95.1426	68.3416
ENSMUSG00000031897	3723.18	4243.9	5764.36	1345.55	1577.08	1413.72	1.66317	6.17E-20	1.13E-17	Psmb10	8	105935735	105938444	-	1705	protein_coding	proteasome (prosome, macropain) subunit, beta type 10 [Source:MGI Symbol;Acc:MGI:1096380]	-	3481	4027	6220	1381	1539	1556	113.467	125.367	175.952	39.935	46.8036	41.9542
ENSMUSG00000039236	959.407	434.191	805.342	203.635	278.731	212.603	1.66248	8.96E-10	4.88E-08	Isg20	7	78913424	78920396	+	1860	protein_coding	interferon-stimulated protein [Source:MGI Symbol;Acc:MGI:1928895]	-	897	412	869	209	272	234	26.8021	11.7573	22.5338	5.5401	7.58265	5.78353
ENSMUSG00000025324	451.36	253.981	231.687	84.7666	129.118	82.679	1.66062	3.46E-08	1.33E-06	Atp10a	7	58656166	58829420	+	5587	protein_coding	ATPase, class V, type 10A [Source:MGI Symbol;Acc:MGI:1330809]	-	422	241	250	87	126	91	4.19782	2.28962	2.15819	0.767759	1.16938	0.748777
ENSMUSG00000019891	527.299	729.272	657.063	203.635	209.048	193.523	1.65906	2.62E-19	4.42E-17	Dcbld1	10	52233619	52321378	+	7282	protein_coding	discoidin, CUB and LCCL domain containing 1 [Source:MGI Symbol;Acc:MGI:1913936]	-	493	692	709	209	204	213	3.76258	5.04405	4.69595	1.41508	1.45259	1.34468
ENSMUSG00000078794	64.1744	17.9156	46.3373	13.6406	16.3959	10.9027	1.653	0.00258243	0.0159034	Dact3	7	16875317	16887462	+	2989	protein_coding	dishevelled-binding antagonist of beta-catenin 3 [Source:MGI Symbol;Acc:MGI:3654828]	-	60	17	50	14	16	12	1.11562	0.301889	0.806811	0.230933	0.277561	0.184563
ENSMUSG00000079017	4993.84	2211	5030.38	901.254	1875.28	1121.16	1.65044	0.000383492	0.00377545	Ifi27l2a	12	103442167	103443680	-	463	protein_coding	interferon, alpha-inducible protein 27 like 2A [Source:MGI Symbol;Acc:MGI:1924183]	-	4669	2098	5428	925	1830	1234	560.444	240.519	565.44	98.502	204.944	122.525
ENSMUSG00000024401	1208.62	981.145	1218.67	363.424	388.379	337.984	1.64581	1.22E-24	3.22E-22	Tnf	17	35199381	35202007	-	1639	protein_coding	tumor necrosis factor [Source:MGI Symbol;Acc:MGI:104798]	-	1130	931	1315	373	379	372	38.3168	30.1505	38.6967	11.2206	11.9902	10.4341
ENSMUSG00000034664	129.418	82.2012	112.136	26.3069	45.0888	32.7082	1.63985	1.09E-06	2.90E-05	Itga2b	11	102453297	102470122	-	5454	protein_coding	integrin alpha 2b [Source:MGI Symbol;Acc:MGI:96601]	-	121	78	121	27	44	36	1.23299	0.759108	1.07003	0.24408	0.418314	0.303443
ENSMUSG00000002108	88.7746	11.5925	59.3118	12.6663	20.4949	18.1712	1.63794	0.00755372	0.0351857	Nr1h3	2	91184061	91202834	-	2515	protein_coding	nuclear receptor subfamily 1, group H, member 3 [Source:MGI Symbol;Acc:MGI:1352462]	THR-like	83	11	64	13	20	20	1.83413	0.232156	1.22735	0.254853	0.412341	0.36558
ENSMUSG00000039735	73.8005	26.3465	45.4106	9.74328	15.3712	21.8054	1.6285	0.0016905	0.011549	Fnbp1l	3	122538719	122619715	-	12376	protein_coding	formin binding protein 1-like [Source:MGI Symbol;Acc:MGI:1925642]	-	69	25	49	10	15	24	0.309855	0.107222	0.19096	0.0398386	0.0628457	0.0891499
ENSMUSG00000022906	3732.81	2571.42	3031.39	901.254	1151.81	971.251	1.62629	6.07E-20	1.12E-17	Parp9	16	35938470	35972605	+	4872	protein_coding	poly (ADP-ribose) polymerase family, member 9 [Source:MGI Symbol;Acc:MGI:1933117]	-	3490	2440	3271	925	1124	1069	39.8114	26.5832	32.3818	9.36093	11.9626	10.087
ENSMUSG00000021678	37.4351	29.5081	26.8756	8.76895	5.12373	16.3541	1.61954	0.00410906	0.0223631	F2rl1	13	95511732	95525227	-	2741	protein_coding	coagulation factor II (thrombin) receptor-like 1 [Source:MGI Symbol;Acc:MGI:101910]	-	35	28	29	9	5	18	0.709657	0.542217	0.510289	0.161889	0.0945858	0.301893
ENSMUSG00000047293	589.335	221.311	438.351	61.3827	226.469	120.839	1.61217	0.0120803	0.0496153	Gpr15	16	58717433	58719070	-	1638	protein_coding	G protein-coupled receptor 15 [Source:MGI Symbol;Acc:MGI:1918473]	-	551	210	473	63	221	133	18.6951	6.80502	13.9276	1.89632	6.99589	3.73274
ENSMUSG00000002341	23.5306	37.939	25.9489	9.74328	4.09898	14.537	1.61097	0.00635345	0.0307219	Ncan	8	70093085	70120873	-	7195	protein_coding	neurocan [Source:MGI Symbol;Acc:MGI:104694]	-	22	36	28	10	4	16	0.169934	0.26558	0.187696	0.0685257	0.0288266	0.10223
ENSMUSG00000049502	3626.92	3075.17	2542.99	980.174	1077.01	971.251	1.61005	9.80E-23	2.25E-20	Dtx3l	16	35926511	35939151	-	5725	protein_coding	deltex 3-like, E3 ubiquitin ligase [Source:MGI Symbol;Acc:MGI:2656973]	-	3391	2918	2744	1006	1051	1069	32.9186	27.0542	23.1173	8.66377	9.51902	8.58405
ENSMUSG00000022438	40.6438	17.9156	24.0954	3.89731	12.2969	10.9027	1.60796	0.00984801	0.0427952	Parvb	15	84232043	84315688	+	4416	protein_coding	parvin, beta [Source:MGI Symbol;Acc:MGI:2153063]	-	38	17	26	4	12	12	0.478238	0.204336	0.28397	0.0446596	0.140902	0.124923
ENSMUSG00000034361	108.027	55.8547	56.5315	10.7176	43.0393	19.0798	1.60148	0.00131087	0.00962538	Cpne2	8	94532990	94570531	+	3200	protein_coding	copine II [Source:MGI Symbol;Acc:MGI:2387578]	-	101	53	61	11	42	21	1.75413	0.879124	0.919406	0.169483	0.680556	0.301689
ENSMUSG00000035237	29.948	44.2622	21.3152	8.76895	6.14847	16.3541	1.59813	0.0055272	0.0276709	Lcat	8	105939551	105943382	-	1342	protein_coding	lecithin cholesterol acyltransferase [Source:MGI Symbol;Acc:MGI:96755]	-	28	42	23	9	6	18	1.15956	1.6612	0.826614	0.330654	0.231827	0.616609
ENSMUSG00000026770	1335.9	471.076	816.463	259.171	287.954	319.813	1.59713	9.82E-08	3.42E-06	Il2ra	2	11642807	11693193	+	5711	protein_coding	interleukin 2 receptor, alpha chain [Source:MGI Symbol;Acc:MGI:96549]	-	1249	447	881	266	281	352	12.1546	4.15451	7.44032	2.29643	2.55128	2.83348
ENSMUSG00000029499	86.6354	155.971	104.722	41.8961	32.7919	39.9767	1.59693	1.28E-06	3.34E-05	Pxmp2	5	110274282	110286186	-	1200	protein_coding	peroxisomal membrane protein 2 [Source:MGI Symbol;Acc:MGI:107487]	-	81	148	113	43	32	44	3.7514	6.54643	4.54177	1.76674	1.38272	1.68563
ENSMUSG00000037405	4787.41	3539.92	3742.2	1272.47	1382.38	1356.48	1.58915	2.23E-24	5.81E-22	Icam1	9	21015985	21028817	+	4360	protein_coding	intercellular adhesion molecule 1 [Source:MGI Symbol;Acc:MGI:96392]	-	4476	3359	4038	1306	1349	1493	57.0549	40.8929	44.6691	14.7687	16.0432	15.7421
ENSMUSG00000001663	35.2959	25.2927	21.3152	4.87164	14.3464	8.17704	1.58383	0.00764289	0.0355072	Gstt1	10	75783813	75798584	-	1528	protein_coding	glutathione S-transferase, theta 1 [Source:MGI Symbol;Acc:MGI:107379]	-	33	24	23	5	14	9	1.20027	0.833705	0.725993	0.161336	0.475083	0.270775
ENSMUSG00000034422	8690.28	4838.28	5434.44	2100.65	2204.23	2047.89	1.5777	4.86E-14	4.67E-12	Parp14	16	35832874	35871544	-	9306	protein_coding	poly (ADP-ribose) polymerase family, member 14 [Source:MGI Symbol;Acc:MGI:1919489]	-	8125	4591	5864	2156	2151	2254	48.5232	26.186	30.392	11.4227	11.9851	11.1348
ENSMUSG00000053113	334.776	142.271	271.537	65.28	119.895	66.3249	1.57603	4.66E-06	0.000100653	Socs3	11	117966079	117970047	-	2891	protein_coding	suppressor of cytokine signaling 3 [Source:MGI Symbol;Acc:MGI:1201791]	-	313	135	293	67	117	73	6.01708	2.47862	4.88818	1.14264	2.09847	1.16082
ENSMUSG00000036053	79.1484	50.5853	49.1175	18.5122	20.4949	20.8969	1.57548	8.90E-05	0.00119943	Fmnl2	2	52857860	53133804	+	5636	protein_coding	formin-like 2 [Source:MGI Symbol;Acc:MGI:1918659]	-	74	48	53	19	20	23	0.72971	0.452058	0.453558	0.166214	0.184003	0.187606
ENSMUSG00000091649	1918.81	1332.08	1924.85	547.572	655.837	536.959	1.5729	2.75E-17	3.79E-15	Phf11b	14	59320964	59341351	-	1184	protein_coding	PHD finger protein 11B [Source:MGI Symbol;Acc:MGI:3645789]	-	1794	1264	2077	562	640	591	84.2093	56.6656	84.6082	23.4029	28.0281	22.947
ENSMUSG00000039395	1424.67	1492.27	1598.64	473.524	595.377	457.006	1.56617	5.31E-23	1.26E-20	Mreg	1	72159442	72212307	-	2284	protein_coding	melanoregulin [Source:MGI Symbol;Acc:MGI:2151839]	-	1332	1416	1725	486	581	503	32.4114	32.9072	36.4268	10.4912	13.19	10.1242
ENSMUSG00000020411	26.7393	42.1545	28.7291	12.6663	11.2722	9.0856	1.56517	0.00232531	0.0146672	Nipal4	11	46148155	46166508	-	3444	protein_coding	NIPA-like domain containing 4 [Source:MGI Symbol;Acc:MGI:2444671]	-	25	40	31	13	11	10	0.403428	0.616483	0.434136	0.186108	0.165613	0.133483
ENSMUSG00000043079	34.2263	54.8008	46.3373	18.5122	18.4454	9.0856	1.56294	0.000845526	0.00690331	Synpo	18	60593973	60660142	-	9533	protein_coding	synaptopodin [Source:MGI Symbol;Acc:MGI:1099446]	-	32	52	50	19	18	10	0.186556	0.289533	0.252969	0.0982671	0.0979056	0.0482237
ENSMUSG00000001930	49.2004	23.185	48.1908	9.74328	22.5444	9.0856	1.5527	0.00416952	0.0226385	Vwf	6	125546774	125686679	+	16064	protein_coding	Von Willebrand factor [Source:MGI Symbol;Acc:MGI:98941]	-	46	22	52	10	22	10	0.159145	0.0726931	0.156127	0.0306924	0.0710123	0.0286178
ENSMUSG00000039629	117.653	51.6392	60.2385	19.4866	28.6929	29.9825	1.55155	0.000231115	0.002533	Strip2	6	29917012	29959681	+	8329	protein_coding	striatin interacting protein 2 [Source:MGI Symbol;Acc:MGI:2444363]	-	110	49	65	20	28	33	0.733989	0.312268	0.376399	0.118392	0.174313	0.182142
ENSMUSG00000075122	769.023	419.437	631.114	164.661	249.013	208.06	1.54974	4.82E-10	2.71E-08	Cd80	16	38455561	38496335	+	3703	protein_coding	CD80 antigen [Source:MGI Symbol;Acc:MGI:101775]	-	719	398	681	169	243	229	10.7911	5.70497	8.86995	2.25018	3.40265	2.84297
ENSMUSG00000036402	689.875	612.293	673.744	189.994	251.063	236.226	1.54499	1.10E-18	1.78E-16	Gng12	6	66896397	67021350	+	4727	protein_coding	guanine nucleotide binding protein (G protein), gamma 12 [Source:MGI Symbol;Acc:MGI:1336171]	-	645	581	727	195	245	260	7.58339	6.52401	7.41782	2.03392	2.68748	2.52859
ENSMUSG00000056501	321.941	99.063	292.852	75.0233	98.3756	72.6848	1.53796	3.91E-05	0.000607657	Cebpb	2	167688915	167690418	+	1504	protein_coding	CCAAT/enhancer binding protein (C/EBP), beta [Source:MGI Symbol;Acc:MGI:88373]	C/EBP	301	94	316	77	96	80	11.1226	3.31745	10.1337	2.52422	3.3097	2.4453
ENSMUSG00000022272	254.558	229.742	206.664	78.9206	80.9549	78.1362	1.5369	2.65E-12	2.07E-10	Myo10	15	25622525	25813673	+	10122	protein_coding	myosin X [Source:MGI Symbol;Acc:MGI:107716]	-	238	218	223	81	79	86	1.30677	1.14318	1.06259	0.394551	0.404693	0.390591
ENSMUSG00000064984	20.3219	22.1311	22.2419	8.76895	8.19797	5.45136	1.53438	0.0108554	0.0459032	Snord73a	3	86138791	86138858	-	68	snoRNA	small nucleolar RNA, C/D box U73A [Source:MGI Symbol;Acc:MGI:1321388]	-	19	21	24	9	8	6	15.5287	16.3921	17.0228	6.52556	6.10023	4.05632
ENSMUSG00000033450	1772.28	1633.49	1834.03	638.185	572.833	602.375	1.53081	1.82E-29	5.91E-27	Tagap	17	7926000	7934897	+	3080	protein_coding	T cell activation Rho GTPase activating protein [Source:MGI Symbol;Acc:MGI:3615484]	-	1657	1550	1979	655	559	663	29.8993	26.7119	30.9901	10.4852	9.41079	9.89584
ENSMUSG00000068245	209.636	43.2083	126.964	34.1015	43.0393	54.5136	1.52712	0.00104227	0.00810028	Phf11d	14	59347407	59365470	-	4498	protein_coding	PHD finger protein 11D [Source:MGI Symbol;Acc:MGI:1277133]	-	196	41	137	35	42	60	2.42173	0.483825	1.46902	0.383648	0.484166	0.613228
ENSMUSG00000021200	391.464	241.334	301.193	62.357	174.207	88.1303	1.52641	6.20E-06	0.000129873	Asb2	12	103321142	103356001	-	3542	protein_coding	ankyrin repeat and SOCS box-containing 2 [Source:MGI Symbol;Acc:MGI:1929743]	-	366	229	325	64	170	97	5.74278	3.43172	4.4255	0.890873	2.48866	1.25896
ENSMUSG00000021176	115.514	138.056	109.356	43.8448	40.9898	41.7938	1.518	5.97E-08	2.17E-06	Efcab11	12	99693045	99884439	-	5309	protein_coding	EF-hand calcium binding domain 11 [Source:MGI Symbol;Acc:MGI:1926017]	-	108	131	118	45	40	46	1.13058	1.30973	1.07201	0.417911	0.390672	0.398323
ENSMUSG00000023367	198.941	92.7398	149.206	35.0758	83.0044	36.3424	1.51742	0.000111656	0.00142902	Tmem176a	6	48840919	48847071	+	3810	protein_coding	transmembrane protein 176A [Source:MGI Symbol;Acc:MGI:1913308]	-	186	88	161	36	81	40	2.71317	1.22598	2.03811	0.465867	1.10236	0.482642
ENSMUSG00000091549	794.693	515.338	777.54	207.532	283.855	238.951	1.51599	3.03E-12	2.34E-10	Gm6548	17	78850792	78851956	-	1165	processed_pseudogene	predicted gene 6548 [Source:MGI Symbol;Acc:MGI:3644071]	-	743	489	839	213	277	263	35.4448	22.2796	34.7347	9.01442	12.3287	10.3781
ENSMUSG00000017830	1400.07	688.172	1094.49	322.503	449.863	341.619	1.51497	1.31E-09	6.90E-08	Dhx58	11	100694884	100704271	-	3272	protein_coding	DEXH (Asp-Glu-X-His) box polypeptide 58 [Source:MGI Symbol;Acc:MGI:1931560]	-	1309	653	1181	331	439	376	22.2339	10.5931	17.4086	4.98769	6.9569	5.28281
ENSMUSG00000035929	9129.88	12346	12490.7	4057.1	3938.1	3931.34	1.50998	1.81E-22	4.11E-20	H2-Q4	17	35379617	35385290	+	2596	protein_coding	histocompatibility 2, Q region locus 4 [Source:MGI Symbol;Acc:MGI:95933]	-	8536	11715	13478	4164	3843	4327	182.742	239.531	250.408	79.0843	76.7592	76.6253
ENSMUSG00000030790	319.802	510.069	443.911	189.02	123.994	136.284	1.50345	6.32E-10	3.49E-08	Adm	7	110627661	110629820	+	1619	protein_coding	adrenomedullin [Source:MGI Symbol;Acc:MGI:108058]	-	299	484	479	194	121	150	10.2639	15.868	14.2697	5.90798	3.87528	4.25926
ENSMUSG00000041594	340.124	260.304	261.342	81.8436	107.598	114.479	1.50228	6.86E-11	4.30E-09	Tmtc4	14	122918971	122984035	-	8280	protein_coding	transmembrane and tetratricopeptide repeat containing 4 [Source:MGI Symbol;Acc:MGI:1921050]	-	318	247	282	84	105	126	2.13445	1.5834	1.64266	0.500188	0.657542	0.699569
ENSMUSG00000043895	117.653	53.7469	77.8467	34.1015	28.6929	25.4397	1.49838	0.000102351	0.0013365	S1pr2	9	20962361	20976781	-	7971	protein_coding	sphingosine-1-phosphate receptor 2 [Source:MGI Symbol;Acc:MGI:99569]	-	110	51	84	35	28	28	0.766954	0.339611	0.50827	0.216491	0.182142	0.161486
ENSMUSG00000004267	70.5918	34.7774	66.7257	21.4352	20.4949	19.0798	1.49809	0.000420168	0.00404861	Eno2	6	124760053	124769673	-	4705	protein_coding	enolase 2, gamma neuronal [Source:MGI Symbol;Acc:MGI:95394]	-	66	33	72	22	20	21	0.779604	0.372288	0.738075	0.230541	0.220412	0.205187
ENSMUSG00000039497	89.8441	25.2927	63.9455	11.6919	25.6186	26.3482	1.49161	0.00395418	0.0216688	Dse	10	34151393	34207715	-	4980	protein_coding	dermatan sulfate epimerase [Source:MGI Symbol;Acc:MGI:2443455]	-	84	24	69	12	25	29	0.937431	0.255803	0.668263	0.118805	0.260301	0.267706
ENSMUSG00000020089	4761.74	2310.06	4499.35	848.64	2102.78	1170.23	1.48933	0.00237103	0.0149082	Ppa1	10	61648552	61674168	+	2902	protein_coding	pyrophosphatase (inorganic) 1 [Source:MGI Symbol;Acc:MGI:97831]	-	4452	2192	4855	871	2052	1288	85.2604	40.0929	80.69	14.7981	36.6644	20.4037
ENSMUSG00000089929	788.275	511.123	999.032	197.789	339.191	282.562	1.48858	2.02E-08	8.27E-07	Bcl2a1b	9	89199209	89207827	+	817	protein_coding	B cell leukemia/lymphoma 2 related protein A1b [Source:MGI Symbol;Acc:MGI:1278326]	-	737	485	1078	203	331	311	50.1343	31.5097	63.6391	12.2506	21.0073	17.4996
ENSMUSG00000021759	243.863	179.156	203.884	57.4854	99.4003	67.2335	1.48633	3.95E-08	1.49E-06	Plpp1	13	112800792	112867894	+	1750	protein_coding	phospholipid phosphatase 1 [Source:MGI Symbol;Acc:MGI:108412]	-	228	170	220	59	97	74	7.2408	5.15626	6.06335	1.66226	2.87408	1.94394
ENSMUSG00000020572	8046.4	4589.57	6762.47	1906.76	2918.48	2102.41	1.48562	3.65E-11	2.33E-09	Nampt	12	32819545	32853349	+	5054	protein_coding	nicotinamide phosphoribosyltransferase [Source:MGI Symbol;Acc:MGI:1929865]	-	7523	4355	7297	1957	2848	2314	82.7266	45.738	69.6365	19.0915	29.2193	21.0484
ENSMUSG00000097418	1016.09	470.022	837.779	207.532	354.562	272.568	1.47779	1.35E-07	4.42E-06	Mir155hg	16	84703167	84715245	+	1433	lincRNA	Mir155 host gene (non-protein coding) [Source:MGI Symbol;Acc:MGI:5477161]	-	950	446	904	213	346	300	36.844	16.5201	30.4264	7.32854	12.5197	9.62421
ENSMUSG00000044345	97.3311	26.3465	60.2385	24.3582	24.5939	17.2626	1.47561	0.00273407	0.0164719	Marveld1	19	42147400	42151703	+	4304	protein_coding	MARVEL (membrane-associating) domain containing 1 [Source:MGI Symbol;Acc:MGI:2147570]	-	91	25	65	25	24	19	1.17506	0.308313	0.728398	0.286386	0.289137	0.202942
ENSMUSG00000102813	139.044	279.273	167.741	81.8436	50.2125	79.0447	1.47068	4.58E-06	9.95E-05	Gm37795	4	150068539	150070997	+	2459	TEC	predicted gene, 37795 [Source:MGI Symbol;Acc:MGI:5611023]	-	130	265	181	84	49	87	2.93815	5.72021	3.55016	1.68424	1.03324	1.62649
ENSMUSG00000023186	822.502	573.301	632.968	235.787	267.459	228.957	1.47059	2.02E-14	2.06E-12	Vwa5a	9	38718268	38743337	+	4899	protein_coding	von Willebrand factor A domain containing 5A [Source:MGI Symbol;Acc:MGI:1915026]	-	769	544	683	242	261	252	8.72385	5.89408	6.7242	2.43552	2.76247	2.36474
ENSMUSG00000094345	1333.76	1009.6	1238.13	236.762	704	353.43	1.46923	1.90E-06	4.69E-05	Igkv14-126	6	67896172	67896642	+	358	IG_V_gene	immunoglobulin kappa variable 14-126 [Source:MGI Symbol;Acc:MGI:3643131]	-	1247	958	1336	243	687	389	193.586	142.039	179.991	33.4663	99.5035	49.9524
ENSMUSG00000029810	282.367	118.032	285.438	63.3313	134.242	50.8794	1.46824	0.000217178	0.0024119	Tmem176b	6	48833818	48841496	-	2371	protein_coding	transmembrane protein 176B [Source:MGI Symbol;Acc:MGI:1916348]	-	264	112	308	65	131	56	6.18817	2.50733	6.26537	1.35166	2.86487	1.08579
ENSMUSG00000066894	63.1048	26.3465	50.0443	21.4352	16.3959	12.7198	1.46702	0.00236673	0.014893	Vsig10	5	117319083	117355005	+	5305	protein_coding	V-set and immunoglobulin domain containing 10 [Source:MGI Symbol;Acc:MGI:2448533]	-	59	25	54	22	16	14	0.618096	0.250138	0.490949	0.204466	0.156387	0.12132
ENSMUSG00000063268	1819.34	1536.53	1889.64	603.109	690.679	608.735	1.46366	2.24E-22	5.00E-20	Parp10	15	76231174	76243441	-	4275	protein_coding	poly (ADP-ribose) polymerase family, member 10 [Source:MGI Symbol;Acc:MGI:3712326]	-	1701	1458	2039	619	674	670	22.1135	18.1028	23.0043	7.13902	8.17502	7.20491
ENSMUSG00000001128	3357.39	4368.26	4849.66	1593.03	1456.16	1516.39	1.46183	5.31E-19	8.87E-17	Cfp	X	20925454	20931555	-	1736	protein_coding	complement factor properdin [Source:MGI Symbol;Acc:MGI:97545]	-	3139	4145	5233	1635	1421	1669	100.492	126.736	145.388	46.4357	42.4433	44.1974
ENSMUSG00000000184	14220	8199.04	8404.66	2875.24	4959.77	3362.58	1.46089	3.66E-09	1.74E-07	Ccnd2	6	127125162	127152193	-	9409	protein_coding	cyclin D2 [Source:MGI Symbol;Acc:MGI:88314]	-	13295	7780	9069	2951	4840	3701	78.5298	43.8895	46.4883	15.4636	26.6727	18.0828
ENSMUSG00000026700	140.114	38.9929	87.1141	31.1785	48.1631	18.1712	1.453	0.00276796	0.0165764	Tnfsf4	1	161395409	161418410	+	1842	protein_coding	tumor necrosis factor (ligand) superfamily, member 4 [Source:MGI Symbol;Acc:MGI:104511]	-	131	37	94	32	47	20	3.95249	1.06619	2.46131	0.856534	1.32304	0.499149
ENSMUSG00000029298	6557.55	6062.86	5202.75	2258.49	2040.27	2233.24	1.44798	5.12E-25	1.38E-22	Gbp9	5	105077630	105139539	-	5173	protein_coding	guanylate-binding protein 9 [Source:MGI Symbol;Acc:MGI:3605620]	-	6131	5753	5614	2318	1991	2458	65.8686	59.0305	52.3429	22.093	19.9569	21.8439
ENSMUSG00000029798	1121.98	563.816	831.291	286.453	325.869	313.453	1.443	1.07E-09	5.81E-08	Herc6	6	57581000	57664632	+	9292	protein_coding	hect domain and RLD 6 [Source:MGI Symbol;Acc:MGI:1914388]	-	1049	535	897	294	318	345	6.27416	3.05611	4.65598	1.55999	1.77453	1.70687
ENSMUSG00000060131	109.096	45.316	59.3118	15.5893	45.0888	18.1712	1.44294	0.00326211	0.0188133	Atp8b4	2	126320973	126500674	-	6660	protein_coding	ATPase, class I, type 8B, member 4 [Source:MGI Symbol;Acc:MGI:1859664]	-	102	43	64	16	44	20	0.851168	0.342703	0.463483	0.118449	0.342565	0.138053
ENSMUSG00000066456	1108.08	805.15	1214.04	287.427	515.447	348.887	1.44199	1.26E-09	6.71E-08	Hmgn3	9	83109948	83146685	-	1869	protein_coding	high mobility group nucleosomal binding domain 3 [Source:MGI Symbol;Acc:MGI:2138069]	-	1036	764	1310	295	503	384	30.8063	21.6974	33.8057	7.7821	13.9548	9.44522
ENSMUSG00000001249	39.5742	29.5081	37.9966	11.6919	11.2722	16.3541	1.44143	0.0025415	0.0156879	Hpn	7	31098725	31115290	-	4101	protein_coding	hepsin [Source:MGI Symbol;Acc:MGI:1196620]	-	37	28	41	12	11	18	0.50142	0.362404	0.482194	0.14427	0.139081	0.201778
ENSMUSG00000099974	2467.5	1607.14	2818.24	721.977	1041.14	777.728	1.44022	1.20E-10	7.17E-09	Bcl2a1d	9	88723285	88731914	-	863	protein_coding	B cell leukemia/lymphoma 2 related protein A1d [Source:MGI Symbol;Acc:MGI:1278325]	-	2307	1525	3041	741	1016	856	148.568	93.7958	169.955	42.3342	61.0447	45.5988
ENSMUSG00000079190	55.6178	20.0234	44.4838	10.7176	17.4207	16.3541	1.43373	0.00601511	0.0294356	AC133103.1	GL456211.1	167446	196478	+	1473	protein_coding	sp110 nuclear body protein-like [Source:NCBI gene;Acc:100041057]	-	52	19	48	11	17	18	1.96196	0.68466	1.57169	0.368192	0.598427	0.561772
ENSMUSG00000030345	40.6438	29.5081	31.5094	11.6919	12.2969	13.6284	1.43175	0.00300164	0.017643	Dyrk4	6	126876020	126921839	-	2490	protein_coding	dual-specificity tyrosine-(Y)-phosphorylation regulated kinase 4 [Source:MGI Symbol;Acc:MGI:1330292]	-	38	28	34	12	12	15	0.848152	0.596874	0.658578	0.237611	0.249889	0.276938
ENSMUSG00000029163	94.1224	47.4238	53.7513	18.5122	26.6434	27.2568	1.42891	0.000561331	0.00508391	Emilin1	5	30913402	30921277	+	4937	protein_coding	elastin microfibril interfacer 1 [Source:MGI Symbol;Acc:MGI:1926189]	-	88	45	58	19	26	30	0.990624	0.483809	0.566621	0.189747	0.273071	0.27935
ENSMUSG00000054435	12026.3	13385.1	13873.4	4582.27	5362.49	4738.14	1.41991	4.04E-27	1.17E-24	Gimap4	6	48684549	48692060	+	1837	protein_coding	GTPase, IMAP family member 4 [Source:MGI Symbol;Acc:MGI:1349656]	-	11244	12701	14970	4703	5233	5215	340.174	366.989	393.043	126.226	147.709	130.507
ENSMUSG00000019558	45.9916	15.8079	37.0698	12.6663	15.3712	9.0856	1.41853	0.0115992	0.0480874	Slc6a8	X	73673150	73682502	+	5210	protein_coding	solute carrier family 6 (neurotransmitter transporter, creatine), member 8 [Source:MGI Symbol;Acc:MGI:2147834]	-	43	15	40	13	15	10	0.458691	0.152819	0.370297	0.123024	0.149286	0.0882373
ENSMUSG00000028347	52.4091	40.0467	39.8501	8.76895	26.6434	14.537	1.41014	0.00376051	0.0209328	Tmeff1	4	48585174	48663131	+	2549	protein_coding	transmembrane protein with EGF-like and two follistatin-like domains 1 [Source:MGI Symbol;Acc:MGI:1926810]	-	49	38	43	9	26	16	1.06836	0.791294	0.813629	0.174083	0.528894	0.288563
ENSMUSG00000040229	290.924	373.067	356.797	112.048	167.034	106.302	1.40802	1.72E-09	8.71E-08	Gpr34	X	13632089	13640858	+	2090	protein_coding	G protein-coupled receptor 34 [Source:MGI Symbol;Acc:MGI:1346334]	-	272	354	385	115	163	117	7.23289	8.99045	8.88469	2.71291	4.04395	2.57353
ENSMUSG00000060063	45.9916	41.1006	58.385	17.5379	19.4702	18.1712	1.40182	0.000645945	0.00564802	Alox5ap	5	149264767	149288153	+	1420	protein_coding	arachidonate 5-lipoxygenase activating protein [Source:MGI Symbol;Acc:MGI:107505]	-	43	39	63	18	19	20	1.68294	1.45781	2.13983	0.624983	0.693793	0.647488
ENSMUSG00000033060	268.463	485.83	296.559	154.918	115.796	127.198	1.40032	1.03E-07	3.55E-06	Lmo7	14	101729957	101934710	+	11951	protein_coding	LIM domain only 7 [Source:MGI Symbol;Acc:MGI:1353586]	-	251	461	320	159	113	140	1.16724	2.04749	1.29144	0.65596	0.490274	0.538535
ENSMUSG00000025161	90.9137	37.939	53.7513	17.5379	23.5692	28.1654	1.39511	0.00157455	0.0110128	Slc16a3	11	120948480	120960868	+	5318	protein_coding	solute carrier family 16 (monocarboxylic acid transporters), member 3 [Source:MGI Symbol;Acc:MGI:1933438]	-	85	36	58	18	23	31	0.888301	0.359318	0.526026	0.166882	0.224256	0.267981
ENSMUSG00000028051	56.6874	36.8852	45.4106	20.4609	12.2969	19.9883	1.39303	0.00146364	0.0104208	Hcn3	3	89146074	89160196	-	4154	protein_coding	hyperpolarization-activated, cyclic nucleotide-gated K+ 3 [Source:MGI Symbol;Acc:MGI:1298211]	-	53	35	49	21	12	22	0.709086	0.447225	0.568928	0.249251	0.149789	0.24347
ENSMUSG00000032251	124.07	91.6859	114.917	46.7678	54.3115	25.4397	1.39149	3.83E-05	0.000599926	Irak1bp1	9	82829540	82847687	+	2158	protein_coding	interleukin-1 receptor-associated kinase 1 binding protein 1 [Source:MGI Symbol;Acc:MGI:1929475]	-	116	87	124	48	53	28	2.98742	2.13989	2.77139	1.09667	1.27347	0.596481
ENSMUSG00000024079	2544.51	1256.2	1328.95	499.83	833.118	625.998	1.38882	3.78E-07	1.12E-05	Eif2ak2	17	78852564	78882573	-	5113	protein_coding	eukaryotic translation initiation factor 2-alpha kinase 2 [Source:MGI Symbol;Acc:MGI:1353449]	-	2379	1192	1434	513	813	689	25.8588	12.3744	13.527	4.94682	8.24479	6.19489
ENSMUSG00000042622	146.532	95.9014	145.499	56.511	38.9403	52.6965	1.3876	4.53E-06	9.86E-05	Maff	15	79346621	79359076	+	2594	protein_coding	v-maf musculoaponeurotic fibrosarcoma oncogene family, protein F (avian) [Source:MGI Symbol;Acc:MGI:96910]	TF_bZIP	137	91	157	58	38	58	2.93522	1.86207	2.91916	1.10241	0.759589	1.02789
ENSMUSG00000022216	7061.32	7510.87	9947.69	2877.19	3624.53	2903.76	1.38255	2.36E-15	2.61E-13	Psme1	14	55578123	55581529	+	2209	protein_coding	proteasome (prosome, macropain) activator subunit 1 (PA28 alpha) [Source:MGI Symbol;Acc:MGI:1096367]	-	6602	7127	10734	2953	3537	3196	166.1	171.252	234.365	65.9101	83.0241	66.5122
ENSMUSG00000073491	4134.97	1429.04	2342.81	796.026	1405.95	842.235	1.37708	0.00763629	0.035487	Ifi213	1	173566283	173599274	-	6840	protein_coding	interferon activated gene 213 [Source:MGI Symbol;Acc:MGI:3695276]	-	3866	1356	2528	817	1372	927	31.412	10.5227	17.8258	5.88912	10.4007	6.23037
ENSMUSG00000041120	24.6002	49.5315	46.3373	16.5636	17.4207	12.7198	1.37218	0.00419772	0.0227516	Nbl1	4	139082284	139092993	-	2033	protein_coding	neuroblastoma, suppression of tumorigenicity 1 [Source:MGI Symbol;Acc:MGI:104591]	-	23	47	50	17	17	14	0.628753	1.22711	1.18621	0.412283	0.433587	0.316578
ENSMUSG00000073409	13951.5	17587.9	17940	6452	6203.81	6458.96	1.37215	2.56E-22	5.64E-20	H2-Q6	17	35424850	35430055	+	2085	protein_coding	histocompatibility 2, Q region locus 6 [Source:MGI Symbol;Acc:MGI:95935]	-	13044	16689	19358	6622	6054	7109	347.692	424.863	447.798	156.591	150.557	156.745
ENSMUSG00000020142	212.845	139.11	179.789	43.8448	92.2271	69.9591	1.36934	8.82E-06	0.000176265	Slc1a4	11	20302180	20332713	-	3926	protein_coding	solute carrier family 1 (glutamate/neutral amino acid transporter), member 4 [Source:MGI Symbol;Acc:MGI:2135601]	-	199	132	194	45	90	77	2.81704	1.78463	2.3833	0.565128	1.18866	0.901634
ENSMUSG00000034271	65.244	54.8008	53.7513	18.5122	31.7671	17.2626	1.36867	0.000612589	0.00544588	Jdp2	12	85599027	85639878	+	2148	protein_coding	Jun dimerization protein 2 [Source:MGI Symbol;Acc:MGI:1932093]	TF_bZIP	61	52	58	19	31	19	1.57828	1.28497	1.30233	0.436118	0.748328	0.406639
ENSMUSG00000028613	470.612	161.241	218.712	69.1773	150.638	109.936	1.36715	0.000336756	0.00339753	Lrp8	4	107802261	107876840	+	10514	protein_coding	low density lipoprotein receptor-related protein 8, apolipoprotein e receptor [Source:MGI Symbol;Acc:MGI:1340044]	-	440	153	236	71	147	121	2.32581	0.77241	1.08261	0.332947	0.72496	0.529063
ENSMUSG00000042638	28.8785	33.7236	22.2419	13.6406	9.22271	9.99416	1.36553	0.00982057	0.0427344	Gucy2c	6	136697284	136781765	-	3959	protein_coding	guanylate cyclase 2c [Source:MGI Symbol;Acc:MGI:106903]	-	27	32	24	14	9	11	0.379025	0.429031	0.292384	0.174352	0.117875	0.127731
ENSMUSG00000041831	71.6614	60.0701	72.2862	23.3839	39.9651	16.3541	1.36383	0.000636341	0.00559177	Sytl3	17	6659093	6738044	+	5062	protein_coding	synaptotagmin-like 3 [Source:MGI Symbol;Acc:MGI:1933367]	-	67	57	78	24	39	18	0.735601	0.597691	0.74319	0.233762	0.399491	0.163471
ENSMUSG00000026896	706.988	269.789	473.567	101.33	276.681	188.981	1.35551	0.000184798	0.00211445	Ifih1	2	62595798	62646255	-	8165	protein_coding	interferon induced with helicase C domain 1 [Source:MGI Symbol;Acc:MGI:1918836]	-	661	256	511	104	270	208	4.49919	1.66421	3.01851	0.628003	1.71464	1.17111
ENSMUSG00000029752	473.821	286.65	417.963	93.5355	235.692	137.193	1.3387	1.88E-05	0.000333625	Asns	6	7675169	7693254	-	2735	protein_coding	asparagine synthetase [Source:MGI Symbol;Acc:MGI:1350929]	-	443	272	451	96	230	151	9.00194	5.27881	7.95329	1.73061	4.36049	2.53811
ENSMUSG00000019489	85.5658	50.5853	88.9676	32.1528	31.7671	25.4397	1.33654	0.000276159	0.00291206	Cd70	17	57145997	57149777	-	842	protein_coding	CD70 antigen [Source:MGI Symbol;Acc:MGI:1195273]	-	80	48	96	33	31	28	5.28041	3.02589	5.49904	1.93235	1.90904	1.52875
ENSMUSG00000062866	93.0529	180.21	94.5281	60.4084	45.0888	40.8852	1.32866	0.000139264	0.00169879	Phactr2	10	13207717	13474412	-	11692	protein_coding	phosphatase and actin regulator 2 [Source:MGI Symbol;Acc:MGI:2446138]	-	87	171	102	62	44	45	0.413542	0.776304	0.420764	0.261449	0.195132	0.176935
ENSMUSG00000022500	1835.39	1314.17	1649.61	649.877	597.427	663.249	1.3286	1.28E-15	1.47E-13	Litaf	16	10959275	11066157	-	5156	protein_coding	LPS-induced TN factor [Source:MGI Symbol;Acc:MGI:1929512]	zf-LITAF-like	1716	1247	1780	667	583	730	18.4967	12.8374	16.6508	6.37819	5.86301	6.50879
ENSMUSG00000112627	194.662	314.051	311.387	126.663	90.1776	109.936	1.32756	2.30E-07	7.14E-06	4933412E12Rik	10	116949757	116963279	+	2434	bidirectional_promoter_lncRNA	RIKEN cDNA 4933412E12 gene [Source:MGI Symbol;Acc:MGI:1918336]	-	182	298	336	130	88	121	4.15566	6.4986	6.65804	2.63334	1.87468	2.28536
ENSMUSG00000024339	4450.49	4481.02	5412.2	1812.25	2032.07	1897.07	1.32114	3.41E-21	6.94E-19	Tap2	17	34203527	34216321	+	3781	protein_coding	transporter 2, ATP-binding cassette, sub-family B (MDR/TAP) [Source:MGI Symbol;Acc:MGI:98484]	-	4161	4252	5840	1860	1983	2088	61.1618	59.6913	74.4961	24.2544	27.1945	25.3871
ENSMUSG00000021643	38.5046	61.124	37.9966	18.5122	20.4949	16.3541	1.31436	0.00240921	0.0150647	Serf1	13	100108012	100114571	+	1300	protein_coding	small EDRK-rich factor 1 [Source:MGI Symbol;Acc:MGI:1337114]	-	36	58	41	19	20	18	1.53904	2.36815	1.52114	0.720601	0.797722	0.63653
ENSMUSG00000044303	133.697	63.2317	132.525	28.2555	66.6085	38.1595	1.31236	0.00107311	0.00828725	Cdkn2a	4	89274471	89294653	-	1172	protein_coding	cyclin dependent kinase inhibitor 2A [Source:MGI Symbol;Acc:MGI:104738]	-	125	60	143	29	65	42	5.9275	2.71736	5.88486	1.21999	2.87575	1.64745
ENSMUSG00000048534	583.987	538.523	537.513	210.455	235.692	222.597	1.31177	5.05E-16	6.07E-14	Jaml	9	45079183	45108534	+	3108	protein_coding	junction adhesion molecule like [Source:MGI Symbol;Acc:MGI:2685484]	-	546	511	580	216	230	245	9.7634	8.72698	9.00067	3.42655	3.83718	3.62389
ENSMUSG00000038267	70.5918	37.939	43.5571	20.4609	25.6186	15.4455	1.30829	0.00285766	0.0169918	Slc22a23	13	34179158	34345182	-	6386	protein_coding	solute carrier family 22, member 23 [Source:MGI Symbol;Acc:MGI:1920352]	-	66	36	47	21	25	17	0.574387	0.299225	0.354974	0.162134	0.202991	0.12238
ENSMUSG00000041362	81.2875	42.1545	51.8978	23.3839	30.7424	17.2626	1.29967	0.00215583	0.0138011	Shtn1	19	58973358	59076069	-	4081	protein_coding	shootin 1 [Source:MGI Symbol;Acc:MGI:1918903]	-	76	40	56	24	30	19	1.03499	0.520257	0.661834	0.289954	0.381171	0.214031
ENSMUSG00000045349	63.1048	26.3465	37.0698	12.6663	21.5197	17.2626	1.29829	0.00844349	0.0382306	Sh2d5	4	138250403	138261332	+	3740	protein_coding	SH2 domain containing 5 [Source:MGI Symbol;Acc:MGI:2446215]	-	59	25	40	13	21	19	0.876738	0.354807	0.515841	0.171378	0.291147	0.233546
ENSMUSG00000024665	232.097	219.203	206.664	59.434	134.242	75.4105	1.29251	1.25E-05	0.000237024	Fads2	19	10064164	10101503	-	1508	protein_coding	fatty acid desaturase 2 [Source:MGI Symbol;Acc:MGI:1930079]	-	217	208	223	61	131	83	7.99738	7.32127	7.13233	1.9944	4.50438	2.53027
ENSMUSG00000029780	1446.06	1027.51	1500.4	476.447	629.194	517.879	1.29203	2.15E-11	1.42E-09	Nt5c3	6	56882400	56923932	-	4250	protein_coding	5'-nucleotidase, cytosolic III [Source:MGI Symbol;Acc:MGI:1927186]	-	1352	975	1619	489	614	570	17.6798	12.177	18.3732	5.67289	7.49108	6.16561
ENSMUSG00000029275	134.766	259.25	206.664	80.8692	80.9549	83.5875	1.29162	3.68E-06	8.20E-05	Gfi1	5	107716657	107726036	-	3187	protein_coding	growth factor independent 1 [Source:MGI Symbol;Acc:MGI:103170]	zf-C2H2	126	246	223	83	79	92	2.19724	4.09711	3.37482	1.28405	1.28532	1.32708
ENSMUSG00000003882	151.879	75.878	98.2351	43.8448	44.0641	45.428	1.28843	0.000118505	0.00150452	Il7r	15	9505788	9530176	-	4663	protein_coding	interleukin 7 receptor [Source:MGI Symbol;Acc:MGI:96562]	-	142	72	106	45	43	50	1.69244	0.81958	1.0964	0.475808	0.478154	0.492941
ENSMUSG00000022901	1563.72	1114.99	1288.18	512.497	566.684	545.136	1.28814	2.12E-14	2.14E-12	Cd86	16	36603869	36666081	-	3661	protein_coding	CD86 antigen [Source:MGI Symbol;Acc:MGI:101773]	-	1462	1058	1390	526	553	600	22.1941	15.3395	18.3123	7.08387	7.83232	7.53428
ENSMUSG00000033066	174.34	119.086	158.474	42.8704	75.8312	67.2335	1.28206	1.50E-05	0.000277218	Gas7	11	67455437	67688990	+	11342	protein_coding	growth arrest specific 7 [Source:MGI Symbol;Acc:MGI:1202388]	-	163	113	171	44	74	74	0.798707	0.528826	0.727167	0.19127	0.338304	0.299938
ENSMUSG00000017861	3260.06	1923.3	2599.52	831.102	1414.15	955.805	1.282	5.31E-08	1.95E-06	Mybl2	2	163054687	163084688	+	4632	protein_coding	myeloblastosis oncogene-like 2 [Source:MGI Symbol;Acc:MGI:101785]	MYB	3048	1825	2805	853	1380	1052	36.5709	20.9131	29.2073	9.07956	15.4481	10.4409
ENSMUSG00000039682	2517.77	1441.68	2416.95	609.929	1244.04	774.093	1.27911	2.07E-06	5.04E-05	Lap3	5	45493374	45512691	+	3098	protein_coding	leucine aminopeptidase 3 [Source:MGI Symbol;Acc:MGI:1914238]	-	2354	1368	2608	626	1214	852	42.2294	23.4385	40.6026	9.9627	20.319	12.6429
ENSMUSG00000020638	594.683	429.975	502.296	162.713	260.285	207.152	1.27758	7.08E-09	3.21E-07	Cmpk2	12	26469204	26479837	+	4163	protein_coding	cytidine monophosphate (UMP-CMP) kinase 2, mitochondrial [Source:MGI Symbol;Acc:MGI:99830]	-	556	408	542	167	254	228	7.42263	5.20209	6.27943	1.97785	3.16368	2.51778
ENSMUSG00000052477	423.551	503.746	441.131	205.583	181.38	178.078	1.27613	7.84E-13	6.58E-11	C130026I21Rik	1	84992690	85270566	-	3827	protein_coding	RIKEN cDNA C130026I21 gene [Source:MGI Symbol;Acc:MGI:3612702]	-	396	478	476	211	177	196	5.75077	6.6297	5.99896	2.71837	2.39817	2.35444
ENSMUSG00000026749	524.091	300.351	442.985	132.509	238.766	152.638	1.27588	3.08E-06	7.06E-05	Nek6	2	38511643	38594606	+	10714	protein_coding	NIMA (never in mitosis gene a)-related expressed kinase 6 [Source:MGI Symbol;Acc:MGI:1891638]	-	490	285	478	136	233	168	2.54176	1.41194	2.15181	0.625852	1.12764	0.720855
ENSMUSG00000052825	57.7569	41.1006	37.0698	15.5893	21.5197	19.0798	1.27306	0.00297606	0.0175251	Gm9892	8	52196065	52197056	-	992	processed_pseudogene	predicted gene 9892 [Source:MGI Symbol;Acc:MGI:3701610]	-	54	39	40	16	21	21	3.02532	2.08678	1.9448	0.79523	1.09767	0.97319
ENSMUSG00000031628	2967	2352.22	2952.61	935.355	1356.76	1132.07	1.27269	7.89E-13	6.59E-11	Casp3	8	46617291	46639689	+	3357	protein_coding	caspase 3 [Source:MGI Symbol;Acc:MGI:107739]	-	2774	2232	3186	960	1324	1246	45.9245	35.2913	45.7743	14.0995	20.4504	17.0631
ENSMUSG00000004508	65.244	42.1545	41.7036	20.4609	20.4949	20.8969	1.26691	0.00206884	0.0134175	Gab2	7	97081586	97308946	+	6168	protein_coding	growth factor receptor bound protein 2-associated protein 2 [Source:MGI Symbol;Acc:MGI:1333854]	-	61	40	45	21	20	23	0.549636	0.344223	0.351881	0.167865	0.168132	0.171425
ENSMUSG00000024338	9136.29	8559.46	12240.5	3591.37	4747.65	4123.96	1.26435	1.25E-12	1.02E-10	Psmb8	17	34197721	34201454	+	2736	protein_coding	proteasome (prosome, macropain) subunit, beta type 8 (large multifunctional peptidase 7) [Source:MGI Symbol;Acc:MGI:1346527]	-	8542	8122	13208	3686	4633	4539	173.513	157.569	232.835	66.4238	87.8033	76.2666
ENSMUSG00000059742	63.1048	66.3933	50.971	19.4866	23.5692	31.7996	1.26426	0.000845238	0.00690331	Kcnh7	2	62693414	63184287	-	15226	protein_coding	potassium voltage-gated channel, subfamily H (eag-related), member 7 [Source:MGI Symbol;Acc:MGI:2159566]	-	59	63	55	20	23	35	0.215355	0.219624	0.174223	0.0647632	0.0783262	0.105675
ENSMUSG00000025203	6559.69	7362.28	6224.95	2267.26	3504.63	2622.11	1.26323	1.72E-12	1.39E-10	Scd2	19	44293676	44306864	+	5453	protein_coding	stearoyl-Coenzyme A desaturase 2 [Source:MGI Symbol;Acc:MGI:98240]	-	6133	6986	6717	2327	3420	2886	62.5068	68.0013	59.4111	21.04	32.5204	24.3305
ENSMUSG00000056116	4916.83	4846.71	5979.37	2000.3	2416.35	2147.84	1.26215	1.67E-17	2.35E-15	H2-T22	17	36037128	36042747	-	3414	protein_coding	histocompatibility 2, T region locus 22 [Source:MGI Symbol;Acc:MGI:95956]	-	4597	4599	6452	2053	2358	2364	74.8343	71.503	91.1504	29.649	35.8134	31.8327
ENSMUSG00000038400	578.639	464.753	544.927	204.609	254.137	205.335	1.2592	7.49E-12	5.41E-10	Pmepa1	2	173224458	173276533	-	4913	protein_coding	prostate transmembrane protein, androgen induced 1 [Source:MGI Symbol;Acc:MGI:1929600]	-	541	441	588	210	248	226	6.11984	4.76449	5.77242	2.10745	2.6174	2.11471
ENSMUSG00000079227	197.871	184.426	188.129	69.1773	95.3014	74.5019	1.25698	8.26E-08	2.92E-06	Ccr5	9	124121543	124147699	+	8434	protein_coding	chemokine (C-C motif) receptor 5 [Source:MGI Symbol;Acc:MGI:107182]	-	185	175	203	71	93	82	1.21907	1.10136	1.16089	0.415058	0.571761	0.446962
ENSMUSG00000112148	971.172	778.804	613.506	284.504	378.131	329.807	1.25155	1.77E-09	8.92E-08	Lilrb4a	10	51490956	51496611	+	5227	protein_coding	leukocyte immunoglobulin-like receptor, subfamily B, member 4A [Source:MGI Symbol;Acc:MGI:102701]	-	908	739	662	292	369	363	9.65435	7.5044	6.10848	2.75432	3.66049	3.1926
ENSMUSG00000027489	42.7829	27.4004	31.5094	13.6406	16.3959	12.7198	1.25142	0.00900847	0.0400012	Necab3	2	154544399	154558890	-	2548	protein_coding	N-terminal EF-hand calcium binding protein 3 [Source:MGI Symbol;Acc:MGI:1861721]	-	40	26	34	14	16	14	0.872469	0.541624	0.643587	0.270902	0.325601	0.252591
ENSMUSG00000079808	103.749	108.548	113.063	31.1785	48.1631	57.2393	1.25068	4.93E-05	0.000735661	AC168977.1	GL456212.1	128555	150452	-	1910	protein_coding	sp110 nuclear body protein-like [Source:NCBI gene;Acc:102638047]	SAND	97	103	122	32	47	63	2.82246	2.86239	3.08073	0.82604	1.27594	1.51634
ENSMUSG00000024533	134.766	79.0396	105.649	31.1785	62.5095	40.8852	1.24983	0.000366127	0.00364519	Spire1	18	67488209	67610790	-	7766	protein_coding	spire type actin nucleation factor 1 [Source:MGI Symbol;Acc:MGI:1915416]	-	126	75	114	32	61	45	0.901701	0.512611	0.708003	0.203159	0.407284	0.266382
ENSMUSG00000071714	231.028	80.0935	148.279	48.7164	71.7322	72.6848	1.24955	0.000756632	0.00638031	Csf2rb2	15	78282507	78305721	-	4740	protein_coding	colony stimulating factor 2 receptor, beta 2, low-affinity (granulocyte-macrophage) [Source:MGI Symbol;Acc:MGI:1339760]	-	216	76	160	50	70	80	2.53259	0.851059	1.62806	0.520087	0.765746	0.775893
ENSMUSG00000090069	73.8005	62.1778	42.6303	29.2298	28.6929	17.2626	1.24943	0.00206779	0.0134175	E430024P14Rik	17	7881106	7946426	-	4883	antisense	RIKEN cDNA E430024P14 gene [Source:MGI Symbol;Acc:MGI:2445079]	-	69	59	46	30	28	19	0.785329	0.641342	0.454359	0.302914	0.297328	0.178878
ENSMUSG00000022211	150.81	280.327	192.763	110.099	68.658	83.5875	1.249	2.22E-05	0.000380487	Carmil3	14	55490651	55508272	+	6457	protein_coding	capping protein regulator and myosin 1 linker 3 [Source:MGI Symbol;Acc:MGI:2448573]	-	141	266	208	113	67	92	1.21361	2.18663	1.55368	0.862843	0.538033	0.655009
ENSMUSG00000033854	94.1224	184.426	156.62	54.5624	62.5095	66.3249	1.24693	4.97E-05	0.000738395	Kcnk10	12	98429437	98578310	-	8774	protein_coding	potassium channel, subfamily K, member 10 [Source:MGI Symbol;Acc:MGI:1919508]	-	88	175	169	56	61	73	0.55741	1.05868	0.929002	0.314684	0.360493	0.382486
ENSMUSG00000032184	110.166	93.7937	124.184	38.9731	52.262	47.2451	1.24679	1.84E-05	0.000326887	Lysmd2	9	75625741	75637771	+	1543	protein_coding	LysM, putative peptidoglycan-binding, domain containing 2 [Source:MGI Symbol;Acc:MGI:1917332]	-	103	89	134	40	51	52	3.70989	3.0616	4.18858	1.27814	1.71384	1.54927
ENSMUSG00000035683	987.216	777.75	950.842	287.427	519.546	346.161	1.23671	3.90E-08	1.47E-06	Melk	4	44300876	44364675	+	2972	protein_coding	maternal embryonic leucine zipper kinase [Source:MGI Symbol;Acc:MGI:106924]	-	923	738	1026	295	507	381	17.2601	13.1805	16.6505	4.89393	8.84553	5.8934
ENSMUSG00000030199	1768	1597.65	1425.34	672.286	738.842	636.901	1.22616	3.12E-16	3.84E-14	Etv6	6	134035700	134270158	+	5983	protein_coding	ets variant 6 [Source:MGI Symbol;Acc:MGI:109336]	ETS	1653	1516	1538	690	721	701	15.3548	13.4494	12.3984	5.6861	6.24858	5.38628
ENSMUSG00000047798	840.684	779.857	784.954	318.605	354.562	357.064	1.22314	2.05E-16	2.63E-14	Cd300lf	11	115116214	115133992	-	5149	protein_coding	CD300 molecule like family member F [Source:MGI Symbol;Acc:MGI:2442359]	-	786	740	847	327	346	393	8.48378	7.62839	7.93393	3.13119	3.48432	3.50881
ENSMUSG00000048218	3316.75	2596.71	2991.54	818.436	1913.2	1090.27	1.22059	2.67E-06	6.28E-05	Amigo2	15	97244125	97247287	-	3163	protein_coding	adhesion molecule with Ig like domain 2 [Source:MGI Symbol;Acc:MGI:2145995]	-	3101	2464	3228	840	1867	1200	54.4869	41.3491	49.2223	13.0938	30.6062	17.441
ENSMUSG00000004952	710.196	666.04	665.404	280.607	316.646	281.654	1.2164	2.75E-15	3.01E-13	Rasa4	5	136083916	136111860	+	7485	protein_coding	RAS p21 protein activator 4 [Source:MGI Symbol;Acc:MGI:1858600]	-	664	632	718	288	309	310	4.93021	4.48177	4.62658	1.89708	2.14058	1.90397
ENSMUSG00000073980	39.5742	49.5315	27.8024	13.6406	18.4454	18.1712	1.21452	0.00845048	0.0382404	Gm9574	17	36137188	36139105	-	845	unprocessed_pseudogene	predicted gene 9574 [Source:MGI Symbol;Acc:MGI:3809525]	-	37	47	30	14	18	20	2.43352	2.95233	1.71235	0.816875	1.10454	1.08809
ENSMUSG00000035547	443.873	619.671	450.399	248.454	178.306	225.323	1.21407	1.08E-08	4.75E-07	Capn5	7	98121559	98178274	-	5485	protein_coding	calpain 5 [Source:MGI Symbol;Acc:MGI:1100859]	-	415	588	486	255	174	248	4.20495	5.69017	4.27354	2.29218	1.64489	2.07857
ENSMUSG00000003531	382.907	435.245	610.726	189.02	244.914	185.346	1.20829	1.06E-07	3.61E-06	Dgcr6	16	18052860	18071632	+	2985	protein_coding	DiGeorge syndrome critical region gene 6 [Source:MGI Symbol;Acc:MGI:1202877]	-	358	413	659	194	239	204	6.66543	7.34396	10.648	3.20436	4.15163	3.14178
ENSMUSG00000032324	979.729	641.802	920.259	286.453	430.393	384.321	1.20716	2.93E-08	1.16E-06	Tspan3	9	56131725	56165477	-	4274	protein_coding	tetraspanin 3 [Source:MGI Symbol;Acc:MGI:1928098]	-	916	609	993	294	420	423	11.9111	7.56323	11.2058	3.39154	5.09542	4.54984
ENSMUSG00000016496	2527.4	1553.39	1733.94	926.586	736.792	854.955	1.20695	2.23E-09	1.11E-07	Cd274	19	29367455	29388095	+	3622	protein_coding	CD274 antigen [Source:MGI Symbol;Acc:MGI:1926446]	-	2363	1474	1871	951	719	941	36.2581	21.601	24.9145	12.9454	10.2931	11.9435
ENSMUSG00000051000	98.4007	115.925	95.4549	34.1015	40.9898	59.0564	1.2032	0.000122072	0.00154152	Fam160a1	3	85660061	85817291	-	5290	protein_coding	family with sequence similarity 160, member A1 [Source:MGI Symbol;Acc:MGI:2444746]	-	92	110	103	35	40	65	0.966544	1.10373	0.939094	0.32621	0.392075	0.564869
ENSMUSG00000110773	62.0352	103.278	95.4549	39.9475	18.4454	54.5136	1.20294	0.00316076	0.0184078	AC061963.1	9	44877891	44884397	+	2354	antisense	novel transcript, antisense to Kmt2a	-	58	98	103	41	18	60	1.36934	2.20975	2.11037	0.85874	0.396489	1.17175
ENSMUSG00000076676	203.219	98.0091	113.063	32.1528	97.3509	50.8794	1.2013	0.00340076	0.0194276	Ighv12-3	12	114366521	114366954	-	353	IG_V_gene	immunoglobulin heavy variable V12-3 [Source:MGI Symbol;Acc:MGI:3646760]	-	190	93	122	33	95	56	29.9136	13.984	16.6691	4.60918	13.9545	7.29295
ENSMUSG00000029156	489.864	411.006	489.322	226.044	189.578	189.889	1.19944	3.82E-11	2.42E-09	Sgcb	5	73632749	73647790	-	4052	protein_coding	sarcoglycan, beta (dystrophin-associated glycoprotein) [Source:MGI Symbol;Acc:MGI:1346523]	-	458	390	528	232	185	209	6.28182	5.10881	6.28481	2.82295	2.36738	2.37119
ENSMUSG00000026980	1626.82	1129.74	1129.7	531.009	603.575	564.216	1.19367	9.78E-11	5.97E-09	Ly75	2	60292103	60383303	-	6905	protein_coding	lymphocyte antigen 75 [Source:MGI Symbol;Acc:MGI:106662]	-	1521	1072	1219	545	589	621	12.2421	8.24053	8.51467	3.8915	4.42299	4.13445
ENSMUSG00000040466	1424.67	1993.91	2329.84	912.946	801.351	803.167	1.1915	6.21E-10	3.44E-08	Blvrb	7	27447978	27466144	+	2782	protein_coding	biliverdin reductase B (flavin reductase (NADPH)) [Source:MGI Symbol;Acc:MGI:2385271]	-	1332	1892	2514	937	782	884	26.6095	36.0984	43.5849	16.6061	14.5752	14.6078
ENSMUSG00000060802	43663.2	38687.3	50889.5	18576.5	21022.7	18756.3	1.19111	2.64E-16	3.33E-14	B2m	2	122147686	122153083	+	860	protein_coding	beta-2 microglobulin [Source:MGI Symbol;Acc:MGI:88127]	-	40823	36710	54912	19066	20515	20644	2638.13	2265.74	3079.62	1093.06	1236.91	1103.53
ENSMUSG00000030124	139.044	109.602	131.598	23.3839	96.3261	47.2451	1.19072	0.00400169	0.0218582	Lag3	6	124904361	124911705	-	2109	protein_coding	lymphocyte-activation gene 3 [Source:MGI Symbol;Acc:MGI:106588]	-	130	104	142	24	94	52	3.42575	2.61747	3.24743	0.561073	2.31109	1.13349
ENSMUSG00000042726	3517.83	2572.48	3270.49	1356.26	1356.76	1399.18	1.18672	1.63E-14	1.68E-12	Trafd1	5	121371725	121385632	-	4486	protein_coding	TRAF type zinc finger domain containing 1 [Source:MGI Symbol;Acc:MGI:1923551]	-	3289	2441	3529	1392	1324	1540	40.7469	28.8824	37.942	15.299	15.3036	15.7816
ENSMUSG00000036986	14159	14424.2	11621.4	5638.44	6164.87	5872.03	1.18559	4.35E-18	6.52E-16	Pml	9	58218076	58249786	-	5571	protein_coding	promyelocytic leukemia [Source:MGI Symbol;Acc:MGI:104662]	-	13238	13687	12540	5787	6016	6463	132.062	130.407	108.566	51.2159	55.9937	53.3324
ENSMUSG00000085156	959.407	639.694	1142.68	340.041	472.408	398.858	1.17928	2.37E-07	7.34E-06	Snhg15	11	6525591	6528760	-	1359	processed_transcript	small nucleolar RNA host gene 15 [Source:MGI Symbol;Acc:MGI:3650059]	-	897	607	1233	349	461	439	36.6828	23.7079	43.7594	12.6616	17.5892	14.8503
ENSMUSG00000058809	50.2699	42.1545	46.3373	15.5893	30.7424	15.4455	1.17381	0.00716319	0.0337931	Hspd1-ps3	11	41498737	41500458	+	1722	processed_pseudogene	heat shock protein 1 (chaperonin), pseudogene 3 [Source:MGI Symbol;Acc:MGI:3651246]	-	47	40	50	16	30	17	1.51689	1.23297	1.40044	0.458111	0.903343	0.453843
ENSMUSG00000026483	1066.36	678.687	721.935	300.093	451.913	343.436	1.17147	2.31E-07	7.16E-06	Fam129a	1	151571186	151721939	+	7380	protein_coding	family with sequence similarity 129, member A [Source:MGI Symbol;Acc:MGI:2137237]	-	997	644	779	308	441	378	7.50807	4.63184	5.09107	2.05768	3.09847	2.35465
ENSMUSG00000032301	5650.55	4293.43	6271.29	1988.6	2985.08	2243.24	1.16808	2.95E-09	1.44E-07	Psma4	9	54950790	54958030	+	2370	protein_coding	proteasome (prosome, macropain) subunit, alpha type 4 [Source:MGI Symbol;Acc:MGI:1347060]	-	5283	4074	6767	2041	2913	2469	123.886	91.2425	137.713	42.4599	63.7319	47.892
ENSMUSG00000033752	108.027	109.602	170.521	53.5881	73.7817	46.3366	1.1654	0.000190877	0.0021746	Mnd1	3	84087933	84155786	-	875	protein_coding	meiotic nuclear divisions 1 [Source:MGI Symbol;Acc:MGI:1924165]	-	101	104	184	55	72	51	6.41509	6.30884	10.1423	3.09912	4.26667	2.67949
ENSMUSG00000029101	105.888	184.426	104.722	62.357	43.0393	70.8677	1.16043	0.000427351	0.00409545	Rgs12	5	34949445	35039644	+	8487	protein_coding	regulator of G-protein signaling 12 [Source:MGI Symbol;Acc:MGI:1918979]	-	99	175	113	64	42	78	0.648292	1.09448	0.642173	0.371801	0.256602	0.422504
ENSMUSG00000019850	3526.38	3034.07	2721.85	1390.37	1330.12	1432.8	1.15995	1.43E-15	1.64E-13	Tnfaip3	10	19000910	19015657	-	7226	protein_coding	tumor necrosis factor, alpha-induced protein 3 [Source:MGI Symbol;Acc:MGI:1196377]	-	3297	2879	2937	1427	1298	1577	25.3577	21.1479	19.6035	9.73667	9.31411	10.0328
ENSMUSG00000026875	5681.57	4233.36	5465.95	2037.32	2652.04	2213.25	1.15606	6.32E-12	4.62E-10	Traf1	2	34941750	34961772	-	8819	protein_coding	TNF receptor-associated factor 1 [Source:MGI Symbol;Acc:MGI:101836]	-	5312	4017	5898	2091	2588	2436	33.4756	24.1772	32.2562	11.6901	15.2163	12.6984
ENSMUSG00000031896	68.4527	70.6087	59.3118	40.9218	25.6186	22.714	1.15246	0.0017399	0.0118203	Ctrl	8	105932003	105933862	-	1156	protein_coding	chymotrypsin-like [Source:MGI Symbol;Acc:MGI:88558]	-	64	67	64	42	25	25	3.07689	3.07639	2.67024	1.79133	1.12136	0.994197
ENSMUSG00000031458	51.3395	49.5315	50.0443	20.4609	29.7176	18.1712	1.14755	0.00365309	0.0204352	Coprs	8	13884794	13890281	-	2732	protein_coding	coordinator of PRMT5, differentiation stimulator [Source:MGI Symbol;Acc:MGI:1913673]	-	48	47	54	21	29	20	0.97645	0.913149	0.953324	0.378986	0.550405	0.336542
ENSMUSG00000029649	3887.9	3080.44	4759.77	1457.6	2192.96	1647.22	1.14678	1.99E-08	8.20E-07	Pomp	5	147860461	147876456	+	5216	protein_coding	proteasome maturation protein [Source:MGI Symbol;Acc:MGI:1913787]	-	3635	2923	5136	1496	2140	1813	38.7308	29.7451	47.4914	14.1409	21.2736	15.979
ENSMUSG00000030966	1370.12	1375.29	1304.86	632.339	586.155	610.553	1.14667	3.01E-18	4.54E-16	Trim21	7	102557921	102565486	-	3714	protein_coding	tripartite motif-containing 21 [Source:MGI Symbol;Acc:MGI:106657]	-	1281	1305	1408	649	572	672	19.1689	18.6506	18.2847	8.61563	7.98581	8.31797
ENSMUSG00000028982	373.281	226.58	366.991	106.202	186.504	144.461	1.14643	2.40E-05	0.000406266	Slc25a33	4	149744036	149774277	-	1887	protein_coding	solute carrier family 25, member 33 [Source:MGI Symbol;Acc:MGI:1917806]	-	349	215	396	109	182	159	10.2788	6.04771	10.1216	2.84799	5.00109	3.8736
ENSMUSG00000024308	10908.6	11032.9	13408.2	5057.74	5764.2	5154.26	1.14586	3.68E-16	4.46E-14	Tapbp	17	33915899	33929288	+	3296	protein_coding	TAP binding protein [Source:MGI Symbol;Acc:MGI:1201689]	-	10199	10469	14468	5191	5625	5673	171.973	168.594	211.714	77.6512	88.4912	79.1253
ENSMUSG00000063286	14002.8	11594.6	8918.08	5474.75	4759.94	5367.77	1.14539	1.07E-10	6.47E-09	Gm8995	7	106504239	106511671	-	7433	transcribed_unprocessed_pseudogene	predicted gene 8995 [Source:MGI Symbol;Acc:MGI:3644223]	-	13092	11002	9623	5619	4645	5908	97.8884	78.5655	62.4416	37.2717	32.4031	36.5398
ENSMUSG00000044678	87.705	124.356	134.378	47.7421	46.1136	62.6907	1.14519	0.000139808	0.0017028	Ly6k	15	74796874	74799986	-	829	protein_coding	lymphocyte antigen 6 complex, locus K [Source:MGI Symbol;Acc:MGI:1923736]	-	82	118	145	49	45	69	5.49729	7.5553	8.43609	2.91424	2.81464	3.82635
ENSMUSG00000044390	71.6614	54.8008	72.2862	28.2555	43.0393	19.0798	1.14391	0.0033775	0.0193157	Tigd3	19	5891139	5894107	-	2114	protein_coding	tigger transposable element derived 3 [Source:MGI Symbol;Acc:MGI:2681860]	-	67	52	78	29	42	21	1.76141	1.30564	1.77958	0.676359	1.03017	0.456672
ENSMUSG00000010358	1531.63	1042.27	1784.91	618.698	778.807	581.479	1.13983	1.08E-07	3.65E-06	Ifi35	11	101448407	101458698	+	1727	protein_coding	interferon-induced protein 35 [Source:MGI Symbol;Acc:MGI:1917360]	-	1432	989	1926	635	760	640	46.0829	30.3968	53.7888	18.1287	22.8184	17.0364
ENSMUSG00000056413	2370.17	1365.8	2126.88	699.568	1169.23	807.71	1.13158	2.40E-06	5.73E-05	Adap1	5	139271876	139325622	-	3292	protein_coding	ArfGAP with dual PH domains 1 [Source:MGI Symbol;Acc:MGI:2442201]	-	2216	1296	2295	718	1141	889	37.411	20.8963	33.6241	10.7535	17.9718	12.4146
ENSMUSG00000033307	4543.55	2814.86	5287.09	1435.19	2646.92	1720.81	1.12398	1.34E-05	0.000250297	Mif	10	75859353	75860240	-	745	protein_coding	macrophage migration inhibitory factor (glycosylation-inhibiting factor) [Source:MGI Symbol;Acc:MGI:96982]	-	4248	2671	5705	1473	2583	1894	316.897	190.301	369.341	97.4834	179.777	116.873
ENSMUSG00000032965	194.662	155.971	198.324	87.6895	99.4003	65.4163	1.12375	8.84E-06	0.000176397	Ift57	16	49699233	49765126	+	2862	protein_coding	intraflagellar transport 57 [Source:MGI Symbol;Acc:MGI:1921166]	-	182	148	214	90	97	72	3.5342	2.74484	3.60638	1.55045	1.75738	1.15652
ENSMUSG00000006930	67.3831	71.6626	50.971	21.4352	37.9156	28.1654	1.11894	0.00285299	0.0169885	Hap1	11	100347327	100356128	-	3766	protein_coding	huntingtin-associated protein 1 [Source:MGI Symbol;Acc:MGI:1261831]	-	63	68	55	22	37	31	0.929715	0.958413	0.704385	0.288023	0.509432	0.378418
ENSMUSG00000053846	98.4007	119.086	83.4072	32.1528	67.6332	39.0681	1.11819	0.00130293	0.0095996	Lipg	18	74939322	74961263	-	3787	protein_coding	lipase, endothelial [Source:MGI Symbol;Acc:MGI:1341803]	-	92	113	90	33	66	43	1.35015	1.58383	1.14624	0.429638	0.903677	0.521991
ENSMUSG00000029994	1126.26	569.085	774.76	378.039	369.933	389.772	1.1181	1.70E-06	4.24E-05	Anxa4	6	86736840	86793584	-	4645	protein_coding	annexin A4 [Source:MGI Symbol;Acc:MGI:88030]	-	1053	540	836	388	361	429	12.5989	6.17067	8.68057	4.11842	4.02983	4.24582
ENSMUSG00000037242	7893.45	5060.64	5585.5	2637.51	3353.99	2554.87	1.11727	9.78E-09	4.35E-07	Clic4	4	135213969	135272814	-	6572	protein_coding	chloride intracellular channel 4 (mitochondrial) [Source:MGI Symbol;Acc:MGI:1352754]	-	7380	4802	6027	2707	3273	2812	62.4092	38.7837	44.2315	20.3084	25.8234	19.6702
ENSMUSG00000040033	5786.39	4259.71	4608.71	2339.36	2101.75	2321.37	1.11562	6.65E-13	5.64E-11	Stat2	10	128270559	128292849	+	5926	protein_coding	signal transducer and activator of transcription 2 [Source:MGI Symbol;Acc:MGI:103039]	STAT	5410	4042	4973	2401	2051	2555	50.737	36.2042	40.4748	19.9763	17.946	19.8207
ENSMUSG00000024525	473.821	414.168	489.322	182.199	236.716	219.872	1.1091	1.72E-09	8.71E-08	Impa2	18	67289253	67319146	+	1661	protein_coding	inositol (myo)-1(or 4)-monophosphatase 2 [Source:MGI Symbol;Acc:MGI:2149728]	-	443	393	528	187	231	242	14.8226	12.5588	15.3318	5.55081	7.21119	6.69786
ENSMUSG00000005054	964.755	498.476	961.963	404.346	422.195	301.642	1.10488	1.53E-05	0.000281822	Cstb	10	78425669	78427622	+	603	protein_coding	cystatin B [Source:MGI Symbol;Acc:MGI:109514]	-	902	473	1038	415	412	332	83.134	41.6359	83.0248	33.9324	35.4278	25.3111
ENSMUSG00000035960	928.389	670.256	1007.37	304.965	533.893	375.235	1.10286	2.58E-06	6.09E-05	Apex1	14	50924968	50927139	+	1422	protein_coding	apurinic/apyrimidinic endonuclease 1 [Source:MGI Symbol;Acc:MGI:88042]	-	868	636	1087	313	521	413	33.9242	23.7401	36.8687	10.8525	18.9978	13.3518
ENSMUSG00000039377	58.8265	47.4238	70.4327	25.3325	31.7671	25.4397	1.10237	0.00286307	0.0170176	Hlx	1	184727140	184732619	-	2278	protein_coding	H2.0-like homeobox [Source:MGI Symbol;Acc:MGI:96109]	Homeobox	55	45	76	26	31	28	1.34183	1.04854	1.60912	0.562735	0.705623	0.56506
ENSMUSG00000043068	72.731	59.0162	80.6269	35.0758	37.9156	26.3482	1.10097	0.00135389	0.00985607	Fam89a	8	124740257	124751832	-	1338	protein_coding	family with sequence similarity 89, member A [Source:MGI Symbol;Acc:MGI:1916877]	-	68	56	87	36	37	29	2.8245	2.22155	3.13611	1.32657	1.43387	0.996396
ENSMUSG00000038070	194.662	264.519	160.327	105.227	78.9054	104.484	1.09922	3.08E-05	0.000500513	Cntln	4	84884309	85131921	+	7102	protein_coding	centlein, centrosomal protein [Source:MGI Symbol;Acc:MGI:2443104]	-	182	251	173	108	77	115	1.42423	1.87593	1.17488	0.749769	0.562179	0.744401
ENSMUSG00000035164	791.484	552.223	423.523	271.838	313.572	242.586	1.09357	4.67E-06	0.000100758	Zc3h12c	9	52111344	52168572	-	6845	protein_coding	zinc finger CCCH type containing 12C [Source:MGI Symbol;Acc:MGI:3026959]	-	740	524	457	279	306	267	6.00825	4.06333	3.22011	2.00963	2.318	1.7932
ENSMUSG00000027883	209.636	284.543	251.148	100.356	141.415	108.119	1.09273	2.58E-06	6.09E-05	Gpsm2	3	108678638	108722309	-	3909	protein_coding	G-protein signalling modulator 2 (AGS3-like, C. elegans) [Source:MGI Symbol;Acc:MGI:1923373]	-	196	270	271	103	138	119	2.78663	3.66625	3.34373	1.29914	1.83054	1.39949
ENSMUSG00000022098	72.731	34.7774	56.5315	22.4095	26.6434	28.1654	1.08632	0.00833733	0.0378904	Bmp1	14	70474558	70520234	-	8870	protein_coding	bone morphogenetic protein 1 [Source:MGI Symbol;Acc:MGI:88176]	-	68	33	61	23	26	31	0.426064	0.197476	0.331691	0.127846	0.15199	0.160668
ENSMUSG00000017765	453.499	713.464	642.235	297.17	265.409	290.739	1.08426	9.36E-08	3.28E-06	Slc12a4	8	105943590	105966097	-	4279	protein_coding	solute carrier family 12, member 4 [Source:MGI Symbol;Acc:MGI:1309465]	-	424	677	693	305	259	320	5.50697	8.3979	7.81122	3.51432	3.1385	3.43794
ENSMUSG00000031562	510.186	256.088	389.233	144.201	246.964	157.181	1.07646	0.000174586	0.00202388	Dctd	8	48099092	48153233	+	3409	protein_coding	dCMP deaminase [Source:MGI Symbol;Acc:MGI:2444529]	-	477	243	420	148	241	173	7.77644	3.78359	5.94224	2.14052	3.66568	2.33297
ENSMUSG00000068749	3547.77	2676.81	4021.15	1255.91	2066.91	1539.1	1.07568	4.21E-07	1.23E-05	Psma5	3	108256926	108279974	+	1321	protein_coding	proteasome (prosome, macropain) subunit, alpha type 5 [Source:MGI Symbol;Acc:MGI:1347009]	-	3317	2540	4339	1289	2017	1694	139.551	102.06	158.422	48.1099	79.1713	58.9523
ENSMUSG00000047669	41.7133	49.5315	50.971	24.3582	19.4702	23.6226	1.07558	0.00598409	0.02932	Msl3l2	10	56106917	56116880	+	2140	protein_coding	MSL3 like 2 [Source:MGI Symbol;Acc:MGI:1920640]	-	39	47	55	25	19	26	1.01284	1.16576	1.23959	0.575984	0.460367	0.558534
ENSMUSG00000068036	89.8441	53.7469	45.4106	23.3839	40.9898	25.4397	1.07406	0.00957605	0.0418771	Afdn	17	13760539	13906150	+	10223	protein_coding	afadin, adherens junction formation factor [Source:MGI Symbol;Acc:MGI:1314653]	-	84	51	49	24	40	28	0.456657	0.264799	0.231177	0.115749	0.202883	0.125913
ENSMUSG00000098188	1301.67	680.794	902.651	359.527	611.773	399.767	1.07372	4.24E-05	0.000648295	Sowahc	10	59221953	59226434	+	4482	protein_coding	sosondowah ankyrin repeat domain family member C [Source:MGI Symbol;Acc:MGI:3606051]	-	1217	646	974	369	597	440	15.0907	7.65041	10.4813	4.05918	6.90665	4.51306
ENSMUSG00000037997	1584.04	1412.17	1464.26	753.156	650.714	715.946	1.07296	1.31E-14	1.36E-12	Parp11	6	127446840	127494261	+	7026	protein_coding	poly (ADP-ribose) polymerase family, member 11 [Source:MGI Symbol;Acc:MGI:2141505]	-	1481	1340	1580	773	635	788	11.7148	10.1233	10.8462	5.42445	4.6863	5.15594
ENSMUSG00000078521	309.107	194.964	302.119	98.4072	184.454	102.667	1.06675	0.000274623	0.00289971	Aunip	4	134510999	134523927	+	1275	protein_coding	aurora kinase A and ninein interacting protein [Source:MGI Symbol;Acc:MGI:1917135]	-	289	185	326	101	180	113	12.5973	7.70169	12.332	3.90567	7.32027	4.07435
ENSMUSG00000044583	2662.17	1828.45	1824.76	897.356	1116.97	1003.96	1.06505	1.29E-08	5.52E-07	Tlr7	X	167304929	167330558	-	4082	protein_coding	toll-like receptor 7 [Source:MGI Symbol;Acc:MGI:2176882]	-	2489	1735	1969	921	1090	1105	33.8876	22.5606	23.2649	11.1243	13.8458	12.4446
ENSMUSG00000055184	281.298	201.288	279.877	88.6639	152.687	123.564	1.0645	3.54E-05	0.000558193	Fam72a	1	131527903	131539872	+	2191	protein_coding	family with sequence similarity 72, member A [Source:MGI Symbol;Acc:MGI:1919669]	-	263	191	302	91	149	136	6.67118	4.62717	6.64802	2.04778	3.52621	2.85356
ENSMUSG00000050957	58.8265	52.6931	102.869	44.8191	31.7671	26.3482	1.06362	0.00720335	0.0339422	Insl6	19	29321344	29325356	-	708	protein_coding	insulin-like 6 [Source:MGI Symbol;Acc:MGI:1351595]	-	55	50	111	46	31	29	4.31737	3.74853	7.56166	3.20338	2.27035	1.88302
ENSMUSG00000025227	108.027	113.817	89.8944	40.9218	57.3858	50.8794	1.06263	0.000256997	0.00275392	Mfsd13a	19	46341121	46375252	+	2804	protein_coding	major facilitator superfamily domain containing 13a [Source:MGI Symbol;Acc:MGI:1922396]	-	101	108	97	42	56	56	2.00186	2.04442	1.66848	0.738509	1.03556	0.918121
ENSMUSG00000056130	496.282	688.172	569.022	252.351	307.424	281.654	1.05957	1.55E-08	6.54E-07	Ticam2	18	46559155	46574533	-	3928	protein_coding	toll-like receptor adaptor molecule 2 [Source:MGI Symbol;Acc:MGI:3040056]	-	464	653	614	259	300	310	6.56502	8.82401	7.53919	3.25097	3.96018	3.62811
ENSMUSG00000020656	132.627	89.5782	131.598	57.4854	55.3363	57.2393	1.05762	0.000195785	0.00221304	Grhl1	12	24572283	24617391	+	5539	protein_coding	grainyhead like transcription factor 1 [Source:MGI Symbol;Acc:MGI:2182540]	CP2	124	85	142	59	54	63	1.24417	0.814539	1.23647	0.525176	0.505507	0.522877
ENSMUSG00000031517	77.0093	72.7164	76.9199	26.3069	60.46	22.714	1.05605	0.00892741	0.0396857	Gpm6a	8	54954843	55060871	+	3215	protein_coding	glycoprotein m6a [Source:MGI Symbol;Acc:MGI:107671]	-	72	69	83	27	59	25	1.24463	1.13918	1.24516	0.414064	0.951559	0.357478
ENSMUSG00000098090	334.776	449.999	479.128	189.994	212.122	207.152	1.05367	1.31E-07	4.32E-06	2700099C18Rik	17	94750100	94775132	+	2181	transcribed_unprocessed_pseudogene	RIKEN cDNA 2700099C18 gene [Source:MGI Symbol;Acc:MGI:1924272]	-	313	427	517	195	207	228	7.97587	10.3919	11.4331	4.40822	4.9213	4.80584
ENSMUSG00000005667	2839.72	1921.19	2709.81	915.869	1601.68	1092.09	1.04969	3.29E-06	7.44E-05	Mthfd2	6	83305691	83325908	-	3487	protein_coding	methylenetetrahydrofolate dehydrogenase (NAD+ dependent), methenyltetrahydrofolate cyclohydrolase [Source:MGI Symbol;Acc:MGI:1338850]	-	2655	1823	2924	940	1563	1202	42.3158	27.7497	40.4439	13.2911	23.2419	15.8468
ENSMUSG00000067212	10597.3	11805.4	13942	5753.41	5889.21	6013.76	1.0416	2.05E-13	1.83E-11	H2-T23	17	36029773	36032855	-	2889	protein_coding	histocompatibility 2, T region locus 23 [Source:MGI Symbol;Acc:MGI:95957]	-	9908	11202	15044	5905	5747	6619	190.602	205.813	251.156	100.776	103.147	105.326
ENSMUSG00000034875	823.571	715.572	1067.61	391.68	467.284	409.761	1.03984	4.30E-08	1.60E-06	Nudt19	7	35547185	35556304	-	2680	protein_coding	nudix (nucleoside diphosphate linked moiety X)-type motif 19 [Source:MGI Symbol;Acc:MGI:94203]	-	770	679	1152	402	456	451	15.9678	13.448	20.7322	7.39564	8.82256	7.73627
ENSMUSG00000033294	2514.57	1665.1	2356.72	929.509	1244.04	1013.04	1.03674	7.74E-08	2.77E-06	Noc4l	5	110648418	110653417	-	2596	protein_coding	NOC4 like [Source:MGI Symbol;Acc:MGI:2140843]	-	2351	1580	2543	954	1214	1115	50.3312	32.3055	47.2465	18.1187	24.2482	19.7451
ENSMUSG00000059060	98.4007	132.787	107.503	42.8704	70.7075	51.7879	1.03629	0.000560796	0.00508271	Rad51b	12	79297282	79814690	+	3757	protein_coding	RAD51 paralog B [Source:MGI Symbol;Acc:MGI:1099436]	-	92	126	116	44	69	57	1.36093	1.78014	1.48917	0.577425	0.952298	0.697467
ENSMUSG00000030921	6611.03	3516.74	4729.19	2119.16	2794.48	2331.37	1.03611	2.31E-06	5.54E-05	Trim30a	7	104409025	104465193	-	4111	protein_coding	tripartite motif-containing 30A [Source:MGI Symbol;Acc:MGI:98178]	-	6181	3337	5103	2175	2727	2566	83.5605	43.0857	59.8695	26.0853	34.3956	28.6945
ENSMUSG00000059743	140.114	91.6859	116.77	49.6907	69.6827	50.8794	1.03587	0.000493294	0.00458348	Fdps	3	89093588	89101959	-	4208	protein_coding	farnesyl diphosphate synthetase [Source:MGI Symbol;Acc:MGI:104888]	-	131	87	126	51	68	56	1.73016	1.09741	1.44418	0.597556	0.837911	0.61179
ENSMUSG00000030268	1072.78	653.394	858.167	285.478	655.837	319.813	1.03584	0.000454197	0.00429309	Bcat1	6	144993835	145076184	-	9322	protein_coding	branched chain aminotransferase 1, cytosolic [Source:MGI Symbol;Acc:MGI:104861]	-	1003	620	926	293	640	352	5.97973	3.53026	4.79104	1.54968	3.55988	1.7359
ENSMUSG00000019832	183.967	73.7703	150.133	51.6394	89.1529	59.0564	1.03128	0.00468261	0.0245582	Rab32	10	10545002	10558265	-	2339	protein_coding	RAB32, member RAS oncogene family [Source:MGI Symbol;Acc:MGI:1915094]	-	172	70	162	53	87	65	4.08684	1.58852	3.34051	1.1172	1.92865	1.27754
ENSMUSG00000007080	2806.56	2452.34	1833.1	1046.43	1333.19	1093.91	1.02972	4.13E-08	1.54E-06	Pole	5	110286306	110337474	+	11160	protein_coding	polymerase (DNA directed), epsilon [Source:MGI Symbol;Acc:MGI:1196391]	-	2624	2327	1978	1074	1301	1204	13.0674	11.0677	8.5485	4.74487	6.04474	4.95967
ENSMUSG00000020844	407.507	459.484	555.121	200.712	262.335	234.409	1.02918	1.75E-07	5.56E-06	Nxn	11	76257198	76399140	-	3239	protein_coding	nucleoredoxin [Source:MGI Symbol;Acc:MGI:109331]	-	381	436	599	206	256	258	6.53738	7.14496	8.91956	3.13574	4.09821	3.66184
ENSMUSG00000061232	61239.5	71675.2	78986.6	34475.6	34778.8	34652.5	1.02811	3.77E-14	3.67E-12	H2-K1	17	33996017	34000333	-	2608	protein_coding	histocompatibility 2, K1, K region [Source:MGI Symbol;Acc:MGI:95904]	-	57256	68012	85230	35384	33939	38140	1220.12	1384.21	1576.2	668.935	674.771	672.3
ENSMUSG00000028573	48.1308	72.7164	42.6303	30.2042	24.5939	25.4397	1.02437	0.00906072	0.0401658	Fggy	4	95557507	95926939	+	5844	protein_coding	FGGY carbohydrate kinase domain containing [Source:MGI Symbol;Acc:MGI:1922828]	-	45	69	46	31	24	28	0.427949	0.626705	0.379643	0.261539	0.212944	0.220261
ENSMUSG00000026946	1296.32	925.29	1493.91	596.289	624.07	606.918	1.0243	8.33E-08	2.94E-06	Nmi	2	51948487	51973494	-	2001	protein_coding	N-myc (and STAT) interactor [Source:MGI Symbol;Acc:MGI:1928368]	-	1212	878	1612	612	609	668	33.6624	23.2901	38.8549	15.0796	15.781	15.3469
ENSMUSG00000022972	212.845	183.372	222.419	78.9206	116.821	109.936	1.01788	1.83E-05	0.00032573	Cfap298	16	90925809	90935114	-	1589	protein_coding	cilia and flagella associate protien 298 [Source:MGI Symbol;Acc:MGI:1915251]	-	199	174	240	81	114	121	6.96015	5.81232	7.28476	2.51331	3.72002	3.50067
ENSMUSG00000022346	3417.29	2642.03	3341.85	1331.91	1783.06	1541.83	1.01368	1.58E-09	8.13E-08	Myc	15	61985391	61990374	+	2717	protein_coding	myelocytomatosis oncogene [Source:MGI Symbol;Acc:MGI:97250]	bHLH	3195	2507	3606	1367	1740	1697	65.3538	48.9766	64.0123	24.8064	33.2066	28.7132
ENSMUSG00000026547	5786.39	5392.61	6339.87	2404.64	3620.43	2655.72	1.01319	8.64E-09	3.89E-07	Tagln2	1	172500047	172507380	+	2082	protein_coding	transgelin 2 [Source:MGI Symbol;Acc:MGI:1312985]	-	5410	5117	6841	2468	3533	2923	144.413	130.454	158.477	58.4452	87.9889	64.5414
ENSMUSG00000038301	578.639	425.76	520.831	221.173	276.681	258.031	1.01306	1.04E-07	3.55E-06	Snx10	6	51523901	51590679	+	9300	protein_coding	sorting nexin 10 [Source:MGI Symbol;Acc:MGI:1919232]	-	541	404	562	227	270	284	3.23299	2.30581	2.91461	1.20345	1.50538	1.40387
ENSMUSG00000049401	3411.94	2963.46	4066.56	1697.28	1844.54	1633.59	1.01293	9.36E-11	5.75E-09	Ogfr	2	180589245	180595836	+	2580	protein_coding	opioid growth factor receptor [Source:MGI Symbol;Acc:MGI:1919325]	-	3190	2812	4388	1742	1800	1798	68.7164	57.8522	82.0304	33.2899	36.1758	32.0376
ENSMUSG00000042275	163.645	128.571	183.496	66.2543	101.45	69.0506	1.01025	0.000236675	0.00257969	Pelo	13	115088355	115090186	-	1600	protein_coding	pelota mRNA surveillance and ribosome rescue factor [Source:MGI Symbol;Acc:MGI:2145154]	-	153	122	198	68	99	76	5.31448	4.04729	5.96861	2.09543	3.20834	2.18365
ENSMUSG00000027555	229.958	167.564	218.712	84.7666	133.217	89.0389	1.00765	0.000103366	0.0013457	Car13	3	14641727	14663002	+	2299	protein_coding	carbonic anhydrase 13 [Source:MGI Symbol;Acc:MGI:1931322]	-	215	159	236	87	130	98	5.19743	3.67098	4.95109	1.8658	2.93204	1.95964
ENSMUSG00000028961	4735	3290.16	4378.88	1865.84	2432.75	1871.63	1.00759	3.10E-08	1.21E-06	Pgd	4	149149991	149166771	-	6447	protein_coding	phosphogluconate dehydrogenase [Source:MGI Symbol;Acc:MGI:97553]	-	4427	3122	4725	1915	2374	2060	38.1629	25.7039	35.3486	14.6452	19.0936	14.6892
ENSMUSG00000015656	77384.7	52383.2	72196.3	26049.6	43191	31387.1	1.00508	1.76E-06	4.38E-05	Hspa8	9	40800984	40810087	+	4301	protein_coding	heat shock protein 8 [Source:MGI Symbol;Acc:MGI:105384]	-	72351	49706	77903	26736	42148	34546	934.899	613.428	873.6	306.486	508.127	369.248
ENSMUSG00000048007	477.03	290.866	552.341	154.918	267.459	236.226	1.00419	0.000253309	0.0027199	Timm8a1	X	134537256	134541865	-	1421	protein_coding	translocase of inner mitochondrial membrane 8A1 [Source:MGI Symbol;Acc:MGI:1353433]	-	446	276	596	159	261	260	17.4434	10.3095	20.2293	5.5168	9.52382	8.41142
ENSMUSG00000027035	474.89	223.419	322.508	181.225	174.207	153.547	1.00409	0.000192039	0.00217846	Cers6	2	68861441	69114282	+	8875	protein_coding	ceramide synthase 6 [Source:MGI Symbol;Acc:MGI:2442564]	Homeobox	444	212	348	186	170	169	2.78038	1.26792	1.8912	1.03331	0.99322	0.875404
ENSMUSG00000005732	3683.61	2261.59	4169.43	1300.73	2206.28	1541.83	1.00265	4.56E-05	0.000686794	Ranbp1	16	18239784	18248732	-	1666	protein_coding	RAN binding protein 1 [Source:MGI Symbol;Acc:MGI:96269]	-	3444	2146	4499	1335	2153	1697	114.889	68.3721	130.247	39.5085	67.0091	46.8271
ENSMUSG00000027018	2918.86	2092.97	3303.85	1152.63	1742.07	1256.54	1.00262	2.24E-06	5.40E-05	Hat1	2	71388958	71441622	+	2886	protein_coding	histone aminotransferase 1 [Source:MGI Symbol;Acc:MGI:96013]	-	2729	1986	3565	1183	1700	1383	52.5529	36.5264	59.5787	20.2103	30.5434	22.0301
ENSMUSG00000053553	689.875	419.437	724.716	223.121	430.393	262.574	1.00261	0.00028209	0.00296082	3110082I17Rik	5	139359739	139460527	-	2885	protein_coding	RIKEN cDNA 3110082I17 gene [Source:MGI Symbol;Acc:MGI:1920462]	-	645	398	782	229	420	289	12.4252	7.32254	13.0734	3.91358	7.54863	4.60513
ENSMUSG00000101188	317.663	256.088	294.705	104.253	210.073	119.93	1.00199	0.000231871	0.00253767	Eif4a-ps4	1	60703932	60705149	+	1218	processed_pseudogene	eukaryotic translation initiation factor 4A, pseudogene 4 [Source:MGI Symbol;Acc:MGI:1195958]	-	297	243	318	107	205	132	13.5519	10.5897	12.5924	4.33133	8.72713	4.98215
ENSMUSG00000028937	875.98	519.554	856.313	272.812	510.323	342.527	1.00114	0.000142711	0.0017302	Acot7	4	152178134	152271855	+	2124	protein_coding	acyl-CoA thioesterase 7 [Source:MGI Symbol;Acc:MGI:1917275]	-	819	493	924	280	498	377	21.4298	12.3202	20.9819	6.49962	12.1574	8.15975
ENSMUSG00000041857	75.9397	85.3628	121.404	44.8191	42.0146	54.5136	1.00097	0.00167096	0.0114549	Oosp1	19	11667460	11691150	-	972	protein_coding	oocyte secreted protein 1 [Source:MGI Symbol;Acc:MGI:2149290]	-	71	81	131	46	41	60	4.05958	4.42327	6.50029	2.33333	2.18717	2.83776
ENSMUSG00000069910	902.72	823.066	1061.12	382.911	559.511	451.554	1.00032	1.16E-07	3.92E-06	Spdl1	11	34809190	34833641	-	3460	protein_coding	spindle apparatus coiled-coil protein 1 [Source:MGI Symbol;Acc:MGI:1917635]	-	844	781	1145	393	546	497	13.5568	11.9812	15.9609	5.60016	8.18241	6.60344
ENSMUSG00000076615	4009.83	3281.72	4059.15	1669.02	2231.9	1790.77	0.996071	1.16E-09	6.23E-08	Ighg3	12	113356224	113361232	-	2512	IG_C_gene	Immunoglobulin heavy constant gamma 3 [Source:MGI Symbol;Acc:MGI:2144790]	-	3749	3114	4380	1713	2178	1971	82.9441	65.7996	84.0973	33.6219	44.9576	36.0709
ENSMUSG00000000628	2251.45	1259.36	1388.27	536.855	1171.28	749.562	0.99535	0.000412736	0.00399873	Hk2	6	82725025	82774454	-	5969	protein_coding	hexokinase 2 [Source:MGI Symbol;Acc:MGI:1315197]	-	2105	1195	1498	551	1143	825	19.5993	10.6265	12.1043	4.55129	9.92909	6.35393
ENSMUSG00000026113	1114.5	1664.05	1230.72	655.723	688.629	666.883	0.995189	2.94E-08	1.16E-06	Inpp4a	1	37299865	37410736	+	10387	protein_coding	inositol polyphosphate-4-phosphatase, type I [Source:MGI Symbol;Acc:MGI:1931123]	-	1042	1579	1328	673	672	734	5.57529	8.06894	6.16646	3.19455	3.35462	3.2486
ENSMUSG00000040621	131.557	137.002	183.496	70.1516	89.1529	68.142	0.994834	0.000164047	0.00193276	Gemin8	X	166170454	166190512	+	2487	protein_coding	gem nuclear organelle associated protein 8 [Source:MGI Symbol;Acc:MGI:2384300]	-	123	130	198	72	87	75	2.74865	2.77455	3.83987	1.42738	1.81388	1.38636
ENSMUSG00000070284	943.363	793.558	1044.44	417.012	564.635	415.212	0.994649	1.13E-07	3.83E-06	Gmppb	9	108049242	108052801	+	2785	protein_coding	GDP-mannose pyrophosphorylase B [Source:MGI Symbol;Acc:MGI:2660880]	-	882	753	1127	428	551	457	17.6008	14.3514	19.5176	7.5771	10.2587	7.54364
ENSMUSG00000039680	293.063	184.426	298.412	101.33	176.256	112.661	0.993755	0.000403657	0.0039325	Mrps6	16	92058270	92112227	+	1533	protein_coding	mitochondrial ribosomal protein S6 [Source:MGI Symbol;Acc:MGI:2153111]	-	274	175	322	104	172	124	9.9334	6.05927	10.1307	3.34484	5.8177	3.71852
ENSMUSG00000019944	191.454	240.28	169.595	83.7922	135.266	83.5875	0.992083	0.000245914	0.00265487	Rhobtb1	10	69151434	69291791	+	6075	protein_coding	Rho-related BTB domain containing 1 [Source:MGI Symbol;Acc:MGI:1916538]	-	179	228	183	86	132	92	1.63756	1.99211	1.45289	0.69797	1.12666	0.696196
ENSMUSG00000001627	1190.43	872.597	1270.57	463.78	653.788	559.673	0.991512	5.32E-07	1.52E-05	Ifrd1	12	40201567	40248504	-	5858	protein_coding	interferon-related developmental regulator 1 [Source:MGI Symbol;Acc:MGI:1316717]	-	1113	828	1371	476	638	616	10.5593	7.50249	11.288	4.00629	5.64724	4.83416
ENSMUSG00000028655	359.377	172.833	320.654	104.253	225.444	99.9416	0.991268	0.00448142	0.0238498	Mfsd2a	4	122946850	122961188	-	2250	protein_coding	major facilitator superfamily domain containing 2A [Source:MGI Symbol;Acc:MGI:1923824]	-	336	164	346	107	220	110	8.29939	3.86888	7.41688	2.34469	5.06997	2.2475
ENSMUSG00000021175	642.813	613.347	657.063	269.889	416.047	278.019	0.990259	8.17E-07	2.22E-05	Cdca7l	12	117804289	117878706	+	3258	protein_coding	cell division cycle associated 7 like [Source:MGI Symbol;Acc:MGI:2384982]	-	601	582	709	277	406	306	10.2521	9.48192	10.496	4.19192	6.4616	4.31778
ENSMUSG00000040405	341.194	785.127	583.85	317.631	242.865	301.642	0.987958	0.000277944	0.00292504	Havcr1	11	46735080	46779578	+	2311	protein_coding	hepatitis A virus cellular receptor 1 [Source:MGI Symbol;Acc:MGI:2159680]	-	319	745	630	326	237	332	7.6715	17.1112	13.1483	6.95508	5.31757	6.60432
ENSMUSG00000110697	152.949	356.205	304.899	146.149	126.044	139.01	0.98566	0.000811208	0.00671214	Gm31718	8	126812640	126908215	-	1827	lincRNA	predicted gene, 31718 [Source:MGI Symbol;Acc:MGI:5590877]	-	143	338	329	150	123	153	4.34998	9.8198	8.6853	4.04797	3.49085	3.84984
ENSMUSG00000074785	5181.01	4507.37	4104.56	2172.75	2531.12	2273.22	0.983203	1.06E-11	7.38E-10	Plxnc1	10	94790866	94944835	-	8349	protein_coding	plexin C1 [Source:MGI Symbol;Acc:MGI:1890127]	-	4844	4277	4429	2230	2470	2502	32.2448	27.1912	25.5858	13.1691	15.3401	13.7766
ENSMUSG00000115219	147.601	98.0091	176.082	47.7421	85.0539	80.8619	0.982462	0.00220423	0.0140656	Eef1akmt4	16	20611593	20619011	+	1614	protein_coding	EEF1A lysine methyltransferase 4 [Source:MGI Symbol;Acc:MGI:5903914]	-	138	93	190	49	83	89	4.75188	3.05847	5.67777	1.49685	2.66649	2.53499
ENSMUSG00000029322	6398.19	8251.74	10074.7	4137.97	4213.75	4179.38	0.98052	1.72E-08	7.13E-07	Plac8	5	100553725	100572245	-	1592	protein_coding	placenta-specific 8 [Source:MGI Symbol;Acc:MGI:2445289]	-	5982	7830	10871	4247	4112	4600	208.83	261.062	329.347	131.53	133.929	132.833
ENSMUSG00000032344	105.888	62.1778	58.385	40.9218	42.0146	31.7996	0.980365	0.00700135	0.0331676	Mb21d1	9	78430526	78443237	-	4126	protein_coding	Mab-21 domain containing 1 [Source:MGI Symbol;Acc:MGI:2442261]	-	99	59	63	42	41	35	1.33351	0.759009	0.736443	0.501885	0.515252	0.389968
ENSMUSG00000014226	4769.23	2945.54	4691.19	1495.59	2838.55	1957.95	0.979578	6.80E-05	0.000954766	Cacybp	1	160202367	160212875	-	2390	protein_coding	calcyclin binding protein [Source:MGI Symbol;Acc:MGI:1270839]	-	4459	2795	5062	1535	2770	2155	103.688	62.0738	102.153	31.6661	60.0962	41.4514
ENSMUSG00000027639	17868.3	17984.1	16856.6	9572.78	8080.12	9113.77	0.97757	5.78E-15	6.28E-13	Samhd1	2	157097533	157135265	-	9150	protein_coding	SAM domain and HD domain, 1 [Source:MGI Symbol;Acc:MGI:1927468]	-	16706	17065	18189	9825	7885	10031	101.471	98.9941	95.8772	52.9414	44.6833	50.398
ENSMUSG00000079442	2412.96	1804.21	2261.26	1016.22	1228.67	1052.11	0.974733	2.27E-09	1.12E-07	St6galnac4	2	32587095	32599698	+	6482	protein_coding	ST6 (alpha-N-acetyl-neuraminyl-2,3-beta-galactosyl-1,3)-N-acetylgalactosaminide alpha-2,6-sialyltransferase 4 [Source:MGI Symbol;Acc:MGI:1341894]	-	2256	1712	2440	1043	1199	1158	19.3428	14.0191	18.1555	7.9334	9.59124	8.21277
ENSMUSG00000025068	603.239	446.837	641.308	215.327	425.27	221.689	0.973459	0.000327684	0.00332928	Gsto1	19	47854970	47864790	+	1968	protein_coding	glutathione S-transferase omega 1 [Source:MGI Symbol;Acc:MGI:1342273]	-	564	424	692	221	415	244	15.9274	11.4358	16.9593	5.53671	10.9342	5.69974
ENSMUSG00000015671	4610.93	3936.17	6036.82	2095.78	3002.51	2331.37	0.973224	8.26E-07	2.24E-05	Psma2	13	14613240	14674236	+	3673	protein_coding	proteasome (prosome, macropain) subunit, alpha type 2 [Source:MGI Symbol;Acc:MGI:104885]	-	4311	3735	6514	2151	2930	2566	65.2299	53.9752	85.5371	28.8738	41.3629	32.1163
ENSMUSG00000021273	1115.56	1032.78	1215.89	518.343	697.852	498.8	0.973005	3.53E-08	1.35E-06	Fdft1	14	63145150	63179578	-	4227	protein_coding	farnesyl diphosphate farnesyl transferase 1 [Source:MGI Symbol;Acc:MGI:102706]	-	1043	980	1312	532	681	549	13.7133	12.306	14.9703	6.20531	8.35372	5.97077
ENSMUSG00000072980	361.516	354.097	430.937	132.509	252.087	200.792	0.97107	6.44E-05	0.000911768	Oip5	2	119609512	119618469	-	1778	protein_coding	Opa interacting protein 5 [Source:MGI Symbol;Acc:MGI:1917895]	-	338	336	465	136	246	221	10.5651	10.0307	12.6139	3.7713	7.17411	5.71414
ENSMUSG00000015112	290.924	236.065	265.976	95.4842	181.38	128.107	0.970908	0.000147853	0.00178029	Slc25a13	6	6041218	6217173	-	3798	protein_coding	solute carrier family 25 (mitochondrial carrier, adenine nucleotide translocator), member 13 [Source:MGI Symbol;Acc:MGI:1354721]	-	272	224	287	98	177	141	3.98019	3.13053	3.64464	1.2722	2.41648	1.70669
ENSMUSG00000042333	770.093	644.963	655.21	373.168	315.622	367.058	0.970568	3.80E-09	1.81E-07	Tnfrsf14	4	154921933	154928563	-	1438	protein_coding	tumor necrosis factor receptor superfamily, member 14 (herpesvirus entry mediator) [Source:MGI Symbol;Acc:MGI:2675303]	-	720	612	707	383	308	404	27.8268	22.59	23.7131	13.1318	11.106	12.9155
ENSMUSG00000081999	88.7746	68.501	95.4549	40.9218	61.4847	27.2568	0.968986	0.00741533	0.0346859	Gm13461	2	41987473	41988829	-	662	processed_pseudogene	predicted gene 13461 [Source:MGI Symbol;Acc:MGI:3650103]	-	83	65	103	42	60	30	6.96802	5.2117	7.50424	3.12806	4.69957	2.08331
ENSMUSG00000038179	3237.6	2511.35	2675.52	1383.55	1443.87	1477.32	0.968532	3.35E-11	2.14E-09	Slamf7	1	171632403	171653035	-	4577	protein_coding	SLAM family member 7 [Source:MGI Symbol;Acc:MGI:1922595]	-	3027	2383	2887	1420	1409	1626	36.7554	27.6355	30.4224	15.2965	15.9623	16.3316
ENSMUSG00000023004	18536.8	14758.3	21178.9	6814.45	12602.3	8533.2	0.962769	1.60E-05	0.000292513	Tuba1b	15	98931425	98934565	-	1875	protein_coding	tubulin, alpha 1B [Source:MGI Symbol;Acc:MGI:107804]	-	17331	14004	22853	6994	12298	9392	513.703	396.438	587.854	183.911	340.093	230.275
ENSMUSG00000018796	1150.86	539.577	738.617	434.55	391.453	421.572	0.960928	0.000108565	0.00139913	Acsl1	8	46471037	46536051	+	10483	protein_coding	acyl-CoA synthetase long-chain family member 1 [Source:MGI Symbol;Acc:MGI:102797]	-	1076	512	797	446	382	464	5.70448	2.59244	3.66691	2.09765	1.88948	2.0348
ENSMUSG00000091586	85.5658	102.225	61.1652	35.0758	48.1631	44.5195	0.960291	0.00409054	0.0222955	Cyp4f17	17	32506462	32528894	+	1693	protein_coding	cytochrome P450, family 4, subfamily f, polypeptide 17 [Source:MGI Symbol;Acc:MGI:3646233]	-	80	97	66	36	47	49	2.62617	3.04116	1.88025	1.04841	1.43948	1.33054
ENSMUSG00000093661	265.254	359.367	306.753	170.507	158.836	149.912	0.958979	2.04E-06	4.97E-05	Eif4e3	6	99625135	99666771	-	2515	protein_coding	eukaryotic translation initiation factor 4E member 3 [Source:MGI Symbol;Acc:MGI:1914142]	-	248	341	331	175	155	165	5.48029	7.19682	6.34772	3.43071	3.19564	3.01603
ENSMUSG00000019992	470.612	401.521	442.985	196.814	285.904	195.34	0.957219	3.36E-06	7.58E-05	Mtfr2	10	20347770	20361304	+	2140	protein_coding	mitochondrial fission regulator 2 [Source:MGI Symbol;Acc:MGI:1919054]	-	440	381	478	202	279	215	11.4269	9.45008	10.7731	4.65395	6.76013	4.61865
ENSMUSG00000018930	91.9833	44.2622	81.5537	31.1785	43.0393	38.1595	0.956181	0.0110297	0.0464423	Ccl4	11	83662584	83664683	+	660	protein_coding	chemokine (C-C motif) ligand 4 [Source:MGI Symbol;Acc:MGI:98261]	-	86	42	88	32	42	42	7.24176	3.37777	6.43082	2.39051	3.29967	2.92547
ENSMUSG00000055435	94.1224	52.6931	61.1652	37.0245	32.7919	37.251	0.955342	0.00788491	0.0363232	Maf	8	115682942	115707794	-	8241	protein_coding	avian musculoaponeurotic fibrosarcoma oncogene homolog [Source:MGI Symbol;Acc:MGI:96909]	TF_bZIP	88	50	66	38	32	41	0.593461	0.322043	0.386271	0.227346	0.201342	0.228715
ENSMUSG00000029802	64.1744	69.5549	65.799	30.2042	42.0146	30.8911	0.955171	0.00445829	0.0237506	Abcg2	6	58584523	58695676	+	8153	protein_coding	ATP binding cassette subfamily G member 2 (Junior blood group) [Source:MGI Symbol;Acc:MGI:1347061]	-	60	66	71	31	41	34	0.409	0.429686	0.420019	0.187469	0.260754	0.191713
ENSMUSG00000028367	5384.23	4060.53	6830.12	2215.62	3741.35	2447.66	0.953576	4.19E-05	0.000643845	Txn1	4	57943373	57956411	-	1051	protein_coding	thioredoxin 1 [Source:MGI Symbol;Acc:MGI:98874]	-	5034	3853	7370	2274	3651	2694	266.195	194.59	338.215	106.677	180.125	117.838
ENSMUSG00000017697	425.69	301.404	434.644	139.329	303.325	158.998	0.951097	0.00108573	0.00834809	Ada	2	163726584	163750239	-	2002	protein_coding	adenosine deaminase [Source:MGI Symbol;Acc:MGI:87916]	-	398	286	469	143	296	175	11.0486	7.58274	11.2989	3.52173	7.66642	4.0185
ENSMUSG00000033735	458.847	301.404	527.319	150.047	307.424	209.877	0.949529	0.000822184	0.00676767	Spr	6	85130176	85137766	-	3545	protein_coding	sepiapterin reductase [Source:MGI Symbol;Acc:MGI:103078]	-	429	286	569	154	300	231	6.72559	4.28227	7.74147	2.14185	4.38803	2.99561
ENSMUSG00000026603	332.637	206.557	248.368	81.8436	194.702	131.741	0.948698	0.00215532	0.0138011	Smyd2	1	189880492	189922363	-	2717	protein_coding	SET and MYND domain containing 2 [Source:MGI Symbol;Acc:MGI:1915889]	-	311	196	268	84	190	145	6.36151	3.82905	4.75743	1.52431	3.62601	2.4534
ENSMUSG00000033970	1247.12	1101.29	1427.19	584.597	739.866	633.267	0.948171	1.26E-08	5.43E-07	Rfc3	5	151642756	151651242	-	3611	protein_coding	replication factor C (activator 1) 3 [Source:MGI Symbol;Acc:MGI:1916513]	-	1166	1045	1540	600	722	697	17.9457	15.3608	20.5694	8.19234	10.3675	8.87351
ENSMUSG00000052062	143.323	270.842	129.744	106.202	90.1776	85.4047	0.94776	0.00231294	0.0146008	Pard3b	1	61638824	62642284	+	13153	protein_coding	par-3 family cell polarity regulator beta [Source:MGI Symbol;Acc:MGI:1919301]	-	134	257	140	109	88	94	0.5662	1.03713	0.51337	0.408588	0.346915	0.328544
ENSMUSG00000057596	2339.16	1141.33	1601.42	771.668	1072.91	790.447	0.94769	0.000114989	0.00146576	Trim30d	7	104470014	104507849	-	3758	protein_coding	tripartite motif-containing 30D [Source:MGI Symbol;Acc:MGI:3035181]	-	2187	1083	1728	792	1047	870	32.3431	15.2966	22.1776	10.3909	14.4462	10.6427
ENSMUSG00000050549	389.325	266.627	412.402	151.021	192.652	210.786	0.946441	4.44E-05	0.000671028	Fam241a	3	127869058	127896324	-	2265	protein_coding	family with sequence similarity 241, member A [Source:MGI Symbol;Acc:MGI:1917867]	-	364	253	445	155	188	232	8.93146	5.92893	9.47588	3.37402	4.30382	4.7088
ENSMUSG00000031838	5771.42	8160.05	8965.34	3915.83	4080.54	3892.27	0.945652	6.42E-08	2.31E-06	Ifi30	8	70762774	70766663	-	981	processed_transcript	interferon gamma inducible protein 30 [Source:MGI Symbol;Acc:MGI:2137648]	-	5396	7743	9674	4019	3982	4284	305.698	418.952	475.625	201.992	210.473	200.757
ENSMUSG00000044026	165.784	135.948	126.037	56.511	102.475	63.5992	0.944322	0.00132865	0.00972403	Slc35g1	19	38395980	38405607	+	3471	protein_coding	solute carrier family 35, member G1 [Source:MGI Symbol;Acc:MGI:2444789]	-	155	129	136	58	100	70	2.4818	1.97269	1.88978	0.823868	1.49386	0.927115
ENSMUSG00000092203	1564.79	935.829	1568.05	560.239	890.504	665.066	0.94379	6.23E-05	0.000887272	1110038B12Rik	17	34950238	34952471	-	1811	processed_transcript	RIKEN cDNA 1110038B12 gene [Source:MGI Symbol;Acc:MGI:1916013]	-	1463	888	1692	575	869	732	44.8968	26.0267	45.0619	15.6543	24.8809	18.5816
ENSMUSG00000034329	731.588	705.033	634.821	288.401	438.591	350.704	0.943012	7.06E-07	1.95E-05	Brip1	11	86058138	86201193	-	7454	protein_coding	BRCA1 interacting protein C-terminal helicase 1 [Source:MGI Symbol;Acc:MGI:2442836]	-	684	669	685	296	428	386	5.09984	4.76388	4.4323	1.95788	2.97728	2.38061
ENSMUSG00000041390	1179.74	1341.57	1195.5	651.826	669.159	613.278	0.942441	1.33E-11	8.99E-10	Mdfic	6	15720661	15802169	+	7427	protein_coding	MyoD family inhibitor domain containing [Source:MGI Symbol;Acc:MGI:104611]	-	1103	1273	1290	669	653	675	8.25376	9.09786	8.3773	4.44117	4.55895	4.17812
ENSMUSG00000021583	3619.44	2927.63	3066.6	1587.18	1794.33	1621.78	0.942241	3.87E-11	2.45E-09	Erap1	13	74639568	74693201	+	7280	protein_coding	endoplasmic reticulum aminopeptidase 1 [Source:MGI Symbol;Acc:MGI:1933403]	-	3384	2778	3309	1629	1751	1785	25.8338	20.2547	21.9226	11.0325	12.4715	11.2719
ENSMUSG00000027351	431.038	320.374	301.193	177.328	184.454	186.255	0.940536	4.79E-06	0.000102814	Spred1	2	117121374	117182279	+	6784	protein_coding	sprouty protein with EVH-1 domain 1, related sequence [Source:MGI Symbol;Acc:MGI:2150016]	-	403	304	325	182	180	205	3.30148	2.37855	2.3106	1.32273	1.37579	1.38918
ENSMUSG00000072109	3299.63	4646.48	4437.26	2048.04	2316.95	2094.23	0.939113	1.00E-08	4.43E-07	A530040E14Rik	1	85105946	85114035	+	2323	antisense	RIKEN cDNA A530040E14 gene [Source:MGI Symbol;Acc:MGI:3612703]	-	3085	4409	4788	2102	2261	2305	73.8066	100.743	99.4106	44.6137	50.468	45.6154
ENSMUSG00000027566	5268.72	4120.6	6328.75	2396.85	3244.35	2594.85	0.93258	8.71E-07	2.35E-05	Psma7	2	180036374	180042433	-	3071	protein_coding	proteasome (prosome, macropain) subunit, alpha type 7 [Source:MGI Symbol;Acc:MGI:1347070]	-	4926	3910	6829	2460	3166	2856	89.1465	67.5805	107.252	39.4948	53.4559	42.7532
ENSMUSG00000022322	1208.62	987.468	1199.21	432.602	737.817	609.644	0.931972	6.28E-06	0.000131115	Shcbp1	8	4735976	4779567	-	6295	protein_coding	Shc SH2-domain binding protein 1 [Source:MGI Symbol;Acc:MGI:1338802]	-	1130	937	1294	444	720	671	9.97636	7.90075	9.91439	3.47754	5.93064	4.90023
ENSMUSG00000083899	182.897	131.733	147.353	76.9719	100.425	65.4163	0.930149	0.000535946	0.00489101	Gm12346	11	77293444	77295898	+	2255	transcribed_processed_pseudogene	predicted gene 12346 [Source:MGI Symbol;Acc:MGI:3649810]	-	171	125	159	79	98	72	4.21443	2.94231	3.40078	1.72729	2.25343	1.46783
ENSMUSG00000055413	3280.38	4051.04	3520.71	1972.04	1811.75	1913.43	0.929578	1.27E-11	8.62E-10	H2-Q5	17	35394126	35397800	+	1591	polymorphic_pseudogene	histocompatibility 2, Q region locus 5 [Source:MGI Symbol;Acc:MGI:95934]	-	3067	3844	3799	2024	1768	2106	107.135	128.244	115.167	62.7227	57.6205	60.8525
ENSMUSG00000025591	942.294	498.476	833.145	311.785	514.422	369.784	0.927568	0.000334065	0.00337467	Tma16	8	66473118	66486530	-	7641	protein_coding	translation machinery associated 16 [Source:MGI Symbol;Acc:MGI:1913532]	-	881	473	899	320	502	407	6.40789	3.28576	5.67462	2.06483	3.40658	2.44869
ENSMUSG00000045273	586.126	518.5	663.55	265.017	378.131	288.014	0.926513	2.08E-06	5.05E-05	Cenph	13	100759674	100775899	-	1784	protein_coding	centromere protein H [Source:MGI Symbol;Acc:MGI:1349448]	-	548	492	716	272	369	317	17.0716	14.6384	19.3573	7.51724	10.725	8.16873
ENSMUSG00000026715	152.949	357.259	227.98	133.483	133.217	121.747	0.92647	0.00168794	0.0115364	Serpinc1	1	160978585	161005863	+	8546	protein_coding	serine (or cysteine) peptidase inhibitor, clade C (antithrombin), member 1 [Source:MGI Symbol;Acc:MGI:88095]	-	143	339	246	137	130	134	0.929957	2.10553	1.38835	0.790391	0.788761	0.720829
ENSMUSG00000050914	81.2875	180.21	162.181	45.7934	100.425	77.2276	0.924942	0.0115443	0.0479711	Ankrd37	8	45996902	46005707	-	1539	protein_coding	ankyrin repeat domain 37 [Source:MGI Symbol;Acc:MGI:3603344]	-	76	171	175	47	98	85	2.74451	5.89769	5.48437	1.50572	3.30181	2.53904
ENSMUSG00000038388	1518.79	1171.89	1509.67	543.675	990.929	678.695	0.924805	3.25E-05	0.000522297	Mpp6	6	50110241	50198939	+	6254	protein_coding	membrane protein, palmitoylated 6 (MAGUK p55 subfamily member 6) [Source:MGI Symbol;Acc:MGI:1927340]	-	1420	1112	1629	558	967	747	12.6189	9.43781	12.5629	4.39907	8.0174	5.49102
ENSMUSG00000078941	561.526	394.144	595.898	213.378	351.488	253.488	0.924172	9.56E-05	0.00126372	Ak6	13	100650979	100666359	+	2769	protein_coding	adenylate kinase 6 [Source:MGI Symbol;Acc:MGI:5510732]	-	525	374	643	219	343	279	10.5372	7.16924	11.1999	3.89947	6.42297	4.63203
ENSMUSG00000097077	272.741	168.618	230.76	132.509	104.524	117.204	0.923557	0.000176439	0.00203495	Gm16712	17	55954771	55959381	-	1960	antisense	predicted gene, 16712 [Source:MGI Symbol;Acc:MGI:4439636]	-	255	160	249	136	102	129	7.23059	4.333	6.12733	3.42111	2.69842	3.02568
ENSMUSG00000022014	1230.01	1221.43	1442.94	661.569	759.337	637.809	0.920406	1.32E-09	6.92E-08	Epsti1	14	77904239	78002657	+	2321	protein_coding	epithelial stromal interaction 1 (breast) [Source:MGI Symbol;Acc:MGI:1915168]	-	1150	1159	1557	679	741	702	27.5367	26.5053	32.355	14.4238	16.5542	13.9044
ENSMUSG00000018334	1444.99	1688.29	1366.95	793.103	809.549	776.819	0.919219	1.79E-10	1.06E-08	Ksr1	11	79013440	79146407	-	7103	protein_coding	kinase suppressor of ras 1 [Source:MGI Symbol;Acc:MGI:105051]	-	1351	1602	1475	814	790	855	10.5707	11.9714	10.0156	5.65024	5.767	5.53368
ENSMUSG00000086922	52.4091	56.9085	74.1397	28.2555	40.9898	28.1654	0.919085	0.0114745	0.0477702	Gm13835	6	31141979	31142663	-	685	processed_pseudogene	predicted gene 13835 [Source:MGI Symbol;Acc:MGI:3650921]	-	49	54	80	29	40	31	3.97553	4.18435	5.63284	2.08733	3.02785	2.08047
ENSMUSG00000019794	1174.39	943.206	1352.12	628.442	617.922	590.564	0.918057	7.28E-08	2.61E-06	Katna1	10	7726000	7763150	+	2195	protein_coding	katanin p60 (ATPase-containing) subunit A1 [Source:MGI Symbol;Acc:MGI:1344353]	-	1098	895	1459	645	603	650	27.8008	21.6428	32.0589	14.488	14.2445	13.6135
ENSMUSG00000022748	576.5	396.252	589.411	182.199	380.181	265.3	0.917393	0.000597559	0.00532768	Cmss1	16	57302000	57606864	-	1997	protein_coding	cms small ribosomal subunit 1 [Source:MGI Symbol;Acc:MGI:1913747]	-	539	376	636	187	371	292	15.0003	9.99388	15.3605	4.61687	9.63298	6.72194
ENSMUSG00000058258	1900.63	1347.89	1502.26	607.006	1151.81	758.648	0.916475	9.09E-05	0.00121648	Idi1	13	8885501	8892451	+	3505	protein_coding	isopentenyl-diphosphate delta isomerase [Source:MGI Symbol;Acc:MGI:2442264]	-	1777	1279	1621	623	1124	835	28.1766	19.369	22.306	8.76364	16.6281	10.9519
ENSMUSG00000025980	20329.4	11540.8	18812.9	6344.83	12678.2	7842.69	0.91578	0.000454851	0.00429671	Hspd1	1	55077835	55088243	-	2642	protein_coding	heat shock protein 1 (chaperonin) [Source:MGI Symbol;Acc:MGI:96242]	-	19007	10951	20300	6512	12372	8632	399.825	220.011	370.588	121.525	242.813	150.2
ENSMUSG00000086213	131.557	130.679	122.33	39.9475	102.475	61.7821	0.915568	0.00620679	0.0301622	A330040F15Rik	19	12517915	12596566	-	2323	processed_transcript	RIKEN cDNA A330040F15 gene [Source:MGI Symbol;Acc:MGI:3698434]	-	123	124	132	41	100	68	2.9427	2.83333	2.74064	0.8702	2.23211	1.3457
ENSMUSG00000002477	2412.96	1726.23	2838.62	945.098	1586.31	1169.32	0.915304	5.83E-05	0.000842538	Snrpd1	18	10617796	10628230	+	837	protein_coding	small nuclear ribonucleoprotein D1 [Source:MGI Symbol;Acc:MGI:98344]	-	2256	1638	3063	970	1548	1287	149.797	103.875	176.502	57.1387	95.8982	70.6876
ENSMUSG00000028793	2829.02	2315.33	2694.98	1442.01	1330.12	1385.55	0.914938	3.19E-11	2.05E-09	Rnf19b	4	129058271	129085886	+	2872	protein_coding	ring finger protein 19B [Source:MGI Symbol;Acc:MGI:1922484]	-	2645	2197	2908	1480	1298	1525	51.1836	40.6041	48.8357	25.4075	23.4345	24.4104
ENSMUSG00000057561	3425.84	2551.4	3110.16	1291.96	2083.31	1448.25	0.914009	5.69E-06	0.000120539	Eif1a	18	46597704	46610225	+	2879	protein_coding	eukaryotic translation initiation factor 1A [Source:MGI Symbol;Acc:MGI:95298]	-	3203	2421	3356	1326	2033	1594	61.8308	44.6352	56.2222	22.7084	36.6151	25.4529
ENSMUSG00000022237	1555.16	915.806	944.354	543.675	666.085	605.101	0.911939	3.31E-05	0.000529544	Ankrd33b	15	31291478	31367726	-	8761	protein_coding	ankyrin repeat domain 33B [Source:MGI Symbol;Acc:MGI:1917904]	-	1454	869	1019	558	650	666	9.2236	5.2649	5.60981	3.14025	3.84702	3.49471
ENSMUSG00000023249	1381.89	1923.3	1581.96	960.688	746.015	890.389	0.911858	2.02E-07	6.37E-06	Parp3	9	106470322	106476949	-	3699	protein_coding	poly (ADP-ribose) polymerase family, member 3 [Source:MGI Symbol;Acc:MGI:1891258]	-	1292	1825	1707	986	728	980	19.4119	26.188	22.2575	13.1425	10.205	12.1796
ENSMUSG00000001305	1505.96	1067.56	1789.55	602.135	970.434	749.562	0.910394	6.38E-05	0.000904037	Rrp15	1	186720978	186749358	-	3239	protein_coding	ribosomal RNA processing 15 homolog (S. cerevisiae) [Source:MGI Symbol;Acc:MGI:1914473]	-	1408	1013	1931	618	947	825	24.1591	16.6006	28.754	9.40723	15.1602	11.7094
ENSMUSG00000093726	68.4527	81.1473	68.5792	37.0245	39.9651	39.0681	0.910183	0.0038052	0.0211202	Gm20667	14	67673177	67675106	-	1930	sense_overlapping	predicted gene 20667 [Source:MGI Symbol;Acc:MGI:5313114]	-	64	77	74	38	39	43	1.84294	2.11767	1.84928	0.970757	1.04778	1.02424
ENSMUSG00000021939	5678.36	2416.5	4664.31	1891.17	2711.48	2188.72	0.909828	0.000548432	0.00499061	Ctsb	14	63122462	63145923	+	6051	protein_coding	cathepsin B [Source:MGI Symbol;Acc:MGI:88561]	-	5309	2293	5033	1941	2646	2409	48.7613	20.1141	40.1169	15.8155	22.674	18.302
ENSMUSG00000032902	1958.39	1296.25	1821.98	666.441	1193.83	844.961	0.908453	8.32E-05	0.00113287	Slc16a1	3	104638668	104658462	+	4426	protein_coding	solute carrier family 16 (monocarboxylic acid transporters), member 1 [Source:MGI Symbol;Acc:MGI:106013]	-	1831	1230	1966	684	1165	930	22.9915	14.7509	21.424	7.61954	13.6483	9.65965
ENSMUSG00000071451	601.1	572.247	855.387	305.939	401.7	374.327	0.907893	1.14E-05	0.000218862	Psmg4	13	34162964	34178173	+	555	protein_coding	proteasome (prosome, macropain) assembly chaperone 4 [Source:MGI Symbol;Acc:MGI:1916916]	-	562	543	923	314	392	412	56.2772	51.9315	80.2115	27.8947	36.6233	34.1267
ENSMUSG00000024805	1226.8	985.36	1108.39	612.852	598.452	559.673	0.907036	1.67E-09	8.50E-08	Pcgf5	19	36348309	36460970	+	12629	protein_coding	polycomb group ring finger 5 [Source:MGI Symbol;Acc:MGI:1923505]	-	1147	935	1196	629	584	616	5.04759	3.92977	4.56762	2.45565	2.39778	2.24234
ENSMUSG00000070031	7600.39	9013.68	8750.34	4259.76	4821.43	4446.49	0.906955	6.16E-12	4.53E-10	Sp140	1	85600378	85645037	+	3328	protein_coding	Sp140 nuclear body protein [Source:MGI Symbol;Acc:MGI:3702467]	SAND	7106	8553	9442	4372	4705	4894	118.667	136.414	136.839	64.7711	73.3063	67.6037
ENSMUSG00000040269	620.352	503.746	761.785	281.581	418.096	307.093	0.906856	3.31E-05	0.000529544	Mrps28	3	8802146	8923918	-	783	protein_coding	mitochondrial ribosomal protein S28 [Source:MGI Symbol;Acc:MGI:1913480]	-	580	478	822	289	408	338	41.1676	32.4034	50.6335	18.1979	27.0186	19.8447
ENSMUSG00000033538	1543.39	1218.26	1614.39	733.669	877.182	725.031	0.906201	6.00E-08	2.17E-06	Casp4	9	5308828	5336783	+	3710	protein_coding	caspase 4, apoptosis-related cysteine peptidase [Source:MGI Symbol;Acc:MGI:107700]	-	1443	1156	1742	753	856	798	21.6163	16.539	22.6465	10.007	11.9637	9.88824
ENSMUSG00000024640	4524.29	3185.82	3800.59	1459.54	2831.37	1853.46	0.905777	9.88E-05	0.00129701	Psat1	19	15904678	15947337	-	4254	protein_coding	phosphoserine aminotransferase 1 [Source:MGI Symbol;Acc:MGI:2183441]	-	4230	3023	4101	1498	2763	2040	55.2627	37.7194	46.4965	17.362	33.6781	22.0456
ENSMUSG00000024843	2091.02	3486.17	2680.15	1616.41	1239.94	1555.46	0.904179	7.24E-06	0.000148288	Chka	19	3851773	3894369	+	12024	protein_coding	choline kinase alpha [Source:MGI Symbol;Acc:MGI:107760]	-	1955	3308	2892	1659	1210	1712	9.03623	14.603	11.6005	6.80271	5.21797	6.54553
ENSMUSG00000020914	15676.7	14906.9	13598.1	6665.38	9621.34	7381.14	0.900551	4.53E-08	1.68E-06	Top2a	11	98992943	99024189	-	9013	protein_coding	topoisomerase (DNA) II alpha [Source:MGI Symbol;Acc:MGI:98790]	-	14657	14145	14673	6841	9389	8124	90.3785	83.3025	78.5194	37.4227	54.015	41.4372
ENSMUSG00000070730	1033.21	753.511	920.259	480.344	520.571	450.646	0.89947	1.45E-07	4.72E-06	Rmdn3	2	119137001	119157034	-	3537	protein_coding	regulator of microtubule dynamics 3 [Source:MGI Symbol;Acc:MGI:1915059]	-	966	715	993	493	508	496	15.1786	10.7299	13.5407	6.87221	7.44721	6.44669
ENSMUSG00000060519	3054.7	2436.53	2967.44	1427.39	1708.25	1401	0.899067	6.29E-09	2.89E-07	Tor3a	1	156653617	156674356	-	3892	protein_coding	torsin family 3, member A [Source:MGI Symbol;Acc:MGI:1353652]	-	2856	2312	3202	1465	1667	1542	40.7826	31.5311	39.6804	18.5588	22.2089	18.2138
ENSMUSG00000040713	810.736	316.158	695.06	264.043	394.527	320.722	0.896101	0.0027638	0.016564	Creg1	1	165763746	165775308	+	2362	protein_coding	cellular repressor of E1A-stimulated genes 1 [Source:MGI Symbol;Acc:MGI:1344382]	-	758	300	750	271	385	353	17.8352	6.74164	15.3147	5.65684	8.45173	6.87045
ENSMUSG00000008540	120.862	92.7398	116.77	63.3313	43.0393	70.8677	0.89561	0.00254286	0.0156902	Mgst1	6	138140316	138156755	+	2013	protein_coding	microsomal glutathione S-transferase 1 [Source:MGI Symbol;Acc:MGI:1913850]	-	113	88	126	65	42	78	3.11978	2.3204	3.01894	1.59204	1.08186	1.78132
ENSMUSG00000073676	6488.03	4239.68	7122.04	2729.09	4244.5	2633.01	0.893964	0.000116938	0.00148702	Hspe1	1	55088132	55091307	+	1474	protein_coding	heat shock protein 1 (chaperonin 10) [Source:MGI Symbol;Acc:MGI:104680]	-	6066	4023	7685	2801	4142	2898	228.715	144.869	251.463	93.6914	145.706	90.3839
ENSMUSG00000026923	1417.18	1139.22	705.254	581.674	634.318	538.776	0.89396	0.000128476	0.00160099	Notch1	2	26457903	26516663	-	14232	protein_coding	notch 1 [Source:MGI Symbol;Acc:MGI:97363]	-	1325	1081	761	597	619	593	5.17416	4.03166	2.57897	2.0682	2.25522	1.91549
ENSMUSG00000076614	1489.92	737.703	1176.04	523.214	725.52	583.296	0.893868	0.000239449	0.00260167	Ighg1	12	113325240	113330523	-	2592	IG_C_gene	immunoglobulin heavy constant gamma 1 (G1m marker) [Source:MGI Symbol;Acc:MGI:96446]	-	1393	700	1269	537	708	642	29.868	14.3347	23.6132	10.2147	14.1633	11.3865
ENSMUSG00000004085	355.098	334.074	280.804	173.43	203.924	145.37	0.892647	1.90E-05	0.000334939	Map3k20	2	72285637	72442610	+	10175	protein_coding	mitogen-activated protein kinase kinase kinase 20 [Source:MGI Symbol;Acc:MGI:2443258]	-	332	317	303	178	199	160	1.8134	1.65367	1.43627	0.862521	1.01411	0.722896
ENSMUSG00000032369	1420.39	902.105	1232.57	487.164	802.376	627.815	0.891072	7.02E-05	0.000976857	Plscr1	9	92249750	92272278	+	2462	protein_coding	phospholipid scramblase 1 [Source:MGI Symbol;Acc:MGI:893575]	-	1328	856	1330	500	783	691	29.9778	18.4548	26.055	10.013	16.4907	12.9027
ENSMUSG00000026131	167.923	107.494	96.3816	60.4084	73.7817	66.3249	0.88927	0.00302267	0.0177403	Dst	1	33908225	34308661	+	41155	protein_coding	dystonin [Source:MGI Symbol;Acc:MGI:104627]	-	157	102	104	62	72	73	0.212015	0.131553	0.121882	0.0742768	0.0907141	0.0815437
ENSMUSG00000026234	55981.5	35162.1	51182.3	19612.3	34199.9	23070.2	0.888488	9.86E-05	0.00129569	Ncl	1	86344719	86359400	-	10188	protein_coding	nucleolin [Source:MGI Symbol;Acc:MGI:97286]	-	52340	33365	55228	20129	33374	25392	285.519	173.831	261.456	97.4132	169.857	114.577
ENSMUSG00000031349	543.343	556.439	533.806	288.401	333.042	264.391	0.88388	9.51E-08	3.32E-06	Nsdhl	X	72918557	72958514	+	2853	protein_coding	NAD(P) dependent steroid dehydrogenase-like [Source:MGI Symbol;Acc:MGI:1099438]	-	508	528	576	296	325	291	9.89581	9.82328	9.73752	5.11534	5.90672	4.68901
ENSMUSG00000053398	6284.81	6706.77	8527.92	3210.41	4797.86	3660.59	0.883126	2.50E-06	5.93E-05	Phgdh	3	98313170	98339990	-	2486	protein_coding	3-phosphoglycerate dehydrogenase [Source:MGI Symbol;Acc:MGI:1355330]	-	5876	6364	9202	3295	4682	4029	131.362	135.879	178.529	65.349	97.6551	74.5051
ENSMUSG00000026159	4663.34	3695.89	3942.38	2184.44	2399.95	2089.69	0.882263	1.03E-09	5.61E-08	Agfg1	1	82839483	82901182	+	8384	protein_coding	ArfGAP with FG repeats 1 [Source:MGI Symbol;Acc:MGI:1333754]	-	4360	3507	4254	2242	2342	2300	28.9018	22.2029	24.4722	13.1847	14.4844	12.6115
ENSMUSG00000040312	371.142	589.109	530.099	255.274	306.399	248.037	0.881191	3.75E-05	0.000589146	Cchcr1	17	35517100	35531015	+	5508	protein_coding	coiled-coil alpha-helical rod protein 1 [Source:MGI Symbol;Acc:MGI:2385321]	-	347	559	572	262	299	273	3.50127	5.38694	5.00875	2.34526	2.81476	2.27855
ENSMUSG00000022009	1004.33	719.787	953.622	460.857	556.437	437.926	0.880471	2.01E-06	4.91E-05	Nufip1	14	76110891	76137379	+	3974	protein_coding	nuclear fragile X mental retardation protein interacting protein 1 [Source:MGI Symbol;Acc:MGI:1351474]	-	939	683	1029	473	543	482	13.1319	9.12257	12.4886	5.86837	7.08495	5.57583
ENSMUSG00000025076	390.394	512.177	448.545	286.453	230.568	217.146	0.880354	6.31E-06	0.000131399	Casp7	19	56397129	56442344	+	2350	protein_coding	caspase 7 [Source:MGI Symbol;Acc:MGI:109383]	-	365	486	484	294	225	239	8.63206	10.9772	9.93357	6.16828	4.96455	4.67541
ENSMUSG00000038264	3292.15	1883.25	2315.01	1324.11	1465.39	1281.98	0.87949	1.45E-05	0.000268195	Sema7a	9	57940112	57962865	+	3298	protein_coding	sema domain, immunoglobulin domain (Ig), and GPI membrane anchor, (semaphorin) 7A [Source:MGI Symbol;Acc:MGI:1306826]	-	3078	1787	2498	1359	1430	1411	51.869	28.7606	36.5317	20.3167	22.4828	19.6683
ENSMUSG00000018446	5479.42	3995.19	5930.25	2073.37	3792.58	2511.26	0.879001	0.000124768	0.00156651	C1qbp	11	70977836	70983026	-	2826	protein_coding	complement component 1, q subcomponent binding protein [Source:MGI Symbol;Acc:MGI:1194505]	-	5123	3791	6399	2128	3701	2764	100.749	71.2043	109.211	37.1265	67.9066	44.9631
ENSMUSG00000027490	808.597	904.213	932.307	423.833	585.13	431.566	0.877704	8.03E-07	2.19E-05	E2f1	2	154559407	154569892	-	3154	protein_coding	E2F transcription factor 1 [Source:MGI Symbol;Acc:MGI:101941]	E2F	756	858	1006	435	571	475	13.3214	14.4394	15.3838	6.80005	9.38727	6.92344
ENSMUSG00000027454	544.413	431.029	601.458	232.864	360.711	266.208	0.87639	5.49E-05	0.000802986	Gins1	2	150905400	150931280	+	1516	protein_coding	GINS complex subunit 1 (Psf1 homolog) [Source:MGI Symbol;Acc:MGI:1916520]	-	509	409	649	239	352	293	18.6598	14.3202	20.6478	7.7729	12.0395	8.88502
ENSMUSG00000018848	3705	2652.57	3493.83	1521.9	2208.33	1646.31	0.87386	4.56E-06	9.91E-05	Rars	11	35808381	35834506	-	3228	protein_coding	arginyl-tRNA synthetase [Source:MGI Symbol;Acc:MGI:1914297]	-	3464	2517	3770	1562	2155	1812	59.6395	41.388	56.3294	23.8579	34.6161	25.8056
ENSMUSG00000037601	1908.12	1181.38	2274.24	667.415	1364.96	895.84	0.873609	0.00151002	0.0106629	Nme1	11	93956979	93968521	-	3342	protein_coding	NME/NM23 nucleoside diphosphate kinase 1 [Source:MGI Symbol;Acc:MGI:97355]	-	1784	1121	2454	685	1332	986	29.6673	17.8042	35.4157	10.1057	20.6663	13.5631
ENSMUSG00000026274	702.709	581.732	545.854	280.607	417.072	301.642	0.873527	1.71E-05	0.000308414	Pask	1	93308770	93343482	-	9060	protein_coding	PAS domain containing serine/threonine kinase [Source:MGI Symbol;Acc:MGI:2155936]	-	657	552	589	288	407	332	4.0302	3.23396	3.13556	1.56729	2.32933	1.68461
ENSMUSG00000027076	514.465	272.95	552.341	173.43	335.092	223.506	0.873207	0.0034347	0.019515	Timm10	2	84826997	84830213	+	815	protein_coding	translocase of inner mitochondrial membrane 10 [Source:MGI Symbol;Acc:MGI:1353429]	-	481	259	596	178	327	246	32.8002	16.8681	35.2709	10.7683	20.8044	13.8761
ENSMUSG00000057789	1760.52	1683.02	1778.43	874.947	1120.05	861.315	0.870926	1.44E-08	6.11E-07	Bak1	17	27019810	27029009	-	2407	protein_coding	BCL2-antagonist/killer 1 [Source:MGI Symbol;Acc:MGI:1097161]	-	1646	1597	1919	898	1093	948	38.0052	35.2171	38.4527	18.3944	23.5456	18.106
ENSMUSG00000042354	4738.21	3003.51	4228.74	1782.05	2794.48	1988.84	0.866679	5.50E-05	0.000802986	Gnl3	14	31012433	31019152	-	6101	protein_coding	guanine nucleotide binding protein-like 3 (nucleolar) [Source:MGI Symbol;Acc:MGI:1353651]	-	4430	2850	4563	1829	2727	2189	40.3545	24.7952	36.0726	14.7808	23.1766	16.4943
ENSMUSG00000020116	2004.38	1148.71	1858.13	693.722	1224.57	831.333	0.866266	0.000506158	0.00468108	Pno1	11	17203198	17211568	-	1717	protein_coding	partner of NOB1 homolog [Source:MGI Symbol;Acc:MGI:1913499]	-	1874	1090	2005	712	1195	915	60.6581	33.6962	56.3212	20.4453	36.088	24.4986
ENSMUSG00000024981	4445.15	3901.4	4370.54	2011.01	2779.11	2189.63	0.865692	5.62E-08	2.05E-06	Acsl5	19	55251938	55297720	+	4864	protein_coding	acyl-CoA synthetase long-chain family member 5 [Source:MGI Symbol;Acc:MGI:1919129]	-	4156	3702	4716	2064	2712	2410	47.4866	40.3987	46.7636	20.9219	28.9109	22.7779
ENSMUSG00000032113	825.71	639.694	851.68	331.272	581.031	360.698	0.865094	0.000191155	0.00217464	Chek1	9	36708482	36727065	-	4635	protein_coding	checkpoint kinase 1 [Source:MGI Symbol;Acc:MGI:1202065]	-	772	607	919	340	567	397	9.25672	6.95126	9.56298	3.61671	6.34305	3.93759
ENSMUSG00000063694	2523.12	1617.68	2599.52	919.766	1693.9	1089.36	0.864434	0.000440006	0.00419363	Cycs	6	50562563	50566538	-	3404	protein_coding	cytochrome c, somatic [Source:MGI Symbol;Acc:MGI:88578]	-	2359	1535	2805	944	1653	1199	38.5148	23.9355	39.7439	13.6731	25.1796	16.1927
ENSMUSG00000028691	11845.5	6577.15	12605.6	4565.7	7328.98	5148.81	0.864429	0.000464856	0.0043808	Prdx1	4	116685544	116700822	+	3043	protein_coding	peroxiredoxin 1 [Source:MGI Symbol;Acc:MGI:99523]	-	11075	6241	13602	4686	7152	5667	202.27	108.862	215.59	75.925	121.868	85.6133
ENSMUSG00000028741	2238.62	1418.5	2571.72	844.743	1572.98	1004.87	0.864246	0.00083039	0.0068246	Mrto4	4	139347435	139352576	-	2611	protein_coding	mRNA turnover 4, ribosome maturation factor [Source:MGI Symbol;Acc:MGI:1917152]	-	2093	1346	2775	867	1535	1106	44.5504	27.3629	51.2606	16.3718	30.4836	19.4732
ENSMUSG00000036875	893.093	653.394	606.092	289.375	497.002	396.132	0.864197	0.000187698	0.002143	Dna2	10	62947026	62974185	+	5878	protein_coding	DNA replication helicase/nuclease 2 [Source:MGI Symbol;Acc:MGI:2443732]	-	835	620	654	297	485	436	7.8949	5.59869	5.36631	2.49121	4.27836	3.40994
ENSMUSG00000041515	20131.5	21092	20533.9	12112.8	10428.8	11400.6	0.86351	7.31E-13	6.17E-11	Irf8	8	120736358	120756694	+	7055	protein_coding	interferon regulatory factor 8 [Source:MGI Symbol;Acc:MGI:96395]	IRF	18822	20014	22157	12432	10177	12548	148.272	150.578	151.475	86.8817	74.7976	81.765
ENSMUSG00000027952	800.041	1124.47	1192.72	562.187	591.278	560.582	0.863404	2.11E-06	5.10E-05	Pmvk	3	89454541	89469013	+	1713	protein_coding	phosphomevalonate kinase [Source:MGI Symbol;Acc:MGI:1915853]	-	748	1067	1287	577	577	617	24.268	33.0622	36.2367	16.6074	17.4656	16.5584
ENSMUSG00000026158	686.666	589.109	673.744	361.476	369.933	340.71	0.863183	2.83E-08	1.13E-06	Ogfrl1	1	23366424	23397772	-	8109	protein_coding	opioid growth factor receptor-like 1 [Source:MGI Symbol;Acc:MGI:1917405]	-	642	559	727	371	361	375	4.40005	3.65905	4.32409	2.25575	2.30837	2.12595
ENSMUSG00000025869	2034.33	1384.77	2269.6	791.155	1395.7	951.263	0.858602	0.000314399	0.00322528	Nop16	13	54584185	54590090	-	1845	protein_coding	NOP16 nucleolar protein [Source:MGI Symbol;Acc:MGI:107862]	-	1902	1314	2449	812	1362	1047	57.2933	37.8027	64.0206	21.6992	38.2777	26.088
ENSMUSG00000038845	3225.83	2383.83	3558.71	1348.47	2213.45	1498.22	0.857776	7.62E-05	0.00105089	Phb	11	95666957	95680773	+	2805	protein_coding	prohibitin [Source:MGI Symbol;Acc:MGI:97572]	-	3016	2262	3840	1384	2160	1649	59.7569	42.804	66.0277	24.3269	39.9287	27.0258
ENSMUSG00000112808	62.0352	83.2551	88.9676	35.0758	57.3858	37.251	0.857633	0.0118478	0.0488755	Gm4739	10	26107789	26108421	+	633	processed_pseudogene	predicted gene 4739 [Source:MGI Symbol;Acc:MGI:3642984]	-	58	79	96	36	56	41	5.0923	6.62442	7.31468	2.80403	4.58722	2.97763
ENSMUSG00000021338	1053.53	1532.31	821.097	776.54	458.061	645.986	0.856714	0.00066067	0.00572942	Carmil1	13	24012344	24280795	-	8977	protein_coding	capping protein regulator and myosin 1 linker 1 [Source:MGI Symbol;Acc:MGI:1915982]	-	985	1454	886	797	447	711	6.0981	8.59721	4.76025	4.37735	2.58191	3.64107
ENSMUSG00000057666	40968.9	29972.9	42103.9	16271.3	27278.7	18907.1	0.855989	4.48E-05	0.000676814	Gapdh	6	125161715	125166467	-	4133	protein_coding	glyceraldehyde-3-phosphate dehydrogenase [Source:MGI Symbol;Acc:MGI:95640]	-	38304	28441	45432	16700	26620	20810	515.072	365.261	530.181	199.221	333.97	231.471
ENSMUSG00000006442	4970.31	2651.52	4674.51	1421.54	3330.42	2047.89	0.854782	0.00324681	0.0187575	Srm	4	148591503	148594993	+	1599	protein_coding	spermidine synthase [Source:MGI Symbol;Acc:MGI:102690]	-	4647	2516	5044	1459	3250	2254	161.515	83.5192	152.144	44.9874	105.39	64.8031
ENSMUSG00000020422	886.676	778.804	680.232	402.398	477.532	418.846	0.852687	4.42E-07	1.28E-05	Tns3	11	8431652	8664535	-	11182	protein_coding	tensin 3 [Source:MGI Symbol;Acc:MGI:2443012]	-	829	739	734	413	466	461	4.12026	3.50792	3.16595	1.82102	2.16088	1.89527
ENSMUSG00000055994	103.749	82.2012	81.5537	38.9731	67.6332	41.7938	0.852503	0.00910928	0.0402798	Nod2	8	88647315	88688474	+	5014	protein_coding	nucleotide-binding oligomerization domain containing 2 [Source:MGI Symbol;Acc:MGI:2429397]	-	97	78	88	40	66	46	1.07517	0.825723	0.846498	0.393333	0.682534	0.421758
ENSMUSG00000093930	3502.85	3168.96	3785.76	1660.26	2296.46	1838.02	0.85198	1.55E-07	5.00E-06	Hmgcs1	13	119690379	119708260	+	4594	protein_coding	3-hydroxy-3-methylglutaryl-Coenzyme A synthase 1 [Source:MGI Symbol;Acc:MGI:107592]	-	3275	3007	4085	1704	2241	2023	39.6196	34.743	42.8873	18.2879	25.2939	20.2439
ENSMUSG00000017716	1835.39	1740.98	2455.88	900.279	1457.19	994.874	0.848037	6.92E-05	0.000968351	Birc5	11	117849251	117855743	+	3402	protein_coding	baculoviral IAP repeat-containing 5 [Source:MGI Symbol;Acc:MGI:1203517]	-	1716	1652	2650	924	1422	1095	28.0332	25.7751	37.5698	13.3913	21.6736	14.7969
ENSMUSG00000033105	1600.08	1275.17	1392.9	659.62	960.187	754.105	0.846632	2.73E-06	6.39E-05	Lss	10	76531588	76557138	+	10787	protein_coding	lanosterol synthase [Source:MGI Symbol;Acc:MGI:1336155]	-	1496	1210	1503	677	937	830	7.70762	5.954	6.72026	3.09437	4.50406	3.53726
ENSMUSG00000066677	1508.1	515.338	885.969	490.087	613.823	514.245	0.84636	0.00494528	0.025589	Ifi208	1	173673675	173698395	+	5258	protein_coding	interferon activated gene 208 [Source:MGI Symbol;Acc:MGI:2442822]	-	1410	489	956	503	599	566	14.9035	4.93643	8.7693	4.71663	5.90706	4.94864
ENSMUSG00000026816	959.407	909.482	1029.62	495.933	607.674	509.702	0.846047	4.00E-08	1.50E-06	Gtf3c5	2	28566311	28583751	-	4560	protein_coding	general transcription factor IIIC, polypeptide 5 [Source:MGI Symbol;Acc:MGI:1917489]	-	897	863	1111	509	593	561	10.9324	10.0455	11.7511	5.50348	6.74302	5.65572
ENSMUSG00000032776	503.769	691.333	442.058	339.066	245.939	325.265	0.845596	0.00011779	0.00149665	Mctp2	7	72077830	72306608	-	12351	protein_coding	multiple C2 domains, transmembrane 2 [Source:MGI Symbol;Acc:MGI:2685335]	-	471	656	477	348	240	358	2.11938	2.8192	1.8627	1.38919	1.00757	1.33251
ENSMUSG00000025190	2277.12	1647.19	2282.58	908.074	1482.81	1066.65	0.844463	5.89E-05	0.000849279	Got1	19	43499752	43524605	-	2539	protein_coding	glutamic-oxaloacetic transaminase 1, soluble [Source:MGI Symbol;Acc:MGI:95791]	-	2129	1563	2463	932	1447	1174	46.6018	32.6754	46.7874	18.0983	29.5509	21.2567
ENSMUSG00000035168	73.8005	79.0396	67.6525	54.5624	33.8166	34.5253	0.842566	0.012043	0.0495136	Tanc1	2	59612042	59846149	+	14570	protein_coding	tetratricopeptide repeat, ankyrin repeat and coiled-coil containing 1 [Source:MGI Symbol;Acc:MGI:1914110]	-	69	75	73	56	33	38	0.263196	0.273229	0.241652	0.189502	0.117441	0.119899
ENSMUSG00000059796	25838.7	16618.3	25309.4	9881.64	16328.3	11652.3	0.839843	0.0001368	0.00167517	Eif4a1	11	69666936	69672423	-	4334	protein_coding	eukaryotic translation initiation factor 4A1 [Source:MGI Symbol;Acc:MGI:95303]	-	24158	15769	27310	10142	15934	12825	309.786	193.125	303.921	115.377	190.634	136.037
ENSMUSG00000020534	2345.57	1442.74	2112.05	858.383	1516.62	923.097	0.839505	0.000576134	0.00517174	Shmt1	11	60788104	60811718	-	3883	protein_coding	serine hydroxymethyltransferase 1 (soluble) [Source:MGI Symbol;Acc:MGI:98299]	-	2193	1369	2279	881	1480	1016	31.3878	18.7137	28.3077	11.1865	19.7633	12.0286
ENSMUSG00000039232	765.814	610.186	797.002	364.399	479.581	371.601	0.839052	6.43E-06	0.000133678	Stx11	10	12938209	12964298	-	4209	protein_coding	syntaxin 11 [Source:MGI Symbol;Acc:MGI:1921982]	-	716	579	860	374	468	409	9.45417	7.3017	9.85479	4.38104	5.76543	4.46719
ENSMUSG00000021595	6858.1	4562.17	6603.99	2639.46	4339.8	3097.28	0.83905	0.000100025	0.00131081	Nsun2	13	69533746	69635780	+	5737	protein_coding	NOL1/NOP2/Sun domain family member 2 [Source:MGI Symbol;Acc:MGI:107252]	-	6412	4329	7126	2709	4235	3409	62.1152	40.0523	59.9085	23.2814	38.2766	27.317
ENSMUSG00000028069	1617.19	1181.38	1704.29	675.209	1108.77	735.934	0.838008	0.000138715	0.001696	Gpatch4	3	88043108	88055993	+	2447	protein_coding	G patch domain containing 4 [Source:MGI Symbol;Acc:MGI:1913864]	-	1512	1121	1839	693	1082	810	34.3406	24.3162	36.2473	13.9632	22.9276	15.2174
ENSMUSG00000027323	1606.5	1404.8	1616.25	677.158	1147.72	770.459	0.834819	4.19E-05	0.000643845	Rad51	2	119112793	119147445	+	6649	protein_coding	RAD51 recombinase [Source:MGI Symbol;Acc:MGI:97890]	-	1502	1333	1744	695	1120	848	12.5546	10.6414	12.6508	5.15362	8.73427	5.86313
ENSMUSG00000024231	1881.38	1417.44	1763.6	853.512	1075.98	911.286	0.833828	6.28E-07	1.76E-05	Cul2	18	3382988	3436377	+	4138	protein_coding	cullin 2 [Source:MGI Symbol;Acc:MGI:1918995]	-	1759	1345	1903	876	1050	1003	23.6246	17.2527	22.1807	10.4375	13.1572	11.143
ENSMUSG00000015312	1824.69	956.906	1707.99	588.494	1148.74	782.27	0.833775	0.00227854	0.014418	Gadd45b	10	80930073	80932204	+	1589	protein_coding	growth arrest and DNA-damage-inducible 45 beta [Source:MGI Symbol;Acc:MGI:107776]	-	1706	908	1843	604	1121	861	59.6684	30.331	55.9409	18.7412	36.5802	24.9097
ENSMUSG00000039640	1515.58	1118.15	1703.36	651.826	1058.56	725.94	0.832598	0.000169632	0.001978	Mrpl12	11	120484613	120489065	+	1532	protein_coding	mitochondrial ribosomal protein L12 [Source:MGI Symbol;Acc:MGI:1926273]	-	1417	1061	1838	669	1033	799	51.4044	36.7605	57.8648	21.5304	34.9628	23.9761
ENSMUSG00000028217	473.821	720.841	478.201	342.964	301.275	295.282	0.83197	7.00E-05	0.000976635	Cdh17	4	11758147	11817895	+	4474	protein_coding	cadherin 17 [Source:MGI Symbol;Acc:MGI:1095414]	-	443	684	516	352	294	325	5.50297	8.11492	5.56265	3.8791	3.40735	3.33947
ENSMUSG00000079478	639.605	464.753	788.661	261.12	442.69	361.607	0.830178	0.000709627	0.0060842	Sssca1	19	5728088	5731732	-	3083	protein_coding	Sjogren syndrome/scleroderma autoantigen 1 [Source:MGI Symbol;Acc:MGI:1913482]	-	598	441	851	268	432	398	10.78	7.59258	13.3132	4.28594	7.26566	5.93471
ENSMUSG00000028044	1474.94	1340.51	1898.9	716.131	1204.08	734.117	0.829376	0.000243947	0.00263722	Cks1b	3	89415472	89418383	-	1126	protein_coding	CDC28 protein kinase 1b [Source:MGI Symbol;Acc:MGI:1889208]	-	1379	1272	2049	735	1175	808	68.0637	59.9616	87.767	32.1835	54.1083	32.9885
ENSMUSG00000041774	402.159	235.011	422.596	129.586	278.731	188.981	0.828563	0.00592681	0.0291293	Ydjc	16	17144621	17160701	+	5594	protein_coding	YdjC homolog (bacterial) [Source:MGI Symbol;Acc:MGI:1916351]	-	376	223	456	133	272	208	3.73555	2.11596	3.93161	1.17223	2.52122	1.70935
ENSMUSG00000026307	866.354	1018.03	963.816	563.162	528.769	512.428	0.828291	1.47E-08	6.21E-07	Scly	1	91298338	91321075	+	4549	protein_coding	selenocysteine lyase [Source:MGI Symbol;Acc:MGI:1355310]	-	810	966	1040	578	516	564	9.89598	11.2716	11.0267	6.26464	5.88164	5.69972
ENSMUSG00000015316	666.344	427.868	478.201	302.042	284.879	298.916	0.827242	4.74E-05	0.000712359	Slamf1	1	171767127	171801184	+	6156	protein_coding	signaling lymphocytic activation molecule family member 1 [Source:MGI Symbol;Acc:MGI:1351314]	-	623	406	516	310	278	329	5.62444	3.50067	4.04277	2.48283	2.34159	2.4569
ENSMUSG00000072620	6924.42	5683.47	8450.07	3643.99	4476.09	3784.15	0.823026	2.31E-06	5.54E-05	Slfn2	11	83065112	83070678	+	1664	protein_coding	schlafen 2 [Source:MGI Symbol;Acc:MGI:1313258]	-	6474	5393	9118	3740	4368	4165	216.226	172.029	264.286	110.816	136.111	115.067
ENSMUSG00000027378	69.5222	80.0935	81.5537	40.9218	48.1631	41.7938	0.822852	0.00689396	0.0327468	Nphp1	2	127740732	127788897	-	2708	protein_coding	nephronophthisis 1 (juvenile) homolog (human) [Source:MGI Symbol;Acc:MGI:1858233]	-	65	76	88	42	47	46	1.334	1.48967	1.56733	0.764689	0.899941	0.780907
ENSMUSG00000078773	378.629	311.943	341.969	155.893	243.889	184.438	0.822661	0.000143668	0.00173526	Rad54b	4	11558922	11615805	+	5782	protein_coding	RAD54 homolog B (S. cerevisiae) [Source:MGI Symbol;Acc:MGI:3605986]	-	354	296	369	160	238	203	3.40263	2.7173	3.07805	1.36435	2.13434	1.61402
ENSMUSG00000028837	2369.1	1963.34	2776.53	1114.63	1674.43	1232.01	0.822453	2.71E-05	0.000451131	Psmb2	4	126677630	126709714	+	1204	protein_coding	proteasome (prosome, macropain) subunit, beta type 2 [Source:MGI Symbol;Acc:MGI:1347045]	-	2215	1863	2996	1144	1634	1356	102.244	82.1317	120.017	46.8472	70.3705	51.7754
ENSMUSG00000028212	684.527	478.453	665.404	260.146	470.358	304.368	0.822136	0.000741775	0.00627838	Ccne2	4	11191351	11204779	+	3495	protein_coding	cyclin E2 [Source:MGI Symbol;Acc:MGI:1329034]	-	640	454	718	267	459	335	10.1771	6.89498	9.90843	3.76659	6.80974	4.40644
ENSMUSG00000026750	2626.87	2219.43	2988.76	1188.68	1812.78	1431.89	0.821848	1.40E-05	0.00025973	Psmb7	2	38588036	38644087	-	3421	protein_coding	proteasome (prosome, macropain) subunit, beta type 7 [Source:MGI Symbol;Acc:MGI:107637]	-	2456	2106	3225	1220	1769	1576	39.8993	32.6761	45.4678	17.5829	26.8126	21.1784
ENSMUSG00000002227	1134.82	852.574	1012.93	583.623	527.744	586.021	0.821538	4.33E-07	1.26E-05	Mov10	3	104794836	104818563	-	5607	protein_coding	Moloney leukemia virus 10 [Source:MGI Symbol;Acc:MGI:97054]	-	1061	809	1093	599	515	645	10.5166	7.65847	9.40194	5.26721	4.76257	5.28834
ENSMUSG00000038059	524.091	329.859	519.905	237.736	318.696	221.689	0.821526	0.000479958	0.00449303	Smim3	18	60474193	60501983	-	1984	protein_coding	small integral membrane protein 3 [Source:MGI Symbol;Acc:MGI:1917088]	-	490	313	561	244	311	244	13.726	8.37388	13.6379	6.06363	8.128	5.65377
ENSMUSG00000037849	2217.22	964.283	1351.2	743.412	1008.35	813.161	0.82146	0.00178509	0.0120346	Ifi206	1	173468485	173491041	-	3054	protein_coding	interferon activated gene 206 [Source:MGI Symbol;Acc:MGI:3646410]	-	2073	915	1458	763	984	895	37.7242	15.9029	23.0259	12.318	16.7067	13.4724
ENSMUSG00000001056	3784.15	2370.13	4480.82	1509.23	2743.24	1767.15	0.821311	0.00144391	0.0103174	Nhp2	11	51619735	51623714	+	1146	protein_coding	NHP2 ribonucleoprotein [Source:MGI Symbol;Acc:MGI:1098547]	-	3538	2249	4835	1549	2677	1945	171.578	104.167	203.488	66.6425	121.124	78.0234
ENSMUSG00000051557	390.394	275.058	421.67	170.507	242.865	202.609	0.820873	0.000331569	0.00336015	Pusl1	4	155887879	155891781	-	2329	protein_coding	pseudouridylate synthase-like 1 [Source:MGI Symbol;Acc:MGI:3047787]	-	365	261	455	175	237	223	8.70989	5.94833	9.42257	3.7047	5.27647	4.40175
ENSMUSG00000015176	7846.39	4610.64	6780.08	2873.29	4703.58	3318.06	0.820313	0.000319276	0.00326898	Nolc1	19	46075863	46085530	+	4483	protein_coding	nucleolar and coiled-body phosphoprotein 1 [Source:MGI Symbol;Acc:MGI:1918019]	-	7336	4375	7316	2949	4590	3652	90.9453	51.8005	78.7105	32.4332	53.0895	37.45
ENSMUSG00000021886	429.968	316.158	451.325	213.378	250.038	215.329	0.820272	4.97E-05	0.000738395	Gpr65	12	98268635	98276644	+	2069	protein_coding	G-protein coupled receptor 65 [Source:MGI Symbol;Acc:MGI:108031]	-	402	300	487	219	244	237	10.7983	7.69635	11.3526	5.21877	6.11497	5.26596
ENSMUSG00000090164	1353.01	1747.3	1772.87	892.485	969.41	899.475	0.819842	1.67E-07	5.40E-06	BC035044	6	128849090	128891126	-	1584	protein_coding	cDNA sequence BC035044 [Source:MGI Symbol;Acc:MGI:2448540]	-	1265	1658	1913	916	946	990	44.3838	55.5589	58.2489	28.5118	30.9671	28.7323
ENSMUSG00000053801	1834.32	1131.85	1720.04	632.339	1205.1	818.613	0.819486	0.00100848	0.00791858	Grwd1	7	45825223	45830944	-	2057	protein_coding	glutamate-rich WD repeat containing 1 [Source:MGI Symbol;Acc:MGI:2141989]	-	1715	1074	1856	649	1176	901	46.3361	27.7137	43.5182	15.5559	29.6441	20.1363
ENSMUSG00000021270	29142.7	16968.2	24711.7	9740.36	18261	12142	0.81907	0.000812593	0.00672009	Hsp90aa1	12	110690605	110702728	-	3931	protein_coding	heat shock protein 90, alpha (cytosolic), class A member 1 [Source:MGI Symbol;Acc:MGI:96250]	-	27247	16101	26665	9997	17820	13364	385.217	217.407	327.165	125.387	235.055	156.287
ENSMUSG00000032215	1835.39	1388.99	2011.97	882.741	1197.93	888.572	0.818973	2.05E-05	0.000355823	Rsl24d1	9	73113426	73123333	+	1716	protein_coding	ribosomal L24 domain containing 1 [Source:MGI Symbol;Acc:MGI:2681840]	-	1716	1318	2171	906	1169	978	55.5763	40.7683	61.0197	26.0313	35.3234	26.2006
ENSMUSG00000032333	2178.72	2950.81	3035.09	1596.92	1379.31	1652.67	0.818719	1.30E-06	3.39E-05	Stoml1	9	58253164	58262520	+	3093	protein_coding	stomatin-like 1 [Source:MGI Symbol;Acc:MGI:1916356]	-	2037	2800	3275	1639	1346	1819	36.6016	48.051	51.0692	26.1266	22.5647	27.036
ENSMUSG00000050410	894.163	1052.81	1173.26	514.445	722.446	533.325	0.818627	1.29E-05	0.000242749	Tcf19	17	35512734	35516824	-	1782	protein_coding	transcription factor 19 [Source:MGI Symbol;Acc:MGI:103180]	-	836	999	1266	528	705	587	26.0728	29.7565	34.2652	14.6087	20.5138	15.1433
ENSMUSG00000006310	1772.28	896.836	1492.06	587.52	1112.87	661.432	0.817468	0.00317293	0.0184448	Zbtb32	7	30589681	30598909	-	2357	protein_coding	zinc finger and BTB domain containing 32 [Source:MGI Symbol;Acc:MGI:1891838]	ZBTB	1657	851	1610	603	1086	728	39.0708	19.1644	32.9453	12.6137	23.891	14.1991
ENSMUSG00000026377	2074.97	1453.27	2049.96	846.691	1311.67	1010.32	0.816238	6.96E-05	0.000972543	Nifk	1	118321839	118333822	+	1965	protein_coding	nucleolar protein interacting with the FHA domain of MKI67 [Source:MGI Symbol;Acc:MGI:1915199]	-	1940	1379	2212	869	1280	1112	54.8692	37.25	54.2938	21.8043	33.7763	26.0155
ENSMUSG00000024791	973.311	928.452	1105.61	416.038	704	588.747	0.816022	6.03E-05	0.000861521	Cdca5	19	6084983	6091777	+	2129	protein_coding	cell division cycle associated 5 [Source:MGI Symbol;Acc:MGI:1915099]	-	910	881	1193	427	687	648	23.755	21.9647	27.0267	9.88864	16.7319	13.9923
ENSMUSG00000002319	1032.14	634.425	1146.39	485.215	612.798	500.617	0.815907	0.000293057	0.00304331	Ipo4	14	55625400	55635957	-	4669	protein_coding	importin 4 [Source:MGI Symbol;Acc:MGI:1923001]	-	965	602	1237	498	598	551	11.4866	6.84379	12.7783	5.25884	6.64113	5.42523
ENSMUSG00000021131	4326.42	3223.76	5054.47	1857.07	3075.26	2229.61	0.81573	0.000183821	0.00210936	Erh	12	80634022	80644341	-	2618	protein_coding	ERH mRNA splicing and mitosis factor [Source:MGI Symbol;Acc:MGI:108089]	-	4045	3059	5454	1906	3001	2454	85.8694	62.0203	100.479	35.8953	59.4376	43.0918
ENSMUSG00000006301	223.541	153.864	199.25	111.073	128.093	89.0389	0.815206	0.00108182	0.00833031	Tmbim1	1	74288247	74305622	-	12659	protein_coding	transmembrane BAX inhibitor motif containing 1 [Source:MGI Symbol;Acc:MGI:1916910]	-	209	146	215	114	125	98	0.917564	0.612178	0.819156	0.444007	0.512006	0.355891
ENSMUSG00000025403	6291.23	4292.38	5897.81	2466.02	4064.14	2848.34	0.813529	0.000128566	0.00160099	Shmt2	10	127517123	127522444	-	3109	protein_coding	serine hydroxymethyltransferase 2 (mitochondrial) [Source:MGI Symbol;Acc:MGI:1277989]	-	5882	4073	6364	2531	3966	3135	105.146	69.5373	98.7273	40.138	66.145	46.3561
ENSMUSG00000028010	1957.32	1426.93	1949.87	889.562	1224.57	922.189	0.81334	1.69E-05	0.000304721	Gar1	3	129824912	129831396	-	1714	protein_coding	GAR1 ribonucleoprotein [Source:MGI Symbol;Acc:MGI:1930948]	-	1830	1354	2104	913	1195	1015	59.3376	41.9307	59.2056	26.263	36.1511	27.2236
ENSMUSG00000038279	4090.05	2556.67	3633.77	1566.72	2522.92	1768.97	0.811443	0.000234504	0.00255954	Nop2	6	125131909	125144753	+	2772	protein_coding	NOP2 nucleolar protein [Source:MGI Symbol;Acc:MGI:107891]	-	3824	2426	3921	1608	2462	1947	76.668	46.4539	68.2231	28.6007	46.0532	32.2896
ENSMUSG00000079499	263.115	205.503	208.518	114.971	145.514	125.381	0.811402	0.00022357	0.00247079	6530402F18Rik	2	29245107	29253006	-	5511	processed_transcript	RIKEN cDNA 6530402F18 gene [Source:MGI Symbol;Acc:MGI:1923470]	-	246	195	225	118	142	138	2.48081	1.87814	1.96915	1.05569	1.33605	1.15117
ENSMUSG00000068101	586.126	512.177	706.181	274.761	423.22	331.625	0.810677	0.000112191	0.00143471	Cenpm	15	82233779	82244748	-	1617	protein_coding	centromere protein M [Source:MGI Symbol;Acc:MGI:1913820]	-	548	486	762	282	413	365	18.8348	15.9533	22.7286	8.59851	13.2436	10.377
ENSMUSG00000113128	84.4963	72.7164	66.7257	38.9731	44.0641	44.5195	0.810201	0.00909641	0.0402341	Gm47813	13	3899209	3900248	-	1040	TEC	predicted gene, 47813 [Source:MGI Symbol;Acc:MGI:6096997]	-	79	69	72	40	43	49	4.22166	3.5216	3.33908	1.89632	2.14388	2.16597
ENSMUSG00000059436	3281.45	2880.2	3409.5	1824.92	1907.05	1731.72	0.809033	1.09E-09	5.86E-08	Max	12	76937269	76962201	-	3598	protein_coding	Max protein [Source:MGI Symbol;Acc:MGI:96921]	bHLH	3068	2733	3679	1873	1861	1906	47.3897	40.3184	49.317	25.6662	26.8195	24.353
ENSMUSG00000037710	767.953	609.132	966.596	364.399	564.635	409.761	0.808909	0.000323791	0.00330454	Cisd1	10	71330480	71344954	-	1084	protein_coding	CDGSH iron sulfur domain 1 [Source:MGI Symbol;Acc:MGI:1261855]	-	718	578	1043	374	551	451	36.8116	28.3024	46.4069	17.0109	26.3565	19.1266
ENSMUSG00000028851	5387.44	3953.03	6091.5	2327.67	3759.79	2723.86	0.808651	0.00014818	0.00178288	Nudc	4	133532542	133545996	-	1425	protein_coding	nudC nuclear distribution protein [Source:MGI Symbol;Acc:MGI:106014]	-	5037	3751	6573	2389	3669	2998	196.448	139.719	222.473	82.6581	133.505	96.7179
ENSMUSG00000020808	200.01	382.552	298.412	183.174	161.91	158.089	0.808426	0.00140534	0.0101061	Pimreg	11	72042032	72047370	+	2529	protein_coding	PICALM interacting mitotic regulator [Source:MGI Symbol;Acc:MGI:1924434]	-	187	363	322	188	158	174	4.10944	7.61872	6.14094	3.66516	3.23946	3.16294
ENSMUSG00000027306	1976.57	2110.88	2151.9	1034.74	1435.67	1095.72	0.807431	6.87E-07	1.90E-05	Nusap1	2	119618298	119651244	+	4059	protein_coding	nucleolar and spindle associated protein 1 [Source:MGI Symbol;Acc:MGI:2675669]	-	1848	2003	2322	1062	1401	1206	25.303	26.1931	27.5912	12.9	17.8972	13.659
ENSMUSG00000028480	446.012	449.999	512.491	249.428	287.954	268.025	0.807339	1.55E-06	3.94E-05	Glipr2	4	43957401	43979118	+	2320	protein_coding	GLI pathogenesis-related 2 [Source:MGI Symbol;Acc:MGI:1917770]	-	417	427	553	256	281	295	9.98936	9.76932	11.4965	5.44047	6.28034	5.84553
ENSMUSG00000018189	1500.61	1122.36	1503.18	663.518	996.053	699.591	0.807081	5.93E-05	0.000852283	Uchl5	1	143777272	143807466	+	2921	protein_coding	ubiquitin carboxyl-terminal esterase L5 [Source:MGI Symbol;Acc:MGI:1914848]	-	1403	1065	1622	681	972	770	26.6941	19.3527	26.7822	11.4948	17.2544	12.1185
ENSMUSG00000035595	263.115	218.149	445.765	170.507	198.801	161.724	0.806133	0.0031912	0.0184901	1600002K03Rik	10	80172944	80175146	+	678	protein_coding	RIKEN cDNA 1600002K03 gene [Source:MGI Symbol;Acc:MGI:1917020]	-	246	207	481	175	194	178	20.1648	16.2056	34.2171	12.726	14.8367	12.0693
ENSMUSG00000029363	2040.75	1832.67	2109.27	963.611	1412.1	1048.48	0.805435	4.15E-06	9.13E-05	Rfc5	5	117378103	117389047	-	4669	protein_coding	replication factor C (activator 1) 5 [Source:MGI Symbol;Acc:MGI:1919401]	-	1908	1739	2276	989	1378	1154	22.7114	19.7697	23.5113	10.4438	15.3035	11.3625
ENSMUSG00000013155	173.271	240.28	282.658	121.791	162.935	114.479	0.805373	0.00159574	0.0111134	Enkd1	8	105703651	105708210	-	3659	protein_coding	enkurin domain containing 1 [Source:MGI Symbol;Acc:MGI:2142593]	-	162	228	305	125	159	126	2.46061	3.30748	4.02036	1.68435	2.2532	1.58306
ENSMUSG00000029591	1230.01	1015.92	1182.53	510.548	892.554	559.673	0.805299	0.000220081	0.00243903	Ung	5	114130386	114139323	+	5468	protein_coding	uracil DNA glycosylase [Source:MGI Symbol;Acc:MGI:109352]	-	1150	964	1276	524	871	616	11.6885	9.35778	11.2551	4.72484	8.25951	5.17896
ENSMUSG00000022370	1478.15	1022.25	1690.39	749.258	967.36	685.054	0.803814	0.000168686	0.00196986	Mrpl13	15	55534094	55557748	-	7936	protein_coding	mitochondrial ribosomal protein L13 [Source:MGI Symbol;Acc:MGI:2137218]	-	1382	970	1824	769	944	754	9.67823	6.48775	11.0854	4.77759	6.16787	4.36777
ENSMUSG00000019942	2159.47	1665.1	2242.73	915.869	1504.33	1056.66	0.803649	0.000104463	0.00135804	Cdk1	10	69335146	69352938	-	4934	protein_coding	cyclin-dependent kinase 1 [Source:MGI Symbol;Acc:MGI:88351]	-	2019	1580	2420	940	1468	1163	22.7419	16.9974	23.6561	9.39319	15.4274	10.836
ENSMUSG00000022033	530.508	520.608	606.092	261.12	420.146	269.842	0.802585	0.000193721	0.0021944	Pbk	14	65805837	65817822	+	1791	protein_coding	PDZ binding kinase [Source:MGI Symbol;Acc:MGI:1289156]	-	496	494	654	268	410	297	15.3913	14.6405	17.612	7.37774	11.8701	7.62344
ENSMUSG00000003228	278.089	242.388	202.957	144.201	140.39	129.924	0.802479	0.000162898	0.00192208	Grk5	19	60889749	61092553	+	3165	protein_coding	G protein-coupled receptor kinase 5 [Source:MGI Symbol;Acc:MGI:109161]	-	260	230	219	148	137	143	4.56551	3.85726	3.33732	2.30554	2.24446	2.07708
ENSMUSG00000079505	260.976	367.798	342.896	189.994	209.048	158.998	0.801792	0.000175877	0.00203153	Gm11131	17	35377021	35380292	-	3122	antisense	predicted gene 11131 [Source:MGI Symbol;Acc:MGI:3779386]	-	244	349	370	195	204	175	4.34357	5.93358	5.71606	3.07954	3.38815	2.57689
ENSMUSG00000041143	1622.54	1965.45	1600.49	942.175	1029.87	1004.87	0.801372	3.71E-08	1.41E-06	Tmco4	4	138972888	139059171	+	3596	protein_coding	transmembrane and coiled-coil domains 4 [Source:MGI Symbol;Acc:MGI:1924306]	-	1517	1865	1727	967	1005	1106	23.4453	27.5286	23.1633	13.2584	14.4914	14.1392
ENSMUSG00000001467	3560.61	3056.2	3473.44	1679.74	2304.65	1809.85	0.800477	6.82E-07	1.89E-05	Cyp51	5	4081145	4104746	-	4415	protein_coding	cytochrome P450, family 51 [Source:MGI Symbol;Acc:MGI:106040]	-	3329	2900	3748	1724	2249	1992	41.9057	34.8652	40.9446	19.2527	26.4134	20.7419
ENSMUSG00000022351	2332.74	2030.79	2231.6	1058.12	1531.99	1197.48	0.800388	2.29E-06	5.50E-05	Sqle	15	59315077	59331192	+	5546	protein_coding	squalene epoxidase [Source:MGI Symbol;Acc:MGI:109296]	-	2181	1927	2408	1086	1495	1318	21.8557	18.4428	20.9413	9.6546	13.9774	10.9251
ENSMUSG00000030512	1855.71	1362.64	2282.58	854.486	1359.84	947.628	0.799337	0.000439552	0.00419363	Snrpa1	7	66059003	66074587	+	3172	protein_coding	small nuclear ribonucleoprotein polypeptide A' [Source:MGI Symbol;Acc:MGI:1916231]	-	1735	1293	2463	877	1327	1043	30.3988	21.6366	37.4506	13.6317	21.6921	15.1161
ENSMUSG00000063445	821.432	621.778	844.266	334.195	562.585	418.846	0.798774	0.000267292	0.00284311	Nmral1	16	4710059	4719356	-	3891	protein_coding	NmrA-like family domain containing 1 [Source:MGI Symbol;Acc:MGI:1915074]	-	768	590	911	343	549	461	10.9696	8.0485	11.2924	4.34628	7.31604	5.44665
ENSMUSG00000052962	743.353	539.577	889.676	362.45	493.927	394.315	0.797702	0.00023202	0.00253767	Mrpl35	6	71812997	71826969	-	4171	protein_coding	mitochondrial ribosomal protein L35 [Source:MGI Symbol;Acc:MGI:1913473]	-	695	512	960	372	482	434	9.26049	6.51559	11.1009	4.39731	5.992	4.78343
ENSMUSG00000025790	327.289	214.988	212.225	96.4585	189.578	148.095	0.797344	0.00527055	0.0267488	Slco3a1	7	74275419	74554780	-	8474	protein_coding	solute carrier organic anion transporter family, member 3a1 [Source:MGI Symbol;Acc:MGI:1351867]	-	306	204	229	99	185	163	2.00688	1.27781	1.30339	0.576011	1.132	0.884279
ENSMUSG00000034773	379.698	366.744	397.574	170.507	258.236	229.866	0.797269	7.82E-05	0.00107613	BC030867	11	102248882	102265187	+	3032	protein_coding	cDNA sequence BC030867 [Source:MGI Symbol;Acc:MGI:2387601]	-	355	348	429	175	252	253	6.50712	6.0922	6.82426	2.84573	4.30959	3.83602
ENSMUSG00000026385	1627.89	1396.37	2058.3	792.129	1240.97	893.115	0.797072	0.00014212	0.00172435	Dbi	1	120113280	120121078	-	1422	protein_coding	diazepam binding inhibitor [Source:MGI Symbol;Acc:MGI:94865]	-	1522	1325	2221	813	1211	983	59.4846	49.4585	75.3315	28.1887	44.158	31.7793
ENSMUSG00000024078	1370.12	934.775	1227.94	548.547	819.797	667.792	0.795306	8.74E-05	0.0011826	Ttc27	17	74717750	74863570	+	2820	protein_coding	tetratricopeptide repeat domain 27 [Source:MGI Symbol;Acc:MGI:1921446]	-	1281	887	1325	563	800	735	25.2458	16.6955	22.6618	9.84337	14.7098	11.982
ENSMUSG00000028873	1929.51	1877.98	2258.48	978.226	1480.76	1037.58	0.79529	2.11E-05	0.000363335	Cdca8	4	124918465	124939311	-	5177	protein_coding	cell division cycle associated 8 [Source:MGI Symbol;Acc:MGI:1196274]	-	1804	1782	2437	1004	1445	1142	19.3664	18.2706	22.7041	9.5618	14.4729	10.1409
ENSMUSG00000069793	339.055	283.489	258.562	176.353	172.157	158.998	0.795285	5.97E-05	0.000854829	Slfn9	11	82978390	82991830	-	5965	protein_coding	schlafen 9 [Source:MGI Symbol;Acc:MGI:2445121]	-	317	269	279	181	168	175	2.95351	2.39368	2.25591	1.49607	1.46037	1.34871
ENSMUSG00000029430	15688.5	11512.4	18167	6894.35	11342.9	7908.11	0.795173	0.000261237	0.00278993	Ran	5	129020069	129024323	+	2646	protein_coding	RAN, member RAS oncogene family [Source:MGI Symbol;Acc:MGI:1333112]	-	14668	10924	19603	7076	11069	8704	308.085	219.137	357.322	131.851	216.912	151.223
ENSMUSG00000057113	42275.9	28164.4	44348.5	17018.6	29374.3	19778.4	0.794723	0.000480294	0.00449303	Npm1	11	33152287	33163206	-	2665	protein_coding	nucleophosmin 1 [Source:MGI Symbol;Acc:MGI:106184]	-	39526	26725	47854	17467	28665	21769	824.281	532.286	866.061	323.151	557.724	375.518
ENSMUSG00000094392	571.152	642.855	902.651	266.966	478.556	475.177	0.794597	0.00172889	0.0117579	Gm3788	3	86672033	86672168	-	136	processed_pseudogene	predicted gene 3788 [Source:MGI Symbol;Acc:MGI:3781961]	-	534	610	974	274	467	523	218.219	238.076	345.42	99.3336	178.05	176.788
ENSMUSG00000052151	105.888	167.564	162.181	89.6382	83.0044	79.0447	0.793114	0.00305374	0.0179028	Plpp2	10	79526430	79533796	-	1654	protein_coding	phospholipid phosphatase 2 [Source:MGI Symbol;Acc:MGI:1354945]	-	99	159	175	92	81	87	3.32651	5.10253	5.10305	2.74244	2.5393	2.4181
ENSMUSG00000025364	11469	7814.38	10961.6	4581.29	7555.45	5320.53	0.792932	0.00018762	0.002143	Pa2g4	10	128557766	128565987	-	2804	protein_coding	proliferation-associated 2G4 [Source:MGI Symbol;Acc:MGI:894684]	-	10723	7415	11828	4702	7373	5856	212.534	140.365	203.452	82.6778	136.342	96.0093
ENSMUSG00000029910	2019.35	1895.9	2162.1	977.251	1392.63	1139.33	0.792632	1.63E-06	4.11E-05	Mad2l1	6	66535390	66547220	+	8390	protein_coding	MAD2 mitotic arrest deficient-like 1 [Source:MGI Symbol;Acc:MGI:1860374]	-	1888	1799	2333	1003	1359	1254	12.5063	11.3813	13.4116	5.89418	8.3989	6.87109
ENSMUSG00000021670	5043.04	4337.69	4332.54	2261.42	3093.71	2564.87	0.792059	5.60E-07	1.59E-05	Hmgcr	13	96648967	96670936	-	7275	protein_coding	3-hydroxy-3-methylglutaryl-Coenzyme A reductase [Source:MGI Symbol;Acc:MGI:96159]	-	4715	4116	4675	2321	3019	2823	36.0195	30.0308	30.9939	15.7299	21.5177	17.8389
ENSMUSG00000001707	1211.83	717.68	1227.94	508.599	758.312	557.856	0.791614	0.000759547	0.00638792	Eef1e1	13	38644207	38659058	-	3257	protein_coding	eukaryotic translation elongation factor 1 epsilon 1 [Source:MGI Symbol;Acc:MGI:1913393]	-	1133	681	1325	522	740	614	19.3331	11.0982	19.6212	7.902	11.7809	8.66644
ENSMUSG00000017652	4377.76	3352.33	4126.8	2412.44	2114.05	2326.82	0.790818	1.22E-07	4.08E-06	Cd40	2	165055627	165072948	+	3406	protein_coding	CD40 antigen [Source:MGI Symbol;Acc:MGI:88336]	-	4093	3181	4453	2476	2063	2561	66.7862	49.5728	63.0573	35.8418	31.4065	34.5665
ENSMUSG00000028702	1116.63	971.66	916.552	455.986	716.297	565.125	0.790539	4.09E-05	0.000631382	Rad54l	4	116094264	116123690	-	7706	protein_coding	RAD54 like (S. cerevisiae) [Source:MGI Symbol;Acc:MGI:894697]	-	1044	922	989	468	699	622	7.52941	6.35077	6.19006	2.99434	4.70341	3.71066
ENSMUSG00000021569	1194.71	812.527	1117.66	455.986	795.203	557.856	0.789105	0.000568327	0.00512172	Trip13	13	73911347	73937784	-	3472	protein_coding	thyroid hormone receptor interactor 13 [Source:MGI Symbol;Acc:MGI:1916966]	-	1117	771	1206	468	776	614	17.8798	11.7869	16.7531	6.64585	11.589	8.12978
ENSMUSG00000048277	5928.64	5501.16	7291.64	3287.38	4116.4	3438.9	0.788133	9.55E-07	2.55E-05	Syngr2	11	117809668	117814283	+	1776	protein_coding	synaptogyrin 2 [Source:MGI Symbol;Acc:MGI:1328324]	-	5543	5220	7868	3374	4017	3785	173.457	156.01	213.673	93.667	117.28	97.9745
ENSMUSG00000078812	27385.3	20322.7	29618.8	12054.4	19092	13647.5	0.787698	0.000110523	0.00141756	Eif5a	11	69916714	69921958	-	2377	protein_coding	eukaryotic translation initiation factor 5A [Source:MGI Symbol;Acc:MGI:106248]	-	25604	19284	31960	12372	18631	15021	598.643	430.618	648.493	256.623	406.417	290.509
ENSMUSG00000029610	706.988	517.446	675.598	294.247	462.16	345.253	0.787167	0.000222592	0.0024617	Aimp2	5	143902704	143909847	-	1654	protein_coding	aminoacyl tRNA synthetase complex-interacting multifunctional protein 2 [Source:MGI Symbol;Acc:MGI:2385237]	-	661	491	729	302	451	380	22.2104	15.7569	21.2579	9.00235	14.1386	10.5618
ENSMUSG00000034424	685.596	446.837	676.525	253.325	463.185	332.533	0.786915	0.00163149	0.0112573	Gcsh	8	116981810	116993537	-	1579	protein_coding	glycine cleavage system protein H (aminomethyl carrier) [Source:MGI Symbol;Acc:MGI:1915383]	-	641	424	730	260	452	366	22.5614	14.2531	22.2981	8.1185	14.843	10.6559
ENSMUSG00000039231	1751.96	1631.38	1946.17	905.151	1213.3	972.16	0.786596	1.28E-06	3.34E-05	Suv39h1	X	8061171	8074760	-	5270	protein_coding	suppressor of variegation 3-9 1 [Source:MGI Symbol;Acc:MGI:1099440]	-	1638	1548	2100	929	1184	1070	17.274	15.5914	19.2192	8.69139	11.6495	9.3339
ENSMUSG00000020309	115.514	110.655	119.55	46.7678	83.0044	70.8677	0.786259	0.00640065	0.0308843	Chac2	11	30976707	30986350	-	1315	protein_coding	ChaC, cation transport regulator 2 [Source:MGI Symbol;Acc:MGI:1915294]	-	108	105	129	48	81	78	4.56444	4.23826	4.73142	1.7997	3.19392	2.72684
ENSMUSG00000108414	2173.37	1699.88	2476.27	1000.64	1481.78	1200.21	0.786256	5.80E-05	0.000839208	Snhg1	19	8723475	8726443	+	2969	processed_transcript	small nucleolar RNA host gene 1 [Source:MGI Symbol;Acc:MGI:3763743]	-	2032	1613	2672	1027	1446	1321	38.0367	28.8369	43.4064	17.0547	25.2536	20.4542
ENSMUSG00000024737	770.093	387.821	653.356	351.732	378.131	320.722	0.786235	0.00112396	0.00856325	Slc15a3	19	10839727	10859362	+	5491	protein_coding	solute carrier family 15, member 3 [Source:MGI Symbol;Acc:MGI:1929691]	-	720	368	705	361	369	353	7.28737	3.5573	6.19249	3.24146	3.48449	2.95538
ENSMUSG00000029073	424.62	304.566	427.23	188.045	281.805	201.7	0.785608	0.000560753	0.00508271	Cptp	4	155864723	155869440	-	2709	protein_coding	ceramide-1-phosphate transfer protein [Source:MGI Symbol;Acc:MGI:1933107]	-	397	289	461	193	275	222	8.14462	5.66256	8.20766	3.51263	5.26367	3.76733
ENSMUSG00000001416	10385.6	7094.6	10884.6	4366.94	7105.59	4985.27	0.78541	0.0002898	0.00301978	Cct3	3	88297116	88321767	+	6370	protein_coding	chaperonin containing Tcp1, subunit 3 (gamma) [Source:MGI Symbol;Acc:MGI:104708]	-	9710	6732	11745	4482	6934	5487	84.7168	56.0956	88.9286	34.691	56.4429	39.5991
ENSMUSG00000026355	8736.27	7167.31	8545.53	3877.83	5784.69	4529.17	0.784814	7.04E-06	0.00014498	Mcm6	1	128331590	128359664	-	4666	protein_coding	minichromosome maintenance complex component 6 [Source:MGI Symbol;Acc:MGI:1298227]	-	8168	6801	9221	3980	5645	4985	97.2883	77.3664	95.3149	42.0555	62.7313	49.1146
ENSMUSG00000087150	195.732	286.65	290.998	154.918	145.514	149.004	0.784054	0.000453641	0.00429296	BC064078	6	128992952	129008040	+	2547	transcribed_unprocessed_pseudogene	cDNA sequence BC064078 [Source:MGI Symbol;Acc:MGI:3040692]	-	183	272	314	159	142	164	3.99311	5.66845	5.94605	3.07789	2.89084	2.96009
ENSMUSG00000005481	6359.68	4866.73	7065.51	2787.55	4524.25	3316.25	0.783461	0.000141087	0.00171444	Ddx39	8	83715177	83726892	+	5155	protein_coding	DEAD (Asp-Glu-Ala-Asp) box polypeptide 39 [Source:MGI Symbol;Acc:MGI:1915528]	-	5946	4618	7624	2861	4415	3650	64.1041	47.5499	71.3316	27.3636	44.4086	32.5502
ENSMUSG00000070034	6708.36	7272.7	7592.83	4319.2	4173.79	4043.09	0.783275	7.60E-11	4.75E-09	Sp110	1	85576899	85598817	-	6781	protein_coding	Sp110 nuclear body protein [Source:MGI Symbol;Acc:MGI:1923364]	SAND	6272	6901	8193	4433	4073	4450	51.4046	54.0185	58.2743	32.2321	31.1448	30.1687
ENSMUSG00000023944	91574.7	71896.5	89653.4	39986.4	62364	45045.5	0.78016	3.22E-05	0.000516937	Hsp90ab1	17	45567775	45573271	-	2999	protein_coding	heat shock protein 90 alpha (cytosolic), class B member 1 [Source:MGI Symbol;Acc:MGI:96247]	-	85618	68222	96740	41040	60858	49579	1586.64	1207.46	1555.81	674.707	1052.22	759.996
ENSMUSG00000023832	1388.31	1007.49	1293.74	629.416	797.252	723.214	0.779414	9.03E-06	0.000179503	Acat2	17	12942890	12960747	-	2544	protein_coding	acetyl-Coenzyme A acetyltransferase 2 [Source:MGI Symbol;Acc:MGI:87871]	-	1298	956	1396	646	778	796	28.3561	19.9464	26.4665	12.5199	15.8572	14.3842
ENSMUSG00000030232	5804.57	3777.04	4853.37	2482.59	3245.37	2685.7	0.778828	2.72E-05	0.000452239	Aebp2	6	140622663	140678472	+	9851	protein_coding	AE binding protein 2 [Source:MGI Symbol;Acc:MGI:1338038]	zf-C2H2	5427	3584	5237	2548	3167	2956	30.6175	19.3113	25.6407	12.7527	16.6699	13.7948
ENSMUSG00000005779	5138.23	4368.26	6935.77	2684.27	3895.06	3005.52	0.778757	0.000132928	0.00163914	Psmb4	3	94884093	94886961	-	1951	protein_coding	proteasome (prosome, macropain) subunit, beta type 4 [Source:MGI Symbol;Acc:MGI:1098257]	-	4804	4145	7484	2755	3801	3308	136.847	112.769	185.014	69.6223	101.02	77.9468
ENSMUSG00000004040	7306.25	6248.34	5816.26	3551.43	4091.81	3651.5	0.778217	4.77E-08	1.76E-06	Stat3	11	100885098	100939540	-	9527	protein_coding	signal transducer and activator of transcription 3 [Source:MGI Symbol;Acc:MGI:103038]	STAT	6831	5929	6276	3645	3993	4019	39.849	33.0331	31.7727	18.8636	21.7324	19.3933
ENSMUSG00000063480	4057.96	2712.64	4269.52	1736.25	2726.85	1975.21	0.778198	0.000333398	0.00337223	Snu13	15	82040525	82047598	-	2924	protein_coding	SNU13 homolog, small nuclear ribonucleoprotein (U4/U6.U5) [Source:MGI Symbol;Acc:MGI:893586]	-	3794	2574	4607	1782	2661	2174	72.1123	46.7257	75.9921	30.0479	47.1881	34.18
ENSMUSG00000015143	588.265	533.254	455.032	316.657	236.716	365.241	0.777451	0.000161993	0.00191444	Actn1	12	80167547	80260371	-	5533	protein_coding	actinin, alpha 1 [Source:MGI Symbol;Acc:MGI:2137706]	-	550	506	491	325	231	402	5.52448	4.85416	4.28005	2.89606	2.16479	3.34007
ENSMUSG00000002835	2016.15	1610.3	1818.28	841.82	1311.67	1023.95	0.777229	3.45E-05	0.000545636	Chaf1a	17	56040439	56072289	+	8854	protein_coding	chromatin assembly factor 1, subunit A (p150) [Source:MGI Symbol;Acc:MGI:1351331]	-	1885	1528	1962	864	1280	1127	11.8321	9.16027	10.6878	4.81126	7.4961	5.8516
ENSMUSG00000034203	1074.92	631.263	1011.08	371.219	719.372	496.074	0.77669	0.00306697	0.0179605	Chchd4	6	91462172	91473546	-	5192	protein_coding	coiled-coil-helix-coiled-coil-helix domain containing 4 [Source:MGI Symbol;Acc:MGI:1919420]	-	1005	599	1091	381	702	546	10.7577	6.12374	10.1349	3.61805	7.01079	4.83446
ENSMUSG00000000934	374.351	208.665	353.09	157.841	230.568	158.998	0.775575	0.00359955	0.0201926	Top1mt	15	75657035	75678800	-	2043	protein_coding	DNA topoisomerase 1, mitochondrial [Source:MGI Symbol;Acc:MGI:1920210]	-	350	198	381	162	225	175	9.52115	5.14424	8.99465	3.90959	5.71056	3.93786
ENSMUSG00000006715	1343.38	1074.94	1592.15	629.416	1006.3	708.677	0.775201	0.000304307	0.00312985	Gmnn	13	24751845	24761923	-	1465	protein_coding	geminin [Source:MGI Symbol;Acc:MGI:1927344]	-	1256	1020	1718	646	982	780	47.6477	36.9562	56.5605	21.741	34.7567	24.4764
ENSMUSG00000001228	7622.85	6776.33	5882.98	3290.31	4804.01	3760.53	0.774751	1.11E-05	0.000214196	Uhrf1	17	56303321	56323486	+	4259	protein_coding	ubiquitin-like, containing PHD and RING finger domains, 1 [Source:MGI Symbol;Acc:MGI:1338889]	-	7127	6430	6348	3377	4688	4139	93.0012	80.136	71.8881	39.0938	57.0748	44.6764
ENSMUSG00000022913	705.918	484.776	828.511	284.504	519.546	377.053	0.774579	0.00240394	0.0150436	Psmg1	16	95979933	95990960	-	1344	protein_coding	proteasome (prosome, macropain) assembly chaperone 1 [Source:MGI Symbol;Acc:MGI:1860263]	-	660	460	894	292	507	415	27.2919	18.167	32.0823	10.7119	19.5602	14.1951
ENSMUSG00000013701	2848.27	1779.97	2673.66	1079.56	1869.14	1323.77	0.773432	0.000852146	0.00693516	Timm23	14	32180162	32201898	-	1786	protein_coding	translocase of inner mitochondrial membrane 23 [Source:MGI Symbol;Acc:MGI:1858317]	-	2663	1689	2885	1108	1824	1457	82.8665	50.1964	77.9098	30.5874	52.9551	37.5032
ENSMUSG00000010048	1902.77	1152.92	1637.56	706.388	1199.98	840.418	0.773145	0.000944786	0.00753076	Ifrd2	9	107587642	107593385	+	2637	protein_coding	interferon-related developmental regulator 2 [Source:MGI Symbol;Acc:MGI:1316708]	-	1779	1094	1767	725	1171	925	37.4934	22.0207	32.3187	13.5554	23.0256	16.1258
ENSMUSG00000041936	233.167	120.14	174.228	97.4328	98.3756	112.661	0.773139	0.00564543	0.028068	Agrn	4	156165290	156197488	-	9285	protein_coding	agrin [Source:MGI Symbol;Acc:MGI:87961]	-	218	114	188	100	96	124	1.30486	0.651699	0.97657	0.53101	0.53611	0.613946
ENSMUSG00000030122	1047.11	1527.05	1832.18	764.848	983.756	832.241	0.772264	0.000263621	0.0028116	Ptms	6	124913681	124920103	-	1619	protein_coding	parathymosin [Source:MGI Symbol;Acc:MGI:1916452]	-	979	1449	1977	785	960	916	33.6067	47.5057	58.8962	23.906	30.746	26.0099
ENSMUSG00000028068	582.917	628.101	512.491	341.015	336.117	331.625	0.77219	1.60E-06	4.04E-05	Iqgap3	3	88081971	88121048	+	11384	protein_coding	IQ motif containing GTPase activating protein 3 [Source:MGI Symbol;Acc:MGI:3028642]	-	545	596	553	350	328	365	2.66067	2.77892	2.34292	1.51585	1.49398	1.47397
ENSMUSG00000031948	6083.73	4652.8	5874.64	2778.78	3966.79	2981.89	0.772146	1.63E-05	0.000295673	Kars	8	111993443	112011323	-	4464	protein_coding	lysyl-tRNA synthetase [Source:MGI Symbol;Acc:MGI:1934754]	-	5688	4415	6339	2852	3871	3282	70.8149	52.4966	68.4895	31.4999	44.9639	33.799
ENSMUSG00000003824	273.811	225.526	334.555	148.098	195.726	145.37	0.771967	0.000804311	0.00667595	Syce2	8	84872111	84888221	+	1968	protein_coding	synaptonemal complex central element protein 2 [Source:MGI Symbol;Acc:MGI:1919096]	-	256	214	361	152	191	160	7.22944	5.77182	8.84728	3.80805	5.03238	3.73753
ENSMUSG00000027613	3425.84	2727.39	4336.25	1667.08	2498.33	1978.84	0.771874	0.000183063	0.0021037	Eif6	2	155819832	155826925	-	2702	protein_coding	eukaryotic translation initiation factor 6 [Source:MGI Symbol;Acc:MGI:1196288]	-	3203	2588	4679	1711	2438	2178	65.8811	50.8397	83.5209	31.2212	46.7857	37.0563
ENSMUSG00000023947	5837.73	7240.03	6913.53	4052.23	3746.47	3920.44	0.77052	1.26E-08	5.43E-07	Nfkbie	17	45555703	45563169	+	3045	protein_coding	nuclear factor of kappa light polypeptide gene enhancer in B cells inhibitor, epsilon [Source:MGI Symbol;Acc:MGI:1194908]	-	5458	6870	7460	4159	3656	4315	99.6175	119.755	118.162	67.342	62.2564	65.1454
ENSMUSG00000021932	1024.65	960.068	1221.45	550.495	766.51	565.125	0.769382	3.00E-05	0.000489529	Rnaseh2b	14	62292589	62372992	+	6243	protein_coding	ribonuclease H2, subunit B [Source:MGI Symbol;Acc:MGI:1914403]	-	958	911	1318	565	748	622	8.52828	7.7455	10.1824	4.4621	6.2126	4.58023
ENSMUSG00000028175	453.499	513.231	442.985	242.608	326.894	258.031	0.769156	3.26E-05	0.000522621	Depdc1a	3	159495433	159529955	+	3323	protein_coding	DEP domain containing 1a [Source:MGI Symbol;Acc:MGI:1923381]	-	424	487	478	249	319	284	7.09129	7.77898	6.93785	3.69448	4.97766	3.92896
ENSMUSG00000006057	2466.44	1820.02	2838.62	1041.56	1786.13	1355.57	0.768568	0.000572886	0.00515111	Atp5g1	11	96068852	96075670	-	4912	protein_coding	ATP synthase, H+ transporting, mitochondrial F0 complex, subunit C1 (subunit 9) [Source:MGI Symbol;Acc:MGI:107653]	-	2306	1727	3063	1069	1743	1492	26.091	18.662	30.0757	10.7301	18.3994	13.9637
ENSMUSG00000011254	758.327	649.179	822.024	388.757	523.645	397.949	0.767853	2.81E-05	0.000463829	Thg1l	11	45946843	45955494	-	3015	protein_coding	tRNA-histidine guanylyltransferase 1-like (S. cerevisiae) [Source:MGI Symbol;Acc:MGI:1913878]	-	709	616	887	399	511	438	13.0692	10.8447	14.1894	6.52484	8.78817	6.67847
ENSMUSG00000067367	2960.58	1798.94	2932.22	1079.56	2076.13	1363.75	0.767405	0.00244722	0.0152543	Lyar	5	38220470	38234306	+	2401	protein_coding	Ly1 antibody reactive clone [Source:MGI Symbol;Acc:MGI:107470]	-	2768	1707	3164	1108	2026	1501	64.0713	37.7369	63.5583	22.7526	43.7534	28.7395
ENSMUSG00000021114	1787.26	1867.44	2341.89	1166.27	1182.56	1177.49	0.766327	4.23E-07	1.24E-05	Atp6v1d	12	78840725	78861638	-	4602	protein_coding	ATPase, H+ transporting, lysosomal V1 subunit D [Source:MGI Symbol;Acc:MGI:1921084]	-	1671	1772	2527	1197	1154	1296	20.1799	20.4381	26.4842	12.8242	13.0024	12.9464
ENSMUSG00000024989	1175.46	1188.76	1215.89	592.392	855.663	657.798	0.766137	7.32E-06	0.000149612	Cep55	19	38055025	38074425	+	2778	protein_coding	centrosomal protein 55 [Source:MGI Symbol;Acc:MGI:1921357]	-	1099	1128	1312	608	835	724	21.9864	21.5527	22.7787	10.7909	15.5854	11.9811
ENSMUSG00000031672	6081.59	5318.84	6123.94	2771.96	4376.69	3158.16	0.765894	2.93E-05	0.000482046	Got2	8	95864134	95888547	-	4824	protein_coding	glutamatic-oxaloacetic transaminase 2, mitochondrial [Source:MGI Symbol;Acc:MGI:95792]	-	5686	5047	6608	2845	4271	3476	65.5072	55.5329	66.0679	29.0776	45.9079	33.1255
ENSMUSG00000031960	4870.84	3725.4	4439.11	2239.01	3104.98	2323.19	0.765809	1.23E-05	0.000232753	Aars	8	111033144	111057664	+	9282	protein_coding	alanyl-tRNA synthetase [Source:MGI Symbol;Acc:MGI:2384560]	-	4554	3535	4790	2298	3030	2557	27.2672	20.2149	24.8898	12.2065	16.9264	12.6642
ENSMUSG00000090523	1643.93	1219.32	1565.27	707.362	1098.53	801.35	0.764721	0.000132432	0.00163429	Gypc	18	32528322	32560034	-	2331	protein_coding	glycophorin C [Source:MGI Symbol;Acc:MGI:1098566]	-	1537	1157	1689	726	1072	882	36.6455	26.346	34.9474	15.356	23.8461	17.3947
ENSMUSG00000020022	1917.74	1229.86	2061.08	835.974	1331.14	899.475	0.764715	0.00105118	0.00815757	Ndufa12	10	94198720	94221443	+	1569	protein_coding	NADH:ubiquinone oxidoreductase subunit A12 [Source:MGI Symbol;Acc:MGI:1913664]	-	1793	1167	2224	858	1299	990	63.5107	39.4796	68.3659	26.9618	42.929	29.007
ENSMUSG00000097195	1744.47	1176.11	1841.44	745.361	1229.69	829.516	0.764262	0.000846492	0.00690331	Snhg5	9	88521050	88522929	-	1730	processed_transcript	small nucleolar RNA host gene 5 [Source:MGI Symbol;Acc:MGI:1919905]	-	1631	1116	1987	765	1200	913	52.3959	34.2407	55.3961	21.8022	35.9666	24.2613
ENSMUSG00000042462	1036.42	691.333	1174.19	414.09	792.129	503.342	0.764127	0.00332767	0.0190651	Dctpp1	7	127256959	127260709	-	676	protein_coding	dCTP pyrophosphatase 1 [Source:MGI Symbol;Acc:MGI:1913672]	-	969	656	1267	425	773	554	79.6648	51.5088	90.3977	30.9975	59.2922	37.675
ENSMUSG00000044894	2168.02	1742.03	2832.14	1095.14	1618.07	1258.36	0.763896	0.000290999	0.0030283	Uqcrq	11	53427922	53430831	-	1831	protein_coding	ubiquinol-cytochrome c reductase, complex III subunit VII [Source:MGI Symbol;Acc:MGI:107807]	-	2027	1653	3056	1124	1579	1385	61.5255	47.9191	80.4994	30.2665	44.7156	34.7737
ENSMUSG00000021116	4792.76	3307.02	4398.34	2020.76	3049.64	2290.48	0.763895	0.00010946	0.00140772	Eif2s1	12	78861819	78887010	+	4951	protein_coding	eukaryotic translation initiation factor 2, subunit 1 alpha [Source:MGI Symbol;Acc:MGI:95299]	-	4481	3138	4746	2074	2976	2521	50.3004	33.6422	46.2341	20.6538	31.1677	23.4083
ENSMUSG00000032459	695.222	494.261	733.056	293.273	449.863	389.772	0.763629	0.000482068	0.00450289	Mrps22	9	98588730	98601660	-	3991	protein_coding	mitochondrial ribosomal protein S22 [Source:MGI Symbol;Acc:MGI:1928137]	-	650	469	791	301	439	429	9.05151	6.23757	9.55922	3.71851	5.70358	4.94158
ENSMUSG00000021548	872.772	935.829	1071.32	481.318	678.382	537.868	0.7634	1.93E-05	0.000338108	Ccnh	13	85189408	85223469	+	3105	protein_coding	cyclin H [Source:MGI Symbol;Acc:MGI:1913921]	-	816	888	1156	494	662	592	14.6056	15.1801	17.9566	7.84422	11.0551	8.76496
ENSMUSG00000004451	443.873	346.72	375.332	240.659	224.419	221.689	0.763323	2.65E-05	0.000442394	Ralb	1	119470305	119504794	-	4930	protein_coding	v-ral simian leukemia viral oncogene B [Source:MGI Symbol;Acc:MGI:1927244]	-	415	329	405	247	219	244	4.67833	3.5422	3.96219	2.47021	2.30336	2.27527
ENSMUSG00000020803	972.242	747.188	1121.36	533.932	601.526	539.685	0.762714	3.13E-05	0.000506833	Txndc17	11	72207547	72210015	+	1324	protein_coding	thioredoxin domain containing 17 [Source:MGI Symbol;Acc:MGI:1289248]	-	909	709	1210	548	587	594	38.1562	28.4238	44.0783	20.4069	22.9887	20.6247
ENSMUSG00000034708	8340.53	9380.42	10080.2	4922.31	6101.34	5377.77	0.761411	1.06E-07	3.63E-06	Grn	11	102430315	102437048	+	3474	protein_coding	granulin [Source:MGI Symbol;Acc:MGI:95832]	-	7798	8901	10877	5052	5954	5919	124.751	135.998	151.01	71.6998	88.8677	78.3265
ENSMUSG00000098234	846.032	581.732	899.871	454.037	512.373	407.944	0.760988	0.000154507	0.00184225	Snhg6	1	9941959	9944118	-	1146	lincRNA	small nucleolar RNA host gene 6 [Source:MGI Symbol;Acc:MGI:1921074]	-	791	552	971	466	500	449	38.3602	25.5669	40.866	20.0487	22.623	18.0116
ENSMUSG00000060073	4634.46	3492.5	5271.33	2389.05	3137.77	2381.34	0.760842	5.45E-05	0.000799283	Psma3	12	70974621	70996347	+	3894	protein_coding	proteasome (prosome, macropain) subunit, alpha type 3 [Source:MGI Symbol;Acc:MGI:104883]	-	4333	3314	5688	2452	3062	2621	61.8418	45.1732	70.4517	31.0462	40.7731	30.9429
ENSMUSG00000039748	919.833	627.048	791.441	364.399	584.105	432.475	0.760294	0.000487206	0.0045402	Exo1	1	175880581	175913489	+	8422	protein_coding	exonuclease 1 [Source:MGI Symbol;Acc:MGI:1349427]	-	860	595	854	374	570	476	5.67509	3.74995	4.89069	2.18948	3.50933	2.59826
ENSMUSG00000040010	3719.97	2461.82	2689.42	1253.96	2405.08	1579.08	0.760189	0.00155963	0.0109422	Slc7a5	8	121881150	121907694	-	3708	protein_coding	solute carrier family 7 (cationic amino acid transporter, y+ system), member 5 [Source:MGI Symbol;Acc:MGI:1298205]	-	3478	2336	2902	1287	2347	1738	52.129	33.4393	37.7473	17.1129	32.82	21.5477
ENSMUSG00000039910	1300.6	775.642	1028.69	597.263	679.406	556.947	0.760092	0.000191941	0.00217846	Cited2	10	17723218	17725674	+	2457	protein_coding	Cbp/p300-interacting transactivator, with Glu/Asp-rich carboxy-terminal domain, 2 [Source:MGI Symbol;Acc:MGI:1306784]	-	1216	736	1110	613	663	613	27.5054	15.9	21.7894	12.301	13.9918	11.4695
ENSMUSG00000063229	18559.2	12593.6	19160.5	7000.55	13676.3	9032.91	0.760047	0.00158167	0.0110427	Ldha	7	46841475	46855627	+	3310	protein_coding	lactate dehydrogenase A [Source:MGI Symbol;Acc:MGI:96759]	-	17352	11950	20675	7185	13346	9942	291.347	191.63	301.263	107.024	209.068	138.082
ENSMUSG00000027698	683.457	455.268	493.029	325.426	340.216	298.008	0.759738	0.000136736	0.00167517	Nceh1	3	27182965	27284608	+	5253	protein_coding	neutral cholesterol ester hydrolase 1 [Source:MGI Symbol;Acc:MGI:2443191]	-	639	432	532	334	332	328	6.76056	4.36516	4.88463	3.1349	3.27714	2.87049
ENSMUSG00000026417	177.549	236.065	194.617	109.125	120.92	129.016	0.759663	0.000627747	0.00554079	Pigr	1	130826684	130852249	+	4025	protein_coding	polymeric immunoglobulin receptor [Source:MGI Symbol;Acc:MGI:103080]	-	166	224	210	112	118	142	2.29209	2.95397	2.51641	1.37194	1.52013	1.62186
ENSMUSG00000022234	11308.6	9197.05	13336.8	5643.31	8094.47	6265.43	0.758684	4.99E-05	0.000740584	Cct5	15	31590800	31601804	-	2766	protein_coding	chaperonin containing Tcp1, subunit 5 (epsilon) [Source:MGI Symbol;Acc:MGI:107185]	-	10573	8727	14391	5792	7899	6896	212.44	167.47	250.938	103.243	148.076	114.613
ENSMUSG00000037474	2033.26	1605.03	1492.99	831.102	1279.91	924.914	0.757306	0.000148715	0.00178796	Dtl	1	191537356	191575544	-	13709	protein_coding	denticleless E3 ubiquitin protein ligase [Source:MGI Symbol;Acc:MGI:1924093]	-	1901	1523	1611	853	1249	1018	7.70665	5.89683	5.66784	3.0678	4.72413	3.41375
ENSMUSG00000011752	3001.22	2102.45	2778.39	1193.55	2032.07	1438.25	0.757261	0.000423653	0.0040723	Pgam1	19	41911871	41918664	+	1831	protein_coding	phosphoglycerate mutase 1 [Source:MGI Symbol;Acc:MGI:97552]	-	2806	1995	2998	1225	1983	1583	85.1704	57.8334	78.9716	32.9862	56.1564	39.745
ENSMUSG00000022329	160.436	191.803	174.228	121.791	96.3261	93.5817	0.756566	0.00104193	0.00810028	Stk3	15	34875496	35178921	-	6114	protein_coding	serine/threonine kinase 3 [Source:MGI Symbol;Acc:MGI:1928487]	-	150	182	188	125	94	103	1.3635	1.58005	1.48306	1.00802	0.7972	0.774465
ENSMUSG00000024754	520.882	654.448	487.468	311.785	316.646	355.247	0.756364	2.73E-05	0.000453416	Tmem2	19	21778342	21858327	+	6667	protein_coding	transmembrane protein 2 [Source:MGI Symbol;Acc:MGI:1890373]	-	487	621	526	320	309	391	4.05964	4.94408	3.80525	2.36649	2.40322	2.6961
ENSMUSG00000001525	32370.6	29753.7	33474.1	16538.2	22317.9	17745.1	0.756177	5.66E-07	1.60E-05	Tubb5	17	35833921	35838306	-	3327	protein_coding	tubulin, beta 5 class I [Source:MGI Symbol;Acc:MGI:107812]	-	30265	28233	36120	16974	21779	19531	505.565	450.431	523.628	251.545	339.43	269.874
ENSMUSG00000097769	881.328	498.476	681.158	292.298	564.635	364.333	0.755462	0.00486384	0.0252582	Snhg4	18	35553371	35558316	+	4666	processed_transcript	small nucleolar RNA host gene 4 [Source:MGI Symbol;Acc:MGI:4937091]	-	824	473	735	300	551	401	9.81459	5.38072	7.59749	3.17001	6.1231	3.95084
ENSMUSG00000026669	1942.34	1320.49	1674.63	804.795	1243.02	877.669	0.75541	0.000286661	0.00299889	Mcm10	2	4989714	5012791	-	7692	protein_coding	minichromosome maintenance 10 replication initiation factor [Source:MGI Symbol;Acc:MGI:1917274]	-	1816	1253	1807	826	1213	966	13.121	8.64642	11.3304	5.2945	8.17686	5.77335
ENSMUSG00000078713	1827.9	1164.52	2018.45	798.949	1281.96	888.572	0.75529	0.00140862	0.010116	Tomm5	4	45105208	45108114	-	868	protein_coding	translocase of outer mitochondrial membrane 5 [Source:MGI Symbol;Acc:MGI:1915762]	-	1709	1105	2178	820	1251	978	109.424	67.572	121.022	46.5777	74.7313	51.7975
ENSMUSG00000021196	5037.69	4516.85	4508.62	2428.03	3180.81	2727.5	0.75449	2.85E-07	8.68E-06	Pfkp	13	6579768	6648777	-	13401	protein_coding	phosphofructokinase, platelet [Source:MGI Symbol;Acc:MGI:1891833]	-	4710	4286	4865	2492	3104	3002	19.5332	16.9762	17.5095	9.16843	12.0102	10.2983
ENSMUSG00000001089	283.437	200.234	154.767	111.073	144.489	122.656	0.754169	0.00475263	0.0248351	Luzp1	4	136469761	136554780	+	8112	protein_coding	leucine zipper protein 1 [Source:MGI Symbol;Acc:MGI:107629]	-	265	190	167	114	141	135	1.81555	1.24323	0.992924	0.692885	0.901272	0.765061
ENSMUSG00000068039	10710.7	7994.59	10672.4	4667.03	7318.73	5450.45	0.752704	0.000109781	0.0014107	Tcp1	17	12915701	12925067	+	5030	protein_coding	t-complex protein 1 [Source:MGI Symbol;Acc:MGI:98535]	-	10014	7586	11516	4790	7142	5999	110.644	80.0514	110.423	46.9518	73.6235	54.8278
ENSMUSG00000069844	563.665	382.552	491.175	267.94	326.894	259.848	0.750747	0.000209803	0.00234385	Sco1	11	67052670	67067070	+	3925	protein_coding	SCO1 cytochrome c oxidase assembly protein [Source:MGI Symbol;Acc:MGI:106362]	-	527	363	530	275	319	286	7.46209	4.90898	6.51274	3.45444	4.21421	3.34978
ENSMUSG00000021470	3258.99	1816.86	2018.45	1144.84	1782.03	1290.16	0.750469	0.00171637	0.0117156	Ercc6l2	13	63815240	63900302	+	15199	protein_coding	excision repair cross-complementing rodent repair deficiency, complementation group 6 like 2 [Source:MGI Symbol;Acc:MGI:1923501]	-	3047	1724	2178	1175	1739	1420	11.1416	6.02069	6.91147	3.8116	5.93266	4.295
ENSMUSG00000028576	172.201	228.688	217.785	102.304	159.86	106.302	0.750141	0.0029698	0.0175012	Ift74	4	94614491	94693229	+	2656	protein_coding	intraflagellar transport 74 [Source:MGI Symbol;Acc:MGI:1914944]	-	161	217	235	105	156	117	3.36889	4.33667	4.26744	1.94915	3.04552	2.02511
ENSMUSG00000023307	1632.17	1136.06	1666.29	786.283	1004.25	846.778	0.750099	6.90E-05	0.000967186	2023-03-05	19	37207543	37222139	+	2396	protein_coding	membrane-associated ring finger (C3HC4) 5 [Source:MGI Symbol;Acc:MGI:1915207]	-	1526	1078	1798	807	980	932	35.3962	23.8812	36.1935	16.6062	21.2082	17.8821
ENSMUSG00000041859	8434.65	7224.22	8590.94	3789.16	6181.27	4449.22	0.750029	7.55E-05	0.00104212	Mcm3	1	20802968	20820312	-	3752	protein_coding	minichromosome maintenance complex component 3 [Source:MGI Symbol;Acc:MGI:101845]	-	7886	6855	9270	3889	6032	4897	116.811	96.977	119.164	51.1045	83.3611	60.0008
ENSMUSG00000022034	792.554	824.12	713.595	372.193	549.264	464.274	0.749958	3.90E-05	0.000607657	Esco2	14	65819038	65833994	-	6648	protein_coding	establishment of sister chromatid cohesion N-acetyltransferase 2 [Source:MGI Symbol;Acc:MGI:1919238]	-	741	782	770	382	536	511	6.19465	6.24367	5.58634	2.83307	4.1806	3.53362
ENSMUSG00000048922	1410.77	1249.88	1237.21	676.184	893.578	748.654	0.749721	2.46E-06	5.86E-05	Cdca2	14	67676331	67715841	-	5715	protein_coding	cell division cycle associated 2 [Source:MGI Symbol;Acc:MGI:1919787]	-	1319	1186	1335	694	872	824	12.8268	11.0152	11.2666	5.98725	7.91161	6.62828
ENSMUSG00000045005	196.801	226.58	164.034	112.048	118.871	118.113	0.74955	0.000819091	0.00674571	Fzd5	1	64730558	64737751	-	6915	protein_coding	frizzled class receptor 5 [Source:MGI Symbol;Acc:MGI:108571]	-	184	215	177	115	116	130	1.47882	1.65033	1.23455	0.819955	0.869822	0.864254
ENSMUSG00000026991	419.273	309.835	322.508	146.149	254.137	225.323	0.749134	0.00197033	0.0129747	Pkp4	2	59160850	59355208	+	5707	protein_coding	plakophilin 4 [Source:MGI Symbol;Acc:MGI:109281]	-	392	294	348	150	248	248	3.8174	2.73441	2.94103	1.29589	2.25325	1.99772
ENSMUSG00000028832	3364.88	4014.16	4973.85	2240.95	2794.48	2316.83	0.748832	2.28E-05	0.000390503	Stmn1	4	134468320	134473843	+	1922	protein_coding	stathmin 1 [Source:MGI Symbol;Acc:MGI:96739]	-	3146	3809	5367	2300	2727	2550	90.9693	105.192	134.681	59.0009	73.5693	60.9926
ENSMUSG00000003206	665.274	398.36	583.85	270.863	397.601	312.545	0.748552	0.00121141	0.00904709	Ebi3	17	55952640	55957022	+	1154	protein_coding	Epstein-Barr virus induced gene 3 [Source:MGI Symbol;Acc:MGI:1354171]	-	622	378	630	278	388	344	29.9553	17.3864	26.3307	11.8775	17.4337	13.7039
ENSMUSG00000115338	712.336	582.785	872.068	359.527	495.977	435.2	0.748535	0.000213383	0.00237808	Pnp	14	50931082	50965237	+	3979	protein_coding	purine-nucleoside phosphorylase [Source:MGI Symbol;Acc:MGI:97365]	-	666	553	941	369	484	479	9.30229	7.37693	11.4063	4.57232	6.30719	5.53416
ENSMUSG00000037313	2303.86	2291.09	2920.18	1289.04	1822	1368.29	0.746927	3.44E-05	0.000545566	Tacc3	5	33658128	33678995	+	3552	protein_coding	transforming, acidic coiled-coil containing protein 3 [Source:MGI Symbol;Acc:MGI:1341163]	-	2154	2174	3151	1323	1778	1506	33.7025	32.4871	42.7861	18.3642	25.9552	19.4914
ENSMUSG00000020471	1759.45	1422.71	1793.25	839.871	1228.67	899.475	0.745781	5.89E-05	0.000849279	Pold2	11	5872180	5878292	-	1896	protein_coding	polymerase (DNA directed), delta 2, regulatory subunit [Source:MGI Symbol;Acc:MGI:1097163]	-	1645	1350	1935	862	1199	990	48.2189	37.7937	49.2233	22.4157	32.7903	24.0042
ENSMUSG00000059534	2119.89	1522.83	2454.95	1059.09	1417.22	1161.14	0.745695	0.000191387	0.00217572	Uqcr10	11	4701973	4704342	-	584	protein_coding	ubiquinol-cytochrome c reductase, complex III subunit X [Source:MGI Symbol;Acc:MGI:1913402]	-	1982	1445	2649	1087	1383	1278	188.617	131.335	218.775	91.7701	122.793	100.602
ENSMUSG00000008373	3176.63	2223.65	3150.01	1432.26	2027.97	1639.95	0.745626	9.81E-05	0.00128959	Prpf31	7	3629985	3642486	+	5439	protein_coding	pre-mRNA processing factor 31 [Source:MGI Symbol;Acc:MGI:1916238]	-	2970	2110	3399	1470	1979	1805	30.3478	20.5915	30.1411	13.3255	18.8665	15.2563
ENSMUSG00000003528	1225.73	1125.52	1317.83	661.569	831.069	696.866	0.745418	1.51E-06	3.85E-05	Slc25a1	16	17925223	17928219	-	2164	protein_coding	solute carrier family 25 (mitochondrial carrier, citrate transporter), member 1 [Source:MGI Symbol;Acc:MGI:1345283]	-	1146	1068	1422	679	811	767	29.4318	26.1962	31.6935	15.4702	19.4325	16.294
ENSMUSG00000041360	3052.56	1871.66	2972.08	1245.19	2017.72	1450.06	0.744762	0.00110826	0.0084842	Pum3	19	27388702	27429820	-	3462	protein_coding	pumilio RNA-binding family member 3 [Source:MGI Symbol;Acc:MGI:106253]	-	2854	1776	3207	1278	1969	1596	45.8159	27.2295	44.6786	18.2007	29.4906	21.1932
ENSMUSG00000023456	5765	4141.68	6042.39	2313.06	4253.72	2952.82	0.744626	0.00103631	0.00806976	Tpi1	6	124810586	124814296	-	2753	protein_coding	triosephosphate isomerase 1 [Source:MGI Symbol;Acc:MGI:98797]	-	5390	3930	6520	2374	4151	3250	108.811	75.7723	114.227	42.5166	78.1828	54.2709
ENSMUSG00000003604	685.596	525.877	773.833	311.785	526.719	347.979	0.74382	0.00141648	0.010158	Aven	2	112492964	112634573	+	5001	protein_coding	apoptosis, caspase activation inhibitor [Source:MGI Symbol;Acc:MGI:1921518]	-	641	499	835	320	514	383	7.12346	5.29624	8.05299	3.15484	5.32931	3.52072
ENSMUSG00000030751	4172.4	3676.92	4907.12	2266.29	3058.87	2295.93	0.743403	2.09E-05	0.00036056	Psma1	7	114264606	114276118	-	2952	protein_coding	proteasome (prosome, macropain) subunit, alpha type 1 [Source:MGI Symbol;Acc:MGI:1347005]	-	3901	3489	5295	2326	2985	2527	73.4428	62.7349	86.5122	38.8488	52.4316	39.3531
ENSMUSG00000037278	1095.24	771.427	1215.89	389.731	919.197	533.325	0.743297	0.00844633	0.0382325	Tmem97	11	78541817	78550777	-	1375	protein_coding	transmembrane protein 97 [Source:MGI Symbol;Acc:MGI:1916321]	-	1024	732	1312	400	897	587	41.3892	28.2574	46.0213	14.3431	33.8263	19.6257
ENSMUSG00000036223	337.985	369.905	388.307	167.584	256.186	231.683	0.742661	0.000341572	0.0034352	Ska1	18	74195299	74207818	-	2669	protein_coding	spindle and kinetochore associated complex subunit 1 [Source:MGI Symbol;Acc:MGI:1913718]	-	316	351	419	172	250	255	6.58003	6.98044	7.57169	3.17734	4.85687	4.3922
ENSMUSG00000020483	1981.92	1750.46	1943.39	1062.99	1320.9	1010.32	0.742158	1.67E-06	4.17E-05	Dynll2	11	87979525	87987533	-	2736	protein_coding	dynein light chain LC8-type 2 [Source:MGI Symbol;Acc:MGI:1915347]	-	1853	1661	2097	1091	1289	1112	37.6399	32.2239	36.9666	19.6604	24.4288	18.6844
ENSMUSG00000020328	1261.03	1118.15	1385.49	548.547	981.706	721.397	0.742045	0.000480709	0.00449303	Nudcd2	11	40733667	40740046	+	2054	protein_coding	NudC domain containing 2 [Source:MGI Symbol;Acc:MGI:1277103]	-	1179	1061	1495	563	958	794	31.9009	27.4182	35.105	13.5143	24.1841	17.7709
ENSMUSG00000032477	2214.02	1421.66	1763.6	837.922	1378.28	1013.04	0.741748	0.000733011	0.00622079	Cdc25a	9	109875579	109893895	+	8023	protein_coding	cell division cycle 25A [Source:MGI Symbol;Acc:MGI:103198]	-	2070	1349	1903	860	1345	1115	14.3391	8.92482	11.4401	5.28501	8.69261	6.38893
ENSMUSG00000056665	1611.85	1784.19	2091.67	1057.15	1187.68	1038.48	0.741562	1.31E-06	3.41E-05	Them6	15	74721204	74724639	+	1784	protein_coding	thioesterase superfamily member 6 [Source:MGI Symbol;Acc:MGI:1925301]	-	1507	1693	2257	1085	1159	1143	46.947	50.3717	61.0189	29.986	33.6863	29.4538
ENSMUSG00000031467	774.371	617.563	803.489	333.22	573.858	407.035	0.741263	0.00073684	0.0062468	Agpat5	8	18846277	18891361	+	10783	protein_coding	1-acylglycerol-3-phosphate O-acyltransferase 5 (lysophosphatidic acid acyltransferase, epsilon) [Source:MGI Symbol;Acc:MGI:1196345]	-	724	586	867	342	560	448	3.73154	2.88458	3.87799	1.56376	2.69286	1.90998
ENSMUSG00000025747	1599.01	1157.14	1503.18	652.8	1120.05	775.91	0.741246	0.000659671	0.00572388	Tyms	5	30058202	30073617	-	6089	protein_coding	thymidylate synthase [Source:MGI Symbol;Acc:MGI:98878]	-	1495	1098	1622	670	1093	854	13.6454	9.57151	12.8479	5.42517	9.30763	6.44766
ENSMUSG00000031700	118.723	134.894	112.136	74.0489	75.8312	69.0506	0.740246	0.00311098	0.0181913	Gpt2	8	85492576	85527560	+	5643	protein_coding	glutamic pyruvate transaminase (alanine aminotransferase) 2 [Source:MGI Symbol;Acc:MGI:1915391]	-	111	128	121	76	74	76	1.09321	1.20399	1.0342	0.66403	0.679965	0.619147
ENSMUSG00000031604	1678.16	1489.11	1801.59	947.047	1142.59	886.755	0.739918	2.86E-06	6.62E-05	Msmo1	8	64718139	64733792	-	6144	protein_coding	methylsterol monoxygenase 1 [Source:MGI Symbol;Acc:MGI:1913484]	-	1569	1413	1944	972	1115	976	14.1926	12.2072	15.2606	7.80009	9.40997	7.30279
ENSMUSG00000021024	4134.97	3337.58	5223.14	2050.96	3178.76	2378.61	0.738897	0.000404756	0.00393596	Psma6	12	55384222	55418454	+	1234	protein_coding	proteasome (prosome, macropain) subunit, alpha type 6 [Source:MGI Symbol;Acc:MGI:1347006]	-	3866	3167	5636	2105	3102	2618	174.115	136.225	220.284	84.1049	130.344	97.5314
ENSMUSG00000022184	714.475	697.656	851.68	395.577	509.299	453.372	0.737848	1.52E-05	0.000279281	Fbxo4	15	3965445	3979573	-	2047	protein_coding	F-box protein 4 [Source:MGI Symbol;Acc:MGI:2146220]	-	668	662	919	406	497	499	18.1363	17.1658	21.6534	9.77896	12.5894	11.2066
ENSMUSG00000062070	9074.26	7028.2	9467.64	3775.52	6912.94	4649.1	0.737474	0.000754952	0.00636953	Pgk1	X	106187100	106203699	+	2244	protein_coding	phosphoglycerate kinase 1 [Source:MGI Symbol;Acc:MGI:97555]	-	8484	6669	10216	3875	6746	5117	210.12	157.747	219.576	85.1399	155.879	104.829
ENSMUSG00000026857	504.838	367.798	544.927	227.993	341.24	281.654	0.737424	0.000833327	0.00684164	Ntmt1	2	30807826	30823033	+	2798	protein_coding	N-terminal Xaa-Pro-Lys N-methyltransferase 1 [Source:MGI Symbol;Acc:MGI:1913867]	-	472	349	588	234	333	310	9.37527	6.62067	10.1358	4.12337	6.17108	5.09336
ENSMUSG00000001666	274.88	241.334	357.724	142.252	212.122	170.809	0.736796	0.00176154	0.0119214	Ddt	10	75771230	75773414	-	773	protein_coding	D-dopachrome tautomerase [Source:MGI Symbol;Acc:MGI:1298381]	-	257	229	386	146	207	188	18.4775	15.7246	24.0844	9.31232	13.8853	11.1807
ENSMUSG00000032330	1763.73	1386.88	2266.82	913.92	1295.28	1044.84	0.735831	0.000394579	0.00386308	Cox7a2	9	79755361	79759878	-	944	protein_coding	cytochrome c oxidase subunit 7A2 [Source:MGI Symbol;Acc:MGI:1316715]	-	1649	1316	2446	938	1264	1150	97.0819	73.996	124.972	48.9909	69.4288	56.0036
ENSMUSG00000001700	3723.18	4134.3	4456.72	2484.54	2449.14	2462.2	0.735649	9.60E-09	4.28E-07	Gramd3	18	56432132	56503792	+	2605	protein_coding	GRAM domain containing 3 [Source:MGI Symbol;Acc:MGI:1914815]	-	3481	3923	4809	2550	2390	2710	74.2653	79.9346	89.0379	48.2633	47.5724	47.8246
ENSMUSG00000074656	5943.62	4261.82	5996.05	2614.12	4108.21	3009.15	0.735523	0.000279598	0.00293661	Eif2s2	2	154871410	154892935	-	6755	protein_coding	eukaryotic translation initiation factor 2, subunit 2 (beta) [Source:MGI Symbol;Acc:MGI:1914454]	-	5557	4044	6470	2683	4009	3312	45.7198	31.7768	46.1962	19.583	30.7734	22.5401
ENSMUSG00000026558	2840.79	1778.92	2392.86	1005.51	1956.24	1251.09	0.735358	0.00291239	0.0172461	Uck2	1	167222883	167285320	-	5464	protein_coding	uridine-cytidine kinase 2 [Source:MGI Symbol;Acc:MGI:1931744]	-	2656	1688	2582	1032	1909	1377	27.0151	16.3978	22.7915	9.31222	18.1159	11.5855
ENSMUSG00000039715	223.541	177.049	271.537	101.33	190.603	112.661	0.735141	0.0100877	0.0435507	Wdr34	2	30031546	30048881	-	2359	protein_coding	WD repeat domain 34 [Source:MGI Symbol;Acc:MGI:1919070]	-	209	168	293	104	186	124	4.92388	3.78012	5.99056	2.17365	4.08837	2.41648
ENSMUSG00000060950	758.327	517.446	683.012	303.016	530.818	344.344	0.734225	0.00205982	0.0133972	Trmt61a	12	111678105	111683902	+	2433	protein_coding	tRNA methyltransferase 61A [Source:MGI Symbol;Acc:MGI:2443487]	-	709	491	737	311	518	379	16.1955	10.7118	14.6101	6.30235	11.0396	7.16122
ENSMUSG00000030793	665.274	814.635	1003.67	499.83	471.383	522.422	0.734084	6.95E-05	0.000972222	Pycard	7	127989708	127993867	-	3800	protein_coding	PYD and CARD domain containing [Source:MGI Symbol;Acc:MGI:1931465]	-	622	773	1083	513	460	575	9.09696	10.7974	13.7459	6.65607	6.27681	6.95624
ENSMUSG00000001436	966.894	524.823	860.02	357.578	628.169	429.749	0.73299	0.00505905	0.0260081	Slc19a1	10	77032241	77061002	+	4644	protein_coding	solute carrier family 19 (folate transporter), member 1 [Source:MGI Symbol;Acc:MGI:103182]	-	904	498	928	367	613	473	10.8185	5.69195	9.63792	3.89635	6.84436	4.6823
ENSMUSG00000026031	4426.96	3396.6	3059.19	2242.9	2205.25	2099.68	0.732827	8.71E-06	0.00017422	Cflar	1	58711508	58758884	+	12669	protein_coding	CASP8 and FADD-like apoptosis regulator [Source:MGI Symbol;Acc:MGI:1336166]	-	4139	3223	3301	2302	2152	2311	18.1569	13.5034	12.567	8.95875	8.80774	8.38586
ENSMUSG00000033020	1293.11	946.368	1657.95	589.469	998.102	758.648	0.732737	0.00222032	0.0141512	Polr2f	15	79141009	79151774	+	2595	protein_coding	polymerase (RNA) II (DNA directed) polypeptide F [Source:MGI Symbol;Acc:MGI:1349393]	-	1209	898	1789	605	974	835	25.8928	18.3681	33.2507	11.4948	19.462	14.7924
ENSMUSG00000022814	2228.99	1456.44	1986.02	900.279	1509.45	1004.87	0.732304	0.00113252	0.00861609	Umps	16	33954782	33967038	-	3484	protein_coding	uridine monophosphate synthetase [Source:MGI Symbol;Acc:MGI:1298388]	-	2084	1382	2143	924	1473	1106	33.2437	21.0549	29.6669	13.0761	21.9225	14.5938
ENSMUSG00000024742	410.716	338.29	344.75	170.507	265.409	222.597	0.732257	0.000592809	0.00529607	Fen1	19	10199132	10204169	-	2422	protein_coding	flap structure specific endonuclease 1 [Source:MGI Symbol;Acc:MGI:102779]	-	384	321	372	175	259	245	8.81143	7.03486	7.40792	3.56245	5.54486	4.65031
ENSMUSG00000022186	3303.91	3248	3365.94	1783.02	2297.48	1894.35	0.731327	3.20E-07	9.69E-06	Oxct1	15	4026383	4155344	+	3701	protein_coding	3-oxoacid CoA transferase 1 [Source:MGI Symbol;Acc:MGI:1914291]	-	3089	3082	3632	1830	2242	2085	46.3862	44.2016	47.332	24.379	31.411	25.8986
ENSMUSG00000029447	9616.53	6226.21	9329.55	3927.52	6724.38	4512.82	0.731197	0.00124548	0.00924065	Cct6a	5	129786998	129846371	+	3620	processed_transcript	chaperonin containing Tcp1, subunit 6a (zeta) [Source:MGI Symbol;Acc:MGI:107943]	-	8991	5908	10067	4031	6562	4967	138.035	86.6276	134.128	54.902	93.9923	63.0777
ENSMUSG00000027469	3093.21	2691.56	2939.64	1396.21	2240.09	1620.87	0.730977	8.99E-05	0.00120741	Tpx2	2	152847964	152895321	+	4677	protein_coding	TPX2, microtubule-associated [Source:MGI Symbol;Acc:MGI:1919369]	-	2892	2554	3172	1433	2186	1784	34.3653	28.9853	32.711	15.1065	24.2353	17.5355
ENSMUSG00000041035	359.377	321.428	442.058	215.327	234.667	227.14	0.730973	0.00014083	0.00171394	Gm17018	19	45560615	45579763	+	1995	protein_coding	predicted gene 17018 [Source:MGI Symbol;Acc:MGI:4820566]	-	336	305	477	221	229	250	9.36022	8.11486	11.532	5.46177	5.95192	5.76086
ENSMUSG00000023988	1685.65	1091.8	1486.5	673.261	1091.35	805.893	0.73045	0.000860387	0.00699147	Bysl	17	47599331	47611492	-	3854	protein_coding	bystin-like [Source:MGI Symbol;Acc:MGI:1858419]	-	1576	1036	1604	691	1065	887	22.7266	14.2683	20.0734	8.83997	14.3286	10.5804
ENSMUSG00000085208	1367.98	1427.98	1423.48	804.795	967.36	774.093	0.729191	6.12E-07	1.72E-05	Brip1os	11	86201370	86304443	+	6498	antisense	BRCA1 interacting protein C-terminal helicase 1, opposite strand [Source:MGI Symbol;Acc:MGI:1921288]	-	1279	1355	1536	826	944	852	10.9391	11.0684	11.4009	6.26736	7.53281	6.02768
ENSMUSG00000078153	724.101	672.364	558.828	364.399	423.22	391.589	0.729077	1.73E-05	0.000309564	Psme2b	11	48945354	48946190	-	837	protein_coding	protease (prosome, macropain) activator subunit 2B [Source:MGI Symbol;Acc:MGI:1341073]	-	677	638	603	374	413	431	44.9524	40.4594	34.7472	22.0308	25.5852	23.6724
ENSMUSG00000076598	280.228	288.758	258.562	197.789	149.613	151.73	0.728999	0.000328352	0.00333394	Igkv3-7	6	70607437	70608036	+	359	IG_V_gene	immunoglobulin kappa variable 3-7 [Source:MGI Symbol;Acc:MGI:1330852]	-	262	274	279	203	146	167	40.5599	40.5117	37.4833	27.8796	21.0874	21.3851
ENSMUSG00000027248	14082	11469.2	14934.5	6510.46	10445.2	7472.91	0.7289	0.000166242	0.00195283	Pdia3	2	121413775	121438687	+	3139	protein_coding	protein disulfide isomerase associated 3 [Source:MGI Symbol;Acc:MGI:95834]	-	13166	10883	16115	6682	10193	8225	233.105	184.027	247.609	104.954	168.374	120.458
ENSMUSG00000028466	687.735	725.057	938.794	416.038	535.942	469.726	0.726989	8.22E-05	0.00112225	Creb3	4	43562332	43567060	+	2372	protein_coding	cAMP responsive element binding protein 3 [Source:MGI Symbol;Acc:MGI:99946]	TF_bZIP	643	688	1013	427	523	517	15.0656	15.3957	20.5979	8.8756	11.4328	10.02
ENSMUSG00000026914	2802.28	2374.35	3209.32	1366.98	2098.68	1604.52	0.726229	0.000143018	0.00173128	Psmd14	2	61711694	61800376	+	2820	protein_coding	proteasome (prosome, macropain) 26S subunit, non-ATPase, 14 [Source:MGI Symbol;Acc:MGI:1913284]	-	2620	2253	3463	1403	2048	1766	51.6347	42.4069	59.2285	24.5297	37.657	28.7893
ENSMUSG00000026019	1845.01	1216.16	1739.5	770.694	1265.56	866.767	0.726062	0.00114042	0.00865124	Wdr12	1	60069785	60098645	-	11955	protein_coding	WD repeat domain 12 [Source:MGI Symbol;Acc:MGI:1927241]	-	1725	1154	1877	791	1235	954	8.01916	5.12366	7.57255	3.2622	5.35651	3.6685
ENSMUSG00000019982	798.971	1605.03	1241.84	857.409	569.759	776.819	0.725988	0.00341019	0.0194397	Myb	10	21124935	21160984	-	8933	protein_coding	myeloblastosis oncogene [Source:MGI Symbol;Acc:MGI:97249]	MYB	747	1523	1340	880	556	855	4.64743	9.04955	7.23494	4.85702	3.22732	4.40006
ENSMUSG00000057130	653.509	449.999	759.932	309.836	465.235	352.521	0.725795	0.00183756	0.0123099	Txnl4a	18	80206795	80223533	+	2185	protein_coding	thioredoxin-like 4A [Source:MGI Symbol;Acc:MGI:1351613]	-	611	427	820	318	454	388	15.541	10.3729	18.1005	7.17563	10.7738	8.16339
ENSMUSG00000027858	557.248	600.701	600.532	377.065	360.711	326.173	0.72556	2.92E-06	6.75E-05	Tspan2	3	102734529	102801513	+	4755	protein_coding	tetraspanin 2 [Source:MGI Symbol;Acc:MGI:1917997]	-	521	570	648	387	352	359	6.08943	6.36281	6.57283	4.01277	3.83846	3.47084
ENSMUSG00000051457	882.398	1234.07	978.644	531.009	708.099	633.267	0.72522	8.90E-05	0.00119954	Spn	7	127132232	127137823	-	4681	protein_coding	sialophorin [Source:MGI Symbol;Acc:MGI:98384]	-	825	1171	1056	545	691	697	9.79501	13.2783	10.8806	5.7404	7.65428	6.84517
ENSMUSG00000024359	14001.8	9375.15	12915.1	5788.48	9537.31	6630.67	0.725058	0.000673434	0.00583055	Hspa9	18	34937414	34954357	-	3932	protein_coding	heat shock protein 9 [Source:MGI Symbol;Acc:MGI:96245]	-	13091	8896	13936	5941	9307	7298	185.033	120.09	170.943	74.4956	122.733	85.3258
ENSMUSG00000043439	472.751	337.236	542.147	220.198	352.513	246.22	0.724928	0.00281246	0.0167922	Epop	11	97627389	97629702	-	2314	protein_coding	elongin BC and polycomb repressive complex 2 associated protein [Source:MGI Symbol;Acc:MGI:2143991]	-	442	320	585	226	344	271	10.6157	7.34025	12.1933	4.81537	7.70832	5.38389
ENSMUSG00000021771	5166.04	4049.99	5562.33	2611.2	3540.5	2792.91	0.724562	3.91E-05	0.000607657	Vdac2	14	21825238	21845879	+	4769	protein_coding	voltage-dependent anion channel 2 [Source:MGI Symbol;Acc:MGI:106915]	-	4830	3843	6002	2680	3455	3074	56.2872	42.7728	60.7011	27.7071	37.5652	29.6324
ENSMUSG00000026342	136.905	182.318	165.888	90.6125	129.118	74.5019	0.72451	0.00781386	0.0361428	Slc35f5	1	125560595	125595820	+	2956	protein_coding	solute carrier family 35, member F5 [Source:MGI Symbol;Acc:MGI:1921400]	-	128	173	179	93	126	82	2.40655	3.10646	2.92063	1.55118	2.2102	1.27526
ENSMUSG00000035513	133.697	114.871	96.3816	70.1516	55.3363	82.679	0.724244	0.0103658	0.044413	Ntng2	2	29194541	29253005	-	3990	protein_coding	netrin G2 [Source:MGI Symbol;Acc:MGI:2159341]	-	125	109	104	72	54	91	1.74111	1.45003	1.25715	0.889701	0.701755	1.04848
ENSMUSG00000020661	2678.21	2836.99	2068.5	1531.64	1391.6	1666.3	0.724144	1.00E-05	0.000195773	Dnmt3a	12	3806007	3914443	+	16642	protein_coding	DNA methyltransferase 3A [Source:MGI Symbol;Acc:MGI:1261827]	-	2504	2692	2232	1572	1358	1834	8.36216	8.58606	6.46869	4.65727	4.23116	5.06622
ENSMUSG00000026192	6038.81	4071.07	5413.12	2426.08	4120.5	2851.06	0.724144	0.000834042	0.00684398	Atic	1	71557150	71579631	+	7985	protein_coding	5-aminoimidazole-4-carboxamide ribonucleotide formyltransferase/IMP cyclohydrolase [Source:MGI Symbol;Acc:MGI:1351352]	-	5646	3863	5841	2490	4021	3138	39.2966	25.6788	35.2809	15.3748	26.111	18.0663
ENSMUSG00000032615	255.628	274.004	353.09	183.174	178.306	173.535	0.724094	0.000380872	0.00375431	Nt5m	11	59839447	59880968	+	3361	protein_coding	5',3'-nucleotidase, mitochondrial [Source:MGI Symbol;Acc:MGI:1917127]	-	239	260	381	188	174	191	3.95202	4.1061	5.46744	2.75787	2.68439	2.61249
ENSMUSG00000062248	1257.82	979.037	1293.74	593.366	861.811	684.146	0.723282	0.000130682	0.00161944	Cks2	13	51645232	51650660	+	692	protein_coding	CDC28 protein kinase regulatory subunit 2 [Source:MGI Symbol;Acc:MGI:1913447]	-	1176	929	1396	609	841	753	94.4476	71.258	97.2987	43.3906	63.0166	50.0241
ENSMUSG00000062580	1208.62	870.49	1303.01	543.675	892.554	614.187	0.722659	0.00123149	0.00915397	Timm17a	1	135295213	135313778	-	7893	protein_coding	translocase of inner mitochondrial membrane 17a [Source:MGI Symbol;Acc:MGI:1343131]	-	1130	826	1406	558	871	676	7.95657	5.55472	8.59154	3.48559	5.72191	3.93727
ENSMUSG00000024785	1593.66	1174	1566.2	712.234	1112.87	802.259	0.722488	0.000393309	0.00385833	Rcl1	19	29101375	29143843	+	1803	protein_coding	RNA terminal phosphate cyclase-like 1 [Source:MGI Symbol;Acc:MGI:1913275]	-	1490	1114	1690	731	1086	883	45.9283	32.7955	45.2083	19.9897	31.2319	22.5141
ENSMUSG00000032783	397.881	459.484	431.864	245.531	291.028	245.311	0.722405	3.12E-05	0.000505499	Troap	15	99074575	99083409	+	3520	protein_coding	trophinin associated protein [Source:MGI Symbol;Acc:MGI:1925983]	-	372	436	466	252	284	270	5.8734	6.57458	6.38515	3.52974	4.18351	3.52623
ENSMUSG00000022325	1158.35	866.274	949.915	477.421	788.03	538.776	0.721708	0.000721496	0.00615761	Pop1	15	34495304	34530648	+	3795	protein_coding	processing of precursor 1, ribonuclease P/MRP family, (S. cerevisiae) [Source:MGI Symbol;Acc:MGI:1914974]	-	1083	822	1025	490	769	593	15.8601	11.497	13.0269	6.36603	10.507	7.18345
ENSMUSG00000040749	281.298	190.749	274.317	116.919	174.207	161.724	0.721565	0.00326005	0.0188133	Siah1b	X	164070705	164076493	-	2119	protein_coding	siah E3 ubiquitin protein ligase 1B [Source:MGI Symbol;Acc:MGI:108063]	-	263	181	296	120	170	178	6.89786	4.5339	6.73734	2.79212	4.1599	3.86171
ENSMUSG00000006418	4028.01	4048.94	4252.84	2322.8	2640.77	2516.71	0.721077	4.12E-09	1.94E-07	Rnf114	2	167492645	167516173	+	3356	protein_coding	ring finger protein 114 [Source:MGI Symbol;Acc:MGI:1933159]	-	3766	3842	4589	2384	2577	2770	62.366	60.7659	65.9514	35.0242	39.816	37.9444
ENSMUSG00000026798	248.141	175.995	287.291	123.74	173.182	135.375	0.720917	0.00400295	0.0218582	Coq4	2	29787493	29797935	+	3399	protein_coding	coenzyme Q4 [Source:MGI Symbol;Acc:MGI:1098826]	-	232	167	310	127	169	149	3.79338	2.60789	4.39884	1.8422	2.5781	2.01523
ENSMUSG00000046598	397.881	415.221	480.055	209.481	336.117	239.86	0.720901	0.000790445	0.00659882	Bdh1	16	31422280	31458901	+	3888	protein_coding	3-hydroxybutyrate dehydrogenase, type 1 [Source:MGI Symbol;Acc:MGI:1919161]	-	372	394	518	215	328	264	5.31748	5.37891	6.42586	2.72644	4.37434	3.12153
ENSMUSG00000035455	1847.15	1452.22	1699.65	835.974	1334.22	864.041	0.720727	0.000413381	0.00399873	Fignl1	11	11787431	11808962	-	4839	protein_coding	fidgetin-like 1 [Source:MGI Symbol;Acc:MGI:1890648]	-	1727	1378	1834	858	1302	951	19.8347	15.1153	18.2798	8.7421	13.9515	9.03473
ENSMUSG00000027811	209.636	210.772	265.976	104.253	171.133	141.735	0.720476	0.00307212	0.017984	4930579G24Rik	3	79629079	79632820	+	1970	protein_coding	RIKEN cDNA 4930579G24 gene [Source:MGI Symbol;Acc:MGI:1923189]	-	196	200	287	107	167	156	5.52942	5.38875	7.02657	2.67795	4.39557	3.64039
ENSMUSG00000005846	4583.12	3155.26	4673.58	2052.91	3222.83	2258.68	0.720341	0.000656804	0.00570474	Rsl1d1	16	11192970	11203331	-	2258	protein_coding	ribosomal L1 domain containing 1 [Source:MGI Symbol;Acc:MGI:1913659]	-	4285	2994	5043	2107	3145	2486	105.467	70.3805	107.719	46.0071	72.2207	50.6136
ENSMUSG00000022752	5224.86	3713.81	4660.61	2440.69	3236.15	2578.49	0.720239	4.27E-05	0.000652264	Tomm70a	16	57121703	57156705	+	9777	protein_coding	translocase of outer mitochondrial membrane 70A [Source:MGI Symbol;Acc:MGI:106295]	-	4885	3524	5029	2505	3158	2838	27.7682	19.1317	24.8087	12.6324	16.7483	13.3443
ENSMUSG00000059447	1899.56	1887.47	1980.46	1095.14	1300.4	1106.63	0.720046	1.27E-07	4.22E-06	Hadhb	5	30155248	30184593	+	6595	protein_coding	hydroxyacyl-Coenzyme A dehydrogenase/3-ketoacyl-Coenzyme A thiolase/enoyl-Coenzyme A hydratase (trifunctional protein), beta subunit [Source:MGI Symbol;Acc:MGI:2136381]	-	1776	1791	2137	1124	1269	1218	14.9664	14.4147	15.6285	8.40303	9.97727	8.49029
ENSMUSG00000024601	1201.13	1032.78	1041.66	569.982	707.075	711.403	0.719856	5.73E-06	0.000120898	Isoc1	18	58659482	58679570	+	2563	protein_coding	isochorismatase domain containing 1 [Source:MGI Symbol;Acc:MGI:1913557]	-	1123	980	1124	585	690	783	24.3512	20.2956	21.1517	11.2536	13.9594	14.0444
ENSMUSG00000002325	2656.82	2646.25	2672.74	1417.65	1926.52	1500.94	0.719353	3.34E-06	7.53E-05	Irf9	14	55603571	55610030	+	5386	protein_coding	interferon regulatory factor 9 [Source:MGI Symbol;Acc:MGI:107587]	IRF	2484	2511	2884	1455	1880	1652	25.6315	24.746	25.826	13.3193	18.0991	14.1005
ENSMUSG00000029687	5583.17	4466.26	5282.45	2439.72	4039.55	2833.8	0.719333	0.000257256	0.00275482	Ezh2	6	47530139	47595341	-	6678	protein_coding	enhancer of zeste 2 polycomb repressive complex 2 subunit [Source:MGI Symbol;Acc:MGI:107940]	-	5220	4238	5700	2504	3942	3119	43.4424	33.6852	41.1677	18.4872	30.608	21.4713
ENSMUSG00000046865	5599.21	4143.78	6225.88	2652.12	4087.71	2968.27	0.718156	0.000453913	0.00429297	Fbl	7	28169710	28179269	+	4209	protein_coding	fibrillarin [Source:MGI Symbol;Acc:MGI:95486]	-	5235	3932	6718	2722	3989	3267	69.1237	49.586	76.9819	31.8855	49.1417	35.6829
ENSMUSG00000021458	595.752	506.907	657.063	322.503	358.661	388.864	0.717934	3.91E-05	0.000607657	2010111I01Rik	13	62964893	63326096	+	11294	protein_coding	RIKEN cDNA 2010111I01 gene [Source:MGI Symbol;Acc:MGI:1919311]	-	557	481	709	331	350	428	2.74092	2.26059	3.02779	1.44499	1.60689	1.74215
ENSMUSG00000025626	2968.07	2344.84	2407.69	1475.13	1713.37	1505.48	0.71791	2.17E-06	5.23E-05	Phf6	X	52912266	52956943	+	6946	protein_coding	PHD finger protein 6 [Source:MGI Symbol;Acc:MGI:1918248]	-	2775	2225	2598	1514	1672	1657	22.2033	17.0028	18.0398	10.7467	12.4815	10.9667
ENSMUSG00000018428	514.465	339.343	385.526	174.405	336.117	243.494	0.717336	0.0057266	0.0283579	Akap1	11	88830792	88864586	-	4390	protein_coding	A kinase (PRKA) anchor protein 1 [Source:MGI Symbol;Acc:MGI:104729]	-	481	322	416	179	328	268	6.08934	3.89328	4.57042	2.01036	3.87413	2.80647
ENSMUSG00000028729	3061.12	2013.93	3134.26	1379.65	2025.92	1589.98	0.716837	0.000581055	0.00520686	Ebna1bp2	4	118620799	118627776	+	3553	protein_coding	EBNA1 binding protein 2 [Source:MGI Symbol;Acc:MGI:1916322]	-	2862	1911	3382	1416	1977	1750	44.7676	28.5489	45.9099	19.6495	28.852	22.6429
ENSMUSG00000068184	326.22	218.149	366.991	170.507	212.122	172.626	0.716613	0.00256636	0.0158167	Ndufaf2	13	108002715	108158623	-	2978	protein_coding	NADH:ubiquinone oxidoreductase complex assembly factor 2 [Source:MGI Symbol;Acc:MGI:1922847]	-	305	207	396	175	207	190	5.692	3.68952	6.41355	2.89733	3.60421	2.93305
ENSMUSG00000036639	409.646	396.252	603.312	264.043	316.646	278.019	0.716244	0.000729353	0.00619638	Nudt1	5	140321656	140338137	+	1473	protein_coding	nudix (nucleoside diphosphate linked moiety X)-type motif 1 [Source:MGI Symbol;Acc:MGI:109280]	-	383	376	651	271	309	306	14.4506	13.5491	21.316	9.07091	10.8773	9.55012
ENSMUSG00000032294	25087.9	16944	24456.8	10096	18067.3	12309.2	0.716198	0.00146713	0.0104277	Pkm	9	59656368	59679375	+	5001	protein_coding	pyruvate kinase, muscle [Source:MGI Symbol;Acc:MGI:97591]	-	23456	16078	26390	10362	17631	13548	260.667	170.647	254.513	102.158	182.804	124.54
ENSMUSG00000031226	1415.05	1385.83	2004.55	948.996	1034.99	943.086	0.715765	5.83E-05	0.000842538	Pbdc1	X	105079756	105117090	+	6098	protein_coding	polysaccharide biosynthesis domain containing 1 [Source:MGI Symbol;Acc:MGI:1914933]	-	1323	1315	2163	974	1010	1038	12.0576	11.4462	17.1079	7.8751	8.58813	7.82528
ENSMUSG00000038510	1369.05	801.989	1341	561.213	946.865	631.449	0.715529	0.00394272	0.0216359	Rpf2	10	40223246	40247036	-	1924	protein_coding	ribosome production factor 2 homolog [Source:MGI Symbol;Acc:MGI:1914489]	-	1280	761	1447	576	924	695	36.9738	20.9944	36.2736	14.7605	24.9019	16.6062
ENSMUSG00000021707	1323.06	1035.95	1235.35	546.598	973.509	669.609	0.715447	0.000979532	0.00773777	Dhfr	13	92354726	92389053	+	5347	protein_coding	dihydrofolate reductase [Source:MGI Symbol;Acc:MGI:94890]	-	1237	983	1333	561	950	737	12.8573	9.75815	12.024	5.17293	9.21252	6.33647
ENSMUSG00000027379	1377.61	1198.24	1265.01	632.339	974.533	733.208	0.71524	0.000104485	0.00135804	Bub1	2	127801122	127831865	-	4354	protein_coding	BUB1, mitotic checkpoint serine/threonine kinase [Source:MGI Symbol;Acc:MGI:1100510]	-	1288	1137	1365	649	951	807	16.4406	13.8611	15.1207	7.34921	11.3255	8.5207
ENSMUSG00000021037	4173.47	2867.56	4354.78	1908.71	2882.61	2152.38	0.714912	0.000542392	0.00494131	Ahsa1	12	87266479	87273998	+	4377	protein_coding	AHA1, activator of heat shock protein ATPase 1 [Source:MGI Symbol;Acc:MGI:2387603]	-	3902	2721	4699	1959	2813	2369	49.545	32.9971	51.7793	22.0669	33.3241	24.8816
ENSMUSG00000049800	941.224	924.236	763.639	573.879	524.67	503.342	0.714387	5.74E-06	0.000120898	Sertad2	11	20543253	20653021	+	6352	protein_coding	SERTA domain containing 2 [Source:MGI Symbol;Acc:MGI:1931026]	-	880	877	824	589	512	554	7.69949	7.32847	6.25669	4.57182	4.1795	4.00949
ENSMUSG00000030007	8894.57	6353.73	9924.53	3854.44	6745.9	4748.14	0.71386	0.00150498	0.0106371	Cct7	6	85451514	85468475	+	6778	protein_coding	chaperonin containing Tcp1, subunit 7 (eta) [Source:MGI Symbol;Acc:MGI:107184]	-	8316	6029	10709	3956	6583	5226	68.1871	47.2137	76.2035	28.7766	50.3602	35.4452
ENSMUSG00000016256	9491.39	6379.02	10293.4	4554.98	6589.12	4813.55	0.713413	0.000636155	0.00559177	Ctsz	2	174427493	174439039	-	1441	protein_coding	cathepsin Z [Source:MGI Symbol;Acc:MGI:1891190]	-	8874	6053	11107	4675	6430	5298	342.251	222.962	371.758	159.957	231.373	169.02
ENSMUSG00000020897	1912.4	1891.68	2085.18	1025.97	1454.11	1112.99	0.713281	1.80E-05	0.000320668	Aurkb	11	69045647	69051664	+	2946	protein_coding	aurora kinase B [Source:MGI Symbol;Acc:MGI:107168]	-	1788	1795	2250	1053	1419	1225	33.7306	32.3412	36.8364	17.623	24.9755	19.1158
ENSMUSG00000026223	717.683	486.884	686.719	325.426	487.779	341.619	0.712628	0.00126934	0.00940009	Itm2c	1	85894281	85908675	+	2491	protein_coding	integral membrane protein 2C [Source:MGI Symbol;Acc:MGI:1927594]	-	671	462	741	334	476	376	14.9706	9.84447	14.3474	6.61085	9.90827	6.93912
ENSMUSG00000042210	166.853	153.864	202.031	95.4842	144.489	79.9533	0.71224	0.00955724	0.041829	Abhd14a	9	106440051	106447678	-	2111	protein_coding	abhydrolase domain containing 14A [Source:MGI Symbol;Acc:MGI:1915894]	-	156	146	218	98	141	88	4.10701	3.67104	4.98076	2.28888	3.46334	1.91639
ENSMUSG00000031016	1151.93	1264.63	1066.68	659.62	775.733	692.323	0.711148	1.64E-06	4.13E-05	Wee1	7	110122046	110143286	+	3419	protein_coding	WEE 1 homolog 1 (S. pombe) [Source:MGI Symbol;Acc:MGI:103075]	-	1077	1200	1151	677	757	762	17.5068	18.6297	16.2369	9.76279	11.4805	10.2458
ENSMUSG00000005233	562.595	584.893	682.085	305.939	476.507	336.167	0.711094	0.000499838	0.00463072	Spc25	2	69193895	69206194	-	3188	protein_coding	SPC25, NDC80 kinetochore complex component, homolog (S. cerevisiae) [Source:MGI Symbol;Acc:MGI:1913692]	-	526	555	736	314	465	370	9.16974	9.24057	11.1349	4.85619	7.56309	5.33548
ENSMUSG00000058392	2581.95	1564.98	1679.26	953.867	1471.53	1136.61	0.709874	0.00164396	0.0113138	Rrp1b	17	32036100	32062865	+	7702	protein_coding	ribosomal RNA processing 1 homolog B (S. cerevisiae) [Source:MGI Symbol;Acc:MGI:1919712]	-	2414	1485	1812	979	1436	1251	17.419	10.234	11.347	6.26705	9.66753	7.46696
ENSMUSG00000002307	2727.41	1800	2504.99	1319.24	1568.89	1411.9	0.709807	8.19E-05	0.00111927	Daxx	17	33909414	33915589	+	3058	protein_coding	Fas death domain-associated protein [Source:MGI Symbol;Acc:MGI:1197015]	-	2550	1708	2703	1354	1531	1554	46.3439	29.6466	42.6321	21.8306	25.9599	23.3617
ENSMUSG00000020547	2531.68	1718.85	2654.2	1131.2	1782.03	1309.24	0.709793	0.00101846	0.0079588	Bzw2	12	36091835	36158080	-	5413	protein_coding	basic leucine zipper and W2 domains 2 [Source:MGI Symbol;Acc:MGI:1914162]	-	2367	1631	2864	1161	1739	1441	24.3024	15.9934	25.5189	10.575	16.6581	12.2382
ENSMUSG00000000028	1456.76	1237.23	1492.99	673.261	1136.44	751.379	0.70969	0.000627707	0.00554079	Cdc45	16	18780447	18811987	-	3506	protein_coding	cell division cycle 45 [Source:MGI Symbol;Acc:MGI:1338073]	-	1362	1174	1611	691	1109	827	21.5901	17.7738	22.1621	9.71741	16.4015	10.8439
ENSMUSG00000021591	282.367	257.142	328.995	187.071	179.331	165.358	0.70936	0.000277526	0.00292452	Glrx	13	75839868	75850154	+	5494	protein_coding	glutaredoxin [Source:MGI Symbol;Acc:MGI:2135625]	-	264	244	355	192	175	182	2.67058	2.35736	3.1165	1.72305	1.65164	1.5229
ENSMUSG00000000088	1169.04	1057.02	1502.26	616.75	969.41	696.866	0.708303	0.000712552	0.00609606	Cox5a	9	57521274	57532426	+	2101	protein_coding	cytochrome c oxidase subunit 5A [Source:MGI Symbol;Acc:MGI:88474]	-	1093	1003	1621	633	946	767	28.9124	25.3396	37.2121	14.8546	23.3469	16.7826
ENSMUSG00000027342	9301.01	7543.54	10680.7	4426.37	7239.83	5187.88	0.707752	0.000509726	0.00470858	Pcna	2	132249162	132253314	-	2400	protein_coding	proliferating cell nuclear antigen [Source:MGI Symbol;Acc:MGI:97503]	-	8696	7158	11525	4543	7065	5710	201.371	158.309	231.61	93.3288	152.639	109.374
ENSMUSG00000032596	4893.3	6195.65	5201.83	3701.47	2842.64	3430.72	0.707595	7.83E-06	0.000158555	Uba7	9	107975505	107984060	+	6692	protein_coding	ubiquitin-like modifier activating enzyme 7 [Source:MGI Symbol;Acc:MGI:1349462]	-	4575	5879	5613	3799	2774	3776	37.9948	46.6307	40.4545	27.9897	21.4939	25.9398
ENSMUSG00000026806	700.57	454.214	645.015	345.887	417.072	339.802	0.707411	0.000525678	0.00481669	Ddx31	2	28840406	28905571	+	3534	protein_coding	DEAD/H (Asp-Glu-Ala-Asp/His) box polypeptide 31 [Source:MGI Symbol;Acc:MGI:2682639]	-	655	431	696	355	407	374	10.3006	6.47344	9.49884	4.95275	5.97163	4.86514
ENSMUSG00000007050	1189.37	862.059	1311.35	649.877	809.549	601.467	0.707115	0.000368368	0.00365833	Lsm2	17	34981862	34985891	+	3152	protein_coding	LSM2 homolog, U6 small nuclear RNA and mRNA degradation associated [Source:MGI Symbol;Acc:MGI:90676]	-	1112	818	1415	667	790	662	19.6069	13.775	21.652	10.4334	12.9959	9.65521
ENSMUSG00000068758	267.393	310.889	367.918	184.148	190.603	205.335	0.70678	0.000374179	0.00369983	Il3ra	14	14346275	14356011	+	2967	protein_coding	interleukin 3 receptor, alpha chain [Source:MGI Symbol;Acc:MGI:96553]	-	250	295	397	189	186	226	4.68287	5.27751	6.45358	3.14072	3.25058	3.50172
ENSMUSG00000031939	3499.64	2336.41	3029.53	1612.51	2086.38	1733.53	0.706736	0.000110128	0.00141402	Taf1d	9	15306214	15316991	+	8949	protein_coding	TATA-box binding protein associated factor, RNA polymerase I, D [Source:MGI Symbol;Acc:MGI:1922566]	-	3272	2217	3269	1655	2036	1908	20.3202	13.1497	17.6185	9.11817	11.7969	9.80153
ENSMUSG00000023505	1672.81	1690.39	2135.22	927.56	1468.46	974.885	0.706425	0.00051674	0.00475401	Cdca3	6	124829547	124833701	+	2866	protein_coding	cell division cycle associated 3 [Source:MGI Symbol;Acc:MGI:1315198]	-	1564	1604	2304	952	1433	1073	30.3284	29.7066	38.7734	16.3774	25.926	17.2113
ENSMUSG00000006315	719.823	653.394	877.629	440.396	482.655	457.914	0.705637	2.86E-05	0.000469755	Tmem147	7	30727701	30729540	-	1112	protein_coding	transmembrane protein 147 [Source:MGI Symbol;Acc:MGI:1915011]	-	673	620	947	452	471	504	33.6356	29.5945	41.0746	20.0409	21.9625	20.8361
ENSMUSG00000030978	7757.61	6426.45	7338.9	3647.88	5425	4127.59	0.705371	4.94E-05	0.000735661	Rrm1	7	102441695	102469771	+	11012	protein_coding	ribonucleotide reductase M1 [Source:MGI Symbol;Acc:MGI:98180]	-	7253	6098	7919	3744	5294	4543	36.605	29.3931	34.6842	16.7631	24.9277	18.9656
ENSMUSG00000021957	9338.44	8490.96	10573.2	4854.1	6933.43	5638.53	0.704865	2.57E-05	0.000431233	Tkt	14	30548359	30574720	+	7355	protein_coding	transketolase [Source:MGI Symbol;Acc:MGI:105992]	-	8731	8057	11409	4982	6766	6206	65.9737	58.1453	74.8157	33.3968	47.6995	38.7899
ENSMUSG00000071662	1413.98	1119.2	1862.76	853.512	1012.45	832.241	0.70478	0.000431396	0.00412923	Polr2g	19	8793129	8798557	-	868	protein_coding	polymerase (RNA) II (DNA directed) polypeptide G [Source:MGI Symbol;Acc:MGI:1914960]	-	1322	1062	2010	876	988	916	84.645	64.9425	111.687	49.7587	59.0204	48.5139
ENSMUSG00000022021	709.127	746.134	645.015	400.449	461.136	427.023	0.704604	4.61E-06	9.99E-05	Diaph3	14	86655367	87141235	-	5569	protein_coding	diaphanous related formin 3 [Source:MGI Symbol;Acc:MGI:1927222]	-	663	708	696	411	450	470	6.61646	6.74808	6.02781	3.63872	4.18987	3.87981
ENSMUSG00000027108	2471.78	1924.35	2684.78	1205.24	1759.49	1381.92	0.704341	0.000197749	0.00222888	Ola1	2	73092801	73218924	-	3561	protein_coding	Obg-like ATPase 1 [Source:MGI Symbol;Acc:MGI:1914309]	-	2311	1826	2897	1237	1717	1521	36.0676	27.2178	39.2378	17.127	25.0013	19.6357
ENSMUSG00000031403	4722.16	3596.83	4419.65	2161.06	3263.82	2395.87	0.70398	0.000168001	0.00196911	Dkc1	X	75095854	75109777	+	4121	protein_coding	dyskeratosis congenita 1, dyskerin [Source:MGI Symbol;Acc:MGI:1861727]	-	4415	3413	4769	2218	3185	2637	59.5412	43.96	55.8152	26.5365	40.0748	29.4169
ENSMUSG00000026049	770.093	642.855	869.288	438.448	510.323	454.28	0.702731	4.34E-05	0.00065986	Tex30	1	44086613	44102441	-	1926	protein_coding	testis expressed 30 [Source:MGI Symbol;Acc:MGI:1922873]	-	720	610	938	450	498	500	20.7762	16.8112	23.4895	11.5197	13.4072	11.9345
ENSMUSG00000022422	279.159	283.489	283.584	146.149	187.528	186.255	0.702696	0.000298054	0.00308352	Dscc1	15	55076099	55090491	-	4429	protein_coding	DNA replication and sister chromatid cohesion 1 [Source:MGI Symbol;Acc:MGI:1919357]	-	261	269	306	150	183	205	3.2751	3.22382	3.33229	1.66982	2.14245	2.12784
ENSMUSG00000024014	3067.54	2985.59	3164.84	1501.44	2397.91	1767.15	0.702207	0.000111049	0.00142239	Pim1	17	29490812	29496111	+	2638	protein_coding	proviral integration site 1 [Source:MGI Symbol;Acc:MGI:97584]	-	2868	2833	3415	1541	2340	1945	60.4218	57.0028	62.4372	28.8013	45.9945	33.8949
ENSMUSG00000027715	3393.76	2982.43	3216.74	1572.57	2464.51	1859.82	0.702181	9.67E-05	0.00127543	Ccna2	3	36564865	36572150	-	4083	protein_coding	cyclin A2 [Source:MGI Symbol;Acc:MGI:108069]	-	3173	2830	3471	1614	2405	2047	43.1897	36.7901	41.0018	19.4898	30.5422	23.0477
ENSMUSG00000038046	360.446	248.711	375.332	164.661	262.335	178.986	0.701857	0.00459617	0.0242487	Mrm3	11	76243715	76250619	+	1935	protein_coding	mitochondrial rRNA methyltransferase 3 [Source:MGI Symbol;Acc:MGI:1914640]	-	337	236	405	169	256	197	9.67918	6.47374	10.0949	4.30616	6.85999	4.68032
ENSMUSG00000025613	11335.3	7950.33	11169.1	5080.15	8031.96	5615.81	0.701549	0.000651552	0.00568451	Cct8	16	87483326	87495873	-	3088	protein_coding	chaperonin containing Tcp1, subunit 8 (theta) [Source:MGI Symbol;Acc:MGI:107183]	-	10598	7544	12052	5214	7838	6181	190.738	129.673	188.239	83.2488	131.611	92.0177
ENSMUSG00000035704	730.518	623.886	671.891	349.784	523.645	373.418	0.701341	0.000293208	0.00304331	Alg8	7	97371606	97392185	+	2784	protein_coding	asparagine-linked glycosylation 8 (alpha-1,3-glucosyltransferase) [Source:MGI Symbol;Acc:MGI:2141959]	-	683	592	725	359	511	411	13.6346	11.287	12.5602	6.35784	9.51736	6.78676
ENSMUSG00000035049	2131.66	1363.7	1843.3	886.639	1358.81	1038.48	0.701273	0.000895162	0.00720762	Rrp12	19	41862852	41896153	-	4319	protein_coding	ribosomal RNA processing 12 homolog (S. cerevisiae) [Source:MGI Symbol;Acc:MGI:2147437]	-	1993	1294	1989	910	1326	1143	25.6456	15.9029	22.2116	10.3883	15.9193	12.1661
ENSMUSG00000018651	442.803	319.32	408.695	196.814	295.127	228.957	0.700625	0.00132588	0.00971006	Tada2a	11	84078920	84129600	-	2974	protein_coding	transcriptional adaptor 2A [Source:MGI Symbol;Acc:MGI:2144471]	MYB	414	303	441	202	288	252	7.73658	5.40787	7.15196	3.34884	5.0213	3.89538
ENSMUSG00000070953	713.405	480.561	659.843	335.169	423.22	383.412	0.699583	0.000397275	0.00388224	Rabepk	2	34777556	34799912	-	3814	protein_coding	Rab9 effector protein with kelch motifs [Source:MGI Symbol;Acc:MGI:2139530]	-	667	456	712	344	413	422	9.71929	6.34612	9.00382	4.44695	5.6148	5.08653
ENSMUSG00000035208	2172.3	1293.09	1373.44	952.893	1084.18	943.086	0.699156	0.000774705	0.0064879	Slfn8	11	83002158	83020810	-	4091	protein_coding	schlafen 8 [Source:MGI Symbol;Acc:MGI:2672859]	-	2031	1227	1482	978	1058	1038	27.5912	15.9199	17.4722	11.7867	13.4098	11.6643
ENSMUSG00000017499	1495.26	1057.02	1230.72	532.958	1100.58	697.774	0.698724	0.00492525	0.025527	Cdc6	11	98907801	98923940	+	5229	protein_coding	cell division cycle 6 [Source:MGI Symbol;Acc:MGI:1345150]	-	1398	1003	1328	547	1074	768	14.8586	10.1814	12.2492	5.15766	10.65	6.752
ENSMUSG00000031821	608.587	437.352	622.773	249.428	438.591	340.71	0.698677	0.00296214	0.0174755	Gins2	8	120578633	120589304	-	4097	protein_coding	GINS complex subunit 2 (Psf2 homolog) [Source:MGI Symbol;Acc:MGI:1921019]	-	569	415	672	256	428	375	7.71855	5.37658	7.91099	3.08076	5.4168	4.2078
ENSMUSG00000074476	1022.51	1081.26	1326.17	570.956	922.271	621.455	0.698548	0.000796391	0.0066345	Spc24	9	21755442	21760303	-	2573	protein_coding	SPC24, NDC80 kinetochore complex component, homolog (S. cerevisiae) [Source:MGI Symbol;Acc:MGI:1914879]	-	956	1026	1431	586	900	684	20.6494	21.1657	26.8242	11.229	18.1371	12.221
ENSMUSG00000028333	12546.1	10882.2	14946.6	6634.2	9695.12	7322.09	0.698308	0.000143675	0.00173526	Anp32b	4	46450902	46472657	+	1716	protein_coding	acidic (leucine-rich) nuclear phosphoprotein 32 family, member B [Source:MGI Symbol;Acc:MGI:1914878]	-	11730	10326	16128	6809	9461	8059	379.901	319.403	453.305	195.637	285.881	215.901
ENSMUSG00000074578	1804.37	1530.21	2277.94	1066.89	1316.8	1077.55	0.697862	0.000129538	0.00160984	Zfas1	2	167062934	167065862	+	2929	processed_transcript	zinc finger, NFX1-type containing 1, antisense RNA 1 [Source:MGI Symbol;Acc:MGI:1916199]	-	1687	1452	2458	1095	1285	1186	32.01	26.3131	40.4753	18.4323	22.7483	18.6147
ENSMUSG00000038379	619.283	565.924	582.923	318.605	436.542	336.167	0.696933	8.88E-05	0.00119884	Ttk	9	83834689	83872389	+	4919	protein_coding	Ttk protein kinase [Source:MGI Symbol;Acc:MGI:1194921]	-	579	537	629	327	426	370	6.54171	5.79458	6.16739	3.27759	4.49053	3.45792
ENSMUSG00000038489	586.126	461.591	760.859	286.453	509.299	321.63	0.696064	0.00630845	0.0305788	Polr2l	7	141471860	141475132	-	1650	protein_coding	polymerase (RNA) II (DNA directed) polypeptide L [Source:MGI Symbol;Acc:MGI:1913741]	-	548	438	821	294	497	354	18.4581	14.0901	23.9987	8.78512	15.6184	9.86301
ENSMUSG00000030763	352.959	354.097	448.545	199.737	300.251	214.42	0.695805	0.00135153	0.00984337	Lcmt1	7	123369784	123430358	+	3244	protein_coding	leucine carboxyl methyltransferase 1 [Source:MGI Symbol;Acc:MGI:1353593]	-	330	336	484	205	293	236	5.65357	5.49772	7.19602	3.11571	4.6833	3.34442
ENSMUSG00000056612	2768.05	1776.81	3123.13	1088.32	2221.65	1427.35	0.695041	0.00849356	0.038337	Ppp1r14b	19	6975048	6977324	+	919	protein_coding	protein phosphatase 1, regulatory inhibitor subunit 14B [Source:MGI Symbol;Acc:MGI:107682]	-	2588	1686	3370	1117	2168	1571	156.509	97.3792	176.865	59.9269	122.323	78.587
ENSMUSG00000021714	320.872	275.058	334.555	144.201	236.716	194.432	0.694685	0.00202041	0.013192	Cenpk	13	104228611	104252392	+	5231	protein_coding	centromere protein K [Source:MGI Symbol;Acc:MGI:1926210]	-	300	261	361	148	231	214	3.18732	2.64838	3.32851	1.39496	2.28977	1.8807
ENSMUSG00000036777	567.943	558.547	459.666	257.223	389.403	333.442	0.694423	0.000523031	0.00480354	Anln	9	22332012	22389188	-	9063	protein_coding	anillin, actin binding protein [Source:MGI Symbol;Acc:MGI:1920174]	-	531	530	496	264	380	367	3.25621	3.10405	2.6396	1.4362	2.17408	1.86159
ENSMUSG00000020224	1405.42	1139.22	1715.41	692.747	1124.15	816.796	0.694357	0.00131471	0.00963273	Llph	10	120227070	120232582	+	2181	protein_coding	LLP homolog, long-term synaptic facilitation (Aplysia) [Source:MGI Symbol;Acc:MGI:1913475]	-	1314	1081	1851	711	1097	899	33.4834	26.3084	40.9335	16.073	26.0805	18.9493
ENSMUSG00000029551	274.88	264.519	408.695	151.995	245.939	188.981	0.694007	0.00594901	0.0291932	Psmg3	5	139823592	139826885	-	2893	protein_coding	proteasome (prosome, macropain) assembly chaperone 3 [Source:MGI Symbol;Acc:MGI:1913756]	-	257	251	441	156	240	208	4.93713	4.60521	7.35221	2.65865	4.30158	3.30525
ENSMUSG00000020922	1347.66	1127.63	1453.14	749.258	986.83	694.14	0.693569	0.00014661	0.001768	Lsm12	11	102162497	102185296	-	2388	protein_coding	LSM12 homolog [Source:MGI Symbol;Acc:MGI:1919592]	-	1260	1070	1568	769	963	764	29.3242	23.7834	31.6694	15.8773	20.9101	14.7078
ENSMUSG00000064090	514.465	524.823	564.388	321.528	364.81	306.185	0.693352	1.72E-05	0.00030871	Vrk2	11	26471322	26593999	-	6591	protein_coding	vaccinia related kinase 2 [Source:MGI Symbol;Acc:MGI:1917172]	-	481	498	609	330	356	337	4.05586	4.01054	4.4565	2.46858	2.80068	2.35055
ENSMUSG00000056394	4800.24	4401.98	4874.68	2270.18	3684.99	2751.12	0.693335	0.000163201	0.00192422	Lig1	7	13277283	13311433	+	4268	protein_coding	ligase I, DNA, ATP-dependent [Source:MGI Symbol;Acc:MGI:101789]	-	4488	4177	5260	2330	3596	3028	58.441	51.9475	59.4414	26.9163	43.6878	32.6153
ENSMUSG00000008450	952.99	690.279	864.654	423.833	672.233	456.097	0.692887	0.0012169	0.00906927	Nutf2	8	105860580	105879330	+	2034	protein_coding	nuclear transport factor 2 [Source:MGI Symbol;Acc:MGI:1915301]	-	891	655	933	435	656	502	24.3454	17.0929	22.1237	10.5444	16.7231	11.346
ENSMUSG00000045282	258.837	318.266	324.361	196.814	196.751	165.358	0.691267	0.000446171	0.00423743	Tmem86b	7	4628040	4631422	-	1917	protein_coding	transmembrane protein 86B [Source:MGI Symbol;Acc:MGI:1915505]	-	242	302	350	202	192	182	7.01589	8.36198	8.8059	5.19534	5.19331	4.36455
ENSMUSG00000031995	1102.73	1180.32	1272.42	626.493	848.49	728.665	0.690657	2.17E-05	0.000373505	St14	9	31089402	31131853	-	7637	protein_coding	suppression of tumorigenicity 14 (colon carcinoma) [Source:MGI Symbol;Acc:MGI:1338881]	-	1031	1120	1373	643	828	802	7.50283	7.7843	8.67112	4.15119	5.62176	4.82772
ENSMUSG00000002984	2896.4	2129.85	2977.64	1304.63	2186.81	1469.14	0.690472	0.00132992	0.00972576	Tomm40	7	19701313	19715438	-	4513	protein_coding	translocase of outer mitochondrial membrane 40 [Source:MGI Symbol;Acc:MGI:1858259]	-	2708	2021	3213	1339	2134	1617	33.3482	23.7698	34.3378	14.6285	24.5185	16.4716
ENSMUSG00000055760	681.318	390.983	635.748	274.761	451.913	332.533	0.690112	0.00615074	0.0299516	Gemin6	17	80224441	80228497	+	1428	protein_coding	gem nuclear organelle associated protein 6 [Source:MGI Symbol;Acc:MGI:1914492]	-	637	371	686	282	441	366	24.7914	13.7902	23.1699	9.73655	16.0131	11.7826
ENSMUSG00000035443	329.428	308.781	407.768	203.635	264.384	181.712	0.68931	0.00133668	0.00976664	Thyn1	9	26999710	27007336	+	2813	protein_coding	thymocyte nuclear protein 1 [Source:MGI Symbol;Acc:MGI:1925112]	-	308	293	440	209	258	200	6.08514	5.52869	7.54415	3.6632	4.7557	3.26851
ENSMUSG00000041438	2218.29	1415.34	1686.68	938.278	1431.57	930.366	0.689185	0.00181279	0.01219	Utp4	8	106893636	106923088	+	3451	protein_coding	UTP4 small subunit processome component [Source:MGI Symbol;Acc:MGI:1096573]	-	2074	1343	1820	963	1397	1024	33.4005	20.6564	25.4363	13.7583	20.9902	13.641
ENSMUSG00000032059	602.17	463.699	544.927	317.631	356.612	325.265	0.68882	6.37E-05	0.000903853	Alg9	9	50775019	50843542	+	3889	protein_coding	asparagine-linked glycosylation 9 (alpha 1,2 mannosyltransferase) [Source:MGI Symbol;Acc:MGI:1924753]	-	563	440	588	326	348	358	8.04563	6.00536	7.29234	4.13299	4.63987	4.2319
ENSMUSG00000027405	9101	5695.07	8758.68	4152.59	5835.93	4629.11	0.688376	0.000741049	0.00627558	Nop56	2	130274430	130279313	+	4099	protein_coding	NOP56 ribonucleoprotein [Source:MGI Symbol;Acc:MGI:1914384]	-	8509	5404	9451	4262	5695	5095	115.369	69.978	111.206	51.2649	72.0411	57.1421
ENSMUSG00000026020	6162.88	3567.32	4932.14	2550.79	3744.42	2809.27	0.687536	0.00148654	0.010546	Nop58	1	59684971	59719044	+	10758	protein_coding	NOP58 ribonucleoprotein [Source:MGI Symbol;Acc:MGI:1933184]	-	5762	3385	5322	2618	3654	3092	29.7667	16.7013	23.86	11.9984	17.6117	13.2129
ENSMUSG00000109324	5435.57	3820.25	5471.51	2429	3946.3	2771.11	0.68736	0.00112135	0.00855659	Prmt1	7	44975989	44986568	-	3425	protein_coding	protein arginine N-methyltransferase 1 [Source:MGI Symbol;Acc:MGI:107846]	-	5082	3625	5904	2493	3851	3050	82.4638	56.1787	83.1407	35.8877	58.3012	40.9383
ENSMUSG00000030316	503.769	433.137	581.07	293.273	341.24	308.911	0.687308	0.00013614	0.0016718	Tamm41	6	115004381	115037876	-	5276	protein_coding	TAM41 mitochondrial translocator assembly and maintenance homolog [Source:MGI Symbol;Acc:MGI:1916221]	-	471	411	627	301	333	340	4.96142	4.13487	5.73179	2.81285	3.27269	2.96254
ENSMUSG00000022385	867.424	769.319	844.266	421.884	627.144	492.44	0.687203	0.000159096	0.00188563	Gtse1	15	85859745	85876573	+	2742	protein_coding	G two S phase expressed protein 1 [Source:MGI Symbol;Acc:MGI:1352755]	-	811	730	911	433	612	542	16.4378	14.1312	16.0243	7.78583	11.5731	9.08703
ENSMUSG00000040688	2060	1318.38	2011.04	929.509	1346.52	1072.1	0.687061	0.00104403	0.00811002	Tbl3	17	24697949	24707660	-	5686	protein_coding	transducin (beta)-like 3 [Source:MGI Symbol;Acc:MGI:2384863]	-	1926	1251	2170	954	1314	1180	18.8252	11.6782	18.4069	8.27229	11.9827	9.54037
ENSMUSG00000022247	2021.49	1393.2	2145.42	1024.02	1385.46	1045.75	0.686732	0.000637834	0.00560154	Brix1	15	10474779	10485947	-	2731	protein_coding	BRX1, biogenesis of ribosomes [Source:MGI Symbol;Acc:MGI:1915082]	-	1890	1322	2315	1051	1352	1151	38.4618	25.6941	40.8843	18.9743	25.6696	19.3751
ENSMUSG00000043243	2372.31	4300.81	3583.73	2426.08	1686.73	2260.5	0.686424	0.00206379	0.0134148	Fam129c	8	71597648	71607936	+	3560	protein_coding	family with sequence similarity 129, member C [Source:MGI Symbol;Acc:MGI:3686743]	-	2218	4081	3867	2490	1646	2488	34.6259	60.8472	52.3904	34.4853	23.9742	32.1285
ENSMUSG00000035351	636.396	501.638	721.009	291.324	535.942	328.899	0.686409	0.0052671	0.0267484	Nup37	10	88146992	88178390	+	3328	protein_coding	nucleoporin 37 [Source:MGI Symbol;Acc:MGI:1919964]	-	595	476	778	299	523	362	9.93626	7.59186	11.2752	4.42968	8.1486	5.00052
ENSMUSG00000006728	6037.74	4787.69	6677.21	3001.91	4514.01	3361.67	0.686356	0.000328851	0.00333474	Cdk4	10	127063534	127067920	+	3249	protein_coding	cyclin-dependent kinase 4 [Source:MGI Symbol;Acc:MGI:88357]	-	5645	4543	7205	3081	4405	3700	96.5614	74.2194	106.958	46.7548	70.3009	52.3531
ENSMUSG00000028066	1447.13	1553.39	1986.02	982.123	1162.06	958.531	0.685124	5.90E-05	0.000850328	Pmf1	3	88394143	88410331	-	4063	protein_coding	polyamine-modulated factor 1 [Source:MGI Symbol;Acc:MGI:1914287]	-	1353	1474	2143	1008	1134	1055	18.5072	19.2564	25.4392	12.232	14.4721	11.937
ENSMUSG00000028214	667.414	750.349	718.228	415.064	406.824	506.068	0.68501	2.26E-05	0.000387487	Gem	4	11704457	11714752	+	2104	protein_coding	GTP binding protein (gene overexpressed in skeletal muscle) [Source:MGI Symbol;Acc:MGI:99844]	-	624	712	775	426	397	557	16.4827	17.9622	17.7658	9.9827	9.78385	12.1703
ENSMUSG00000031697	1312.37	1022.25	1490.21	620.647	1000.15	760.465	0.684208	0.00120258	0.00898964	Orc6	8	85299632	85308278	+	2469	protein_coding	origin recognition complex, subunit 6 [Source:MGI Symbol;Acc:MGI:1929285]	-	1227	970	1608	637	976	837	27.6193	20.8533	31.4118	12.7205	20.4972	15.5846
ENSMUSG00000028156	3165.94	2130.91	2971.15	1416.67	2130.45	1600.88	0.683725	0.000752496	0.00635557	Eif4e	3	138526179	138559696	+	6008	protein_coding	eukaryotic translation initiation factor 4E [Source:MGI Symbol;Acc:MGI:95305]	-	2960	2022	3206	1454	2079	1762	27.3811	17.8639	25.7372	11.9322	17.9428	13.4824
ENSMUSG00000079192	176.48	190.749	231.687	115.945	140.39	117.204	0.683703	0.00222178	0.0141548	AC125149.1	GL456210.1	123792	124928	+	255	protein_coding		-	165	181	250	119	137	129	35.9611	37.6758	47.2854	23.0086	27.8577	23.2562
ENSMUSG00000057541	1444.99	902.105	1084.29	558.29	874.108	704.134	0.683626	0.00190731	0.0126649	Pus7	5	23740648	23783711	-	8289	protein_coding	pseudouridylate synthase 7 [Source:MGI Symbol;Acc:MGI:1925947]	-	1351	856	1170	573	853	775	9.05822	5.48146	6.80787	3.40829	5.33595	4.29823
ENSMUSG00000029486	898.441	598.593	942.501	429.679	608.699	481.537	0.683324	0.0015206	0.010711	Mrpl1	5	96209493	96266727	+	4295	protein_coding	mitochondrial ribosomal protein L1 [Source:MGI Symbol;Acc:MGI:2137202]	-	840	568	1017	441	594	530	10.8694	7.01955	11.4205	5.06244	7.17114	5.67287
ENSMUSG00000024844	3204.44	2610.41	3909.02	1668.05	2501.4	1887.08	0.683309	0.000635324	0.00559177	Banf1	19	5364641	5366645	-	820	protein_coding	barrier to autointegration factor 1 [Source:MGI Symbol;Acc:MGI:1346330]	-	2996	2477	4218	1712	2441	2077	203.057	160.338	248.096	102.938	154.354	116.443
ENSMUSG00000024732	951.92	574.354	915.625	444.294	658.912	418.846	0.682777	0.00446871	0.0237902	Ccdc86	19	10941481	10949266	-	5774	protein_coding	coiled-coil domain containing 86 [Source:MGI Symbol;Acc:MGI:1277220]	-	890	545	988	456	643	461	8.56649	5.01007	8.25292	3.89379	5.7743	3.67041
ENSMUSG00000028811	2742.39	1888.52	2719.07	1165.3	2001.33	1413.72	0.682533	0.00205382	0.0133692	Yars	4	129189760	129219607	+	5943	protein_coding	tyrosyl-tRNA synthetase [Source:MGI Symbol;Acc:MGI:2147627]	-	2564	1792	2934	1196	1953	1556	23.9774	16.005	23.8112	9.92224	17.0397	12.0363
ENSMUSG00000028678	932.668	968.499	1053.71	482.292	791.104	568.759	0.682407	0.000555327	0.00504468	Kif2c	4	117159639	117182639	-	4363	protein_coding	kinesin family member 2C [Source:MGI Symbol;Acc:MGI:1921054]	-	872	919	1137	495	772	626	11.1076	11.1803	12.5691	5.59377	9.17481	6.59598
ENSMUSG00000026112	3779.87	2811.7	2884.96	1977.89	2108.93	1820.75	0.681791	2.09E-05	0.00036056	Coa5	1	37417084	37430103	-	5220	protein_coding	cytochrome C oxidase assembly factor 5 [Source:MGI Symbol;Acc:MGI:1923428]	-	3534	2668	3113	2030	2058	2004	37.6258	27.1294	28.7631	19.1739	20.4428	17.6489
ENSMUSG00000028671	460.986	428.922	527.319	237.736	348.414	298.008	0.681744	0.000522173	0.00479843	Gale	4	135963727	135968178	+	2370	protein_coding	galactose-4-epimerase, UDP [Source:MGI Symbol;Acc:MGI:1921496]	-	431	407	569	244	340	328	10.1069	9.11529	11.5795	5.07605	7.43867	6.36232
ENSMUSG00000024587	5414.18	3830.79	5111.93	2453.36	3794.63	2703.88	0.681617	0.000667936	0.00578611	Nars	18	64499665	64516557	-	2632	protein_coding	asparaginyl-tRNA synthetase [Source:MGI Symbol;Acc:MGI:1917473]	-	5062	3635	5516	2518	3703	2976	106.887	73.3066	101.08	47.1687	72.9512	51.9801
ENSMUSG00000030346	870.632	760.888	925.819	427.73	668.134	499.708	0.68134	0.000480729	0.00449303	Rad51ap1	6	126923050	126939587	-	4813	protein_coding	RAD51 associated protein 1 [Source:MGI Symbol;Acc:MGI:1098224]	-	814	722	999	439	652	550	9.39936	7.96243	10.011	4.4971	7.02419	5.25336
ENSMUSG00000037544	1189.37	1263.58	1261.3	643.057	885.38	789.539	0.680462	2.30E-05	0.000392807	Dlgap5	14	47387779	47418407	-	6805	protein_coding	DLG associated protein 5 [Source:MGI Symbol;Acc:MGI:2183453]	-	1112	1199	1361	660	864	869	9.08168	9.35223	9.64623	4.7819	6.5834	5.87059
ENSMUSG00000024360	7223.9	4929.96	6661.45	3141.23	5001.78	3599.72	0.68023	0.000964033	0.00764873	Etf1	18	34902785	34932007	-	3709	protein_coding	eukaryotic translation termination factor 1 [Source:MGI Symbol;Acc:MGI:2385071]	-	6754	4678	7188	3224	4881	3962	101.203	66.9465	93.4714	42.8571	68.2365	49.1075
ENSMUSG00000025525	400.02	384.659	504.15	263.069	285.904	256.214	0.680216	0.000210915	0.00235388	Apool	X	112311334	112372755	+	3486	protein_coding	apolipoprotein O-like [Source:MGI Symbol;Acc:MGI:1915367]	-	374	365	544	270	279	282	5.96257	5.55763	7.52661	3.81875	4.14994	3.71888
ENSMUSG00000032400	985.077	770.373	836.852	453.063	654.813	510.611	0.679946	0.0002895	0.00301978	Zwilch	9	64137144	64173104	-	4283	protein_coding	zwilch kinetochore protein [Source:MGI Symbol;Acc:MGI:1915264]	-	921	731	903	465	639	562	11.9509	9.05928	10.1687	5.3529	7.73602	6.03224
ENSMUSG00000046591	1008.61	865.22	635.748	497.882	556.437	511.519	0.679935	0.000440399	0.00419363	Ticrr	7	79660196	79698148	+	10007	protein_coding	TOPBP1-interacting checkpoint and replication regulator [Source:MGI Symbol;Acc:MGI:1924261]	-	943	821	686	511	543	563	5.23718	4.35475	3.30634	2.51768	2.81359	2.58639
ENSMUSG00000020849	11220.9	9113.79	11821.6	5797.25	8154.93	6126.42	0.67952	9.96E-05	0.00130684	Ywhae	11	75732869	75765845	+	2568	protein_coding	tyrosine 3-monooxygenase/tryptophan 5-monooxygenase activation protein, epsilon polypeptide [Source:MGI Symbol;Acc:MGI:894689]	-	10491	8648	12756	5950	7958	6743	227.045	178.75	239.578	114.237	160.684	120.711
ENSMUSG00000031353	9004.74	6875.39	9597.38	4612.47	6450.77	4847.17	0.679351	0.000214087	0.00238258	Rbbp7	X	162760402	162779092	+	2909	protein_coding	retinoblastoma binding protein 7, chromatin remodeling factor [Source:MGI Symbol;Acc:MGI:1194910]	-	8419	6524	10356	4734	6295	5335	160.845	119.04	171.702	80.2359	112.206	84.3103
ENSMUSG00000030188	244.932	223.419	350.31	135.432	221.345	155.364	0.679297	0.00901695	0.0400277	Magohb	6	131284388	131293244	-	1720	protein_coding	mago homolog B, exon junction complex core component [Source:MGI Symbol;Acc:MGI:1913691]	-	229	212	378	139	216	171	7.3994	6.54232	10.5996	3.98447	6.51164	4.57044
ENSMUSG00000026196	750.84	715.572	637.601	380.962	540.041	393.407	0.679173	0.000260112	0.00277978	Bard1	1	71027498	71103146	-	5659	protein_coding	BRCA1 associated RING domain 1 [Source:MGI Symbol;Acc:MGI:1328361]	-	702	679	688	391	527	433	6.89425	6.36875	5.86376	3.4066	4.82876	3.51753
ENSMUSG00000022881	928.389	816.743	1123.22	457.934	755.238	579.661	0.678715	0.00130781	0.00961333	Rfc4	16	23113943	23127737	-	1533	protein_coding	replication factor C (activator 1) 4 [Source:MGI Symbol;Acc:MGI:2146571]	-	868	775	1212	470	737	638	31.4679	26.8339	38.1319	15.1161	24.9282	19.1324
ENSMUSG00000028693	5021.65	3793.9	5372.35	2286.75	3795.66	2786.55	0.677971	0.00108137	0.00833031	Nasp	4	116601052	116627941	-	7518	protein_coding	nuclear autoantigenic sperm protein (histone-binding) [Source:MGI Symbol;Acc:MGI:1355328]	-	4695	3600	5797	2347	3704	3067	34.7075	25.417	37.1902	15.392	25.5466	18.7543
ENSMUSG00000036860	472.751	372.013	493.956	249.428	308.448	279.837	0.677206	0.000333908	0.00337467	Mrpl55	11	59202486	59206134	+	1027	protein_coding	mitochondrial ribosomal protein L55 [Source:MGI Symbol;Acc:MGI:1914462]	-	442	353	533	256	301	308	23.9189	18.2444	25.0314	12.2901	15.1971	13.787
ENSMUSG00000028633	2110.27	1390.04	1939.68	874.947	1509.45	1018.5	0.677151	0.00292524	0.0172964	Ctps	4	120539868	120570276	-	3316	protein_coding	cytidine 5'-triphosphate synthase [Source:MGI Symbol;Acc:MGI:1858304]	-	1973	1319	2093	898	1473	1121	33.0676	21.1132	30.4426	13.352	23.0331	15.5411
ENSMUSG00000021929	2981.97	1867.44	2291.84	1312.42	1718.5	1435.53	0.677105	0.000512772	0.00472939	Kpna3	14	61365211	61439874	-	4298	protein_coding	karyopherin (importin) alpha 3 [Source:MGI Symbol;Acc:MGI:1100863]	-	2788	1772	2473	1347	1677	1580	36.0509	21.8837	27.7514	15.452	20.2317	16.8998
ENSMUSG00000025888	1858.92	1654.56	2142.64	1088.32	1304.5	1145.69	0.677091	1.39E-05	0.000259638	Casp1	9	5298517	5307265	+	1497	protein_coding	caspase 1 [Source:MGI Symbol;Acc:MGI:96544]	-	1738	1570	2312	1117	1273	1261	64.5234	55.6676	74.4893	36.7888	44.0932	38.7243
ENSMUSG00000049488	228.889	209.718	199.25	119.842	125.019	153.547	0.676898	0.00145973	0.0104023	Tmem67	4	12039355	12090020	-	7744	protein_coding	transmembrane protein 67 [Source:MGI Symbol;Acc:MGI:1923928]	-	214	199	215	123	122	169	1.53581	1.36399	1.33906	0.783112	0.816882	1.00326
ENSMUSG00000063524	16289.6	11715.8	16855.7	7024.91	12354.3	8697.65	0.676124	0.00193215	0.0127896	Eno1	4	150236721	150248879	+	5379	protein_coding	enolase 1, alpha non-neuron [Source:MGI Symbol;Acc:MGI:95393]	-	15230	11117	18188	7210	12056	9573	157.358	109.701	163.084	66.0873	116.216	81.8157
ENSMUSG00000026429	263.115	305.62	316.947	157.841	218.271	178.986	0.67559	0.000975348	0.00771624	Ube2t	1	134962565	134974162	+	4836	protein_coding	ubiquitin-conjugating enzyme E2T [Source:MGI Symbol;Acc:MGI:1914446]	-	246	290	342	162	213	197	2.82708	3.183	3.41089	1.65163	2.2838	1.87271
ENSMUSG00000042349	791.484	603.863	568.095	421.884	409.898	397.041	0.675557	0.000156763	0.00186494	Ikbke	1	131254343	131279606	-	9018	protein_coding	inhibitor of kappaB kinase epsilon [Source:MGI Symbol;Acc:MGI:1929612]	-	740	573	613	433	400	437	4.56048	3.37263	3.27852	2.36735	2.29993	2.22772
ENSMUSG00000110631	6134	7070.36	5199.97	3503.68	4104.11	3918.62	0.675029	1.28E-05	0.000241807	Gm42047	8	121833247	121841178	+	5647	lincRNA	predicted gene, 42047 [Source:MGI Symbol;Acc:MGI:5624932]	-	5735	6709	5611	3596	4005	4313	56.4424	63.0615	47.9237	31.3969	36.7747	35.1117
ENSMUSG00000021242	2888.92	3003.51	4094.36	1962.3	2186.81	2106.95	0.675012	5.50E-05	0.000802986	Npc2	12	84754562	84773152	-	5438	protein_coding	NPC intracellular cholesterol transporter 2 [Source:MGI Symbol;Acc:MGI:1915213]	-	2701	2850	4418	2014	2134	2319	27.6042	27.8183	39.1845	18.2602	20.3479	19.6043
ENSMUSG00000002728	1405.42	910.536	1236.28	640.134	874.108	711.403	0.674803	0.000727731	0.00619277	Naa20	2	145902099	145916425	+	3705	protein_coding	N(alpha)-acetyltransferase 20, NatB catalytic subunit [Source:MGI Symbol;Acc:MGI:1915127]	-	1314	864	1334	657	853	783	19.7105	12.378	17.3658	8.74302	11.9378	9.71547
ENSMUSG00000029657	5145.72	2874.93	3832.1	1873.63	3281.24	2273.22	0.674233	0.00542036	0.0273256	Hsph1	5	149614287	149636376	-	7266	protein_coding	heat shock 105kDa/110kDa protein 1 [Source:MGI Symbol;Acc:MGI:105053]	-	4811	2728	4135	1923	3202	2502	36.7984	19.9284	27.4478	13.0487	22.8502	15.83
ENSMUSG00000045799	325.15	361.474	333.629	178.302	266.434	195.34	0.673813	0.00114332	0.00866556	Gm9800	14	8800000	8800335	-	336	processed_pseudogene	predicted gene 9800 [Source:MGI Symbol;Acc:MGI:3710580]	-	304	343	360	183	260	215	50.2833	54.185	51.6762	26.8532	40.1235	29.4164
ENSMUSG00000041057	5598.15	3551.51	4994.24	2497.2	3634.77	2734.77	0.673808	0.000964257	0.00764873	Wdr43	17	71616215	71659031	+	3450	protein_coding	WD repeat domain 43 [Source:MGI Symbol;Acc:MGI:1919765]	-	5234	3370	5389	2563	3547	3010	84.3149	51.8484	75.3385	36.6281	53.3098	40.1086
ENSMUSG00000038335	2110.27	1427.98	1472.6	839.871	1298.35	1004.87	0.672907	0.00145096	0.0103513	Tsr1	11	74898071	74909342	+	3837	protein_coding	TSR1 20S rRNA accumulation [Source:MGI Symbol;Acc:MGI:2144566]	-	1973	1355	1589	862	1267	1106	28.5775	18.7444	19.9738	11.0764	17.1218	13.2511
ENSMUSG00000028896	2734.9	2012.88	2525.38	1151.66	2050.52	1361.02	0.672779	0.00212653	0.0136798	Rcc1	4	132331919	132353605	-	3848	protein_coding	regulator of chromosome condensation 1 [Source:MGI Symbol;Acc:MGI:1913989]	-	2557	1910	2725	1182	2001	1498	36.9305	26.3465	34.1554	15.1449	26.9635	17.8964
ENSMUSG00000036721	145.462	177.049	166.814	87.6895	117.846	101.759	0.672422	0.00425716	0.0229644	Zscan12	13	21362820	21372289	+	5003	protein_coding	zinc finger and SCAN domain containing 12 [Source:MGI Symbol;Acc:MGI:1099444]	zf-C2H2	136	168	180	90	115	112	1.51077	1.78239	1.73528	0.886944	1.19188	1.02915
ENSMUSG00000020307	2590.51	1850.58	3022.12	1212.06	2039.24	1432.8	0.672329	0.00321984	0.0186356	Cdc34	10	79682195	79688398	+	1572	protein_coding	cell division cycle 34 [Source:MGI Symbol;Acc:MGI:102657]	-	2422	1756	3261	1244	1990	1577	85.6271	59.292	100.052	39.0168	65.6395	46.1179
ENSMUSG00000037331	9879.65	6712.04	7101.66	4277.3	5851.3	4739.05	0.67231	0.00036387	0.00362727	Larp1	11	58009064	58062034	+	6829	protein_coding	La ribonucleoprotein domain family, member 1 [Source:MGI Symbol;Acc:MGI:1890165]	-	9237	6369	7663	4390	5710	5216	75.1733	49.5038	54.1214	31.6951	43.3555	35.1132
ENSMUSG00000030123	1830.04	1487	1297.44	884.69	1081.11	930.366	0.671884	0.000101546	0.00132746	Plxnd1	6	115954811	115995005	-	7301	protein_coding	plexin D1 [Source:MGI Symbol;Acc:MGI:2154244]	-	1711	1411	1400	908	1055	1024	13.0244	10.2581	9.24854	6.1318	7.49264	6.44774
ENSMUSG00000042719	2015.08	1047.54	1279.84	795.052	1083.16	847.687	0.67179	0.00457997	0.0242119	Naa25	5	121397936	121444378	+	8298	protein_coding	N(alpha)-acetyltransferase 25, NatB auxiliary subunit [Source:MGI Symbol;Acc:MGI:2442563]	-	1884	994	1381	816	1057	933	12.6182	6.35824	8.0269	4.84843	6.6049	5.1689
ENSMUSG00000062867	8236.78	6545.53	8861.55	4024.95	6136.18	4681.81	0.671784	0.000361189	0.00360281	Impdh2	9	108560286	108565584	+	3077	protein_coding	inosine monophosphate dehydrogenase 2 [Source:MGI Symbol;Acc:MGI:109367]	-	7701	6211	9562	4131	5988	5153	139.094	107.142	149.882	66.193	100.906	76.9879
ENSMUSG00000027203	3211.93	2552.45	4147.19	1626.15	2756.57	1842.56	0.671247	0.00342313	0.0194761	Dut	2	125247190	125258608	+	2410	protein_coding	deoxyuridine triphosphatase [Source:MGI Symbol;Acc:MGI:1346051]	-	3003	2422	4475	1669	2690	2028	69.2513	53.3435	89.5578	34.1447	57.8762	38.6849
ENSMUSG00000032966	3779.87	2996.13	4174.06	1891.17	2878.51	2109.68	0.670818	0.000564605	0.00510266	Fkbp1a	2	151542483	151561692	+	3857	protein_coding	FK506 binding protein 1a [Source:MGI Symbol;Acc:MGI:95541]	-	3534	2843	4504	1941	2809	2322	50.9221	39.1247	56.3218	24.8119	37.763	27.676
ENSMUSG00000025001	4626.97	3149.99	3576.31	1859.02	3103.96	2169.64	0.670694	0.0017571	0.0119038	Hells	19	38930915	38971051	+	7205	protein_coding	helicase, lymphoid specific [Source:MGI Symbol;Acc:MGI:106209]	-	4326	2989	3859	1908	3029	2388	33.3689	22.0199	25.8326	13.0566	21.7987	15.2367
ENSMUSG00000047649	692.014	428.922	656.136	303.99	438.591	374.327	0.67054	0.00288675	0.0171327	Cd3eap	7	19356014	19359483	-	2492	protein_coding	CD3E antigen, epsilon polypeptide associated protein [Source:MGI Symbol;Acc:MGI:1917583]	-	647	407	708	312	428	412	14.4293	8.66903	13.7029	6.17292	8.90555	7.60045
ENSMUSG00000014907	687.735	549.062	669.111	348.81	507.249	342.527	0.670208	0.000948862	0.00755946	Naf1	8	66860217	66890564	+	3094	protein_coding	nuclear assembly factor 1 ribonucleoprotein [Source:MGI Symbol;Acc:MGI:2682306]	-	643	521	722	358	495	377	11.55	8.93803	11.255	5.70489	8.29564	5.60159
ENSMUSG00000019082	1253.54	766.157	990.692	604.084	661.986	626.907	0.669276	0.000570306	0.00513373	Slc25a22	7	141429744	141437892	-	5992	protein_coding	solute carrier family 25 (mitochondrial carrier, glutamate), member 22 [Source:MGI Symbol;Acc:MGI:1915517]	-	1172	727	1069	620	646	690	10.8704	6.44002	8.60466	5.10157	5.59018	5.2938
ENSMUSG00000021065	703.779	777.75	749.738	438.448	525.695	439.743	0.669098	1.63E-05	0.000295673	Fut8	12	77238125	77476338	+	7902	protein_coding	fucosyltransferase 8 [Source:MGI Symbol;Acc:MGI:1858901]	-	658	738	809	450	513	484	4.62784	4.95728	4.93786	2.80776	3.36624	2.81578
ENSMUSG00000019782	1148.72	921.075	1468.89	599.212	916.123	711.403	0.668945	0.00198694	0.0130456	Rwdd1	10	33996555	34019624	-	1601	protein_coding	RWD domain containing 1 [Source:MGI Symbol;Acc:MGI:1913771]	-	1074	874	1585	615	894	783	37.2823	28.9764	47.7491	18.9395	28.9542	22.4833
ENSMUSG00000031954	1911.33	1450.11	2259.41	1010.38	1454.11	1072.1	0.668884	0.00111877	0.00854423	Cfdp1	8	111768491	111854291	-	1178	protein_coding	craniofacial development protein 1 [Source:MGI Symbol;Acc:MGI:1344403]	-	1787	1376	2438	1037	1419	1180	84.308	62.0008	99.8197	43.4028	62.46	46.0497
ENSMUSG00000031701	5614.19	4175.4	5419.61	2779.76	3706.51	3081.84	0.668746	9.11E-05	0.00121743	Dnaja2	8	85537633	85555344	-	2975	protein_coding	DnaJ heat shock protein family (Hsp40) member A2 [Source:MGI Symbol;Acc:MGI:1931882]	-	5249	3962	5848	2853	3617	3392	98.0571	70.689	94.8087	47.2824	63.0415	52.4154
ENSMUSG00000055612	2537.03	2068.73	2738.54	1214.01	1895.78	1511.84	0.668479	0.000479415	0.00449276	Cdca7	2	72476159	72486893	+	3202	protein_coding	cell division cycle associated 7 [Source:MGI Symbol;Acc:MGI:1914203]	-	2372	1963	2955	1246	1850	1664	41.1702	32.5404	44.5106	19.1858	29.9582	23.8903
ENSMUSG00000018286	3117.81	2542.97	4046.17	1788.87	2415.33	1905.25	0.668263	0.000703845	0.00605093	Psmb6	11	70525367	70527858	+	1872	protein_coding	proteasome (prosome, macropain) subunit, beta type 6 [Source:MGI Symbol;Acc:MGI:104880]	-	2915	2413	4366	1836	2357	2097	86.5411	68.4189	112.488	48.3561	65.2858	51.4971
ENSMUSG00000023940	718.753	681.848	688.572	360.501	560.536	394.315	0.668252	0.000588701	0.00526645	Sgo1	17	53674786	53689333	-	3810	protein_coding	shugoshin 1 [Source:MGI Symbol;Acc:MGI:1919665]	-	672	647	743	370	547	434	9.80243	9.01371	9.40571	4.78808	7.44436	5.23667
ENSMUSG00000030681	1607.57	1472.24	1819.2	928.535	1090.33	1064.83	0.668123	7.72E-06	0.000156827	Mvp	7	126986860	127014621	-	7627	protein_coding	major vault protein [Source:MGI Symbol;Acc:MGI:1925638]	-	1503	1397	1963	953	1064	1172	10.952	9.72225	12.4135	6.16061	7.23357	7.06422
ENSMUSG00000041645	4886.88	3407.13	4461.36	2560.53	2940	2527.61	0.668065	6.15E-05	0.000876393	Ddx24	12	103407982	103425830	-	8242	protein_coding	DEAD (Asp-Glu-Ala-Asp) box polypeptide 24 [Source:MGI Symbol;Acc:MGI:1351337]	-	4569	3233	4814	2628	2869	2782	30.809	20.8208	28.1709	15.7209	18.0494	15.5172
ENSMUSG00000019923	2042.88	1525.99	2100.93	1034.74	1447.97	1088.46	0.667296	0.000409565	0.00397298	Zwint	10	72654845	72674964	+	4434	protein_coding	ZW10 interactor [Source:MGI Symbol;Acc:MGI:1289227]	-	1910	1448	2267	1062	1413	1198	23.9402	17.3339	24.6595	11.809	16.5239	12.4208
ENSMUSG00000026683	1171.18	1152.92	1207.55	625.519	896.653	703.226	0.666784	7.88E-05	0.00108183	Nuf2	1	169497934	169531464	-	6341	protein_coding	NUF2, NDC80 kinetochore complex component [Source:MGI Symbol;Acc:MGI:1914227]	-	1095	1094	1303	642	875	774	9.59723	9.15765	9.91093	4.99185	7.15509	5.61143
ENSMUSG00000034906	1489.92	1640.86	1699.65	873.972	1269.66	900.383	0.666696	0.000185746	0.00212376	Ncaph	2	127103809	127133954	-	4307	protein_coding	non-SMC condensin I complex, subunit H [Source:MGI Symbol;Acc:MGI:2444777]	-	1393	1557	1834	897	1239	991	17.9749	19.1884	20.5377	10.2684	14.9163	10.5776
ENSMUSG00000041632	923.042	655.502	898.017	426.756	677.357	457.006	0.666527	0.00239569	0.0150117	Mrps27	13	99344786	99415562	+	2093	protein_coding	mitochondrial ribosomal protein S27 [Source:MGI Symbol;Acc:MGI:1919064]	-	863	622	969	438	661	503	22.9156	15.7741	22.3297	10.3178	16.3756	11.0481
ENSMUSG00000029014	3381.99	2779.03	3585.58	1702.15	2390.73	2048.8	0.666444	0.00010503	0.0013629	Dnajc2	5	21757267	21785251	-	5029	protein_coding	DnaJ heat shock protein family (Hsp40) member C2 [Source:MGI Symbol;Acc:MGI:99470]	MYB	3162	2637	3869	1747	2333	2255	34.9438	27.8325	37.1061	17.1276	24.0546	20.6137
ENSMUSG00000018565	1061.02	988.522	1331.73	621.621	829.019	683.237	0.664842	0.000228452	0.00251599	Elp5	11	69968222	69982517	-	2294	protein_coding	elongator acetyltransferase complex subunit 5 [Source:MGI Symbol;Acc:MGI:1859017]	-	992	938	1437	638	809	752	24.033	21.7037	30.2128	13.7123	18.2861	15.07
ENSMUSG00000026421	1457.83	1540.75	1797.89	986.02	1062.66	978.519	0.664483	3.97E-06	8.78E-05	Csrp1	1	135720061	135752232	+	1956	protein_coding	cysteine and glycine-rich protein 1 [Source:MGI Symbol;Acc:MGI:88549]	-	1363	1462	1940	1012	1037	1077	38.7272	39.6737	47.8366	25.5092	27.49	25.3126
ENSMUSG00000030079	2792.66	2233.13	3094.41	1284.16	2264.69	1576.35	0.664177	0.00213213	0.0137047	Ruvbl1	6	88465409	88497572	+	1899	protein_coding	RuvB-like protein 1 [Source:MGI Symbol;Acc:MGI:1928760]	-	2611	2119	3339	1318	2210	1735	76.4137	59.2284	84.8045	34.2196	60.3437	42.0015
ENSMUSG00000039384	313.385	515.338	510.637	319.58	256.186	269.842	0.664081	0.0034087	0.0194397	Dusp10	1	184013302	184075636	+	3042	protein_coding	dual specificity phosphatase 10 [Source:MGI Symbol;Acc:MGI:1927070]	-	293	489	551	328	250	297	5.35301	8.53245	8.73615	5.31617	4.26133	4.48836
ENSMUSG00000054717	11976	12402.9	15283.9	7038.55	10420.6	7581.03	0.663617	0.000261789	0.00279394	Hmgb2	8	57511907	57515999	+	3003	protein_coding	high mobility group box 2 [Source:MGI Symbol;Acc:MGI:96157]	HMG	11197	11769	16492	7224	10169	8344	207.222	208.022	264.878	118.606	175.585	127.735
ENSMUSG00000057388	1586.18	1275.17	1913.73	847.666	1227.65	940.36	0.663572	0.000904642	0.00727032	Mrpl18	17	12911349	12916345	-	1398	protein_coding	mitochondrial ribosomal protein L18 [Source:MGI Symbol;Acc:MGI:1914931]	-	1483	1210	2065	870	1198	1035	58.9554	45.9412	71.2427	30.6829	44.4339	34.0348
ENSMUSG00000000399	1881.38	1561.82	2122.25	1004.53	1399.8	1112.08	0.662823	0.000241937	0.00262264	Ndufa9	6	126821721	126849136	-	2101	protein_coding	NADH:ubiquinone oxidoreductase subunit A9 [Source:MGI Symbol;Acc:MGI:1913358]	-	1759	1482	2290	1031	1366	1224	46.5296	37.4409	52.5699	24.1945	33.7124	26.7821
ENSMUSG00000051220	948.711	834.658	846.119	399.475	729.619	532.416	0.662668	0.0021313	0.0137047	Ercc6l	X	102141716	102157091	-	5302	protein_coding	excision repair cross-complementing rodent repair deficiency complementation group 6 like [Source:MGI Symbol;Acc:MGI:2654144]	-	887	792	913	410	712	586	9.29765	7.92884	8.30536	3.81266	6.96314	5.08099
ENSMUSG00000030595	1526.28	1376.34	1786.77	950.944	1068.81	943.994	0.662513	1.71E-05	0.000308414	Nfkbib	7	28758251	28767512	-	2169	protein_coding	nuclear factor of kappa light polypeptide gene enhancer in B cells inhibitor, beta [Source:MGI Symbol;Acc:MGI:104752]	-	1427	1306	1928	976	1043	1039	36.564	31.9601	42.8721	22.1858	24.9339	22.0215
ENSMUSG00000033706	1930.58	1459.6	1724.67	922.689	1302.45	1007.59	0.662209	0.000246561	0.00266004	Smyd5	6	85431989	85446435	+	5849	protein_coding	SET and MYND domain containing 5 [Source:MGI Symbol;Acc:MGI:108048]	-	1805	1385	1861	947	1271	1109	17.1508	12.5688	15.3459	7.98275	11.2675	8.71646
ENSMUSG00000028261	882.398	617.563	921.186	417.012	586.155	527.874	0.661662	0.00131026	0.00962538	Ndufaf4	4	24898083	24905001	+	3902	protein_coding	NADH:ubiquinone oxidoreductase complex assembly factor 4 [Source:MGI Symbol;Acc:MGI:1915743]	-	825	586	994	428	572	581	11.7505	7.9714	12.2865	5.40805	7.60105	6.84509
ENSMUSG00000029777	4122.13	3132.08	4302.88	1925.27	3045.54	2336.82	0.66147	0.000818344	0.00674571	Gars	6	55038007	55079500	+	3119	protein_coding	glycyl-tRNA synthetase [Source:MGI Symbol;Acc:MGI:2449057]	-	3854	2972	4643	1976	2972	2572	68.673	50.5775	71.7978	31.236	49.4081	37.9093
ENSMUSG00000029246	2678.21	1641.92	2126.88	1101.97	1738.99	1235.64	0.661431	0.00274778	0.0165179	Ppat	5	76913249	76951578	-	4421	protein_coding	phosphoribosyl pyrophosphate amidotransferase [Source:MGI Symbol;Acc:MGI:2387203]	-	2504	1558	2295	1131	1697	1360	31.4777	18.7056	25.0374	12.6132	19.9033	14.1419
ENSMUSG00000028029	1977.64	1958.07	2445.68	1142.89	1604.75	1289.25	0.661042	0.000146094	0.00176313	Aimp1	3	132660499	132684370	-	5596	protein_coding	aminoacyl tRNA synthetase complex-interacting multifunctional protein 1 [Source:MGI Symbol;Acc:MGI:102774]	-	1849	1858	2639	1173	1566	1419	18.3632	17.6235	22.7452	10.3349	14.5104	11.6572
ENSMUSG00000067995	942.294	822.012	1009.23	520.291	668.134	566.942	0.660633	6.53E-05	0.000922655	Gtf2f2	14	75896937	76010865	-	1467	protein_coding	general transcription factor IIF, polypeptide 2 [Source:MGI Symbol;Acc:MGI:1915955]	-	881	780	1089	534	652	624	33.3761	28.2221	35.8035	17.9471	23.0453	19.5544
ENSMUSG00000006732	918.763	678.687	876.702	400.449	707.075	458.823	0.660251	0.00393814	0.0216257	Mettl1	10	127041414	127046365	+	2907	protein_coding	methyltransferase like 1 [Source:MGI Symbol;Acc:MGI:1339986]	-	859	644	946	411	690	505	16.4224	11.7589	15.6954	6.97078	12.3075	7.98613
ENSMUSG00000037149	4064.38	2827.51	3969.25	1915.53	2834.45	2130.57	0.658752	0.000855118	0.00695578	Ddx1	12	13216973	13249213	-	5080	protein_coding	DEAD (Asp-Glu-Ala-Asp) box polypeptide 1 [Source:MGI Symbol;Acc:MGI:2144727]	-	3800	2683	4283	1966	2766	2345	41.5728	28.0338	40.6642	19.0811	28.2328	21.2212
ENSMUSG00000062054	866.354	1302.57	1283.54	759.002	680.431	747.745	0.658738	0.000415652	0.00401241	Iah1	12	21316389	21323819	+	2631	protein_coding	isoamyl acetate-hydrolyzing esterase 1 homolog [Source:MGI Symbol;Acc:MGI:1914982]	-	810	1236	1385	779	664	823	17.1101	24.9357	25.3896	14.5983	13.0862	14.3803
ENSMUSG00000028609	1344.45	1046.48	1695.02	722.952	1051.39	814.979	0.658696	0.00186772	0.0124594	Magoh	4	107879755	107887424	+	770	protein_coding	mago homolog, exon junction complex core component [Source:MGI Symbol;Acc:MGI:1330312]	-	1257	993	1829	742	1026	897	90.7265	68.4515	114.565	47.5114	69.091	53.554
ENSMUSG00000020952	1524.14	1414.28	1483.72	861.306	1060.61	880.395	0.65849	5.72E-06	0.000120898	Scfd1	12	51377510	51450101	+	13162	protein_coding	Sec1 family domain containing 1 [Source:MGI Symbol;Acc:MGI:1924233]	-	1425	1342	1601	884	1035	969	6.01703	5.41196	5.86674	3.31142	4.0774	3.38448
ENSMUSG00000031231	2179.79	1747.3	2614.35	1309.5	1583.23	1252.9	0.658446	0.000302185	0.00311609	Cox7b	X	106015700	106022450	+	1214	protein_coding	cytochrome c oxidase subunit 7B [Source:MGI Symbol;Acc:MGI:1913392]	-	2038	1658	2821	1344	1545	1379	93.2986	72.492	112.076	54.5839	65.9895	52.2199
ENSMUSG00000038975	2166.95	1470.14	2281.65	957.765	1595.53	1199.3	0.657704	0.00319328	0.0184954	Rabggtb	3	153907287	153913009	-	2421	protein_coding	Rab geranylgeranyl transferase, b subunit [Source:MGI Symbol;Acc:MGI:99537]	-	2026	1395	2462	983	1557	1320	46.5087	30.5847	49.048	20.019	33.3471	25.0651
ENSMUSG00000021018	701.64	509.015	863.727	376.091	532.868	407.035	0.657596	0.00351024	0.0198459	Polr2h	16	20717665	20722267	+	1509	protein_coding	polymerase (RNA) II (DNA directed) polypeptide H [Source:MGI Symbol;Acc:MGI:2384309]	-	656	483	932	386	520	448	24.1604	16.9896	29.7889	12.612	17.8681	13.6483
ENSMUSG00000035215	1428.95	1168.73	1899.83	819.41	1144.64	888.572	0.657427	0.00164017	0.0112926	Lsm7	10	80852821	80855209	-	1601	protein_coding	LSM7 homolog, U6 small nuclear RNA and mRNA degradation associated [Source:MGI Symbol;Acc:MGI:1913344]	-	1336	1109	2050	841	1117	978	46.3772	36.7675	61.7576	25.8994	36.1765	28.0826
ENSMUSG00000097039	166.853	139.11	206.664	100.356	119.895	105.393	0.657183	0.00694637	0.0329563	Pvt1	15	62037986	62378096	+	6996	lincRNA	Pvt1 oncogene [Source:MGI Symbol;Acc:MGI:97824]	-	156	132	223	103	117	116	1.23927	1.00149	1.53739	0.725892	0.867163	0.762251
ENSMUSG00000018923	771.162	755.619	1051.86	501.779	585.13	549.679	0.65676	0.000275905	0.00291131	Med11	11	70451919	70453727	+	1046	protein_coding	mediator complex subunit 11 [Source:MGI Symbol;Acc:MGI:1913422]	-	721	717	1135	515	571	605	38.3083	36.3841	52.335	24.275	28.3054	26.5897
ENSMUSG00000038482	5381.02	3827.62	4719.92	2264.34	3924.78	2647.54	0.656587	0.00222947	0.014181	Tfdp1	8	13338751	13378448	+	3670	protein_coding	transcription factor Dp 1 [Source:MGI Symbol;Acc:MGI:101934]	E2F	5031	3632	5093	2324	3830	2914	76.1865	52.5296	66.9322	31.2215	54.1125	36.5017
ENSMUSG00000027654	280.228	277.166	291.925	157.841	196.751	184.438	0.656523	0.000505054	0.00467359	Fam83d	2	158768093	158786637	+	3991	protein_coding	family with sequence similarity 83, member D [Source:MGI Symbol;Acc:MGI:1919128]	-	262	263	315	162	192	203	3.64846	3.49783	3.80677	2.00132	2.4945	2.33832
ENSMUSG00000027074	1440.71	1326.81	1248.33	807.718	938.667	802.259	0.656072	5.73E-06	0.000120898	Slc43a3	2	84936579	84958509	+	4464	protein_coding	solute carrier family 43, member 3 [Source:MGI Symbol;Acc:MGI:1931054]	-	1347	1259	1347	829	916	883	16.77	14.9701	14.5536	9.15619	10.6399	9.09341
ENSMUSG00000018362	6744.73	5057.48	6637.36	2907.4	5261.04	3536.12	0.655839	0.0026139	0.0160249	Kpna2	11	106988629	106999541	-	2873	protein_coding	karyopherin (importin) alpha 2 [Source:MGI Symbol;Acc:MGI:103561]	-	6306	4799	7162	2984	5134	3892	121.985	88.6624	120.234	51.2091	92.6585	62.2769
ENSMUSG00000016319	13161.1	10728.3	14747.3	6901.17	10212.6	7412.94	0.655688	0.000472704	0.00443369	Slc25a5	X	36795651	36798807	+	1646	protein_coding	solute carrier family 25 (mitochondrial carrier, adenine nucleotide translocator), member 5 [Source:MGI Symbol;Acc:MGI:1353496]	-	12305	10180	15913	7083	9966	8159	415.472	328.278	466.283	212.164	313.947	227.875
ENSMUSG00000034311	1280.28	1279.39	1250.18	686.901	983.756	749.562	0.655005	0.000108077	0.00139559	Kif4	X	100625737	100727214	+	5514	protein_coding	kinesin family member 4 [Source:MGI Symbol;Acc:MGI:108389]	-	1197	1214	1349	705	960	825	12.0647	11.6863	11.7998	6.30386	9.02754	6.87824
ENSMUSG00000086290	792.554	516.392	837.779	431.627	490.853	441.56	0.654901	0.00143027	0.0102383	Snhg12	4	132308623	132311024	+	2402	lincRNA	small nucleolar RNA host gene 12 [Source:MGI Symbol;Acc:MGI:1916721]	-	741	490	904	443	479	486	17.1449	10.828	18.1519	9.09316	10.3402	9.30151
ENSMUSG00000037070	2714.58	2182.55	3033.24	1396.21	2000.3	1642.68	0.654461	0.000372163	0.00368909	Rbmxl1	8	78505269	78508898	-	1695	protein_coding	RNA binding motif protein, X-linked like-1 [Source:MGI Symbol;Acc:MGI:1343045]	-	2538	2071	3273	1433	1952	1808	83.2169	64.8537	93.1331	41.6832	59.7138	49.0364
ENSMUSG00000101892	346.542	258.196	405.915	168.559	266.434	208.06	0.653901	0.00685207	0.0326064	9130401M01Rik	15	58022259	58034325	-	2666	protein_coding	RIKEN cDNA 9130401M01 gene [Source:MGI Symbol;Acc:MGI:1923008]	-	324	245	438	173	260	229	6.75421	4.87787	7.92395	3.19941	5.05683	3.9488
ENSMUSG00000046756	2370.17	1852.69	2580.99	1198.42	1791.26	1338.31	0.652994	0.000759398	0.00638792	Mrps7	11	115603925	115608036	+	2072	protein_coding	mitchondrial ribosomal protein S7 [Source:MGI Symbol;Acc:MGI:1354367]	-	2216	1758	2785	1230	1748	1473	59.4387	45.0353	64.8281	29.2684	43.7438	32.6816
ENSMUSG00000028683	750.84	440.514	717.302	348.81	471.383	394.315	0.652774	0.0041162	0.0223943	Eif2b3	4	117019402	117087306	+	6520	protein_coding	eukaryotic translation initiation factor 2B, subunit 3 [Source:MGI Symbol;Acc:MGI:1313286]	-	702	418	774	358	460	434	5.98383	3.40293	5.7256	2.7072	3.65826	3.06008
ENSMUSG00000039197	690.944	491.099	639.455	310.811	499.051	349.796	0.652261	0.00317797	0.0184668	Adk	14	21052574	21448569	+	8526	protein_coding	adenosine kinase [Source:MGI Symbol;Acc:MGI:87930]	-	646	466	690	319	487	385	4.21092	2.90111	3.9033	1.84472	2.96175	2.0759
ENSMUSG00000041571	4482.58	3968.84	5617.94	2719.35	3429.82	2807.45	0.65174	0.000150919	0.00180624	Selenow	7	15917208	15922402	-	736	protein_coding	selenoprotein W [Source:MGI Symbol;Acc:MGI:1100878]	-	4191	3766	6062	2791	3347	3090	316.468	271.598	397.252	186.968	235.799	193.006
ENSMUSG00000004929	1494.19	952.691	1505.96	638.185	1134.39	745.019	0.651317	0.0074735	0.0348632	Thop1	10	81070035	81082559	+	5059	protein_coding	thimet oligopeptidase 1 [Source:MGI Symbol;Acc:MGI:1354165]	-	1397	904	1625	655	1107	820	15.3469	9.4848	15.4923	6.38353	11.3461	7.45142
ENSMUSG00000067365	972.242	955.852	1077.81	678.132	572.833	663.249	0.650994	1.11E-05	0.000214196	Tmem128	5	38260185	38269634	+	3629	protein_coding	transmembrane protein 128 [Source:MGI Symbol;Acc:MGI:1913559]	-	909	907	1163	696	559	730	13.9209	13.2661	15.4568	9.45598	7.98711	9.24753
ENSMUSG00000043483	129.418	142.271	190.91	95.4842	102.475	97.216	0.650891	0.00880992	0.0393672	Gm6863	12	96922423	96923058	-	636	processed_pseudogene	predicted gene 6863 [Source:MGI Symbol;Acc:MGI:3647386]	-	121	135	206	98	100	107	10.5735	11.2668	15.622	7.5972	8.15282	7.73422
ENSMUSG00000024346	878.119	830.443	1044.44	520.291	710.149	524.239	0.650793	0.000378031	0.00373558	Pfdn1	18	36403679	36454495	-	1077	protein_coding	prefoldin 1 [Source:MGI Symbol;Acc:MGI:1914449]	-	821	788	1127	534	693	577	42.366	38.836	50.4703	24.4461	33.3643	24.6292
ENSMUSG00000026784	375.42	288.758	372.552	183.174	256.186	221.689	0.650134	0.00177383	0.0119892	Pdss1	2	22895522	22940266	+	4248	protein_coding	prenyl (solanesyl) diphosphate synthase, subunit 1 [Source:MGI Symbol;Acc:MGI:1889278]	-	351	274	402	188	250	244	4.59211	3.42366	4.56425	2.18201	3.05155	2.64056
ENSMUSG00000040204	6288.02	5574.93	6601.21	3043.8	5140.12	3583.36	0.650065	0.00089785	0.00722559	Pclaf	9	65890237	65903266	+	4813	protein_coding	PCNA clamp associated factor [Source:MGI Symbol;Acc:MGI:1915276]	-	5879	5290	7123	3124	5016	3944	67.8855	58.3397	71.3797	32.0022	54.0389	37.6713
ENSMUSG00000062933	537.995	432.083	595.898	290.35	391.453	317.088	0.649863	0.000955685	0.00760618	Gm10123	9	96895658	96896147	+	490	processed_pseudogene	predicted pseudogene 10123 [Source:MGI Symbol;Acc:MGI:3704342]	-	503	410	643	298	382	349	57.0508	44.4132	63.2911	29.985	40.4233	32.7431
ENSMUSG00000061458	1438.58	968.499	1354.9	679.107	908.95	810.436	0.64961	0.000764862	0.00642241	Nol10	12	17348458	17430095	+	3021	protein_coding	nucleolar protein 10 [Source:MGI Symbol;Acc:MGI:2684913]	-	1345	919	1462	697	887	892	24.7435	16.1469	23.3413	11.3754	15.2243	13.5739
ENSMUSG00000035232	1083.48	911.59	1140.82	565.11	803.401	631.449	0.649541	0.000324935	0.00330984	Pdk3	X	93764607	93832201	-	2561	protein_coding	pyruvate dehydrogenase kinase, isoenzyme 3 [Source:MGI Symbol;Acc:MGI:2384308]	-	1013	865	1231	580	784	695	21.9831	17.928	23.1833	11.1661	15.8734	12.4757
ENSMUSG00000041506	2005.45	1249.88	2063.86	984.072	1364.96	1043.03	0.649394	0.00263853	0.0161027	Rrp9	9	106475963	106485424	+	2933	protein_coding	RRP9, small subunit (SSU) processome component, homolog (yeast) [Source:MGI Symbol;Acc:MGI:2384313]	-	1875	1186	2227	1010	1332	1148	35.5287	21.4633	36.6215	16.9783	23.5482	17.9937
ENSMUSG00000021807	2765.92	2678.92	3760.74	1774.25	2171.44	1925.24	0.649214	0.000170359	0.00198211	Rtraf	14	19811351	19823824	-	1927	protein_coding	RNA transcription, translation and transport factor [Source:MGI Symbol;Acc:MGI:1915295]	-	2586	2542	4058	1821	2119	2119	74.5824	70.0194	101.568	46.5921	57.0183	50.5521
ENSMUSG00000028977	484.517	609.132	438.351	351.732	255.162	369.784	0.64802	0.00193023	0.0127896	Casz1	4	148804429	148954889	+	12224	protein_coding	castor zinc finger 1 [Source:MGI Symbol;Acc:MGI:1196251]	-	453	578	473	361	249	407	2.05956	2.5098	1.86627	1.45606	1.05621	1.53063
ENSMUSG00000034218	3892.18	3018.26	1744.14	1978.86	1721.57	1821.66	0.64801	0.00747674	0.034868	Atm	9	53439149	53536740	-	10338	protein_coding	ataxia telangiectasia mutated [Source:MGI Symbol;Acc:MGI:107202]	-	3639	2864	1882	2031	1680	2005	19.563	14.7049	8.78033	9.6863	8.42631	8.91596
ENSMUSG00000026864	22204.3	16312.7	22694.2	9590.31	17465.8	12016.6	0.647667	0.00328676	0.0189195	Hspa5	2	34771970	34777547	+	4229	protein_coding	heat shock protein 5 [Source:MGI Symbol;Acc:MGI:95835]	-	20760	15479	24488	9843	17044	13226	272.822	194.281	279.282	114.756	208.977	143.774
ENSMUSG00000030612	832.128	661.825	1085.22	471.575	650.714	525.148	0.647591	0.00240065	0.0150289	Mrpl46	7	78775236	78783531	-	1415	protein_coding	mitochondrial ribosomal protein L46 [Source:MGI Symbol;Acc:MGI:1914558]	-	778	628	1171	484	635	578	30.5571	23.5574	39.9143	16.8645	23.2692	18.7785
ENSMUSG00000036781	2223.64	1471.19	2333.55	1059.09	1637.54	1153.87	0.647068	0.00335011	0.0191797	Rps27l	9	66946086	66949516	+	816	protein_coding	ribosomal protein S27-like [Source:MGI Symbol;Acc:MGI:1915191]	-	2079	1396	2518	1087	1598	1270	141.597	90.807	148.831	65.6786	101.543	71.549
ENSMUSG00000025439	2103.85	1638.75	2508.7	1081.5	1681.61	1231.1	0.64664	0.00208678	0.0134787	Clns1a	7	97696634	97720796	+	3856	protein_coding	chloride channel, nucleotide-sensitive, 1A [Source:MGI Symbol;Acc:MGI:109638]	-	1967	1555	2707	1110	1641	1355	28.3502	21.4051	33.8594	14.1929	22.0666	16.1545
ENSMUSG00000029507	1228.94	879.974	1391.97	619.673	906.9	711.403	0.646108	0.00222728	0.0141728	Pus1	5	110773667	110780659	-	2180	protein_coding	pseudouridine synthase 1 [Source:MGI Symbol;Acc:MGI:1929237]	-	1149	835	1502	636	885	783	29.2923	20.3308	33.2308	14.3842	21.05	16.5118
ENSMUSG00000020492	478.099	579.624	654.283	310.811	391.453	392.498	0.645713	0.000609638	0.00542318	Ska2	11	87109234	87124635	+	3272	protein_coding	spindle and kinetochore associated complex subunit 2 [Source:MGI Symbol;Acc:MGI:1913390]	-	447	550	706	319	382	432	7.59248	8.92224	10.4068	4.80686	6.05362	6.06961
ENSMUSG00000039067	3472.9	2626.22	3706.06	1781.07	2629.5	1858.01	0.645659	0.00103014	0.00803241	Psmd7	8	107580381	107588464	-	2261	protein_coding	proteasome (prosome, macropain) 26S subunit, non-ATPase, 7 [Source:MGI Symbol;Acc:MGI:1351511]	-	3247	2492	3999	1828	2566	2045	79.8126	58.5021	85.3058	39.8621	58.8465	41.5798
ENSMUSG00000022792	847.102	540.631	825.731	426.756	611.773	377.961	0.644908	0.00608802	0.0297191	Yars2	16	16302965	16309640	+	3149	protein_coding	tyrosyl-tRNA synthetase 2 (mitochondrial) [Source:MGI Symbol;Acc:MGI:1917370]	-	792	513	891	438	597	416	13.9779	8.64707	13.6469	6.85782	9.83029	6.0731
ENSMUSG00000024597	811.806	560.654	578.29	353.681	513.398	380.687	0.644874	0.00264163	0.0161055	Slc12a2	18	57878678	57946821	+	6520	protein_coding	solute carrier family 12, member 2 [Source:MGI Symbol;Acc:MGI:101924]	-	759	532	624	363	501	419	6.46969	4.331	4.61599	2.74501	3.98433	2.95431
ENSMUSG00000024683	1049.25	805.15	1189.02	554.393	777.782	616.004	0.644271	0.00116085	0.00875602	Mrpl16	19	11770415	11774944	+	1122	protein_coding	mitochondrial ribosomal protein L16 [Source:MGI Symbol;Acc:MGI:2137219]	-	981	764	1283	569	759	678	48.5921	36.1431	55.152	25.0037	35.0763	27.7797
ENSMUSG00000092486	260.976	323.535	378.112	181.225	234.667	200.792	0.644253	0.00245894	0.015304	2610524H06Rik	5	114821935	114823468	-	947	protein_coding	RIKEN cDNA 2610524H06 gene [Source:MGI Symbol;Acc:MGI:2447819]	-	244	307	408	186	229	221	14.3195	17.2073	20.7796	9.68383	12.5386	10.7283
ENSMUSG00000027215	4005.55	3011.94	3765.37	2186.39	2498.33	2215.98	0.644041	2.76E-05	0.000458035	Cd82	2	93419111	93463140	-	3005	protein_coding	CD82 antigen [Source:MGI Symbol;Acc:MGI:104651]	-	3745	2858	4063	2244	2438	2439	69.2623	50.4826	65.2124	36.8182	42.0682	37.3128
ENSMUSG00000030879	1384.03	1027.51	1731.16	714.183	1065.74	872.218	0.643922	0.00322551	0.0186616	Mrpl17	7	105803206	105811099	-	7605	protein_coding	mitochondrial ribosomal protein L17 [Source:MGI Symbol;Acc:MGI:1351608]	-	1294	975	1868	733	1040	960	9.45637	6.80502	11.8469	4.75214	7.09086	5.80313
ENSMUSG00000022193	2255.73	1797.89	2696.83	1162.37	1798.43	1362.84	0.64309	0.00172491	0.0117428	Psmb5	14	54614119	54618022	-	899	protein_coding	proteasome (prosome, macropain) subunit, beta type 5 [Source:MGI Symbol;Acc:MGI:1194513]	-	2109	1706	2910	1193	1755	1500	130.379	100.726	156.121	65.4282	101.224	76.7046
ENSMUSG00000026974	1433.23	885.244	1192.72	667.415	928.42	653.255	0.642999	0.00275586	0.0165419	Zmynd19	2	24949792	24962075	+	4168	protein_coding	zinc finger, MYND domain containing 19 [Source:MGI Symbol;Acc:MGI:1914437]	-	1340	840	1287	685	906	719	17.8676	10.6973	14.8929	8.10303	11.2711	7.93033
ENSMUSG00000066232	7214.27	4602.21	5195.34	2946.37	4631.85	3318.97	0.642621	0.00273522	0.0164719	Ipo7	7	110018274	110056609	+	11169	protein_coding	importin 7 [Source:MGI Symbol;Acc:MGI:2152414]	-	6745	4367	5606	3024	4520	3653	33.5627	20.7536	24.2084	13.3491	20.984	15.0358
ENSMUSG00000020219	1668.53	1421.66	2389.15	1032.79	1457.19	1021.22	0.642587	0.00358931	0.0201447	Timm13	10	80899450	80900969	-	1371	protein_coding	translocase of inner mitochondrial membrane 13 [Source:MGI Symbol;Acc:MGI:1353432]	-	1560	1349	2578	1060	1422	1124	63.2378	52.2274	90.6929	38.12	53.7808	37.6894
ENSMUSG00000003848	1646.07	1325.76	1831.25	982.123	1223.55	873.126	0.642185	0.000492872	0.00458223	Nob1	8	107412486	107425051	-	3486	protein_coding	NIN1/RPN12 binding protein 1 homolog [Source:MGI Symbol;Acc:MGI:1914869]	-	1539	1258	1976	1008	1194	961	24.5358	19.1548	27.3393	14.2566	17.76	12.6732
ENSMUSG00000039005	446.012	441.568	346.603	229.941	306.399	254.397	0.642035	0.00108165	0.00833031	Tlr4	4	66827584	66930284	+	5556	protein_coding	toll-like receptor 4 [Source:MGI Symbol;Acc:MGI:96824]	-	417	419	374	236	299	280	4.17122	4.00291	3.24666	2.09428	2.79045	2.31679
ENSMUSG00000030045	1121.98	915.806	1116.73	562.187	815.698	645.078	0.641475	0.00044138	0.00419946	Mrpl19	6	81957851	81965958	-	5450	protein_coding	mitochondrial ribosomal protein L19 [Source:MGI Symbol;Acc:MGI:1926274]	-	1049	869	1205	577	796	710	10.6972	8.46345	10.664	5.21992	7.57323	5.98897
ENSMUSG00000024537	946.572	699.764	1097.27	564.136	643.54	552.405	0.641191	0.000858629	0.00698076	Psmg2	18	67641599	67654162	+	1059	protein_coding	proteasome (prosome, macropain) assembly chaperone 2 [Source:MGI Symbol;Acc:MGI:1922901]	-	885	664	1184	579	628	608	46.4448	33.281	53.9242	26.9567	30.7488	26.3935
ENSMUSG00000038372	408.577	338.29	457.813	219.224	319.721	234.409	0.641113	0.00264598	0.0161197	Gmds	13	31819579	32338740	-	3351	protein_coding	GDP-mannose 4, 6-dehydratase [Source:MGI Symbol;Acc:MGI:1891112]	-	382	321	494	225	312	258	6.33546	5.08458	7.11017	3.31049	4.82775	3.53945
ENSMUSG00000006818	1867.47	929.506	1540.25	874.947	1049.34	859.498	0.63991	0.00599057	0.0293336	Sod2	17	13006846	13040063	+	10008	protein_coding	superoxide dismutase 2, mitochondrial [Source:MGI Symbol;Acc:MGI:98352]	-	1746	882	1662	898	1024	946	9.69586	4.67784	8.00961	4.42398	5.30539	4.34544
ENSMUSG00000073411	32609.1	37618.6	44836	23818.4	25192.4	24832.8	0.639909	1.63E-05	0.000296326	H2-D1	17	35262730	35267499	+	2579	protein_coding	histocompatibility 2, D region locus 1 [Source:MGI Symbol;Acc:MGI:95896]	-	30488	35696	48380	24446	24584	27332	657.003	734.67	904.778	467.348	494.272	487.203
ENSMUSG00000036992	754.049	670.256	856.313	424.807	597.427	442.469	0.639881	0.000702931	0.00604635	Nxt1	2	148672601	148676027	+	1116	protein_coding	NTF2-related export protein 1 [Source:MGI Symbol;Acc:MGI:1929619]	-	705	636	924	436	583	487	35.1087	30.2494	39.9333	19.2622	27.0875	20.0611
ENSMUSG00000028383	829.989	831.497	817.39	504.702	530.818	555.13	0.639811	3.93E-06	8.71E-05	Hsdl2	4	59581563	59618689	+	2795	protein_coding	hydroxysteroid dehydrogenase like 2 [Source:MGI Symbol;Acc:MGI:1919729]	-	776	789	882	518	518	611	15.4301	14.9837	15.22	9.1376	9.60976	10.0496
ENSMUSG00000030677	1636.45	1854.8	2124.1	986.995	1459.24	1161.14	0.638847	0.000469129	0.00440798	Kif22	7	127027729	127042471	-	4903	protein_coding	kinesin family member 22 [Source:MGI Symbol;Acc:MGI:109233]	-	1530	1760	2292	1013	1424	1278	17.3428	19.0535	22.5466	10.1867	15.0596	11.9828
ENSMUSG00000074182	727.31	487.938	748.811	349.784	523.645	388.864	0.638677	0.00424324	0.022897	Znhit6	3	145576205	145604795	+	2657	protein_coding	zinc finger, HIT type 6 [Source:MGI Symbol;Acc:MGI:1916996]	-	680	463	808	359	511	428	14.2235	9.2494	14.6672	6.66173	9.97227	7.40529
ENSMUSG00000063810	447.082	395.198	279.877	235.787	241.84	242.586	0.638335	0.0026356	0.0161027	Alms1	6	85587531	85702753	+	20273	protein_coding	ALMS1, centrosome and basal body associated [Source:MGI Symbol;Acc:MGI:1934606]	-	418	375	302	242	236	267	1.1459	0.981833	0.718483	0.588548	0.603613	0.605457
ENSMUSG00000056888	898.441	621.778	665.404	373.168	593.328	437.926	0.638305	0.00363771	0.0203706	Glipr1	10	111985448	112002631	-	1543	protein_coding	GLI pathogenesis-related 1 (glioma) [Source:MGI Symbol;Acc:MGI:1920940]	-	840	590	718	383	579	482	30.2554	20.296	22.4433	12.2382	19.4571	14.3606
ENSMUSG00000025630	3264.34	2581.96	3529.05	1646.61	2487.06	1890.71	0.638295	0.000817598	0.00674571	Hprt	X	52988137	53021659	+	1289	protein_coding	hypoxanthine guanine phosphoribosyl transferase [Source:MGI Symbol;Acc:MGI:96217]	-	3052	2450	3808	1690	2427	2081	131.589	100.888	142.486	64.6425	97.6296	74.218
ENSMUSG00000021048	4324.28	2794.84	3699.57	1916.5	2937.95	2101.5	0.637337	0.00227005	0.0143815	Mthfd1	12	76255298	76319803	+	4442	protein_coding	methylenetetrahydrofolate dehydrogenase (NADP+ dependent), methenyltetrahydrofolate cyclohydrolase, formyltetrahydrofolate synthase [Source:MGI Symbol;Acc:MGI:1342005]	-	4043	2652	3992	1967	2867	2313	50.5842	31.6898	43.3451	21.8328	33.4668	23.938
ENSMUSG00000032218	1294.18	1540.75	1674.63	836.948	1143.62	920.372	0.636994	0.000252377	0.00271371	Ccnb2	9	70407692	70421547	-	1531	protein_coding	cyclin B2 [Source:MGI Symbol;Acc:MGI:88311]	-	1210	1462	1807	859	1116	1013	43.9238	50.687	56.926	27.6632	37.7967	30.4176
ENSMUSG00000022407	2563.77	1788.4	2589.33	1279.29	1768.71	1417.35	0.636729	0.000918192	0.00734795	Adsl	15	80948490	80970946	+	5634	protein_coding	adenylosuccinate lyase [Source:MGI Symbol;Acc:MGI:103202]	-	2397	1697	2794	1313	1726	1560	23.6451	15.9878	23.9187	11.4903	15.8851	12.7291
ENSMUSG00000028443	175.41	186.533	232.613	104.253	141.415	137.193	0.636559	0.00643421	0.0310354	Nudt2	4	41465151	41480926	+	845	protein_coding	nudix (nucleoside diphosphate linked moiety X)-type motif 2 [Source:MGI Symbol;Acc:MGI:1913651]	-	164	177	251	107	138	151	10.7864	11.1184	14.3267	6.24326	8.46812	8.21505
ENSMUSG00000038467	3936.03	3278.56	4681.92	2409.51	2829.32	2414.95	0.636519	0.000126177	0.0015817	Chmp4b	2	154651705	154694785	+	2027	protein_coding	charged multivesicular body protein 4B [Source:MGI Symbol;Acc:MGI:1922858]	-	3680	3111	5052	2473	2761	2658	100.898	81.4649	120.209	60.1526	70.6281	60.2825
ENSMUSG00000027133	1391.51	1133.95	1658.88	820.384	1073.93	798.625	0.636484	0.000863605	0.00701044	Nop10	2	112261926	112263269	+	1109	protein_coding	NOP10 ribonucleoprotein [Source:MGI Symbol;Acc:MGI:1913431]	-	1301	1076	1790	842	1048	879	65.1981	51.4997	77.8483	37.4339	48.9998	36.4374
ENSMUSG00000021474	2633.29	1871.66	2294.62	1188.68	1810.73	1375.56	0.636353	0.00113973	0.00865019	Sfxn1	13	54071869	54108342	+	9841	protein_coding	sideroflexin 1 [Source:MGI Symbol;Acc:MGI:2137677]	-	2462	1776	2476	1220	1767	1514	13.904	9.57917	12.135	6.1123	9.31027	7.07256
ENSMUSG00000071866	28595	24912.2	33450.9	16468.1	22046.4	17455.3	0.635707	0.0001554	0.0018515	Ppia	11	6415443	6419817	+	3508	protein_coding	peptidylprolyl isomerase A [Source:MGI Symbol;Acc:MGI:97749]	-	26735	23639	36095	16902	21514	19212	423.555	357.679	496.267	237.554	317.999	251.769
ENSMUSG00000020537	1517.72	1175.06	1584.74	862.28	984.781	906.743	0.635703	9.46E-05	0.00125485	Drg2	11	60454591	60468754	+	2716	protein_coding	developmentally regulated GTP binding protein 2 [Source:MGI Symbol;Acc:MGI:1342307]	-	1419	1115	1710	885	961	998	29.0364	21.7906	30.3664	16.0656	18.3467	16.8924
ENSMUSG00000046711	5059.08	4103.74	4971.07	2505	3874.56	2718.41	0.635693	0.000719875	0.00614877	Hmga1	17	27556497	27563674	+	2125	protein_coding	high mobility group AT-hook 1 [Source:MGI Symbol;Acc:MGI:96160]	HMGI/HMGY	4730	3894	5364	2571	3781	2992	123.706	97.2661	121.747	59.6523	92.2598	64.7281
ENSMUSG00000036768	2066.42	2062.41	1968.41	1143.86	1533.02	1250.18	0.634896	3.11E-05	0.000504563	Kif15	9	122951046	123018733	+	11020	protein_coding	kinesin family member 15 [Source:MGI Symbol;Acc:MGI:1098258]	-	1932	1957	2124	1174	1496	1376	9.7435	9.42613	9.2961	5.25256	7.03906	5.7402
ENSMUSG00000024217	1665.33	1458.54	2018.45	924.638	1294.25	1093.91	0.634806	0.000516116	0.00475155	Snrpc	17	27838150	27851968	+	6521	protein_coding	U1 small nuclear ribonucleoprotein C [Source:MGI Symbol;Acc:MGI:109489]	-	1557	1384	2178	949	1263	1204	13.2698	11.2654	16.1091	7.17524	10.0428	8.48794
ENSMUSG00000022661	1086.69	973.768	1153.8	758.027	609.724	702.317	0.634778	4.19E-05	0.000643845	Cd200	16	45382135	45409053	-	3321	protein_coding	CD200 antigen [Source:MGI Symbol;Acc:MGI:1196990]	-	1016	924	1245	778	595	773	17.0026	14.7682	18.0812	11.5503	9.28994	10.7004
ENSMUSG00000039055	501.63	431.029	465.227	250.402	367.884	282.562	0.63471	0.00110877	0.0084842	Eme1	11	94644996	94653964	-	2762	protein_coding	essential meiotic structure-specific endonuclease 1 [Source:MGI Symbol;Acc:MGI:3576783]	-	469	409	502	257	359	311	9.4371	7.86003	8.76613	4.58769	6.73962	5.17639
ENSMUSG00000015880	1815.07	1544.96	1584.74	795.052	1392.63	997.599	0.63471	0.00198579	0.0130456	Ncapg	5	45669919	45700546	+	7066	protein_coding	non-SMC condensin I complex, subunit G [Source:MGI Symbol;Acc:MGI:1930197]	-	1697	1466	1710	816	1359	1098	13.3474	11.0125	11.6721	5.69378	9.97265	7.14363
ENSMUSG00000028410	6154.32	4219.66	6019.22	2937.6	4351.07	3275.36	0.63405	0.00141058	0.0101248	Dnaja1	4	40722150	40737149	+	8629	protein_coding	DnaJ heat shock protein family (Hsp40) member A1 [Source:MGI Symbol;Acc:MGI:1270129]	-	5754	4004	6495	3015	4246	3605	37.0594	24.6296	36.3033	17.2271	25.5143	19.2059
ENSMUSG00000054428	727.31	818.85	1018.49	447.217	673.258	533.325	0.633883	0.00172169	0.0117418	Atpif1	4	132530555	132533659	-	1441	protein_coding	ATPase inhibitory factor 1 [Source:MGI Symbol;Acc:MGI:1196457]	-	680	777	1099	459	657	587	26.2261	28.6208	36.7842	15.7048	23.641	18.7268
ENSMUSG00000050608	2045.02	1789.46	2784.87	1189.65	1730.8	1348.3	0.633283	0.0020124	0.0131644	Minos1	4	139101814	139131113	-	2766	protein_coding	mitochondrial inner membrane organizing system 1 [Source:MGI Symbol;Acc:MGI:1913628]	-	1912	1698	3005	1221	1689	1484	38.4172	32.5844	52.3986	21.7645	31.6623	24.6645
ENSMUSG00000028792	4170.27	3371.3	4666.17	2312.08	3051.69	2514.89	0.631967	0.000238388	0.00259658	Ak2	4	128991958	129011529	+	2140	protein_coding	adenylate kinase 2 [Source:MGI Symbol;Acc:MGI:87978]	-	3899	3199	5035	2373	2978	2768	101.258	79.346	113.478	54.6724	72.1565	59.4624
ENSMUSG00000030647	796.832	668.148	1087.07	485.215	657.887	505.16	0.631739	0.00318948	0.0184869	Ndufc2	7	97400003	97407802	+	754	protein_coding	NADH:ubiquinone oxidoreductase subunit C2 [Source:MGI Symbol;Acc:MGI:1344370]	-	745	634	1173	498	642	556	54.9129	44.6316	75.0333	32.5643	44.1498	33.8995
ENSMUSG00000027282	2216.16	1834.77	2443.83	1157.5	1650.87	1384.65	0.631588	0.000414527	0.00400642	Mtch2	2	90847155	90866810	+	8490	protein_coding	mitochondrial carrier 2 [Source:MGI Symbol;Acc:MGI:1929260]	-	2072	1741	2637	1188	1611	1524	13.5635	10.8847	14.9806	6.89911	9.83904	8.25215
ENSMUSG00000025995	2199.04	1390.04	1977.68	1028.89	1437.72	1128.43	0.631063	0.001938	0.012815	Wdr75	1	45795166	45823619	+	4900	protein_coding	WD repeat domain 75 [Source:MGI Symbol;Acc:MGI:1920924]	-	2056	1319	2134	1056	1403	1242	23.3194	14.2881	21.0052	10.6256	14.8466	11.6524
ENSMUSG00000022945	659.927	672.364	784.954	366.347	576.932	426.115	0.629662	0.00156582	0.0109808	Chaf1b	16	93883901	93906115	+	4681	protein_coding	chromatin assembly factor 1, subunit B (p60) [Source:MGI Symbol;Acc:MGI:1314881]	-	617	638	847	376	563	469	7.32548	7.23446	8.72715	3.96035	6.23641	4.606
ENSMUSG00000061479	2503.87	1987.58	2707.03	1260.78	1905	1488.22	0.629506	0.000956884	0.00760809	Snrpa	7	27187005	27196271	-	2964	protein_coding	small nuclear ribonucleoprotein polypeptide A [Source:MGI Symbol;Acc:MGI:1855690]	-	2341	1886	2921	1294	1859	1638	43.8948	33.7744	47.5314	21.5249	32.5212	25.4054
ENSMUSG00000018548	1340.17	1032.78	1067.61	643.057	876.158	705.043	0.629458	0.000456268	0.00430631	Trim37	11	87127077	87220683	+	7214	protein_coding	tripartite motif-containing 37 [Source:MGI Symbol;Acc:MGI:2153072]	-	1253	980	1152	660	855	776	9.65305	7.21065	7.70201	4.51078	6.14547	4.94511
ENSMUSG00000032586	564.735	576.462	712.668	332.246	492.903	374.327	0.629377	0.00151509	0.0106817	Traip	9	107950136	107972270	+	6281	protein_coding	TRAF-interacting protein [Source:MGI Symbol;Acc:MGI:1096377]	-	528	547	769	341	481	412	4.67191	4.62256	5.90507	2.67676	3.97083	3.01549
ENSMUSG00000032397	2100.64	1533.37	2523.53	1002.58	1760.51	1219.29	0.629089	0.0074608	0.0348142	Tipin	9	64281581	64305424	+	1869	protein_coding	timeless interacting protein [Source:MGI Symbol;Acc:MGI:1921571]	-	1964	1455	2723	1029	1718	1342	58.4012	41.3217	70.2694	27.145	47.6627	33.0091
ENSMUSG00000041609	130.488	151.756	164.034	95.4842	83.0044	109.936	0.629087	0.00941099	0.0413261	Bicdl1	5	115648175	115731621	-	6157	protein_coding	BICD family like cargo adaptor 1 [Source:MGI Symbol;Acc:MGI:1922915]	-	122	144	177	98	81	121	1.10124	1.24142	1.38654	0.784768	0.682151	0.903454
ENSMUSG00000003438	1780.84	1392.15	2166.73	986.02	1394.68	1073.92	0.628709	0.0018076	0.0121605	Timm50	7	28305516	28312072	-	2684	protein_coding	translocase of inner mitochondrial membrane 50 [Source:MGI Symbol;Acc:MGI:1913775]	-	1665	1321	2338	1012	1361	1182	34.4763	26.1243	42.0136	18.5901	26.293	20.2453
ENSMUSG00000024194	927.32	938.991	1289.1	623.57	782.906	635.992	0.628416	0.000725641	0.00618471	Cuta	17	26937973	26939478	-	649	protein_coding	cutA divalent cation tolerance homolog [Source:MGI Symbol;Acc:MGI:1914925]	-	867	891	1391	640	764	700	74.2444	72.8714	103.374	48.6205	61.0399	49.5842
ENSMUSG00000028455	1939.14	1485.94	2070.35	937.304	1565.81	1053.02	0.628332	0.00343708	0.0195157	Stoml2	4	43027690	43031710	-	3022	protein_coding	stomatin (Epb7.2)-like 2 [Source:MGI Symbol;Acc:MGI:1913842]	-	1813	1410	2234	962	1528	1159	33.3421	24.7656	35.6547	15.6951	26.2176	17.6311
ENSMUSG00000049882	556.178	457.376	673.744	341.989	409.898	340.71	0.628268	0.00122132	0.00908971	Vcpkmt	12	69577628	69583028	-	1027	protein_coding	valosin containing protein lysine (K) methyltransferase [Source:MGI Symbol;Acc:MGI:2684917]	-	520	434	727	351	400	375	28.1399	22.4307	34.1422	16.8508	20.1955	16.7861
ENSMUSG00000021645	989.355	790.396	1045.37	556.341	741.916	530.599	0.628225	0.000891203	0.00718303	Smn1	13	100124852	100137690	+	2592	protein_coding	survival motor neuron 1 [Source:MGI Symbol;Acc:MGI:109257]	-	925	750	1128	571	724	584	19.8334	15.3586	20.9895	10.8614	14.4833	10.3578
ENSMUSG00000042377	178.619	171.779	173.302	106.202	110.673	121.747	0.628176	0.00316343	0.0184166	Fam83g	11	61684091	61709951	+	6659	protein_coding	family with sequence similarity 83, member G [Source:MGI Symbol;Acc:MGI:1916890]	-	167	163	187	109	108	134	1.39379	1.29928	1.35444	0.807053	0.840968	0.925094
ENSMUSG00000029632	1982.99	1717.79	2414.17	1170.17	1598.6	1191.12	0.627354	0.000751385	0.00634957	Ndufa4	6	11900292	11907497	-	1381	protein_coding	Ndufa4, mitochondrial complex associated [Source:MGI Symbol;Acc:MGI:107686]	-	1854	1630	2605	1201	1560	1311	74.6115	62.6496	90.9791	42.8779	58.5728	43.6414
ENSMUSG00000001674	3041.87	1901.17	2852.52	1531.64	1963.41	1553.64	0.626939	0.00163605	0.0112796	Ddx18	1	121553835	121567989	-	2483	protein_coding	DEAD (Asp-Glu-Ala-Asp) box polypeptide 18 [Source:MGI Symbol;Acc:MGI:1914192]	-	2844	1804	3078	1572	1916	1710	63.6564	38.5642	59.7888	31.2148	40.0114	31.6599
ENSMUSG00000022956	1774.42	1500.7	2239.02	998.686	1484.86	1088.46	0.626897	0.00205808	0.0133914	Atp5o	16	91925214	91931687	-	1972	protein_coding	ATP synthase, H+ transporting, mitochondrial F1 complex, O subunit [Source:MGI Symbol;Acc:MGI:106341]	-	1659	1424	2416	1025	1449	1198	46.7551	38.329	59.0905	25.6272	38.1001	27.928
ENSMUSG00000046179	980.798	930.56	756.225	468.652	692.728	566.033	0.626846	0.00101038	0.0079262	E2f8	7	48866429	48881596	-	5443	protein_coding	E2F transcription factor 8 [Source:MGI Symbol;Acc:MGI:1922038]	E2F	917	883	816	481	676	623	9.36312	8.61086	7.23069	4.35704	6.43981	5.26187
ENSMUSG00000031262	525.16	394.144	460.593	271.838	378.131	244.403	0.62676	0.00355579	0.0200166	Cenpi	X	134308084	134362639	+	5681	protein_coding	centromere protein I [Source:MGI Symbol;Acc:MGI:2147897]	-	491	374	497	279	369	269	4.80337	3.49439	4.21948	2.42138	3.36796	2.1768
ENSMUSG00000032126	943.363	920.021	1190.87	544.649	773.683	661.432	0.626179	0.000716757	0.00612544	Hmbs	9	44336339	44344228	-	3909	protein_coding	hydroxymethylbilane synthase [Source:MGI Symbol;Acc:MGI:96112]	-	882	873	1285	559	755	728	12.5399	11.8542	15.855	7.05067	10.0149	8.56162
ENSMUSG00000002055	1593.66	1743.09	1494.84	944.124	1224.57	963.074	0.625719	7.99E-05	0.00109644	Spag5	11	78301529	78322457	+	5624	protein_coding	sperm associated antigen 5 [Source:MGI Symbol;Acc:MGI:1927470]	-	1490	1654	1613	969	1195	1060	14.7242	15.6104	13.833	8.49499	11.0176	8.66464
ENSMUSG00000001783	5682.64	6228.32	6947.82	3705.37	4395.13	4123.96	0.625573	7.82E-06	0.000158512	Rtcb	10	85938637	85957823	-	2615	protein_coding	RNA 2',3'-cyclic phosphate and 5'-OH ligase [Source:MGI Symbol;Acc:MGI:106379]	-	5313	5910	7497	3803	4289	4539	112.917	119.961	138.275	71.7033	85.0451	79.7955
ENSMUSG00000002102	4512.53	3794.96	5320.45	2462.13	3576.36	2797.46	0.625296	0.000749232	0.00633474	Psmc3	2	91054009	91066369	+	2607	protein_coding	proteasome (prosome, macropain) 26S subunit, ATPase 3 [Source:MGI Symbol;Acc:MGI:1098754]	-	4219	3601	5741	2527	3490	3079	89.9411	73.3173	106.212	47.7913	69.4143	54.2949
ENSMUSG00000028648	589.335	509.015	749.738	349.784	465.235	384.321	0.62501	0.00180471	0.0121462	Ndufs5	4	123712710	123718202	-	860	protein_coding	NADH:ubiquinone oxidoreductase core subunit S5 [Source:MGI Symbol;Acc:MGI:1890889]	-	551	483	809	359	454	423	35.6076	29.8108	45.3709	20.5817	27.373	22.6116
ENSMUSG00000020075	12077.6	7958.76	10074.7	5299.37	8156.98	6069.18	0.624969	0.00201772	0.0131883	Ddx21	10	62580251	62602281	-	5177	protein_coding	DEAD (Asp-Glu-Ala-Asp) box polypeptide 21 [Source:MGI Symbol;Acc:MGI:1860494]	-	11292	7552	10871	5439	7960	6680	121.222	77.4298	101.279	51.7995	79.7259	59.3183
ENSMUSG00000022391	4818.43	3899.29	4980.33	2463.1	3681.91	2738.4	0.624946	0.000635937	0.00559177	Rangap1	15	81704248	81745530	-	4863	protein_coding	RAN GTPase activating protein 1 [Source:MGI Symbol;Acc:MGI:103071]	-	4505	3700	5374	2528	3593	3014	51.4849	40.3852	53.2992	25.6305	38.3105	28.4924
ENSMUSG00000030641	331.568	275.058	292.852	172.456	228.518	182.621	0.62492	0.00180344	0.0121428	Ddias	7	92857525	92874247	-	3702	protein_coding	DNA damage-induced apoptosis suppressor [Source:MGI Symbol;Acc:MGI:1921291]	-	310	261	316	177	223	201	4.65388	3.74221	4.11698	2.35733	3.12344	2.49603
ENSMUSG00000020493	820.362	854.682	757.152	434.55	650.714	492.44	0.624816	0.000711782	0.00609276	Prr11	11	87089153	87108708	-	3824	protein_coding	proline rich 11 [Source:MGI Symbol;Acc:MGI:2444496]	-	767	811	817	446	635	542	11.1472	11.2571	10.3046	5.75044	8.61035	6.51586
ENSMUSG00000014551	595.752	542.739	764.566	308.862	524.67	401.584	0.62473	0.00546851	0.0274637	Mrps25	6	92169525	92184033	-	6576	protein_coding	mitochondrial ribosomal protein S25 [Source:MGI Symbol;Acc:MGI:1928140]	-	557	515	825	317	512	442	4.70742	4.1569	6.0509	2.37674	4.03713	3.08994
ENSMUSG00000001829	689.875	577.516	713.595	338.092	509.299	437.926	0.624683	0.00126751	0.00939533	Clpb	7	101663633	101795506	+	9960	protein_coding	ClpB caseinolytic peptidase B [Source:MGI Symbol;Acc:MGI:1100517]	-	645	548	770	347	497	482	3.59907	2.92042	3.72871	1.71773	2.58739	2.22473
ENSMUSG00000031400	1557.3	1371.07	1484.65	849.614	1124.15	890.389	0.62403	8.73E-05	0.0011818	G6pdx	X	74409483	74429194	-	3080	protein_coding	glucose-6-phosphate dehydrogenase X-linked [Source:MGI Symbol;Acc:MGI:105979]	-	1456	1301	1602	872	1097	980	26.2724	22.4208	25.0865	13.9589	18.468	14.6273
ENSMUSG00000107383	246.002	271.896	313.24	167.584	210.073	162.632	0.623672	0.00253674	0.0156646	Gm4366	7	116824510	116825851	-	1342	processed_pseudogene	predicted gene 4366 [Source:MGI Symbol;Acc:MGI:3782551]	-	230	258	338	172	205	179	9.525	10.2045	12.1476	6.31917	7.92075	6.13184
ENSMUSG00000042660	1263.17	875.759	1170.48	602.135	880.257	666.883	0.62317	0.00197457	0.0129973	Wdr55	18	36760239	36763708	+	1498	protein_coding	WD repeat domain 55 [Source:MGI Symbol;Acc:MGI:1915186]	-	1181	831	1263	618	859	734	43.8155	29.4451	40.6649	20.3405	29.7335	22.5255
ENSMUSG00000010095	3584.14	2781.14	3633.77	1861.94	2625.4	2007.01	0.622819	0.000512872	0.00472939	Slc3a2	19	8706882	8723369	-	3529	protein_coding	solute carrier family 3 (activators of dibasic and neutral amino acid transport), member 2 [Source:MGI Symbol;Acc:MGI:96955]	-	3351	2639	3921	1911	2562	2209	52.7731	39.6928	53.5887	26.6989	37.6437	28.7762
ENSMUSG00000106990	287.715	200.234	177.009	151.021	131.167	149.004	0.622808	0.0102148	0.0439437	Gm42547	6	28211008	28214805	-	3798	TEC	predicted gene 42547 [Source:MGI Symbol;Acc:MGI:5662684]	-	269	190	191	155	128	164	3.93629	2.65536	2.42553	2.01215	1.74751	1.98508
ENSMUSG00000004897	8458.18	6172.47	7876.42	3914.85	6062.4	4643.65	0.622413	0.00117621	0.00885088	Hdgf	3	87906321	87916132	+	2873	protein_coding	hepatoma-derived growth factor [Source:MGI Symbol;Acc:MGI:1194494]	-	7908	5857	8499	4018	5916	5111	152.975	108.209	142.679	68.9539	106.772	81.7825
ENSMUSG00000034206	1066.36	793.558	708.961	495.933	613.823	558.765	0.62218	0.00122101	0.00908971	Polq	16	37011786	37095417	+	9685	protein_coding	polymerase (DNA directed), theta [Source:MGI Symbol;Acc:MGI:2155399]	-	997	753	765	509	599	615	5.72117	4.12686	3.80969	2.59121	3.20695	2.91921
[truncated: 2,504 more rows]
