# Supplementary material for: B cell–based therapy produces antibodies that inhibit glioblastoma growth
Source: J Clin Invest. 2024 Aug 29;134(20):e177384. doi: 10.1172/JCI177384 (PMC11473152; doi:10.1172/JCI177384)
Supplement: Supplemental table 2 [file jci-134-177384-s184.xlsx]

## Sheet: Sheet1
sequence	sampleA_abundance	sampleB_abundance	sampleA_frequency	sampleB_frequency	pValue	significance	fold_change
CMRYSNYWYFDVW	3	62	4.05033e-05	0.00107869	4.11258e-19	B > A	26.6322
CMRYGNYWYFDVW	0	31	0	0.000539346	7.12873e-12	B > A	inf
CMRYGSSYWYFDVW	0	26	0	0.000452355	4.47624e-10	B > A	inf
CARQVYLDVW	0	20	0	0.000347965	6.43272e-08	B > A	inf
CARRMDYW	1	21	1.35011e-05	0.000365364	3.60453e-07	B > A	27.0617
CARSNSFAYW	0	17	0	0.00029577	7.71144e-07	B > A	inf
CARGYYGNYFDYW	0	15	0	0.000260974	4.03921e-06	B > A	inf
CARTGYAMDYW	0	14	0	0.000243576	9.24435e-06	B > A	inf
CARYFDVW	5	25	6.75055e-05	0.000434957	1.04475e-05	B > A	6.44327
CARSFAYW	2	19	2.70022e-05	0.000330567	1.63673e-05	B > A	12.2422
CARGFAYW	7	28	9.45077e-05	0.000487151	1.89906e-05	B > A	5.15462
CAREGIYTGFAYW	0	13	0	0.000226177	2.11571e-05	B > A	inf
CARDSNWYFDVW	0	13	0	0.000226177	2.11571e-05	B > A	inf
CARLGAMDYW	0	12	0	0.000208779	4.84214e-05	B > A	inf
CALNWDGFAYW	0	12	0	0.000208779	4.84214e-05	B > A	inf
CAREDAYW	0	12	0	0.000208779	4.84214e-05	B > A	inf
CAREPYAMDYW	1	14	1.35011e-05	0.000243576	8.21164e-05	B > A	18.0412
CARDWAWFAYW	1	14	1.35011e-05	0.000243576	8.21164e-05	B > A	18.0412
CAKPPFAYW	0	11	0	0.000191381	0.00011082	B > A	inf
CARSGYPIYW	0	11	0	0.000191381	0.00011082	B > A	inf
CASSVDSSGYVYW	0	11	0	0.000191381	0.00011082	B > A	inf
CARRDYGFAYW	0	11	0	0.000191381	0.00011082	B > A	inf
CASHYYPMDYW	0	11	0	0.000191381	0.00011082	B > A	inf
CARPYFDVW	0	11	0	0.000191381	0.00011082	B > A	inf
CAWFAYW	0	11	0	0.000191381	0.00011082	B > A	inf
CARFAYW	0	11	0	0.000191381	0.00011082	B > A	inf
CAAQPHAMDYW	0	11	0	0.000191381	0.00011082	B > A	inf
CTDPAWFAYW	0	11	0	0.000191381	0.00011082	B > A	inf
CARKDYW	3	17	4.05033e-05	0.00029577	0.000189209	B > A	7.30238
CASESFAYW	0	10	0	0.000173983	0.000253628	B > A	inf
CARRSGFAYW	0	10	0	0.000173983	0.000253628	B > A	inf
CARRDHYWYFDVW	0	10	0	0.000173983	0.000253628	B > A	inf
CARSNYVPFAYW	0	10	0	0.000173983	0.000253628	B > A	inf
CAIWLHRAMDYW	0	10	0	0.000173983	0.000253628	B > A	inf
CAMGGAWFAYW	0	10	0	0.000173983	0.000253628	B > A	inf
CARYDRYFDVW	0	10	0	0.000173983	0.000253628	B > A	inf
CAMRAMDYW	0	10	0	0.000173983	0.000253628	B > A	inf
CAREGSDGFAYW	0	10	0	0.000173983	0.000253628	B > A	inf
CAREEAWFAYW	0	10	0	0.000173983	0.000253628	B > A	inf
CASPDYW	0	10	0	0.000173983	0.000253628	B > A	inf
CARCNYWYFDVW	0	10	0	0.000173983	0.000253628	B > A	inf
CARAAHYYFDYW	0	10	0	0.000173983	0.000253628	B > A	inf
CGRGEYFDYW	1	11	1.35011e-05	0.000191381	0.000797202	B > A	14.1752
CAREGDYYAMDYW	1	11	1.35011e-05	0.000191381	0.000797202	B > A	14.1752
CARGLLYAMDYW	1	11	1.35011e-05	0.000191381	0.000797202	B > A	14.1752
CAREGGYW	1	11	1.35011e-05	0.000191381	0.000797202	B > A	14.1752
CAREDYW	4	16	5.40044e-05	0.000278372	0.00120792	B > A	5.15462
CARLYYFDYW	1	10	1.35011e-05	0.000173983	0.00168171	B > A	12.8865
CAILDYW	1	10	1.35011e-05	0.000173983	0.00168171	B > A	12.8865
CAKLGGFAYW	1	10	1.35011e-05	0.000173983	0.00168171	B > A	12.8865
