# Supplementary material for: B cell–based therapy produces antibodies that inhibit glioblastoma growth
Source: J Clin Invest. 2024 Aug 29;134(20):e177384. doi: 10.1172/JCI177384 (PMC11473152; doi:10.1172/JCI177384)
Supplement: Supplemental table 3 [file jci-134-177384-s185.xlsx]

## Sheet: Sheet1
sample_name	productive_frequency	templates	amino_acid	rearrangement	v_resolved	d_resolved	j_resolved
Bvax1	0.000107661	10	CANWDYW	CCCCGAAGTTCCAGGGCAAGGCCACTATAACTGCAGACACATCCTCCAACACAGCCTACCTGCAGCTCAGCAGCCTGACATCTGAGGACACTGCCATCTATTACTGTGCTAACTGGGACTACTGG	IGHV14-03*01	unknown	IGHJ04-01*01
Bvax1	8.61289e-05	8	CARNWDWYFDVW	GCCGTTTCATCATCTCGAGAGACAATGCAAAGAACATTCTATACCTGCAAATGAGCAGTCTGAAGTCTGAGGACACAGCCACGTATTACTGTGCAAGAAACTGGGACTGGTACTTCGATGTCTGG	IGHV05-16*01	unknown	IGHJ01-01*01
Bvax1	8.61289e-05	8	CMRYNSNYWYFDVW	TCACTATCTTCAGAGACAATGACAAGAGCACCCTGTACCTGCAGATGAGCAATGTGCGATCGGAGGACACAGCCACGTATTTCTGTATGAGATATAATAGTAACTACTGGTACTTCGATGTCTGG	IGHV11-02*01	unknown	IGHJ01-01*01
Bvax1	8.61289e-05	8	CAREGFAYW	AGTTCAAGGCCAAGGCCACATTGACTGTAGACAAATCCTCCAGCACAGCCTACATGCAGCTCAAGAGCCTGACATCTGAGGACTCTGCAGTCTATTACTGTGCAAGAGAGGGGTTTGCTTACTGG	IGHV01-42*01	unknown	IGHJ03-01*01
Bvax1	6.45967e-05	6	CASMVTPSW	AGTTCAAGGGCAAGGCCACATTGACTGTAAACAAGTCCTCCAGCACAGCCTACATGGAGCTCCGCAGCCTGACATCGGAGGATTCTGCAGTCTATTACTGTGCATCTATGGTTACGCCCTCCTGG	IGHV01-22*01	IGHD02	unknown
Bvax1	6.45967e-05	6	CMRYDSNYWYFDVW	TCACTATCTTCAGAGACAATGACAAGAGCACCCTGTACCTGCAGATGAGCAATGTGCGATCGGAGGACACAGCCACGTATTTCTGTATGAGATATGATAGTAACTACTGGTACTTCGATGTCTGG	IGHV11-02*01	unknown	IGHJ01-01*01
Bvax1	6.45967e-05	6	CMRYQSNYWYFDVW	TCACTATCTTCAGAGACAATGACAAGAGCACCCTGTACCTGCAGATGAGCAATGTGCGATCGGAGGACACAGCCACGTATTTCTGTATGAGATATCAAAGTAACTACTGGTACTTCGATGTCTGG	IGHV11-02*01	unknown	IGHJ01-01*01
Bvax1	6.45967e-05	6	CARAMDYW	ACACAGTGAAGGGCCGATTCACCATCTCCAGAGACAATGCCAAGAACACCCTGTTCCTGCAAATGACCAGTCTGAGGTCTGAGGACACGGCCATGTATTACTGTGCAAGGGCTATGGACTACTGG	IGHV05-17*01	unknown	IGHJ04-01*01
Bvax1	6.45967e-05	6	CARGVDYW	AAAAGTTCAAGGACAAGGCCACATTGACTGTAGACAAATCCTCCAGCACAGCCTACATGCAGCTCAGCAGCCTGACATCTGAGGACTCTGCGGTCTATTACTGTGCAAGAGGGGTTGACTACTGG	IGHV01	unknown	IGHJ02-01*01
Bvax1	6.45967e-05	6	CMRYDGYYWYFDVW	TCACTATCTTCAGAGACAATGACAAGAGCACCCTGTACCTGCAGATGAGCAATGTGCGATCGGAGGACACAGCCACGTATTTCTGTATGAGATATGATGGTTACTACTGGTACTTCGATGTCTGG	IGHV11-02*01	IGHD02-03*01	IGHJ01-01*01
Bvax1	6.45967e-05	6	CARSLRWYFDVW	GCAAGGCCACACTGACTGCAGAAAAATCCTCCAGCACTGCCTACATGCAGCTCAGCAGCCTGACATCTGAGGACTCTGCTGTCTATTTCTGTGCAAGAAGCCTCCGCTGGTACTTCGATGTCTGG	IGHV01-76*01	unknown	IGHJ01-01*01
Bvax1	6.45967e-05	6	CARSDWDSHFDVW	AGGCCACATTGACTGTAGACAAGTCCTCCAGCACAGCCTACATGGAGCTCCGCAGCCTGACATCTGAGGACTCTGCAGTCTATTACTGTGCAAGATCTGACTGGGATTCCCACTTCGATGTCTGG	IGHV01	unknown	IGHJ01-01*01
Bvax1	6.45967e-05	6	CTTYGNYVYFDVW	GGTTCACCATCTCAAGAGATGATTCCAAAAGTAGTGTCTACCTGCAAATGAACAGCTTAAGAGCTGAAGACACTGGCATTTATTACTGTACCACCTATGGTAACTACGTGTACTTCGATGTCTGG	IGHV06-06*01	IGHD02	IGHJ01-01*01
Bvax1	6.45967e-05	6	CARRGGDYW	AGTTCAAGGGCAAGGCCACATTGACTGTAGACACATCCTCCAGCACAGCCTACATGCAGCTCAGCAGCCTGACATCTGAGGACTCTGCGGTCTATTACTGTGCAAGAAGGGGAGGGGACTACTGG	IGHV01	unknown	IGHJ04-01*01
Bvax1	6.45967e-05	6	CTAGAWFAYW	TGAAAGGCAGATTCGCCATTTCAAGAGATGATTCAAAAAGCAGTGTCTACCTAGAGATGAACAGATTAAGAGAGGAAGACACTGCCACTTATTTTTGTACCGCAGGGGCCTGGTTTGCTTACTGG	IGHV13-02*01	unknown	IGHJ03-01*01
Bvax1	6.45967e-05	6	CARRDYAMDYW	AGGGCAAGGCCACTATAACTGCAGACACATCCTCCAACACAGCCTACCTGCAGCTCAGCAGCCTGACATCTGAGGACACTGCCATCTATTACTGTGCTAGAAGGGACTATGCTATGGACTACTGG	IGHV14-03*01	unknown	IGHJ04-01*01
Bvax1	6.45967e-05	6	CARSGTFWYFDVW	AGGCCACATTGACTGTAGACCAATCTTCCAGCACAGCCTACATGCAGCTCAACAGCCTGACATCTGAGGACTCTGCAGTCTATTACTGTGCAAGATCTGGGACGTTCTGGTACTTCGATGTCTGG	IGHV01-39*01	unknown	IGHJ01-01*01
Bvax1	5.38306e-05	5	CARGLYGYGYFDVW	CCACATTGACTGTAGACAAATCCTCCAGCACAGCCTACATGCAGCTCAAGAGCCTGACATCTGAGGACTCTGCAGTCTATTACTGTGCAAGAGGGCTCTATGGTTACGGGTACTTCGATGTCTGG	IGHV01-42*01	unknown	IGHJ01-01*01
Bvax1	5.38306e-05	5	CARDKDYW	CATCTCTCAAAAATCGAATCTCCATCACTCGTGACACATCTAAGAACCAGTTTTTCCTGAAGTTGAATTCTGTGACTACTGAGGACACAGCCACATATTACTGTGCAAGAGATAAGGACTACTGG	IGHV03-06*01	unknown	IGHJ04-01*01
Bvax1	5.38306e-05	5	CARDGSKYFDVW	GCAAGGCCACACTGACTGCAGAAAAATCCTCCAGCACTGCCTACATGCAGCTCAGCAGCCTGACATCTGAGGACTCTGCTGTCTATTTCTGTGCAAGAGACGGTAGTAAGTACTTCGATGTCTGG	IGHV01-76*01	IGHD01-01*01	IGHJ01-01*01
Bvax1	5.38306e-05	5	CARRAAAMDYW	AGAGCCGGCTCACAATCTCCAAGGATACCTCCAGAAACCAGGTATTCCTCAAGATCACCAGTGTGGACACTGCAGATACTGCCACATACTACTGTGCTCGAAGAGCTGCTGCTATGGACTACTGG	IGHV08-12*01	unknown	IGHJ04-01*01
Bvax1	5.38306e-05	5	CAKPVVRYWYFDVW	TGAGCATCAGCAAGGATAACTCCAAGAGCCAAGTTTTCTTAAAACTGAACAGTCTGCAAACTGATGACACAGCCACGTACTACTGTGCCAAACCGGTAGTCCGCTACTGGTACTTCGATGTCTGG	IGHV02-03*01	unknown	IGHJ01-01*01
Bvax1	5.38306e-05	5	CARSITTVVGGDYW	TTGCCTTCTCTTTGGAAACCTCTGCCAGCACTGCCTATTTGCAGATCAACAACCTCAAAAATGAGGACACGGCTACATATTTCTGTGCAAGATCCATTACTACGGTAGTAGGGGGGGACTACTGG	IGHV09-03*01	IGHD01-01*01	IGHJ04-01*01
Bvax1	5.38306e-05	5	CARSDYPDYW	TCCAGGGCAAGGCCACTATAACTGCAGACACATCCTCCAACACAGCCTACCTGCAGCTCAGCAGCCTGACATCTGAGGACACTGCCATCTATTACTGTGCTAGATCGGACTACCCCGACTACTGG	IGHV14-03*01	unknown	unknown
Bvax1	5.38306e-05	5	CARGGAMDYW	TCAAGAGCAAGGCCACACTGACTGTAGACAAATCCTCCAGCACAGCCTACATGCAACTCAGCAGCCTGACATCTGAGGACTCTGCGGTCTATTACTGTGCAAGAGGGGGGGCTATGGACTACTGG	IGHV01-64*01	unknown	IGHJ04-01*01
Bvax1	5.38306e-05	5	CAGDIGGNYYFDYW	TCTCCATTACTAGAGAAACGTCAAAGAACCAGTTCTTCCTCCAATTGAACTCTGTGACCACAGAGGACACAGCCATGTATTACTGTGCAGGAGACATAGGGGGTAACTACTACTTTGACTACTGG	IGHV12-03*01	unknown	IGHJ02-01*01
Bvax1	5.38306e-05	5	CAGSSRYFDVW	AAAATCGAATCTCCATCACTCGTGACACATCTAAGAACCAGTTTTTCCTGAAGTTGAATTCTGTGACTACTGAGGACACAGCCACATATTACTGTGCAGGTAGTAGCCGATACTTCGATGTCTGG	IGHV03-06*01	IGHD01-01*01	IGHJ01-01*01
Bvax1	5.38306e-05	5	CASSPYGRFAYW	CCAAGGCCACATTGACTGTAGACAAATCCTCCAGCACAGCCTACATGCAGCTCAAGAGCCTGACATCTGAGGACTCTGCAGTCTATTACTGTGCATCTAGCCCCTACGGCCGGTTTGCTTACTGG	IGHV01-42*01	unknown	IGHJ03-01*01
Bvax1	5.38306e-05	5	CARARLDPYYAMDYW	CATTGACTGTAGACAAGTCCTCTAGCACAGCCTACATGGAGCTCCGCAGCCTGACATCTGAGGACTCTGCAGTCTATTACTGTGCAAGAGCAAGACTGGACCCTTACTATGCTATGGACTACTGG	IGHV01-31*01	unknown	IGHJ04-01*01
Bvax1	5.38306e-05	5	CARRYFDVW	AGTTCAAGGCCAAGGCCACATTGACTGTAGACAAATCCTCCAGCACAGCCTACATGCAGCTCAAGAGCCTGACATCTGAGGACTCTGCAGTCTATTACTGTGCAAGAAGGTACTTCGATGTCTGG	IGHV01-42*01	unknown	IGHJ01-01*01
Bvax1	5.38306e-05	5	CARDYWYFDVW	AGGGCAAGGCCACACTGACTGCAGAAAAATCCTCCAGCACTGCCTACATGCAGCTCAGCAGCCTGACATCTGAGGACTCTGCTGTCTATTTCTGTGCAAGGGACTACTGGTACTTCGATGTCTGG	IGHV01-76*01	unknown	IGHJ01-01*01
Bvax1	5.38306e-05	5	CARGNWDWYFDVW	AGGCCACATTGACTGTAGACAAATCCTCCAGCACAGCCTACATGCAGCTCAAGAGCCTGACATCTGAGGACTCTGCAGTCTATTACTGTGCAAGAGGAAACTGGGACTGGTACTTCGATGTCTGG	IGHV01-42*01	unknown	IGHJ01-01*01
Bvax1	5.38306e-05	5	CARRGYYGYFDVW	AGGCCACACTGACTGCAGAAAAATCCTCCAGCACTGCCTACATGCAGCTCAGCAGCCTGACATCTGAGGACTCTGCTGTCTATTTCTGTGCAAGAAGGGGATACTACGGGTACTTCGATGTCTGG	IGHV01-76*01	unknown	IGHJ01-01*01
Bvax1	5.38306e-05	5	CTHYDLYWYFDVW	GGTTCACCATCTCAAGAGATGATTCCAAAAGTAGTGTCTACCTGCAAATGAACAGCTTAAGAGCTGAAGACACTGGCATTTATTACTGTACCCACTATGATCTTTACTGGTACTTCGATGTCTGG	IGHV06-06*01	IGHD02	IGHJ01-01*01
Bvax1	5.38306e-05	5	CARSERTMDYW	AGGGCAAGGCCACATTGACTGTAGACCAATCTTCCAGCACAGCCTACATGCAGCTCAACAGCCTGACATCTGAGGACTCTGCAGTCTATTACTGTGCAAGATCGGAGAGGACTATGGACTACTGG	IGHV01-39*01	unknown	IGHJ04-01*01
Bvax1	5.38306e-05	5	CTRPDYGRGYW	AAGGGAGGTTCACCATCTCAAGAGATGATTCCAAAAGTAGTGTCTACCTGCAAATGAACAGCTTAAGAGCTGAAGACACTGGCATTTATTACTGTACCAGGCCGGACTACGGTAGAGGCTACTGG	IGHV06-06*01	IGHD01-01*01	unknown
Bvax1	5.38306e-05	5	CVRTTVGYFDVW	ACAGATTCACCATCTCCAGAGATGATTCACAAAGCATGCTCTATCTGCAAATGAACAACCTGAAAACTGAGGACACAGCCATGTATTACTGTGTGAGAACTACGGTAGGATACTTCGATGTCTGG	IGHV10-03*01	IGHD01-01*01	IGHJ01-01*01
Bvax1	5.38306e-05	5	CAILGTTGYW	TCAAGGGCAAGGCCACATTGACTGTAGACAAATCCTCCAGCACAGCCTACATGCAGCTCAGCAGCCTGACATCTGAGGACTCTGCGGTCTATTACTGTGCAATATTGGGCACTACGGGCTACTGG	IGHV01-74	unknown	IGHJ04-01*01
Bvax1	5.38306e-05	5	CSRGYDHWYFDVW	GATTCGCCATTTCAAGAGATGATTCAAAAAGCAGTGTCTACCTAGAGATGAACAGATTAAGAGAGGAAGACACTGCCACTTATTTTTGTAGTAGAGGATATGATCACTGGTACTTCGATGTCTGG	IGHV13-02*01	unknown	IGHJ01-01*01
Bvax1	5.38306e-05	5	CTDWDGYFDVW	AGGGCAAGGCCAAACTGACTGCAGTCACATCCGCCAGCACTGCCTACATGGAGCTCAGCAGCCTGACAAATGAGGACTCTGCGGTCTATTACTGTACAGACTGGGACGGGTACTTCGATGTCTGG	IGHV01-05*01	unknown	IGHJ01-01*01
Bvax1	5.38306e-05	5	CATIYSYAMDYW	GCAAGGCCACTATAACTGCAGACACATCCTCCAACACAGCCTACCTGCAGCTCAGCAGCCTGACATCTGAGGACACTGCCATCTATTACTGTGCTACGATCTATTCCTATGCTATGGACTACTGG	IGHV14-03*01	unknown	IGHJ04-01*01
Bvax1	5.38306e-05	5	CARSGNW	ACCAGAAGTTCAAGGGCAAGGCCACATTGACTGTTGACAAGTCCTCCAGCACAGCCTACATGGAGCTCAACAGCCTGACATCTGAGGACTCTGCAGTCTATTACTGTGCAAGATCGGGGAACTGG	IGHV01-19*01	unknown	unknown
Bvax1	5.38306e-05	5	CARVLDYYAMDYW	AGGCCACATTGACTGTAGACAAATCCTCCAGCACAGCCTACATGCAGCTCAAGAGCCTGACATCTGAGGACTCTGCAGTCTATTACTGTGCAAGAGTGTTAGATTACTATGCTATGGACTACTGG	IGHV01-42*01	unknown	IGHJ04-01*01
Bvax1	5.38306e-05	5	CARGPLLGYGSSYWYFDVW	ACAAATCCTCCAGCACAGCCTACATGCAGCTCAAGAGCCTGACATCTGAGGACTCTGCAGTCTATTACTGTGCAAGAGGCCCCCTCCTGGGCTACGGTAGTAGCTACTGGTACTTCGATGTCTGG	IGHV01-42*01	IGHD01-01*01	IGHJ01-01*01
Bvax1	5.38306e-05	5	CAANYGDYW	AGTTCAAGGGCAAGGCCACATTGACTGTAGACCAATCTTCCAGCACAGCCTACATGCAGCTCAACAGCCTGACATCTGAGGACTCTGCAGTCTATTACTGTGCAGCTAATTACGGGGACTACTGG	IGHV01-39*01	unknown	IGHJ04-01*01
Bvax1	5.38306e-05	5	CAGDIDGYWYFDVW	TCTCCATTACTAGAGAAACGTCAAAGAACCAGTTCTTCCTCCAATTGAACTCTGTGACCACAGAGGACACAGCCATGTATTACTGTGCAGGAGACATTGATGGTTACTGGTACTTCGATGTCTGG	IGHV12-03*01	unknown	IGHJ01-01*01
Bvax1	5.38306e-05	5	CTRIYDGYYWDYW	GGTTCACCATCTCAAGAGATGATTCCAAAAGTAGTGTCTACCTGCAAATGAACAGCTTAAGAGCTGAAGACACTGGCATTTATTACTGTACCAGGATCTATGATGGTTACTACTGGGATTACTGG	IGHV06-06*01	IGHD02-03*01	IGHJ04-01*01
Bvax1	5.38306e-05	5	CAMGWFAYW	AGTTCAAGGGCAAGGCCACATTGACTGTTGACAAGTCCTCCAGCACAGCCTACATGGAGCTCAACAGCCTGACATCTGAGGACTCTGCAGTCTATTACTGTGCAATGGGCTGGTTTGCTTACTGG	IGHV01-19*01	unknown	IGHJ03-01*01
Bvax1	5.38306e-05	5	CTGGGDAMDYW	AAGGGAGGTTCACCATCTCAAGAGATGATTCCAAAAGTAGTGTCTACCTGCAAATGAACAACTTAAGGGCTGAAGACACTGGAATTTATTACTGCACAGGCGGGGGGGATGCTATGGACTACTGG	IGHV06-03*01	unknown	IGHJ04-01*01
Bvax1	5.38306e-05	5	CARGNYYDYDEGAMDYW	CTGTAGACCAATCTTCCAGCACAGCCTACATGCAGCTCAACAGCCTGACATCTGAGGACTCTGCAGTCTATTACTGTGCAAGAGGGAACTACTATGATTACGACGAAGGTGCTATGGACTACTGG	IGHV01-39*01	IGHD02	IGHJ04-01*01
Bvax1	5.38306e-05	5	CTRDRDSNYEYFDVW	TACTGACTGCAGACAAATCCTCCAGCACAGCCTACATGGAGCTCCGCAGCCTGACATCTGAGGACTCTGCCGTCTATTACTGTACAAGAGACAGGGATAGTAACTACGAGTACTTCGATGTCTGG	IGHV01-15*01	IGHD02	IGHJ01-01*01
Bvax1	5.38306e-05	5	CTGYDYAMDYW	AAGGGAGGTTCACCATCTCAAGAGATGATTCCAAAAGTAGTGTCTACCTGCAAATGAACAACTTAAGGGCTGAAGACACTGGAATTTATTACTGCACAGGCTATGACTATGCTATGGACTACTGG	IGHV06-03*01	unknown	IGHJ04-01*01
Bvax1	5.38306e-05	5	CTRRGSSWDW	TGAAAGGGAGGTTCACCATCTCAAGAGATGATTCCAAAAGTAGTGTCTACCTGCAAATGAACAGCTTAAGAGCTGAAGACACTGGCATTTATTACTGTACCAGGCGCGGTAGTAGCTGGGACTGG	IGHV06-06*01	IGHD01-01*01	unknown
Bvax1	5.38306e-05	5	CARDGNYGYFDVW	AGGCCACATTGACTGTAGACCAATCTTCCAGCACAGCCTACATGCAGCTCAACAGCCTGACATCTGAGGACTCTGCAGTCTATTACTGTGCAAGAGATGGTAACTACGGGTACTTCGATGTCTGG	IGHV01-39*01	unknown	IGHJ01-01*01
Bvax1	5.38306e-05	5	CAKGGLNSW	CTCTCATATCCAGACTGAGCATCAGCAAGGATAACTCCAAGAGCCAAGTTTTCTTAAAACTGAACAGTCTGCAAACTGATGACACAGCCACGTACTACTGTGCCAAAGGAGGGCTCAATTCCTGG	IGHV02-03*01	unknown	IGHJ03-01*01
Bvax1	5.38306e-05	5	CARTRLWYFDVW	GTCGGCTCACAATCTCCAAGGATACCTCCAAAAACCAGGTATTCCTCAAGATCGCCAATGTGGACACTGCAGATACTGCCACATACTACTGTGCTCGAACCCGGCTCTGGTACTTCGATGTCTGG	IGHV08-08*01	unknown	IGHJ01-01*01
Bvax1	5.38306e-05	5	CARSYYAMDYW	AGAGCAAGGCCACACTGACTGTAGACAAATCCTCCAGCACAGCCTACATGCAGCTCAGCAGCCTGACATCTGAGGACTCTGCGGTCTATTATTGTGCAAGATCGTACTATGCTATGGACTACTGG	IGHV01-53*01	unknown	IGHJ04-01*01
Bvax1	5.38306e-05	5	GAMDYW	ATAATGCAGCTTTCATATCCAGACTGAGCATCAGCAAGGACAATTCCAAGAGCCAAGTTTTCTTTAAAATGAACAGTCTGCAAGCTGATGACACAGCCTCGGGTTAAGGTGCTATGGACTACTGG	IGHV02	unknown	IGHJ04-01*01
Bvax1	5.38306e-05	5	CADAMDYW	ACACAGTGAAGGGCCGATTCACCATCTCCAGAGACAATGCCAAGAACACCCTGTTCCTGCAAATGACCAGTCTGAGGTCTGAGGACACGGCCATGTATTACTGTGCCGACGCTATGGACTACTGG	IGHV05-17*01	unknown	IGHJ04-01*01
Bvax1	5.38306e-05	5	CARCLRRGGYFDVW	CCACATTGACTGTAGACAAGTCCTCCAGCACAGCCTACATGGAGCTCCGCAGCCTGACATCTGAGGACACTGCAGTCTATTACTGTGCAAGATGCCTACGGAGAGGGGGGTACTTCGATGTCTGG	IGHV01	unknown	IGHJ01-01*01
Bvax1	4.30645e-05	4	CARETGDYW	AGTTCAAGGGCAAGGCCACATTGACTGTAGACCAATCTTCCAGCACAGCCTACATGCAGCTCAACAGCCTGACATCTGAGGACTCTGCAGTCTATTACTGTGCAAGGGAAACTGGGGACTACTGG	IGHV01-39*01	unknown	IGHJ04-01*01
Bvax1	4.30645e-05	4	CAGTGTTWFAYW	GCAAGGCCACATTGACTGTAAACAAGTCCTCCAGCACAGCCTACATGGAGCTCCGCAGCCTGACATCGGAGGATTCTGCAGTCTATTACTGTGCAGGAACTGGGACGACCTGGTTTGCTTACTGG	IGHV01-22*01	IGHD04-01	IGHJ03-01*01
Bvax1	4.30645e-05	4	CARYYGSLYYAMDYW	CATTGACTGTAGACAAGTCCTCCAGCACAGCCTACATGGAGCTCCGCAGCCTGACATCTGAGGACACTGCAGTCTATTACTGTGCAAGATACTACGGTAGCCTTTACTATGCTATGGACTACTGG	IGHV01	IGHD01-01*01	IGHJ04-01*01
Bvax1	4.30645e-05	4	CARRGLPDGMDYW	AGGCCACATTGACTGTAGACAAGTCCTCCAGCACAGCCTACATGGAGCTCCGCAGCCTGACATCTGAGGACACTGCAGTCTATTACTGTGCAAGGAGGGGTCTACCCGATGGTATGGACTACTGG	IGHV01	unknown	IGHJ04-01*01
Bvax1	4.30645e-05	4	CSMDYW	ACAATCAAAAGTTCAAGGGCAAGGCCACATTGACTGTAGACACATCCTCCAGCACAGCCTACATGCAGCTCAGCAGCCTGACATCTGAGGACTCTGCGGTCTATTACTGTTCTATGGACTACTGG	IGHV01	unknown	IGHJ04-01*01
Bvax1	4.30645e-05	4	CARWNWAWFAYW	GCAAGGCCACACTGACTGTAGACAAATCCTCCAGCACAGCCTACATGCAACTCAGCAGCCTGACATCTGAGGACTCTGCGGTCTATTACTGTGCAAGATGGAACTGGGCCTGGTTTGCTTACTGG	IGHV01-64*01	unknown	IGHJ03-01*01
Bvax1	4.30645e-05	4	CAREGIYYDGYWYFDVW	CTGTAGACACATCCTCCAGCACAGCCTACATGCAGCTCAGCAGCCTGACATCTGAGGACTCTGCGGTCTATTACTGTGCAAGAGAGGGGATCTACTATGATGGGTACTGGTACTTCGATGTCTGG	IGHV01	IGHD02	IGHJ01-01*01
Bvax1	4.30645e-05	4	CANLLRGYW	AGTTCAAGGGCAAGGCCACATTGACTGTAGACACATCCTCCAGCACAGCGTACATGGAGCTCCACAGCCTGACATCTGAGGACTCTGCGGTCTATTTCTGTGCAAACCTACTAAGGGGCTACTGG	IGHV01-85*01	unknown	IGHJ04-01*01
Bvax1	4.30645e-05	4	CVRKGTYYAMDYW	GATTCACCATCTCCAGAGATGATTCACAAAGCATGCTCTATCTGCAAATGAACAACCTGAAAACTGAGGACACAGCCATGTATTACTGTGTGAGAAAGGGTACGTACTATGCTATGGACTACTGG	IGHV10-03*01	unknown	IGHJ04-01*01
Bvax1	4.30645e-05	4	CAMKAYW	ATCAAAAGTTCAAGGGCAAGGCCACATTGACTGTAGACAAATCCTCCAGCACAGCCTACATGCAGCTCAGCAGCCTGACATCTGAGGACTCTGCGGTCTATTACTGTGCAATGAAAGCTTACTGG	IGHV01-74	unknown	IGHJ03-01*01
Bvax1	4.30645e-05	4	CARGAGDYW	ACTTCAAGGGACGGTTTGCCTTCTCTTTGGAAACCTCTGCCAGCACTGCCTATTTGCAGATCAACAACCTCAAAAATGAGGACACGGCTACATATTTCTGTGCAAGAGGGGCAGGGGACTACTGG	IGHV09-03*01	unknown	IGHJ04-01*01
Bvax1	4.30645e-05	4	CARAGEWYFDVW	GCAAGGCCACACTGACTGTAGACACATCCTCCAGCACAGCCTACATGCAGCTCAGCAGCCTGACATCTGAGGACTCTGCGGTCTATTACTGTGCAAGGGCCGGGGAATGGTACTTCGATGTCTGG	IGHV01-55*01	unknown	IGHJ01-01*01
Bvax1	4.30645e-05	4	CARSDGYYG	AGTTCAAGGGCAAGGCCACACTGACTGCAGACAAATCCTCCAGCACAGCCTACATGCAGCTCAGCAGCCTGACATCTGAGGACTCTGCAGTCTATTTCTGTGCAAGATCTGATGGTTACTACGGG	IGHV01-77*01	IGHD02-03*01	unknown
Bvax1	4.30645e-05	4	CARSLTTVVENWYFDVW	CTGTAGACACATCCTCCAGCACAGCCTACATGCAGCTCAGCAGCCTGACATCTGAGGACTCTGCGGTCTATTACTGTGCAAGATCCCTTACTACGGTAGTAGAGAACTGGTACTTCGATGTCTGG	IGHV01	IGHD01-01*01	IGHJ01-01*01
Bvax1	4.30645e-05	4	CVPLDAMDYW	TCAAGGGCAAGTCCACATTGACTGTAGACAAATCCTCCAGCACAGCCTACATGCAGCTCAGCAGCCTGACATCTGAGGACTCTGCGGTCTATTACTGTGTCCCCTTGGATGCTATGGACTACTGG	IGHV01-69*01	unknown	IGHJ04-01*01
Bvax1	4.30645e-05	4	CARCGTTVEFAYW	AGGCCACACTGACTGTAGACAAATCCTCCAGCACAGCCTACATGCAGCTCAGCAGCCTGACATCTGAAGACTCTGCGGTCTATTTCTGTGCAAGATGTGGTACTACGGTAGAGTTTGCTTACTGG	IGHV01-12*01	IGHD01-01*01	IGHJ03-01*01
Bvax1	4.30645e-05	4	CARLRYYGSRSWFAYW	TGACTGTAGACAAACCCTCCAGCACAGCCTACATGCAGCTCAGCAGCCTGACATCTGAGGACTCTGCGGTCTATTATTGTGCAAGATTGAGGTACTACGGTAGTAGGAGCTGGTTTGCTTACTGG	IGHV01-72*01	IGHD01-01*01	IGHJ03-01*01
Bvax1	4.30645e-05	4	CTRGRDAWFAYW	GCAAGGCCAAACTGACTGCAGTCACATCCGCCAGCACTGCCTACATGGAGCTCAGCAGCCTGACAAATGAGGACTCTGCGGTCTATTACTGTACAAGAGGGAGGGACGCCTGGTTTGCTTACTGG	IGHV01-05*01	unknown	IGHJ03-01*01
Bvax1	4.30645e-05	4	CVRDTVVPYWYFDVW	CCATCTCCAGAGATGATTCACAAAGCATGCTCTATCTGCAAATGAACAACCTGAAAACTGAGGACACAGCCATGTATTACTGTGTGAGAGATACAGTAGTCCCTTACTGGTACTTCGATGTCTGG	IGHV10-03*01	unknown	IGHJ01-01*01
Bvax1	4.30645e-05	4	CAMGRDYW	AGAAGTTCAAGGGCAAGGCCACACTGACTTCAGACACATCCTCCAGCACAGCCTACATGCAGCTCAGCAGCCTGACATCTGAGGACTCTGCAATCTATTTCTGTGCAATGGGACGGGACTACTGG	IGHV01-58*01	unknown	IGHJ04-01*01
Bvax1	4.30645e-05	4	CARYSSYGYFDVW	GAATCTCCATCACTCGTGACACATCTAAGAACCAGTTTTTCCTGAAGTTGAATTCTGTGACTACTGAGGACACAGCCACATATTACTGTGCAAGGTATAGTAGCTACGGGTACTTCGATGTCTGG	IGHV03-06*01	unknown	IGHJ01-01*01
Bvax1	4.30645e-05	4	CASEGNYGVLYFDVW	CCATCACTCGTGACACATCTAAGAACCAGTTTTTCCTGAAGTTGAATTCTGTGACTACTGAGGACACAGCCACATATTACTGTGCAAGCGAGGGTAACTACGGGGTTTTGTACTTCGATGTCTGG	IGHV03-06*01	IGHD02	IGHJ01-01*01
Bvax1	4.30645e-05	4	CAKEDYYGSSYDWYFDVW	AGGATAACTCCAAGAGCCAAGTTTTCTTAAAACTGAACAGTCTGCAAACTGATGACACAGCCACGTACTACTGTGCCAAAGAGGATTACTACGGTAGTAGCTACGACTGGTACTTCGATGTCTGG	IGHV02-03*01	IGHD01-01*01	IGHJ01-01*01
Bvax1	4.30645e-05	4	CARELGYWYFDVW	AGGCCACTATAACTGCAGACACATCCTCCAACACAGCCTACCTGCAGCTCAGCAGCCTGACATCTGAGGACACTGCCATCTATTACTGTGCTAGAGAACTGGGTTACTGGTACTTCGATGTCTGG	IGHV14-03*01	unknown	IGHJ01-01*01
Bvax1	4.30645e-05	4	CARYYYAMDYW	AGGCCAAGGCCACATTGACTGTAGACAAATCCTCCAGCACAGCCTACATGCAGCTCAAGAGCCTGACATCTGAGGACTCTGCAGTCTATTACTGTGCAAGATATTACTATGCTATGGACTACTGG	IGHV01-42*01	unknown	IGHJ04-01*01
Bvax1	4.30645e-05	4	CARSGYFDVW	TCAAGGGCAAGGCCACACTGACTGCAGACAAATCCTCCAGCACAGCGTACATGGAGCTCCGCAGCCTGACATCTGAGGACTCTGCGGTCTATTTCTGTGCAAGATCGGGGTACTTCGATGTCTGG	IGHV01-81*01	unknown	IGHJ01-01*01
Bvax1	4.30645e-05	4	CAIYDGYYVWYFDVW	CCTTCTCTTTGGAAACCTCTGCCAGCACTGCCTATTTGCAGATCAACAACCTCAAAAATGAGGACACGGCTACATATTTCTGTGCAATCTATGATGGTTACTACGTCTGGTACTTCGATGTCTGG	IGHV09-03*01	IGHD02-03*01	IGHJ01-01*01
Bvax1	4.30645e-05	4	CTLSGWGDYW	TGAAAGGGAGGTTCACCATCTCAAGAGATGATTCCAAAAGTAGTGTCTACCTGCAAATGAACAGCTTAAGAGCTGAAGACACTGGCATTTATTACTGTACCCTATCCGGTTGGGGGGACTACTGG	IGHV06-06*01	unknown	IGHJ04-01*01
Bvax1	4.30645e-05	4	CARRYDGYFRGYFDVW	TGACTGTAGACAAATCCTCCAGCACAGCCTACATGCAGCTCAAGAGCCTGACATCTGAGGACTCTGCAGTCTATTACTGTGCAAGACGCTATGATGGTTACTTCCGAGGGTACTTCGATGTCTGG	IGHV01-42*01	IGHD02-03*01	IGHJ01-01*01
Bvax1	4.30645e-05	4	CARLRYGSGGYW	GCAAGGCCACACTGACTGTAGACAAATCCTCCAGCACAGCCTACATGCAGCTCAGCAGCCTGACATCTGAGGACTCTGCGGTCTATTATTGTGCAAGATTACGCTACGGTAGTGGGGGCTACTGG	IGHV01-53*01	IGHD01-01*01	IGHJ04-01*01
Bvax1	4.30645e-05	4	CAGITTVEYFDVW	GGCTCACAATCTCCAAGGATACCTCCAGAAACCAGGTATTCCTCAAGATCACCAGTGTGGACACTGCAGATACTGCCACATACTACTGTGCTGGCATTACTACGGTAGAGTACTTCGATGTCTGG	IGHV08-12*01	IGHD01-01*01	IGHJ01-01*01
Bvax1	4.30645e-05	4	CACDYDWFAYW	AAAATCGAATCTCCATCACTCGTGACACATCTAAGAACCAGTTTTTCCTGAAGTTGAATTCTGTGACTACTGAGGACACAGCCACATATTACTGTGCATGTGATTACGACTGGTTTGCTTACTGG	IGHV03-06*01	IGHD02	IGHJ03-01*01
Bvax1	4.30645e-05	4	CTTWALRYDGYSW	AGGCCACTATGACTGCAGACACATCCTCCAACACAGCCTACCTGCAGCTCAGCAGCCTGACATCTGAGGACACTGCCGTCTATTACTGTACTACATGGGCCCTCCGCTATGATGGTTACTCCTGG	IGHV14-01*01	IGHD02-03*01	unknown
Bvax1	4.30645e-05	4	CASSSAMDYW	TCAAGGGCAAGGCCACATTGACTGTAGACACATCCTCCAGCACAGCCTACATGGAGCTAAACAGCCTGACTTCTGAGGACTCTGCGGTCTATTACTGTGCAAGCTCGTCTGCTATGGACTACTGG	IGHV01-36*01	unknown	IGHJ04-01*01
Bvax1	4.30645e-05	4	CARRILRYQEGYFDVW	TCTCCAAGGATACCTCCAGAAACCAGGTATTCCTCAAGATCACCAGTGTGGACACTGCAGATACTGCCACATACTACTGTGCTCGAAGAATACTACGGTACCAGGAGGGGTACTTCGATGTCTGG	IGHV08-12*01	IGHD01-01*01	IGHJ01-01*01
Bvax1	4.30645e-05	4	CARATTVEGYFDVW	TCACAATCTCCAAGGATACCTCCAAAAACCAGGTATTCCTCAAGATCGCCAATGTGGACACTGCAGATACTGCCACATACTACTGTGCTCGAGCTACTACGGTAGAGGGGTACTTCGATGTCTGG	IGHV08-08*01	IGHD01-01*01	IGHJ01-01*01
Bvax1	4.30645e-05	4	CARSTAQATAWFAYW	CAATCTCCAAGGATACCTCCAAAAACCAGGTATTCCTCAAGATCGCCAATGTGGACACTGCAGATACTGCCACATACTACTGTGCTCGATCAACAGCTCAGGCTACGGCCTGGTTTGCTTACTGG	IGHV08-08*01	IGHD03-02*02	IGHJ03-01*01
Bvax1	4.30645e-05	4	CAPYDLNVW	ACTTCAAGGGACGGTTTGCCTTTTCTTTGGAAACCTCTGCCAGCACTGCCTATTTGCAGATCAACAACCTCAAAAATGAGGACACGGCTACATATTTCTGTGCGCCCTATGATCTTAATGTCTGG	IGHV09-02*01	unknown	IGHJ01-01*01
Bvax1	4.30645e-05	4	CARNPMGYW	AGTTCAAGGACAAGGCCACATTGACTGCAGACAAATCCTCCAGCACAGCCTACATGCAGCTGAGCAGCCTGACATATGAGGACTCTGCAGTCTATTACTGTGCAAGAAACCCTATGGGCTACTGG	IGHV01-07*01	unknown	IGHJ04-01*01
Bvax1	4.30645e-05	4	CSYGSSYGYFDVW	AGGCCACATTGACTGTAGACCAATCTTCCAGCACAGCCTACATGCAGCTCAACAGCCTGACATCTGAGGACTCTGCAGTCTATTACTGCTCCTACGGTAGTAGCTACGGGTACTTCGATGTCTGG	IGHV01-39*01	IGHD01-01*01	IGHJ01-01*01
Bvax1	4.30645e-05	4	CARRGYYYAMDYW	AGGCCACACTGACTGTAGACAAATCCTCCAGCACAGCCTACATGCAGCTCAGCAGCCTGACATCTGAGGACTCTGCGGTCTATTATTGTGCAAGGAGGGGGTATTACTATGCTATGGACTACTGG	IGHV01-53*01	unknown	IGHJ04-01*01
Bvax1	4.30645e-05	4	CARSYYGKGVW	AGGACAAGGCCACATTGACTGTAGACAAATCCTCCAGCACAGCCTACATGCAGCTCAGCAGCCTGACATCTGAGGACTCTGCGGTCTATTACTGTGCAAGATCTTACTACGGTAAGGGTGTCTGG	IGHV01	IGHD01-01*01	IGHJ01-01*01
Bvax1	4.30645e-05	4	CTSTGTGGYW	TCAAGGGCAAGGCCATACTGACTGCAGACAAATCCTCCAGCACAGCCTACATGGAGCTCCGCAGCCTGACATCTGAGGACTCTGCCGTCTATTACTGTACAAGCACTGGGACCGGGGGCTACTGG	IGHV01-15*01	IGHD04-01	IGHJ04-01*01
Bvax1	4.30645e-05	4	CARDANYYGSSYWYFDVW	GAGACAATGCCAAGAACAACCTGTACCTGCAAATGAGCCATCTGAAGTCTGAGGACACAGCCATGTATTACTGTGCAAGAGATGCCAATTACTACGGTAGTAGCTACTGGTACTTCGATGTCTGG	IGHV05-04*01	IGHD01-01*01	IGHJ01-01*01
Bvax1	4.30645e-05	4	CARGIAMDYW	TCAAGAGCAAGGCCACACTGACTGTAGACACATCCTCCAGCACAGCCTACATGCAGCTCAGCAGCCTGACATCTGAGGACTCTGCGGTCTATTACTGTGCAAGGGGGATTGCTATGGACTACTGG	IGHV01-55*01	unknown	IGHJ04-01*01
Bvax1	4.30645e-05	4	CAKDYGNYYAMDYW	TGAGCATCACCAAGGACAACTCCAAGAGCCAAGTTTTCTTTAAAATGAACAGTCTGCAAGCTGATGACACTGCCATATACTACTGTGCCAAAGACTATGGTAACTACTATGCTATGGACTACTGG	IGHV02	IGHD02	IGHJ04-01*01
Bvax1	4.30645e-05	4	CSRALIEYFDVW	CCAAGGCCACATTGACTGTAGACAAATCCTCCAGCACAGCCTACATGCAGCTCAAGAGCCTGACATCTGAGGACTCTGCAGTCTATTACTGTTCTAGGGCCTTGATAGAGTACTTCGATGTCTGG	IGHV01-42*01	unknown	IGHJ01-01*01
Bvax1	4.30645e-05	4	CARGELSYW	CTCTCAAAAGTCGAATCTCCATAACTCGAGACACATCCAAGAACCAGTATTACCTGCAGTTGAATTCTGTGACTACTGAGGACACAGCCACATATTACTGTGCAAGGGGCGAGCTCAGCTACTGG	IGHV03-08*01	unknown	unknown
Bvax1	4.30645e-05	4	CARIKVARYFDVW	GGCTCACAATCTCCAAGGATACCTCCAAAAACCAGGTATTCCTCAAGATCGCCAATGTGGACACTGCAGATACTGCCACATACTACTGTGCTCGAATAAAAGTAGCTAGGTACTTCGATGTCTGG	IGHV08-08*01	IGHD01-01*01	IGHJ01-01*01
Bvax1	4.30645e-05	4	CASYGSSYRDYW	GCAAGGCCACACTGACTGTAGACAAATCCTCCAGCACAGCCTACATGCAACTCAGCAGCCTGACATCTGAGGACTCTGCGGTCTATTACTGTGCAAGCTACGGTAGTAGCTACAGGGACTACTGG	IGHV01-64*01	IGHD01-01*01	IGHJ04-01*01
Bvax1	4.30645e-05	4	CYGSPAWFAYW	AGCCGGCTCACAATCTCCAAGGATACCTCCAACAACCAGGTATTCCTCAAGATCACCACTGTGGACACTGCAGATACTGCCACATACTACTCTGCTACGGTAGTCCGGCCTGGTTTGCTTACTGG	IGHV08-09*01	IGHD01-01*01	IGHJ03-01*01
Bvax1	4.30645e-05	4	CAREGDGYHWYFDVW	CATTGACTGTAGACAAGTCCTCCAGCACAGCCTACATGGAGCTCCGCAGCCTGACATCTGAGGACACTGCAGTCTATTACTGTGCAAGAGAAGGTGATGGTTACCACTGGTACTTCGATGTCTGG	IGHV01	IGHD02-03*01	IGHJ01-01*01
Bvax1	4.30645e-05	4	CAEGHDEAWFAYW	AGGCCACATTGACTGTAGACCAATCTTCCAGCACAGCCTACATGCAGCTCAACAGCCTGACATCTGAGGACTCTGCAGTCTATTACTGTGCGGAGGGACACGACGAAGCCTGGTTTGCTTACTGG	IGHV01-39*01	unknown	IGHJ03-01*01
Bvax1	4.30645e-05	4	CVRHGGGYDGYSSAMDYW	GAGATGATTCAGAAAGCATGCTCTATCTGCAAATGAACAACTTGAAAACTGAGGACACAGCCATGTATTACTGTGTGAGACATGGGGGGGGCTATGATGGTTACTCCTCTGCTATGGACTACTGG	IGHV10-01*01	IGHD02-03*01	IGHJ04-01*01
Bvax1	4.30645e-05	4	CARGTYYDYDGGDYW	CATTGACTGTTGACAAGTCCTCCAGCACAGCCTACATGGAGCTCAACAGCCTGACATCTGAGGACTCTGCAGTCTATTACTGTGCAAGGGGAACCTACTATGATTACGACGGAGGAGACTACTGG	IGHV01-19*01	IGHD02	unknown
Bvax1	4.30645e-05	4	CSRGYYYAMDYW	GCAGATTCGCCATTTCAAGAGATGATTCAAAAAGCAGTGTCTACCTAGAGATGAACAGATTAAGAGAGGAAGACACTGCCACTTATTTTTGTAGTAGAGGGTATTACTATGCTATGGACTACTGG	IGHV13-02*01	unknown	IGHJ04-01*01
Bvax1	4.30645e-05	4	CARDSFAYW	AGTTCCAGGGCAAGGCCACTATAACTGCAGACACATCCTCCAACACAGCCTACCTGCAGCTCAGCAGCCTGACATCTGAGGACACTGCCATCTATTACTGTGCTAGAGACTCCTTTGCTTACTGG	IGHV14-03*01	unknown	IGHJ03-01*01
Bvax1	4.30645e-05	4	CTGGGYFDVW	TCAAGGGCAAGGCCAAACTGACTGCAGTCACATCCGCCAGCACTGCCTACATGGAGCTCAGCAGCCTGACAAATGAGGACTCTGCGGTCTATTACTGTACAGGGGGAGGGTACTTCGATGTCTGG	IGHV01-05*01	unknown	IGHJ01-01*01
Bvax1	4.30645e-05	4	CARRLGHFDYW	AGGCCAAGGCCACATTGACTGTAGACAAATCCTCCAGCACAGCCTACATGCAGCTCAAGAGCCTGACATCTGAGGACTCTGCAGTCTATTACTGTGCAAGAAGGCTGGGACACTTTGACTACTGG	IGHV01-42*01	unknown	IGHJ02-01*01
Bvax1	4.30645e-05	4	CARIVATDWYFDVW	CCACATTGACTGTAGACAAATCCTCCAGCACAGCCTACATGCAGCTCAAGAGCCTGACATCTGAGGACTCTGCAGTCTATTACTGTGCAAGAATAGTAGCTACGGACTGGTACTTCGATGTCTGG	IGHV01-42*01	IGHD01-01*01	IGHJ01-01*01
Bvax1	4.30645e-05	4	CARQAILYYAMDYW	TGAGCATCAGCAAGGACAACTCCAAGAGCCAAGTTTTCTTAAAAATGAACAGTCTCCAAACTGATGACACAGCCATGTACTACTGTGCCAGACAGGCGATCCTTTACTATGCTATGGACTACTGG	IGHV02	unknown	IGHJ04-01*01
Bvax1	4.30645e-05	4	CARWDYW	ACCCATCTCTCAAAAATCGAATCTCCATCACTCGTGACACATCTAAGAACCAGTTTTTCCTGAAGTTGAATTCTGTGACTACTGAGGACACAGCCACATATTACTGTGCAAGATGGGACTACTGG	IGHV03-06*01	unknown	IGHJ04-01*01
Bvax1	4.30645e-05	4	CARGNYYGSHDVW	AGGCCACACTGACTGTAGACAAACCCTCCAGCACAGCCTACATGCAGCTCAGCAGCCTGACATCTGAGGACTCTGCGGTCTATTATTGTGCAAGAGGGAATTACTACGGTAGTCACGATGTCTGG	IGHV01-72*01	IGHD01-01*01	IGHJ01-01*01
Bvax1	4.30645e-05	4	CARHNGWTMDYW	GGCGATTCACCATCTCCAGAGACAATGCCAAGAACACCCTGTACCTGCAAATGAGCAGTCTGAAGTCTGAGGACACAGCCATGTATTACTGTGCAAGACATAATGGTTGGACTATGGACTACTGG	IGHV05	unknown	IGHJ04-01*01
Bvax1	4.30645e-05	4	CVREWYFDVW	TGAAAGACAGATTCACCATCTCCAGAGATGATTCACAAAGCATGCTCTATCTGCAAATGAACAACCTGAAAACTGAGGACACAGCCATGTATTACTGTGTGAGAGAGTGGTACTTCGATGTCTGG	IGHV10-03*01	unknown	IGHJ01-01*01
Bvax1	4.30645e-05	4	CANYDFW	ATGAGAAGTTCAAGGGCAAGGCCACATTCACTGCAGATACATCCTCCAACACAGCCTACATGCAACTCAGCAGCCTGACAACTGAGGACTCTGCCATCTATTACTGTGCAAATTACGACTTCTGG	IGHV01-09*01	unknown	unknown
Bvax1	4.30645e-05	4	CAIPPLYYGIAMDYW	CATTGACTGTAAACAAGTCCTCCAGCACAGCCTACATGGAGCTCCGCAGCCTGACATCGGAGGATTCTGCAGTCTATTACTGTGCAATTCCGCCTCTCTACTATGGTATTGCTATGGACTACTGG	IGHV01-22*01	IGHD02	IGHJ04-01*01
Bvax1	4.30645e-05	4	CARCGLYWYFDVW	AGGCCACACTGACTGCAGACAAATCCTCCAGCACAGCCTACATGCAACTCAGCAGCCTGACATCTGAGGACTCTGCGGTCTACTTCTGTGCAAGATGTGGCCTCTACTGGTACTTCGATGTCTGG	IGHV01-82*01	unknown	IGHJ01-01*01
Bvax1	4.30645e-05	4	CAIGLFAYW	AGTTCAAGGGCAAGGCCACATTGACTGTAGACAAATCCTCCAGCACAGCCTACATGCAGCTCAGCAGCCTGACATCTGAGGACTCTGCGGTCTATTACTGTGCAATTGGGCTGTTTGCTTACTGG	IGHV01-74	unknown	IGHJ03-01*01
Bvax1	4.30645e-05	4	CARRTGPGDAMDYW	CCACATTGACTGTAGACACATCCTCCAGCACAGCCTACATGCAGCTCAGCAGCCTGACATCTGAGGACTCTGCGGTCTATTACTGTGCAAGGAGGACTGGACCAGGGGATGCTATGGACTACTGG	IGHV01	unknown	IGHJ04-01*01
Bvax1	4.30645e-05	4	CATLEGYFDVW	AGGGCCGATTCACCATCTCCAGAGACAATGCCAAGAACACCCTGTTCCTGCAAATGACCAGTCTGAGGTCTGAGGACACGGCCATGTATTACTGTGCAACCCTAGAGGGGTACTTCGATGTCTGG	IGHV05-17*01	unknown	IGHJ01-01*01
Bvax1	4.30645e-05	4	CARWDYPFAYW	AGAGCAAGGCCACACTGACTGTAGACAAATCCTCCAGCACAGCCTACATGCAGCTCAGCAGCCTGACATCTGAGGACTCTGCGGTCTATTATTGTGCAAGATGGGACTATCCGTTTGCTTACTGG	IGHV01-53*01	unknown	IGHJ03-01*01
Bvax1	4.30645e-05	4	CARCGKTPMDYW	GCAAGTCCACATTGACTGTAGACAAATCCTCCAGCACAGCCTACATGCAGCTCAGCAGCCTGACATCTGAGGACTCTGCGGTCTATTACTGTGCAAGATGTGGTAAAACCCCTATGGACTACTGG	IGHV01-69*01	unknown	IGHJ04-01*01
Bvax1	4.30645e-05	4	CAVYDGYYWYFDVW	CCACACTGACTGCAGAAAAATCCTCCAGCACTGCCTACATGCAGCTCAGCAGCCTGACATCTGAGGACTCTGCTGTCTATTTCTGTGCAGTCTATGATGGTTACTACTGGTACTTCGATGTCTGG	IGHV01-76*01	IGHD02-03*01	IGHJ01-01*01
Bvax1	4.30645e-05	4	CAGDSWGYWYFDVW	TCTCCATTACTAGAGAAACGTCAAAGAACCAGTTCTTCCTCCAATTGAACTCTGTGACCACAGAGGACACAGCCATGTATTACTGTGCAGGAGACAGCTGGGGCTACTGGTACTTCGATGTCTGG	IGHV12-03*01	unknown	IGHJ01-01*01
Bvax1	4.30645e-05	4	CARSGSSYRYFDVW	TCACAATCTCCAAGGATACCTCCAAAAACCAGGTATTCCTCAAGATCGCCAATGTGGACACTGCAGATACTGCCACATACTACTGTGCTCGAAGCGGTAGTAGCTACAGGTACTTCGATGTCTGG	IGHV08-08*01	IGHD01-01*01	IGHJ01-01*01
Bvax1	4.30645e-05	4	CARELRPYWYFDVW	CCACTATAACTGCAGACACATCCTCCAACACAGCCTACCTGCAGCTCAGCAGCCTGACATCTGAGGACACTGCCATCTATTACTGTGCTAGAGAGCTACGCCCCTACTGGTACTTCGATGTCTGG	IGHV14-03*01	unknown	IGHJ01-01*01
Bvax1	4.30645e-05	4	CARHEGGTVDYW	GCCGATTCACCATCTCCAGAGACAATGCCAAGAACACCCTGTACCTGCAAATGAGCCGTCTGAAGTCTGAGGACACAGCCATGTATTACTGTGCAAGACATGAGGGTGGGACGGTTGACTACTGG	IGHV05-12*01	unknown	IGHJ02-01*01
Bvax1	4.30645e-05	4	CARGLYYYGSSWDYW	CATTGACTGTAGACCAATCTTCCAGCACAGCCTACATGCAGCTCAACAGCCTGACATCTGAGGACTCTGCAGTCTATTACTGTGCAAGAGGTCTCTATTACTACGGTAGTAGCTGGGACTACTGG	IGHV01-39*01	IGHD01-01*01	IGHJ04-01*01
Bvax1	4.30645e-05	4	CAKGGSLRAMDYW	AGGCCACATTGACTGTAGACCAATCTTCCAGCACAGCCTACATGCAGCTCAACAGCCTGACATCTGAGGACTCTGCAGTCTATTACTGTGCAAAGGGGGGATCATTGAGGGCTATGGACTACTGG	IGHV01-39*01	unknown	IGHJ04-01*01
Bvax1	4.30645e-05	4	CARSLGRYAMDYW	AGGCCACATTGACTGTAGACAAGTCCTCCAGCACAGCCTACATGGAGCTCCGCAGCCTGACATCTGAGGACTCTGCAGTCTATTACTGTGCAAGATCACTGGGACGTTATGCTATGGACTACTGG	IGHV01	IGHD04-01	IGHJ04-01*01
Bvax1	4.30645e-05	4	CARSGGLEYW	AGTGGATTGGAGTTATTAGTACTTACTATGGTGATGCTAGCACAGCCTATATGGAACTTGCCAGACTGACATCTGAGGACTCTGCCGTCTATTACTGTGCAAGATCAGGTGGTTTGGAGTACTGG	IGHV01-67*01	unknown	IGHJ04-01*01
Bvax1	4.30645e-05	4	CARLYDYDGYWYFDVW	TGACTGTAGACAAATCCTCCAGCACAGCCTACATGCAACTCAGCAGCCTGACATCTGAGGACTCTGCGGTCTATTACTGTGCAAGGCTCTATGATTACGACGGGTACTGGTACTTCGATGTCTGG	IGHV01-64*01	IGHD02	IGHJ01-01*01
Bvax1	4.30645e-05	4	CASTGTGIMDYW	GCAAGGCCACACTGACTGCAGACAAATCCTCCAGCACAGCGTACATGGAGCTCCGCAGCCTGACATCTGAGGACTCTGCGGTCTATTTCTGTGCGTCAACTGGGACGGGGATTATGGACTACTGG	IGHV01-81*01	IGHD04-01*02	IGHJ04-01*01
Bvax1	4.30645e-05	4	CAQTGNWDGYFDVW	TCACAATCTCCAAGGATACCTCCAACAACCAGGTATTCCTCAAGATCACCAGTGTGGACACTGCAGATACTGCCACATACTACTGTGCTCAAACGGGGAACTGGGACGGGTACTTCGATGTCTGG	IGHV08-05*01	unknown	IGHJ01-01*01
Bvax1	4.30645e-05	4	CARSEDYAWFAYW	AGGCCACATTGACTGCAGACAAATCCTCCAGCACAGCCTACATGCAACTGAGCAGCCTGACATCTGAGGACTCTGCAGTCTATTACTGTGCAAGATCTGAGGATTACGCCTGGTTTGCTTACTGG	IGHV01-04*01	unknown	IGHJ03-01*01
Bvax1	4.30645e-05	4	CMRYGTYWYFDVW	GATTCACTATCTTCAGAGACAATGACAAGAGCACCCTGTACCTGCAGATGAGCAATGTGCGATCGGAGGACACAGCCACGTATTTCTGTATGAGATATGGGACTTACTGGTACTTCGATGTCTGG	IGHV11-02*01	unknown	IGHJ01-01*01
Bvax1	4.30645e-05	4	CVFTTVVATRWYFDVW	TCTCCAGAGATGATTCACAAAGCATGCTCTATCTGCAAATGAACAACCTGAAAACTGAGGACACAGCCATGTATTACTGTGTGTTTACTACGGTAGTAGCTACCCGCTGGTACTTCGATGTCTGG	IGHV10-03*01	IGHD01-01*01	IGHJ01-01*01
Bvax1	4.30645e-05	4	CARYLYAYW	AGTTCAAGGGACGGTTTGCCTTCTCTTTGGAGACCTCTGCCAGCACTGCCTATTTGCAGATCAACAACCTCAAAAATGAGGACACGGCTACATATTTCTGTGCCCGGTACTTATATGCTTACTGG	IGHV09-01*01	unknown	IGHJ03-01*01
Bvax1	4.30645e-05	4	CANYYGSRYYAMDYW	CCATCACTCGTGACACATCTAAGAACCAGTTTTTCCTGAAGTTGAATTCTGTGACTACTGAGGACACAGCCACATATTACTGTGCAAATTACTACGGTAGTAGATACTATGCTATGGACTACTGG	IGHV03-06*01	IGHD01-01*01	IGHJ04-01*01
Bvax1	4.30645e-05	4	CARAPFDYW	ACTTCAAGGGACGGTTTGCCTTCTCTTTGGAAACCTCTGCCAGCACTGCCTATTTGCAGATCAACAACCTCAAAAATGAGGACACGGCTACATATTTCTGTGCAAGAGCTCCCTTTGACTACTGG	IGHV09-03*01	unknown	IGHJ02-01*01
Bvax1	4.30645e-05	4	CASHDGYSAWFAYW	TGAGCATCAGCAAGGACAATTCCAAGAGCCAAGTTTTCTTTAAAATGAACAGTCTGCAAGCTGATGACACAGCCATATATTACTGTGCCAGTCATGATGGTTACTCCGCCTGGTTTGCTTACTGG	IGHV02-02*01	IGHD02-03*01	IGHJ03-01*01
Bvax1	4.30645e-05	4	CARPLLAYW	AGTTCAAGGGCAAGGCCACACTGACTGTAGACAAATCCTCCAGCACAGCCTACATGCAGCTCAGCAGCCTGACATCTGAAGACTCTGCGGTCTATTTCTGTGCAAGACCCCTTCTTGCTTACTGG	IGHV01-12*01	unknown	IGHJ03-01*01
Bvax1	4.30645e-05	4	CARRDYYGSSGWYFDVW	CTGTAGACAAATCCTCCAGCACAGCCTACATGCAGCTCAAGAGCCTGACATCTGAGGACTCTGCAGTCTATTACTGTGCAAGACGGGATTACTACGGTAGTAGCGGCTGGTACTTCGATGTCTGG	IGHV01-42*01	IGHD01-01*01	IGHJ01-01*01
Bvax1	4.30645e-05	4	CATGNSAMDYW	AGAGCAAGGCCACACTGACTGTAGACAAATCCTCCAGCACAGCCTACATGCAACTCAGCAGCCTGACATCTGAGGACTCTGCGGTCTATTACTGTGCAACGGGGAACAGTGCTATGGACTACTGG	IGHV01-64*01	unknown	IGHJ04-01*01
Bvax1	4.30645e-05	4	CARIHYSNYHWYFDVW	TCTCCAAGGATACCTCCAAAAACCAGGTATTCCTCAAGATCGCCAATGTGGACACTGCAGATACTGCCACATACTACTGTGCTCGAATCCACTATAGTAACTACCACTGGTACTTCGATGTCTGG	IGHV08-08*01	IGHD02	IGHJ01-01*01
Bvax1	4.30645e-05	4	CARSYGAMDYW	AGGGCAAGTCCACATTGACTGTAGACAAATCCTCCAGCACAGCCTACATGCAGCTCAGCAGCCTGACATCTGAGGACTCTGCGGTCTATTACTGTGCAAGAAGCTACGGGGCTATGGACTACTGG	IGHV01-69*01	unknown	IGHJ04-01*01
Bvax1	4.30645e-05	4	CARNERIWDWYFDVW	GCATCAGCAAAGACAACTCCAAGAGTCAAGTTTTCTTAAAAATGAACAGTCTGCAAACTGATGACACAGCCAGGTACTACTGTGCCAGAAATGAGCGGATCTGGGACTGGTACTTCGATGTCTGG	IGHV02-adap06*01	unknown	IGHJ01-01*01
Bvax1	4.30645e-05	4	CAMDGRGFAYW	AAAGTCGAATCTCTATCACTCGAGACACATCCAAGAACCAGTTCTCCCTGGAATTGAATTCTGTGACTACTGAGGACACAGCCACATATTACTGTGCAATGGATGGAAGGGGGTTTGCTTACTGG	IGHV03-02*02	unknown	IGHJ03-01*01
Bvax1	4.30645e-05	4	CARGLLRGYFDVW	AGGCCACATTGACTGTAGACAAATCCTCCAGCACAGCCTACATGCAGCTCAAGAGCCTGACATCTGAGGACTCTGCAGTCTATTACTGTGCAAGAGGGTTACTACGGGGGTACTTCGATGTCTGG	IGHV01-42*01	unknown	IGHJ01-01*01
Bvax1	4.30645e-05	4	CVRQYGYDGRWYFDVW	TCTCCAGAGATGATTCAGAAAGCATGCTCTATCTGCAAATGAACAACTTGAAAACTGAGGACACAGCCATGTATTACTGTGTGAGACAATATGGTTACGACGGACGTTGGTACTTCGATGTCTGG	IGHV10-01*01	IGHD02	IGHJ01-01*01
Bvax1	4.30645e-05	4	CARSGPVTDAMDYW	CCACACTGACTGCAGAAAAATCCTCCAGCACTGCCTACATGCAGCTCAGCAGCCTGACATCTGAGGACTCTGCTGTCTATTTCTGTGCAAGATCGGGCCCGGTCACGGATGCTATGGACTACTGG	IGHV01-76*01	unknown	IGHJ04-01*01
Bvax1	4.30645e-05	4	CARRAVIYYYGSSYDWYFDVW	CCAGAAACCAGGTATTCCTCAAGATCACCAGTGTGGACACTGCAGATACTGCCACATACTACTGTGCTCGAAGAGCTGTAATTTATTACTACGGTAGTAGCTACGACTGGTACTTCGATGTCTGG	IGHV08-12*01	IGHD01-01*01	IGHJ01-01*01
Bvax1	4.30645e-05	4	CVKDDYDEAYW	AAGACAGATTCACCATCTCCAGAGATGATTCACAAAGCATGCTCTATCTGCAAATGAACAACCTGAAAACTGAGGACACAGCCATGTATTACTGTGTGAAGGATGATTACGACGAGGCTTACTGG	IGHV10-03*01	IGHD02	IGHJ03-01*01
Bvax1	4.30645e-05	4	CARNYYGTPMDYW	GACTGAGCATCAGCAAAGACAACTCCAAGAGTCAAGTTTTCTTAAAAATGAACAGTCTGCAAACTGATGACACAGCCAGGTACTACTGTGCCAGAAATTACTACGGTACCCCTATGGACTACTGG	IGHV02-adap06*01	IGHD01-01*01	IGHJ04-01*01
Bvax1	4.30645e-05	4	CATIYYGNWYFDVW	CCACATTGACTGTAGACCAATCTTCCAGCACAGCCTACATGCAGCTCAACAGCCTGACATCTGAGGACTCTGCAGTCTATTACTGTGCAACAATCTACTATGGTAACTGGTACTTCGATGTCTGG	IGHV01-39*01	IGHD02	IGHJ01-01*01
Bvax1	4.30645e-05	4	CARPEGYDDYAMDYW	CCATCTCCAGAGACAATGCCAAGAACACCCTGTACCTGCAAATGAGCAGTCTGAAGTCTGAGGACACAGCCATGTATTACTGTGCAAGACCAGAGGGTTACGACGACTATGCTATGGACTACTGG	IGHV05	IGHD02	IGHJ04-01*01
Bvax1	4.30645e-05	4	CARWDFW	ATGAGAGGTTCAAGAGCAAGGCCACACTGACTGTAGACAAATCCTCCAGCACAGCCTACATGCAGCTCAGCAGCCTGACATCTGAGGACTCTGCGGTCTATTATTGTGCAAGATGGGACTTCTGG	IGHV01-53*01	unknown	IGHJ04-01*01
Bvax1	4.30645e-05	4	CALRLLYAMDYW	CCAGACTGAGCATCAGCAAAGACAACTCCAAGAGTCAAGTTTTCTTAAAAATGAACAGTCTGCAAACTGATGACACAGCCAGGTACTACTGTGCCCTTAGACTCCTCTATGCTATGGACTACTGG	IGHV02-adap06*01	unknown	IGHJ04-01*01
Bvax1	4.30645e-05	4	CARGGLTGPYWYFDVW	TCTCCAGAGACAATGCCAAGAACAACCTGTACCTGCAAATGAGCCATCTGAAGTCTGAGGACACAGCCATGTATTACTGTGCAAGGGGGGGCCTAACTGGTCCCTACTGGTACTTCGATGTCTGG	IGHV05-04*01	IGHD04-01*01	IGHJ01-01*01
Bvax1	4.30645e-05	4	CVRGYYAMDYW	AAGACAGATTCACCATCTCCAGAGATGATTCACAAAGCATGCTCTATCTGCAAATGAACAACCTGAAAACTGAGGACACAGCCATGTATTACTGTGTGAGAGGGTACTATGCTATGGACTACTGG	IGHV10-03*01	unknown	IGHJ04-01*01
Bvax1	4.30645e-05	4	CTTRAMDYW	AGTTCCAGGGCAAGGCCACTATAACAGCAGACACATCCTCCAACACAGCCTACCTGCAGCTCAGCAGCCTGACATCTGAGGACACTGCCGTCTATTACTGTACTACGAGGGCTATGGACTACTGG	IGHV14-04*01	unknown	IGHJ04-01*01
Bvax1	4.30645e-05	4	CAARTGFAYW	TCAAGGGCAAGGCCACACTGACTGCAGAAAAATCCTCCAGCACTGCCTACATGCAGCTCAGCAGCCTGACATCTGAGGACTCTGCTGTCTATTTCTGTGCAGCAAGGACGGGGTTTGCTTACTGG	IGHV01-76*01	unknown	IGHJ03-01*01
Bvax1	4.30645e-05	4	CAIEAYW	ATCAAAAGTTCAAGGGCAAGGCCACATTGACTGTAGACAAATCCTCCAGCACAGCCTACATGCAGCTCAGCAGCCTGACATCTGAGGACTCTGCGGTCTATTACTGTGCAATAGAGGCTTACTGG	IGHV01-74	unknown	IGHJ03-01*01
Bvax1	4.30645e-05	4	CARWDGTGYFDVW	AGGCCACACTGACTGTAGACAAATCCTCCAGCACAGCCTACATGCAGCTCAGCAGCCTGACATCTGAAGACTCTGCGGTCTATTTCTGTGCAAGATGGGATGGGACAGGGTACTTCGATGTCTGG	IGHV01-12*01	unknown	IGHJ01-01*01
Bvax1	4.30645e-05	4	CLATGAMDYW	TAAAAGGCCGATTCACCATCTCCAGAGACAATGCCAAGAACACCCTGTTTCTGCAAATGAGCAGTCTAAGGTATGAGGACACGGCCATGTATTACTGTTTGGCAACGGGTGCTATGGACTACTGG	IGHV05-01*02	unknown	IGHJ04-01*01
Bvax1	4.30645e-05	4	CARLDYDGPDYYAMDYW	CTGTAGACACATCCTCCAGCACAGCCTACATGGAGCTAAACAGCCTGACTTCTGAGGACTCTGCGGTCTATTACTGTGCAAGGTTAGATTACGACGGACCTGATTACTATGCTATGGACTACTGG	IGHV01-36*01	IGHD02	IGHJ04-01*01
Bvax1	4.30645e-05	4	CARDYYGSSYWYFDVW	TGACTGTTGACAAGTCCTCCAGCACAGCCTACATGGAGCTCAACAGCCTGACATCTGAGGACTCTGCAGTCTATTACTGTGCAAGAGATTACTACGGTAGTAGCTACTGGTACTTCGATGTCTGG	IGHV01-19*01	IGHD01-01*01	IGHJ01-01*01
Bvax1	4.30645e-05	4	CARDYDGFVW	TCAAGGGCAAGGCCACACTGACTGCAGAAAAATCCTCCAGCACTGCCTACATGCAGCTCAGCAGCCTGACATCTGAGGACTCTGCTGTCTATTTCTGTGCAAGAGACTATGATGGTTTTGTCTGG	IGHV01-76*01	IGHD02-03*01	IGHJ01-01*01
Bvax1	4.30645e-05	4	CTRLGGPFAYW	AAGGGAGGTTCACCATCTCAAGAGATGATTCCAAAAGTAGTGTCTACCTGCAAATGAACAGCTTAAGAGCTGAAGACACTGGCATTTATTACTGTACCAGACTGGGAGGGCCGTTTGCTTACTGG	IGHV06-06*01	unknown	IGHJ03-01*01
Bvax1	4.30645e-05	4	CARDGSSPDYW	AGGGACGGTTTGCCTTCTCTTTGGAAACCTCTGCCAGCACTGCCTATTTGCAGATCAACAACCTCAAAAATGAGGACACGGCTACATATTTCTGTGCAAGAGACGGTAGTAGCCCTGACTACTGG	IGHV09-03*01	IGHD01-01*01	IGHJ02-01*01
Bvax1	4.30645e-05	4	CTLWDYW	CGGAGTCTGTGAAAGGGAGGTTCACCATCTCAAGAGATGATTCCAAAAGTAGTGTCTACCTGCAAATGAACAACTTAAGGGCTGAAGACACTGGAATTTATTACTGCACTCTATGGGACTACTGG	IGHV06-03*01	unknown	IGHJ04-01*01
Bvax1	4.30645e-05	4	STDWDVDWYFDVW	AGGCCACATTGACTGTAGACTAGTCCTTCAGCACAACCTACATGGAGCTCCGCAGCCTGAAATCTGAGGACTCTGCGGTCTATTACTCTACAGACTGGGACGTGGACTGGTACTTCGATGTCTGG	IGHV01	IGHD04-01	IGHJ01-01*01
Bvax1	4.30645e-05	4	CARVGNPHWYFDVW	CCACATTGACTGTAGACCAATCTTCCAGCACAGCCTACATGCAGCTCAACAGCCTGACATCTGAGGACTCTGCAGTCTATTACTGTGCAAGAGTGGGTAACCCTCACTGGTACTTCGATGTCTGG	IGHV01-39*01	unknown	IGHJ01-01*01
Bvax1	4.30645e-05	4	CTRGLLVLGAMDYW	CCATACTGACTGCAGACAAATCCTCCAGCACAGCCTACATGGAGCTCCGCAGCCTGACATCTGAGGACTCTGCCGTCTATTACTGTACAAGAGGATTACTAGTGCTTGGTGCTATGGACTACTGG	IGHV01-15*01	unknown	IGHJ04-01*01
Bvax1	4.30645e-05	4	CARLETRYAMDYW	GGTTTGCCTTCTCTTTGGAAACCTCTGCCAGCACTGCCTATTTGCAGATCAACAACCTCAAAAATGAGGACACGGCTACATATTTCTGTGCAAGATTGGAAACGAGATATGCTATGGACTACTGG	IGHV09-03*01	unknown	IGHJ04-01*01
Bvax1	4.30645e-05	4	CATGTGYFDVW	AGGGCAAGGCCACACTGACTGCAGACAAATCCTCCAGCACAGCCTACATGCAGCTCAGCAGCCTGACCTCTGAGGACTCTGCGGTCTATTTCTGTGCAACTGGGACGGGGTACTTCGATGTCTGG	IGHV01-80*01	unknown	IGHJ01-01*01
Bvax1	4.30645e-05	4	CARGSSYPYWYFDVW	CATTGACTGTAGACAAATCCTCCAGCACAGCCTACATGCAGCTCAGCAGCCTGACATCTGAGGACTCTGCGGTCTATTACTGTGCAAGAGGTAGTAGCTACCCCTACTGGTACTTCGATGTCTGG	IGHV01	IGHD01-01*01	IGHJ01-01*01
Bvax1	4.30645e-05	4	CARNWEYWYFDVW	AGGCCACATTGACTGTAGACAAATCCTCCAGCACAGCCTACATGCAGCTCAAGAGCCTGACATCTGAGGACTCTGCAGTCTATTACTGTGCAAGAAACTGGGAATACTGGTACTTCGATGTCTGG	IGHV01-42*01	IGHD04-01	IGHJ01-01*01
Bvax1	4.30645e-05	4	CTRWGTTVVVRDYW	CCATACTGACTGCAGACAAATCCTCCAGCACAGCCTACATGGAGCTCCGCAGCCTGACATCTGAGGACTCTGCCGTCTATTACTGTACAAGATGGGGTACTACGGTAGTAGTGAGGGACTACTGG	IGHV01-15*01	IGHD01-01*01	IGHJ04-01*01
Bvax1	4.30645e-05	4	CARRTEGVFDYW	CCAAGGCCACATTGACTGTAGACAAATCCTCCAGCACAGCCTACATGCAGCTCAAGAGCCTGACATCTGAGGACTCTGCAGTCTATTACTGTGCAAGACGGACGGAAGGGGTTTTTGACTACTGG	IGHV01-42*01	unknown	IGHJ02-01*01
Bvax1	4.30645e-05	4	CARHSHFDYW	TGAAGGGTCGATTCACCATCTCCAGAGACAATGCCAAGAACACCCTGTACCTGCAAATGAGCAGTCTGAGGTCTGAGGACACGGCCTTGTATTACTGTGCAAGACATAGCCACTTTGACTACTGG	IGHV05-09*01	unknown	IGHJ02-01*01
Bvax1	4.30645e-05	4	CTREDWDEYFDVW	GGTTCACCATCTCAAGAGATGATTCCAAAAGTAGTGTCTACCTGCAAATGAACAGCTTAAGAGCTGAAGACACTGGCATTTATTACTGTACCAGGGAGGACTGGGACGAGTACTTCGATGTCTGG	IGHV06-06*01	IGHD04-01	IGHJ01-01*01
Bvax1	4.30645e-05	4	CAREGDGDYW	TAAAGGATAAATTCATCATCTCCAGAGACAACGCCAAAAATACGCTGTACCTGCAAATGAGCAAAGTGAGATCTGAGGACACAGCCCTTTATTACTGTGCAAGAGAGGGGGATGGGGACTACTGG	IGHV04	unknown	IGHJ04-01*01
Bvax1	4.30645e-05	4	CAIYGSSHWYFDVW	TGAGCATCAGCAAGGACAATTCCAAGAGCCAAGTTTTCTTTAAAATGAACAGTCTGCAAGCTGATGACACAGCCATATATTACTGTGCCATATACGGTAGTAGCCACTGGTACTTCGATGTCTGG	IGHV02-02*01	IGHD01-01*01	IGHJ01-01*01
Bvax1	4.30645e-05	4	CARPMDYW	ACACAGTGAAGGGCCGATTCACCATCTCCAGAGACAATGCCAAGAACACCCTGTTCCTGCAAATGACCAGTCTGAGGTCTGAGGACACGGCCATGTATTACTGTGCAAGGCCGATGGACTACTGG	IGHV05-17*01	unknown	IGHJ04-01*01
Bvax1	4.30645e-05	4	CARHRREGYFDVW	GATTCATCATCTCCAGAGACAATACCAAGAAGACCCTGTACCTGCAAATGAGCAGTCTGAGGTCTGAGGACACAGCCTTGTATTACTGTGCAAGACATCGACGAGAGGGGTACTTCGATGTCTGG	IGHV05-02*01	unknown	IGHJ01-01*01
Bvax1	4.30645e-05	4	CAKHAYGSSYDAMDYW	TCAGCAAAGACAACTCCAAGAGCCAAGTTTTCTTAAAAATGAACAGTCTGCAAACTGATGACACAGCCATGTACTACTGTGCCAAACATGCCTACGGTAGTAGCTACGATGCTATGGACTACTGG	IGHV02-09*01	IGHD01-01*01	IGHJ04-01*01
Bvax1	4.30645e-05	4	CARGNPYAMDYW	GCAAGGCCACACTGACTGCAGAAAAATCCTCCAGCACTGCCTACATGCAGCTCAGCAGCCTGACATCTGAGGACTCTGCTGTCTATTTCTGTGCAAGGGGTAACCCCTATGCTATGGACTACTGG	IGHV01-76*01	unknown	IGHJ04-01*01
Bvax1	4.30645e-05	4	CTRRVYGNMDYW	GCAAGGCCATACTGACTGCAGACAAATCCTCCAGCACAGCCTACATGGAGCTCCGCAGCCTGACATCTGAGGACTCTGCCGTCTATTACTGTACAAGAAGGGTTTATGGAAATATGGACTACTGG	IGHV01-15*01	unknown	IGHJ04-01*01
Bvax1	4.30645e-05	4	CARKDWEGFAYW	CCAAGGCCACATTGACTGTAGACAAATCCTCCAGCACAGCCTACATGCAGCTCAAGAGCCTGACATCTGAGGACTCTGCAGTCTATTACTGTGCAAGAAAGGACTGGGAGGGGTTTGCTTACTGG	IGHV01-42*01	unknown	IGHJ03-01*01
Bvax1	4.30645e-05	4	CARRGDYDEDWYFDVW	TGACTGTAGACCAATCTTCCAGCACAGCCTACATGCAGCTCAACAGCCTGACATCTGAGGACTCTGCAGTCTATTACTGTGCAAGAAGAGGTGATTACGACGAGGACTGGTACTTCGATGTCTGG	IGHV01-39*01	IGHD02	IGHJ01-01*01
Bvax1	4.30645e-05	4	CARSGGYYDAMDYW	CCACATTGACTGTAGACCAATCTTCCAGCACAGCCTACATGCAGCTCAACAGCCTGACATCTGAGGACTCTGCAGTCTATTACTGTGCAAGATCGGGTGGTTACTACGATGCTATGGACTACTGG	IGHV01-39*01	unknown	IGHJ04-01*01
Bvax1	4.30645e-05	4	CARRGYGYFDVW	GCAAGGCCACACTGACTGTAGACAAATCCTCCAGCACAGCCTACATGCAACTCAGCAGCCTGACATCTGAGGACTCTGCGGTCTATTACTGTGCAAGAAGGGGCTACGGGTACTTCGATGTCTGG	IGHV01-64*01	unknown	IGHJ01-01*01
Bvax1	4.30645e-05	4	CTTAQAPWFAYW	GCAAGGCCAAACTGACTGCAGTCACATCCGCCAGCACTGCCTACATGGAGCTCAGCAGCCTGACAAATGAGGACTCTGCGGTCTATTACTGTACAACAGCTCAGGCACCCTGGTTTGCTTACTGG	IGHV01-05*01	IGHD03-02*02	IGHJ03-01*01
Bvax1	4.30645e-05	4	CARFYYDYDGYFDVW	CATTGACTGTAGACAAATCCTCCAGCACAGCCTACATGCAGCTCAAGAGCCTGACATCTGAGGACTCTGCAGTCTATTACTGTGCAAGATTCTACTATGATTACGACGGGTACTTCGATGTCTGG	IGHV01-42*01	IGHD02	IGHJ01-01*01
Bvax1	4.30645e-05	4	CANLTTVVAHW	AAAGTCGAATCTCTATCACTCGAGACACATCCAAGAACCAGTTCTCCCTGGAATTGAATTCTGTGACTACTGAGGACACAGCCACATATTACTGTGCAAACCTTACTACGGTAGTAGCCCACTGG	IGHV03-02*02	IGHD01-01*01	unknown
Bvax1	4.30645e-05	4	CARSYDYDLYWYFDVW	TGACTGCAGACAAATCCTCCAGCACTGCCTACATGCAGCTCAGCAGCCTGACATCTGAGGACTCTGCGGTCTATTTCTGTGCAAGAAGCTATGATTACGACCTTTACTGGTACTTCGATGTCTGG	IGHV01-54*01	IGHD02	IGHJ01-01*01
Bvax1	4.30645e-05	4	CAIVWSYAMDYW	GCAAGGCCACATTGACTGTAGACAAATCCTCCAGCACAGCCTACATGCAGCTCAGCAGCCTGACATCTGAGGACTCTGCGGTCTATTACTGTGCAATAGTTTGGTCCTATGCTATGGACTACTGG	IGHV01-74	unknown	IGHJ04-01*01
Bvax1	4.30645e-05	4	CARSYGNYRYFDVW	TTGCCTTTTCTTTGGAAACCTCTGCCAGCACTGCCTATTTGCAGATCAACAACCTCAAAAATGAGGACACGGCTACATATTTCTGTGCAAGATCCTATGGTAACTACAGGTACTTCGATGTCTGG	IGHV09-02*01	IGHD02	IGHJ01-01*01
Bvax1	4.30645e-05	4	CSRSSSWYYAMDYW	TCGCCATTTCAAGAGATGATTCAAAAAGCAGTGTCTACCTAGAGATGAACAGATTAAGAGAGGAAGACACTGCCACTTATTTTTGTAGTAGATCCTCCAGCTGGTACTATGCTATGGACTACTGG	IGHV13-02*01	unknown	IGHJ04-01*01
Bvax1	4.30645e-05	4	CARSAAQAWFAYW	AGGCCACATTGACTGTAGACAAGTCCTCCAGCACAGCCTACATGGAGCTCCGCAGCCTGACATCTGAGGACACTGCAGTCTATTACTGTGCAAGATCGGCAGCTCAGGCCTGGTTTGCTTACTGG	IGHV01	IGHD03-02*02	IGHJ03-01*01
Bvax1	4.30645e-05	4	CARCGYYDRWYFDVW	CACTGACTGCAGAAAAATCCTCCAGCACTGCCTACATGCAGCTCAGCAGCCTGACATCTGAGGACTCTGCTGTCTATTTCTGTGCAAGATGTGGTTACTACGACCGCTGGTACTTCGATGTCTGG	IGHV01-76*01	IGHD02-03*01	IGHJ01-01*01
Bvax1	4.30645e-05	4	CARDDYGDYW	TCAAGGGCAAGGCCACATTGACTGTAGACCAATCTTCCAGCACAGCCTACATGCAGCTCAACAGCCTGACATCTGAGGACTCTGCAGTCTATTACTGTGCAAGAGATGATTACGGTGACTACTGG	IGHV01-39*01	IGHD02	IGHJ02-01*01
Bvax1	4.30645e-05	4	CARHPGHRYFDVW	GATTCACCATCTCCAGAGACAATGCCAAGAACACCCTGTACCTGCAAATGAGCAGTCTGAAGTCTGAGGACACAGCCATGTATTACTGTGCAAGACATCCGGGACACCGGTACTTCGATGTCTGG	IGHV05	unknown	IGHJ01-01*01
Bvax1	4.30645e-05	4	CARVYYGSFDYW	GCAAGGCCACATTGACTGTAGACAAGTCCTCCAGCACAGCCTACATGGAGCTCCGCAGCCTGACATCTGAGGACACTGCAGTCTATTACTGTGCAAGGGTTTACTACGGTAGCTTTGACTACTGG	IGHV01	IGHD01-01*01	IGHJ02-01*01
Bvax1	4.30645e-05	4	CARTTVVANWYFDVW	CCATCACTCGTGACACATCTAAGAACCAGTTTTTCCTGAAGTTGAATTCTGTGACTACTGAGGACACAGCCACATATTACTGTGCAAGGACTACGGTAGTAGCTAACTGGTACTTCGATGTCTGG	IGHV03-06*01	IGHD01-01*01	IGHJ01-01*01
Bvax1	4.30645e-05	4	CARDTSYW	CATCTCTAAAGGATAAATTCATCATCTCCAGAGACAACGCCAAAAATACGCTGTACCTGCAAATGAGCAAAGTGAGATCTGAGGACACAGCCCTTTATTACTGTGCAAGAGATACCTCCTACTGG	IGHV04	unknown	unknown
Bvax1	4.30645e-05	4	CARGGWLPLAYW	GCAAGGCCACATTGACTGTAAACAAGTCCTCCAGCACAGCCTACATGGAGCTCCGCAGCCTGACATCGGAGGATTCTGCAGTCTATTACTGTGCAAGAGGGGGATGGTTACCCCTTGCTTACTGG	IGHV01-22*01	IGHD02-03*01	IGHJ03-01*01
Bvax1	4.30645e-05	4	CARVRHYYGSSFYWYFDVW	AAAAATCCTCCAGCACTGCCTACATGCAGCTCAGCAGCCTGACATCTGAGGACTCTGCTGTCTATTTCTGTGCAAGAGTGAGGCATTACTACGGTAGTAGCTTTTACTGGTACTTCGATGTCTGG	IGHV01-76*01	IGHD01-01*01	IGHJ01-01*01
Bvax1	4.30645e-05	4	CVRDGYYGMDYW	ACAGATTCACCATCTCCAGAGATGATTCACAAAGCATGCTCTATCTGCAAATGAACAACCTGAAAACTGAGGACACAGCCATGTATTACTGTGTGAGAGATGGTTACTATGGGATGGACTACTGG	IGHV10-03*01	unknown	IGHJ04-01*01
Bvax1	4.30645e-05	4	CLYGNFAYW	CTCTCATATCCAGACTGAGCATCAGCAAGGATAACTCCAAGAGCCAAGTTTTCTTAAAACTGAACAGTCTGCAAACTGATGACACAGCCACGTACTACTGTCTCTATGGTAACTTTGCTTACTGG	IGHV02-03*01	IGHD02	IGHJ03-01*01
Bvax1	4.30645e-05	4	CARRRAVEYFDVW	AGGCCACATTGACTGTAGACAAGTCCTCCAGCACAGCCTACATGGAGCTCCGCAGCCTGACATCTGAGGACACTGCAGTCTATTACTGTGCAAGAAGGAGGGCAGTAGAGTACTTCGATGTCTGG	IGHV01	unknown	IGHJ01-01*01
Bvax1	4.30645e-05	4	CAREAYYYGSSPPWYFDVW	ACACATCCTCCAACACAGCCTACCTGCAGCTCAGCAGCCTGACATCTGAGGACACTGCCATCTATTACTGTGCGAGGGAGGCTTATTACTACGGTAGTAGCCCTCCCTGGTACTTCGATGTCTGG	IGHV14-03*01	IGHD01-01*01	IGHJ01-01*01
Bvax1	4.30645e-05	4	CTSIRVW	CTGAGTCTGTGAAAGGGAGGTTCACCATCTCAAGAGATGATTCCAAAAGTAGTGTCTACCTGCAAATGAACAGCTTAAGAGCTGAAGACACTGGCATTTATTACTGTACCAGTATCCGTGTCTGG	IGHV06-06*01	unknown	IGHJ01-01*01
Bvax1	4.30645e-05	4	CARGNWVDYW	TCAAGGGCAAGGCCACATTGACTGCAGACAAATCCTCCAGCACAGCCTACATGCAGCTCAACAGCCTGACATCTGAGGACTCTGCAGTCTATTTCTGTGCAAGAGGGAACTGGGTTGACTACTGG	IGHV01-78*01	unknown	IGHJ02-01*01
Bvax1	4.30645e-05	4	CACIYDGYYGFDYW	TGAGCATCAGCAAGGATAACTCCAAGAGCCAAGTTTTCTTAAAACTGAACAGTCTGCAAACTGATGACACAGCCACGTACTACTGTGCCTGCATCTATGATGGTTACTACGGCTTTGACTACTGG	IGHV02-03*01	IGHD02-03*01	IGHJ02-01*01
Bvax1	4.30645e-05	4	CARLWDWYFDVW	GCAAGGCCACACTGACTGTAGACAAATCCTCCAGCACAGCCTACATGCAGCTCAGCAGCCTGACATCTGAAGACTCTGCGGTCTATTTCTGTGCAAGGCTCTGGGACTGGTACTTCGATGTCTGG	IGHV01-12*01	unknown	IGHJ01-01*01
Bvax1	4.30645e-05	4	CAQDLAEWYFDVW	AGGCCACACTGACTGTAGACAAACCCTCCAGCACAGCCTACATGCAGCTCAGCAGCCTGACATCTGAGGACTCTGCGGTCTATTATTGTGCGCAAGATCTAGCCGAGTGGTACTTCGATGTCTGG	IGHV01-72*01	unknown	IGHJ01-01*01
Bvax1	4.30645e-05	4	CAGPTGTFAYW	AGGGACGGTTTGCCTTCTCTTTGGAAACCTCTGCCAGCACTGCCTATTTGCAGATCAACAACCTCAAAAATGAGGACACGGCTACATATTTCTGTGCAGGCCCAACTGGGACGTTTGCTTACTGG	IGHV09-03*01	IGHD04-01*02	IGHJ03-01*01
Bvax1	4.30645e-05	4	CARWDWEAMDYW	GCAAGGCCACACTGACTGCAGAAAAATCCTCCAGCACTGCCTACATGCAGCTCAGCAGCCTGACATCTGAGGACTCTGCTGTCTATTTCTGTGCAAGATGGGACTGGGAGGCTATGGACTACTGG	IGHV01-76*01	unknown	IGHJ04-01*01
Bvax1	4.30645e-05	4	CAQLGRYFDVW	AGAGCCGGCTCACAATCTCCAAGGATACCTCCAACAACCAGGTATTCCTCAAGATCACCAGTGTGGACACTGCAGATACTGCCACATACTACTGTGCTCAACTGGGACGGTACTTCGATGTCTGG	IGHV08-05*01	unknown	IGHJ01-01*01
Bvax1	4.30645e-05	4	CANYDGAYW	AGTTCAAGGGCAAGGCCACATTGACTGTAGACCAATCTTCCAGCACAGCCTACATGCAGCTCAACAGCCTGACATCTGAGGACTCTGCAGTCTATTACTGTGCAAATTACGACGGAGCTTACTGG	IGHV01-39*01	IGHD02	IGHJ03-01*01
Bvax1	4.30645e-05	4	CARLDYGAMDYW	GCCGATTCACCATCTCCAGAGACAATGCCAAGAACACCCTGTTCCTGCAAATGACCAGTCTGAGGTCTGAGGACACGGCCATGTATTACTGTGCAAGGCTGGATTACGGAGCTATGGACTACTGG	IGHV05-17*01	unknown	IGHJ04-01*01
Bvax1	4.30645e-05	4	CARKGYFDVW	TCAAGAGCAAGGCCACACTGACTGTAGACACATCCTCCAGCACAGCCTACATGCAGCTCAGCAGCCTGACATCTGAGGACTCTGCGGTCTATTACTGTGCAAGGAAGGGGTACTTCGATGTCTGG	IGHV01-55*01	unknown	IGHJ01-01*01
Bvax1	4.30645e-05	4	CARYFDVW	CAGCTTTCATATCCAGACTGAGCATCAGCAAGGACAATTCCAAGAGCCAAGTTTTCTTTAAAATGAACAGTCTGCAAGCTGATGACACAGCCATATATTACTGTGCCAGGTACTTCGATGTCTGG	IGHV02-02*01	unknown	IGHJ01-01*01
Bvax1	4.30645e-05	4	CARDEHWYFDVW	GCCGATTCACCATCTCCAGAGACAATGCCAAGAACAACCTGTACCTGCAAATGAGCCATCTGAAGTCTGAGGACACAGCCATGTATTACTGTGCAAGAGATGAACACTGGTACTTCGATGTCTGG	IGHV05-04*01	unknown	IGHJ01-01*01
Bvax1	4.30645e-05	4	CARLDYW	ATGAGAAGTTCAAGGGCAAGGCCACATTGACTGTAGACACATCCTCCAGCACAGCGTACATGGAGCTCCACAGCCTGACATCTGAGGACTCTGCGGTCTATTTCTGTGCAAGGCTGGACTACTGG	IGHV01-85*01	unknown	IGHJ04-01*01
Bvax1	4.30645e-05	4	CARTGFDYW	CCCTGAAGAGCCGGCTCACAATCTCCAAGGATACCTCCAGAAACCAGGTATTCCTCAAGATCACCAGTGTGGACACTGCAGATACTGCCACATACTACTGTGCTCGAACTGGCTTTGACTACTGG	IGHV08-12*01	unknown	IGHJ02-01*01
Bvax1	4.30645e-05	4	CARGVLEFAYW	AGGATAAATTCATCATCTCCAGAGACAACGCCAAAAATACGCTGTACCTGCAAATGAGCAAAGTGAGATCTGAGGACACAGCCCTTTATTACTGTGCAAGAGGGGTACTCGAGTTTGCTTACTGG	IGHV04	unknown	IGHJ03-01*01
Bvax1	4.30645e-05	4	CARMDFDVW	CCCTGAAGAGTCGGCTCACAATCTCCAAGGATACCTCCAAAAACCAGGTATTCCTCAAGATCGCCAATGTGGACACTGCAGATACTGCCACATACTACTGTGCTCGAATGGACTTCGATGTCTGG	IGHV08-08*01	unknown	IGHJ01-01*01
Bvax1	4.30645e-05	4	CTRRGWLPLFDYW	AGGCCAAACTGACTGCAGTCACATCCGCCAGCACTGCCTACATGGAGCTCAGCAGCCTGACAAATGAGGACTCTGCGGTCTATTACTGTACAAGACGGGGATGGTTACCCCTCTTTGACTACTGG	IGHV01-05*01	IGHD02-03*01	IGHJ02-01*01
Bvax1	4.30645e-05	4	CARFAYW	ATGGGAAGTTCAAGGGCAAGGCCACACTGACTGCAGACAAATCCTCCAGCACAGCCTACATGCAACTCAGCAGCCTGACATCTGAGGACTCTGCGGTCTACTTCTGTGCAAGATTTGCTTACTGG	IGHV01-82*01	unknown	IGHJ03-01*01
Bvax1	4.30645e-05	4	CARRDYERDAMDYW	TCACAATCTCCAAGGATACCTCCAGAAACCAGGTATTCCTCAAGATCACCAGTGTGGACACTGCAGATACTGCCACATACTACTGTGCTCGAAGAGACTACGAGAGGGATGCTATGGACTACTGG	IGHV08-12*01	unknown	IGHJ04-01*01
Bvax1	4.30645e-05	4	CANLITTRMAMDYW	CCACATTGACTGTAGACACATCCTCCAGCACAGCCTACATGCAGCTCAGCAGCCTGACATCTGAGGACTCTGCGGTCTATTACTGTGCAAACCTTATTACTACGAGAATGGCTATGGACTACTGG	IGHV01	IGHD01-01*01	IGHJ04-01*01
Bvax1	4.30645e-05	4	CASLTTVVANWYFDVW	TCAGCAAGGACAATTCCAAGAGCCAAGTTTTCTTTAAAATGAACAGTCTGCAAGCTGATGACACAGCCATATATTACTGTGCCAGCCTTACTACGGTAGTAGCCAACTGGTACTTCGATGTCTGG	IGHV02-02*01	IGHD01-01*01	IGHJ01-01*01
Bvax1	4.30645e-05	4	CARMARKYYDYWYFDVW	CTGTAGACAAACCCTCCAGCACAGCCTACATGCAGCTCAGCAGCCTGACATCTGAGGACTCTGCGGTCTATTATTGTGCAAGAATGGCTCGGAAATACTATGATTACTGGTACTTCGATGTCTGG	IGHV01-72*01	IGHD02	IGHJ01-01*01
Bvax1	4.30645e-05	4	CARDEGYGYFDVW	GAACGTACATAACGCGTGACACATCTAAGAACCAGTTCTCACTGAAGTTGAGTTCTGTGACTACTGAGGACACAGCCACTTACTACTGTGCGAGAGATGAGGGATATGGGTACTTCGATGTCTGG	IGHV03-03	unknown	IGHJ01-01*01
Bvax1	4.30645e-05	4	CARNGDGGRYFDVW	TCATCATCTCCAGAGACAATACCAAGAAGACCCTGTACCTGCAAATGAGCAGTCTGAGGTCTGAGGACACAGCCTTGTATTACTGTGCAAGAAATGGTGATGGTGGTAGGTACTTCGATGTCTGG	IGHV05-02*01	IGHD01-01*02	IGHJ01-01*01
Bvax1	4.30645e-05	4	CTPKLRWYFDVW	GGAGGTTCACCATCTCAAGAGATGATTCCAAAAGTAGTGTCTACCTGCAAATGAACAACTTAAGGGCTGAAGACACTGGAATTTATTACTGCACGCCTAAGCTACGGTGGTACTTCGATGTCTGG	IGHV06-03*01	unknown	IGHJ01-01*01
Bvax1	4.30645e-05	4	CAKSSSYAMDYW	CCAGACTGAGCATCAGCAAGGATAACTCCAAGAGCCAAGTTTTCTTAAAACTGAACAGTCTGCAAACTGATGACACAGCCACGTACTACTGTGCCAAAAGTAGTAGCTATGCTATGGACTACTGG	IGHV02-03*01	unknown	IGHJ04-01*01
Bvax1	4.30645e-05	4	CARREDGYPYWYFDVW	TCTCTTTGGAAACCTCTGCCAGCACTGCCTATTTGCAGATCAACAACCTCAAAAATGAGGACACGGCTACATATTTCTGTGCAAGACGGGAGGATGGTTACCCCTATTGGTACTTCGATGTCTGG	IGHV09-03*01	IGHD02-03*01	IGHJ01-01*01
Bvax1	4.30645e-05	4	CASPVSFYAMDYW	AGGCCACATTGACTGTAGACAAATCCTCCAGCACAGCCTACATGCAGCTCAAGAGCCTGACATCTGAGGACTCTGCAGTCTATTACTGTGCAAGCCCCGTTAGTTTCTATGCTATGGACTACTGG	IGHV01-42*01	unknown	IGHJ04-01*01
Bvax1	4.30645e-05	4	LCRDHRYYFDYW	GCAAGGCCACACTGACTGCAGACAAATCCTCCAGCACAGCCTACATGCAGTGCATGCAGCCTGACCTCTGAGGACTCTGCAGTCTATTTCTGTGCAGGGACCATCGGTACTACTTTGACTACTGG	IGHV01-63*01	unknown	IGHJ02-01*01
Bvax1	4.30645e-05	4	CANYYGSIPGYWYFDVW	CTGTAGACCAATCTTCCAGCACAGCCTACATGCAGCTCAACAGCCTGACATCTGAGGACTCTGCAGTCTATTACTGTGCAAATTACTACGGTAGTATCCCCGGCTACTGGTACTTCGATGTCTGG	IGHV01-39*01	IGHD01-01*01	IGHJ01-01*01
Bvax1	4.30645e-05	4	CARRDVNAMDYW	GCCGGCTCACAATCTCCAAGGATACCTCCAGAAACCAGGTATTCCTCAAGATCACCAGTGTGGACACTGCAGATACTGCCACATACTACTGTGCTCGAAGAGACGTCAATGCTATGGACTACTGG	IGHV08-12*01	unknown	IGHJ04-01*01
Bvax1	4.30645e-05	4	CTTGHYYGHYYAMDYW	TGACTGCAGACACATCCTCCAACACAGCCTACCTGCAGCTCAGCAGCCTGACATCTGAGGACACTGCCGTCTATTACTGTACTACTGGCCATTACTACGGTCATTACTATGCTATGGACTACTGG	IGHV14-01*01	IGHD01	IGHJ04-01*01
Bvax1	4.30645e-05	4	CASGYGGYFDYW	ATCGAATCTCCATCACTCGTGACACATCTAAGAACCAGTTTTTCCTGAAGTTGAATTCTGTGACTACTGAGGACACAGCCACATATTACTGTGCAAGCGGTTACGGAGGCTACTTTGACTACTGG	IGHV03-06*01	unknown	IGHJ02-01*01
Bvax1	4.30645e-05	4	CTDGYYVWFAYW	GGAGGTTCACCATCTCAAGAGATGATTCCAAAAGTAGTGTCTACCTGCAAATGAACAACTTAAGGGCTGAAGACACTGGAATTTATTACTGCACCGATGGTTACTACGTCTGGTTTGCTTACTGG	IGHV06-03*01	IGHD02-03*01	IGHJ03-01*01
Bvax1	4.30645e-05	4	CAKRGNYGKDYAMDYW	TCAGCAAGGATAACTCCAAGAGCCAAGTTTTCTTAAAACTGAACAGTCTGCAAACTGATGACACAGCCACGTACTACTGTGCCAAACGAGGGAACTACGGTAAGGACTATGCTATGGACTACTGG	IGHV02-03*01	IGHD01-01*01	IGHJ04-01*01
Bvax1	4.30645e-05	4	CARSAWTRGYFDVW	CCACACTGACTGTAGACAAATCCTCCAGCACAGCCTACATGCAGCTCAGCAGCCTGACATCTGAAGACTCTGCGGTCTATTTCTGTGCAAGATCCGCCTGGACGAGAGGGTACTTCGATGTCTGG	IGHV01-12*01	unknown	IGHJ01-01*01
Bvax1	4.30645e-05	4	CATRGAYAMDYW	CCAAGGCCACATTGACTGTAGACAAATCCTCCAGCACAGCCTACATGCAGCTCAAGAGCCTGACATCTGAGGACTCTGCAGTCTATTACTGTGCAACCCGAGGGGCCTATGCTATGGACTACTGG	IGHV01-42*01	unknown	IGHJ04-01*01
Bvax1	4.30645e-05	4	CASRETYSYFDVW	GGTTTGCCTTCTCTTTGGAAACCTCTGCCAGCACTGCCTATTTGCAGATCAACAACCTCAAAAATGAGGACACGGCTACATATTTCTGTGCAAGTCGGGAAACCTACTCGTACTTCGATGTCTGG	IGHV09-03*01	unknown	IGHJ01-01*01
Bvax1	4.30645e-05	4	CTRRDDGYFW	TGAAAGGGAGGTTCACCATCTCAAGAGATGATTCCAAAAGTAGTGTCTACCTGCAAATGAACAGCTTAAGAGCTGAAGACACTGGCATTTATTACTGTACCAGGCGGGATGATGGTTACTTCTGG	IGHV06-06*01	IGHD02-03*01	unknown
Bvax1	4.30645e-05	4	CTRDGGYRYYFDYW	TCACCATCTCCAGAGACAATGCCAGGAACACCCTGTACCTGCAAATGAGCAGTCTGAAGTCTGAGGACACAGCCATGTATTACTGTACAAGAGATGGGGGGTACCGGTACTACTTTGACTACTGG	IGHV05-09-1*01	unknown	IGHJ02-01*01
Bvax1	4.30645e-05	4	CARIYGSSHWYFDVW	CCATCACTCGTGACACATCTAAGAACCAGTTTTTCCTGAAGTTGAATTCTGTGACTACTGAGGACACAGCCACATATTACTGTGCAAGAATCTACGGTAGTAGCCACTGGTACTTCGATGTCTGG	IGHV03-06*01	IGHD01-01*01	IGHJ01-01*01
Bvax1	4.30645e-05	4	CARDTTVSMDYW	ATCGAATCTCCATCACTCGTGACACATCTAAGAACCAGTTTTTCCTGAAGTTGAATTCTGTGACTACTGAGGACACAGCCACATATTACTGTGCAAGAGATACTACGGTATCTATGGACTACTGG	IGHV03-06*01	IGHD01-01*01	IGHJ04-01*01
Bvax1	4.30645e-05	4	CARELDWYFDVW	GCAAGGCCACACTGACTGTAGACAAATCCTCCAGCACAGCCTACATGCAGCTCAGCAGCCTGACATCTGAGGACTCTGCGGTCTATTATTGTGCAAGGGAACTGGACTGGTACTTCGATGTCTGG	IGHV01-53*01	unknown	IGHJ01-01*01
Bvax1	4.30645e-05	4	GFAYW	ACTACAACCCATCTCTCAAAAATCGAATCTCCATCACTCGTGACACATCTAAGAACCAGTTTTTCCTGAAGTTGAATTCTGTGACTACTGAGGACACAGCCACCCCCGGCGGGTTTGCTTACTGG	IGHV03-06*01	unknown	IGHJ03-01*01
Bvax1	4.30645e-05	4	CAREISWDYW	TCAAGGACAAGGCCACATTGACTGCAGACAAATCCTCCAGCACAGCCTACATGCAGCTGAGCAGCCTGACATATGAGGACTCTGCAGTCTATTACTGTGCCCGGGAGATCTCCTGGGACTACTGG	IGHV01-07*01	unknown	IGHJ04-01*01
Bvax1	4.30645e-05	4	CAIITLDVW	AGTTTGAGGACAAAGCCACATTGGATGCAGACACACTGTCCAACACAGCCTACTTGGAGCTCAACAGTCTGACATCCGAGGACTCTGCTATCTACTACTGTGCAATTATTACTCTCGATGTCTGG	IGHV15-02*01	IGHD01-01	IGHJ01-01*01
Bvax1	4.30645e-05	4	CAREGWSHW	CTTTCATATCCAGACTGAGCATCAGCAAGGACAATTCCAAGAGCCAAGTTTTCTTTAAAATGAACAGTCTGCAAGCTGATGACACAGCCATATATTACTGTGCCAGAGAGGGATGGTCCCACTGG	IGHV02-02*01	unknown	unknown
Bvax1	4.30645e-05	4	CTRYYYGRYFDVW	GGTTCACCATCTCAAGAGATGATTCCAAAAGTAGTGTCTACCTGCAAATGAACAGCTTAAGAGCTGAAGACACTGGCATTTATTACTGTACCAGATATTACTACGGTCGGTACTTCGATGTCTGG	IGHV06-06*01	IGHD01-01*01	IGHJ01-01*01
Bvax1	4.30645e-05	4	CARKGYAMDYW	AGGGCAAGGCCACATTGACTGTAGACCAATCTTCCAGCACAGCCTACATGCAGCTCAACAGCCTGACATCTGAGGACTCTGCAGTCTATTACTGTGCAAGGAAGGGGTATGCTATGGACTACTGG	IGHV01-39*01	unknown	IGHJ04-01*01
Bvax1	4.30645e-05	4	CARIGDYGYAMDYW	TCACAATCTCCAAGGATACCTCCAAAAACCAGGTATTCCTCAAGATCGCCAATGTGGACACTGCAGATACTGCCACATACTACTGTGCTCGAATAGGGGACTACGGCTATGCTATGGACTACTGG	IGHV08-08*01	unknown	IGHJ04-01*01
Bvax1	4.30645e-05	4	CTRDYYGSSYAGYFDVW	CAAGAGATGATTCCAAAAGTAGTGTCTACCTGCAAATGAACAGCTTAAGAGCTGAAGACACTGGCATTTATTACTGTACCAGGGATTACTACGGTAGTAGCTACGCGGGATACTTCGATGTCTGG	IGHV06-06*01	IGHD01-01*01	IGHJ01-01*01
Bvax1	4.30645e-05	4	CAREGGYDAMDYW	AGGCCACACTGACTGTAGACAAATCCTCCAGCACAGCCTACATGCAGCTCAGCAGCCTGACATCTGAAGACTCTGCGGTCTATTTCTGTGCAAGAGAGGGTGGTTACGACGCTATGGACTACTGG	IGHV01-12*01	IGHD02	IGHJ04-01*01
Bvax1	4.30645e-05	4	CTSQLAWFAYW	AGGGCAAGGCCATACTGACTGCAGACAAATCCTCCAGCACAGCCTACATGGAGCTCCGCAGCCTGACATCTGAGGACTCTGCCGTCTATTACTGTACAAGTCAACTGGCCTGGTTTGCTTACTGG	IGHV01-15*01	unknown	IGHJ03-01*01
Bvax1	4.30645e-05	4	CARFLDAMDYW	AGAGCAAGGCCACACTGACTGTAGACAAACCCTCCAGCACAGCCTACATGCAGCTCAGCAGCCTGACATCTGAGGACTCTGCGGTCTATTATTGTGCAAGATTTTTGGATGCTATGGACTACTGG	IGHV01-72*01	unknown	IGHJ04-01*01
Bvax1	4.30645e-05	4	CARGGLRRDFDYW	GAATCTCCATCACTCGTGACACATCTAAGAACCAGTTTTTCCTGAAGTTGAATTCTGTGACTACTGAGGACACAGCCACATATTACTGTGCAAGGGGAGGATTACGACGGGACTTTGACTACTGG	IGHV03-06*01	IGHD02	IGHJ02-01*01
Bvax1	4.30645e-05	4	CARTTVVADYYAMDYW	TGACTGTAGACAAACCCTCCAGCACAGCCTACATGCAGCTCAGCAGCCTGACATCTGAGGACTCTGCGGTCTATTATTGTGCAAGAACTACGGTAGTAGCTGATTACTATGCTATGGACTACTGG	IGHV01-72*01	IGHD01-01*01	IGHJ04-01*01
Bvax1	4.30645e-05	4	CARPEGSSGYGFAYW	CACTGACTGCAGAAAAATCCTCCAGCACTGCCTACATGCAGCTCAGCAGCCTGACATCTGAGGACTCTGCTGTCTATTTCTGTGCAAGACCCGAAGGCAGCTCAGGCTACGGGTTTGCTTACTGG	IGHV01-76*01	IGHD03-02*02	IGHJ03-01*01
Bvax1	4.30645e-05	4	CARHGYYVDYW	AGGGCAAGGCCACATTGACTGTAGACAAGTCCTCCAGCACAGCCTACATGGAGCTCCGCAGCCTGACATCTGAGGACACTGCAGTCTATTACTGTGCAAGACATGGTTACTACGTGGACTACTGG	IGHV01	IGHD02-03*01	IGHJ04-01*01
Bvax1	4.30645e-05	4	CSNYRDYW	AGAAGTTCAAGGGCAAGGCCACACTGACGGCAGACACATCCTCCAGCACTGCCTACATGCAGCTCAGCAGCCTAACATCTGAGGACTCTGCGGTCTATTACTGTAGTAACTACAGAGACTACTGG	IGHV01-66*01	IGHD02	unknown
Bvax1	4.30645e-05	4	CARYYYGSSYWYFDVW	TGACTGTAGACAAATCCTCCAGCACAGCCTACATGCAGCTCAAGAGCCTGACATCTGAGGACTCTGCAGTCTATTACTGTGCAAGATATTACTACGGTAGTAGCTACTGGTACTTCGATGTCTGG	IGHV01-42*01	IGHD01-01*01	IGHJ01-01*01
Bvax1	4.30645e-05	4	CAPLIYDGYWVW	GTCGGCTCACAATCTCCAAGGATACCTCCAAAAACCAGGTATTCCTCAAGATCGCCAATGTGGACACTGCAGATACTGCCACATACTACTGTGCTCCCCTTATCTATGATGGTTACTGGGTTTGG	IGHV08-08*01	IGHD02-03*01	IGHJ01-01*01
Bvax1	4.30645e-05	4	CARRWFAYW	ATGTAAAGGGCCGATTCACCATCTCCAGAGACAATGCCAAGAACAACCTGTACCTGCAAATGAGCCATCTGAAGTCTGAGGACACAGCCATGTATTACTGTGCAAGAAGGTGGTTTGCTTACTGG	IGHV05-04*01	unknown	IGHJ03-01*01
Bvax1	4.30645e-05	4	CARDGYYGGYFDVW	CCACATTGACTGTAGACAAGTCCTCCAGCACAGCCTACATGGAGCTCCGCAGCCTGACATCTGAGGACACTGCAGTCTATTACTGTGCAAGAGATGGTTACTACGGGGGGTACTTCGATGTCTGG	IGHV01	IGHD02-03*01	IGHJ01-01*01
Bvax1	4.30645e-05	4	CARGITTVVGGYW	AGGCCACTATAACTGCAGACACATCCTCCAACACAGCCTACCTGCAGCTCAGCAGCCTGACATCTGAGGACACTGCCATCTATTACTGTGCTAGGGGGATTACTACGGTAGTAGGGGGCTACTGG	IGHV14-03*01	IGHD01-01*01	IGHJ04-01*01
Bvax1	4.30645e-05	4	CTSARGWYFDVW	GGAGGTTCACCATCTCAAGAGATGATTCCAAAAGTAGTGTCTACCTGCAAATGAACAACTTAAGGGCTGAAGACACTGGAATTTATTACTGCACTTCCGCCCGTGGCTGGTACTTCGATGTCTGG	IGHV06-03*01	unknown	IGHJ01-01*01
Bvax1	4.30645e-05	4	CVREFAYW	ATTCAGTGAAAGACAGATTCACCATCTCCAGAGATGATTCACAAAGCATGCTCTATCTGCAAATGAACAACCTGAAAACTGAGGACACAGCCATGTATTACTGTGTGAGAGAGTTTGCTTACTGG	IGHV10-03*01	unknown	IGHJ03-01*01
Bvax1	4.30645e-05	4	CARCDGYSPYFDVW	CCACACTGACTGCAGACAAATCCTCCAGCACAGCCTACATGCAGCTCAGCAGCCTGACCTCTGAGGACTCTGCGGTCTATTTCTGTGCAAGATGTGATGGTTACTCCCCCTACTTCGATGTCTGG	IGHV01-80*01	IGHD02-03*01	IGHJ01-01*01
Bvax1	4.30645e-05	4	CARKRNYAMDYW	GCAAGTCCACATTGACTGTAGACAAATCCTCCAGCACAGCCTACATGCAGCTCAGCAGCCTGACATCTGAGGACTCTGCGGTCTATTACTGTGCAAGAAAGCGGAACTATGCTATGGACTACTGG	IGHV01-69*01	unknown	IGHJ04-01*01
Bvax1	4.30645e-05	4	CARDGGYYWYFDVW	TCTCCATCACTCGTGACACATCTAAGAACCAGTTTTTCCTGAAGTTGAATTCTGTGACTACTGAGGACACAGCCACATATTACTGTGCAAGAGATGGTGGTTACTACTGGTACTTCGATGTCTGG	IGHV03-06*01	unknown	IGHJ01-01*01
Bvax1	4.30645e-05	4	CARRGYDIYAMDYW	TCACCATCTCCAGAGACAATGCCAAGAACACCCTGTTCCTGCAAATGACCAGTCTGAGGTCTGAGGACACGGCCATGTATTACTGTGCAAGGAGGGGTTACGATATCTATGCTATGGACTACTGG	IGHV05-17*01	IGHD02	IGHJ04-01*01
Bvax1	4.30645e-05	4	CADRYFDVW	AGTTCAAGAGCAAGGCCACACTGACTGTAGACACATCCTCCAGCACAGCCTACATGCAGCTCAGCAGCCTGACATCTGAGGACTCTGCGGTCTATTACTGTGCAGATAGGTACTTCGATGTCTGG	IGHV01-55*01	unknown	IGHJ01-01*01
Bvax1	4.30645e-05	4	CARNGCGSSPYWYFDVW	GCAAAGACAACTCCAAGAGTCAAGTTTTCTTAAAAATGAACAGTCTGCAAACTGATGACACAGCCAGGTACTACTGTGCCAGAAATGGATGCGGTAGTAGCCCCTACTGGTACTTCGATGTCTGG	IGHV02-adap06*01	IGHD01-01*01	IGHJ01-01*01
Bvax1	4.30645e-05	4	CARDQGGADYW	AGAGCCGTTTCATCATCTCGAGAGACAATGCAAAGAACATTCTATACCTGCAAATGAGCAGTCTGAAGTCTGAGGACACAGCCACGTATTACTGTGCAAGAGATCAGGGTGGAGCGGACTACTGG	IGHV05-16*01	unknown	IGHJ04-01*01
Bvax1	4.30645e-05	4	CARHYLDYW	AGTTCAAGGCCAAGGCCACATTGACTGTAGACAAATCCTCCAGCACAGCCTACATGCAGCTCAAGAGCCTGACATCTGAGGACTCTGCAGTCTATTACTGTGCAAGACATTACTTGGACTACTGG	IGHV01-42*01	unknown	IGHJ02-01*01
Bvax1	4.30645e-05	4	CAPYDYEAWFAYW	AGGCCACTATAACTGCAGACACATCCTCCAACACAGCCTACCTGCAGCTCAGCAGCCTGACATCTGAGGACACTGCCATCTATTACTGTGCCCCCTATGATTACGAGGCCTGGTTTGCTTACTGG	IGHV14-03*01	IGHD02	IGHJ03-01*01
Bvax1	4.30645e-05	4	CARYDYVAYW	TCAAGGCCAAGGCCACATTGACTGTAGACAAATCCTCCAGCACAGCCTACATGCAGCTCAAGAGCCTGACATCTGAGGACTCTGCAGTCTATTACTGTGCAAGATATGATTATGTTGCTTACTGG	IGHV01-42*01	IGHD02	IGHJ03-01*01
Bvax1	4.30645e-05	4	CARYDYDGYFDVW	AGGCCACATTGACTGTAGACAAATCCTCCAGCACAGCCTACATGCAGCTCAAGAGCCTGACATCTGAGGACTCTGCAGTCTATTACTGTGCAAGATATGATTACGACGGGTACTTCGATGTCTGG	IGHV01-42*01	IGHD02	IGHJ01-01*01
Bvax1	4.30645e-05	4	CARSYGSSSYWYFDVW	TCTCCAAGGATACCTCCAAAAACCAGGTATTCCTCAAGATCGCCAATGTGGACACTGCAGATACTGCCACATACTACTGTGCTCGGAGCTACGGTAGTAGCTCATACTGGTACTTCGATGTCTGG	IGHV08-08*01	IGHD01-01*01	IGHJ01-01*01
Bvax1	4.30645e-05	4	CAMDGRWYFDVW	ATAAATTCATCATCTCCAGAGACAACGCCAAAAATACGCTGTACCTGCAAATGAGCAAAGTGAGATCTGAGGACACAGCCCTTTATTACTGTGCAATGGATGGGCGATGGTACTTCGATGTCTGG	IGHV04	unknown	IGHJ01-01*01
Bvax1	4.30645e-05	4	CTEDYAMDYW	TGAAAGGGAGGTTCACCATCTCAAGAGATGATTCCAAAAGTAGTGTCTACCTGCAAATGAACAACTTAAGGGCTGAAGACACTGGAATTTATTACTGCACAGAGGACTACGCTATGGACTACTGG	IGHV06-03*01	unknown	IGHJ04-01*01
Bvax1	4.30645e-05	4	CTPELTGFAYW	AAGGGAGGTTCACCATCTCAAGAGATGATTCCAAAAGTAGTGTCTACCTGCAAATGAACAACTTAAGGGCTGAAGACACTGGAATTTATTACTGCACACCCGAGCTAACTGGTTTTGCTTACTGG	IGHV06-03*01	unknown	IGHJ03-01*01
Bvax1	4.30645e-05	4	CARGNWVDYYAMDYW	TCATCTCGAGAGACAATGCAAAGAACATTCTATACCTGCAAATGAGCAGTCTGAAGTCTGAGGACACAGCCACGTATTACTGTGCAAGAGGAAACTGGGTCGATTACTATGCTATGGACTACTGG	IGHV05-16*01	unknown	IGHJ04-01*01
Bvax1	4.30645e-05	4	CAIYSNHWYFDVW	AGTCCACATTGACTGTAGACAAATCCTCCAGCACAGCCTACATGCAGCTCAGCAGCCTGACATCTGAGGACTCTGCGGTCTATTACTGTGCAATCTATAGTAACCACTGGTACTTCGATGTCTGG	IGHV01-69*01	IGHD02	IGHJ01-01*01
Bvax1	4.30645e-05	4	CARSKDYDDYAMDYW	CATTGACTGTAGACAAATCCTCCAGCACAGCCTACATGCAGCTCAGCAGCCTGACATCTGAGGACTCTGCGGTCTATTACTGTGCAAGAAGCAAGGATTACGACGACTATGCTATGGACTACTGG	IGHV01	IGHD02	IGHJ04-01*01
Bvax1	4.30645e-05	4	CARGSVPSDYW	AGGGCAAGGCCACATTGACTGTAGACCAATCTTCCAGCACAGCCTACATGCAGCTCAACAGCCTGACATCTGAGGACTCTGCAGTCTATTACTGTGCAAGAGGATCGGTACCTTCTGACTACTGG	IGHV01-39*01	unknown	IGHJ02-01*01
Bvax1	4.30645e-05	4	CADGYDAFAYW	AAAATCGAATCTCCATCACTCGTGACACATCTAAGAACCAGTTTTTCCTGAAGTTGAATTCTGTGACTACTGAGGACACAGCCACATATTACTGTGCAGATGGTTACGACGCGTTTGCTTACTGG	IGHV03-06*01	IGHD02	IGHJ03-01*01
Bvax1	4.30645e-05	4	CAREGYW	ACCCATCTCTCAAAAATCGAATCTCCATCACTCGTGACACATCTAAGAACCAGTTTTTCCTGAAGTTGAATTCTGTGACTACTGAGGACACAGCCACATATTACTGTGCAAGAGAGGGCTACTGG	IGHV03-06*01	unknown	IGHJ04-01*01
Bvax1	4.30645e-05	4	CARRGLDYFDYW	GCAAGGCCACACTGACTGTAGACACATCCTCCAGCACAGCCTACATGCAGCTCAGCAGCCTGACATCTGAGGACTCTGCGGTCTATTACTGTGCAAGAAGGGGATTGGACTACTTTGACTACTGG	IGHV01-55*01	unknown	IGHJ02-01*01
Bvax1	4.30645e-05	4	CVRQKLTGSYWYFDVW	TCTCCAGAGATGATTCAGAAAGCATGCTCTATCTGCAAATGAACAACTTGAAAACTGAGGACACAGCCATGTATTACTGTGTGAGACAAAAGCTAACTGGGAGCTACTGGTACTTCGATGTCTGG	IGHV10-01*01	IGHD04-01*01	IGHJ01-01*01
Bvax1	4.30645e-05	4	CTPYFDVW	AGTCTGTGAAAGGGAGGTTCACCATCTCAAGAGATGATTCCAAAAGTAGTGTCTACCTGCAAATGAACAGCTTAAGAGCTGAAGACACTGGCATTTATTACTGTACCCCGTACTTCGATGTCTGG	IGHV06-06*01	unknown	IGHJ01-01*01
Bvax1	4.30645e-05	4	CASRPWFAYW	TCATATCCAGACTGAGCATCAGCAAGGACAATTCCAAGAGCCAAGTTTTCTTTAAAATGAACAGTCTGCAAGCTGATGACACAGCCATATATTACTGTGCCAGCCGGCCCTGGTTTGCTTACTGG	IGHV02-02*01	unknown	IGHJ03-01*01
Bvax1	4.30645e-05	4	CARRIYGSSYWYFDVW	TGACTGTAGACCAATCTTCCAGCACAGCCTACATGCAGCTCAACAGCCTGACATCTGAGGACTCTGCAGTCTATTACTGTGCAAGACGGATCTACGGTAGTAGCTACTGGTACTTCGATGTCTGG	IGHV01-39*01	IGHD01-01*01	IGHJ01-01*01
Bvax1	4.30645e-05	4	CARNYYGSSYWYFDVW	TGACTGCAGACAAATCCTCCAGCACAGCCTACATGCAACTGAGCAGCCTGACATCTGAGGACTCTGCAGTCTATTACTGTGCAAGAAATTACTACGGTAGTAGCTACTGGTACTTCGATGTCTGG	IGHV01-04*01	IGHD01-01*01	IGHJ01-01*01
Bvax1	4.30645e-05	4	CVRTGPDWYFDVW	GATTCACCATCTCCAGAGATGATTCACAAAGCATGCTCTATCTGCAAATGAACAACCTGAAAACTGAGGACACAGCCATGTATTACTGTGTGAGAACTGGGCCCGACTGGTACTTCGATGTCTGG	IGHV10-03*01	unknown	IGHJ01-01*01
Bvax1	4.30645e-05	4	CAREVYYGSRSYYAMDYW	TAGACACATCCTCCAGCACAGCCTACATGCAGCTCAGCAGCCTGACATCTGAGGACTCTGCGGTCTATTACTGTGCAAGAGAGGTTTACTACGGTAGTAGAAGTTACTATGCTATGGACTACTGG	IGHV01	IGHD01-01*01	IGHJ04-01*01
Bvax1	4.30645e-05	4	CVRRMDYW	ATTCAGTGAAAGACAGATTCACCATCTCCAGAGATGATTCACAAAGCATGCTCTATCTGCAAATGAACAACCTGAAAACTGAGGACACAGCCATGTATTACTGTGTGAGACGGATGGACTACTGG	IGHV10-03*01	unknown	IGHJ04-01*01
Bvax1	4.30645e-05	4	CTRERGNYAMDYW	GATTCACCATCTCCAGAGACAATGCCAGGAACACCCTGTACCTGCAAATGAGCAGTCTGAAGTCTGAGGACACAGCCATGTATTACTGTACAAGAGAGAGGGGTAACTATGCTATGGACTACTGG	IGHV05-09-1*01	unknown	IGHJ04-01*01
Bvax1	4.30645e-05	4	CTPATVVGDWYFDVW	TACTGACTGCAGACAAATCCTCCAGCACAGCCTACATGGAGCTCCGCAGCCTGACATCTGAGGACTCTGCCGTCTATTACTGTACTCCCGCTACGGTAGTGGGGGACTGGTACTTCGATGTCTGG	IGHV01-15*01	IGHD01-01*01	IGHJ01-01*01
Bvax1	4.30645e-05	4	CARGLWAFDYW	AGGGCAAGGCCACATTCACTGCAGATACATCCTCCAACACAGCCTACATGCAACTCAGCAGCCTGACAACTGAGGACTCTGCCATCTATTACTGTGCAAGAGGGCTCTGGGCCTTTGACTACTGG	IGHV01-09*01	unknown	IGHJ02-01*01
Bvax1	4.30645e-05	4	CARSYDYDAPYAMDYW	TGACTGTAGACAAATCCTCCAGCACAGCCTACATGCAGCTCAAGAGCCTGACATCTGAGGACTCTGCAGTCTATTACTGTGCAAGATCCTATGATTACGACGCCCCCTATGCTATGGACTACTGG	IGHV01-42*01	IGHD02	IGHJ04-01*01
Bvax1	4.30645e-05	4	CARSTTVYAMDYW	GATTCACCATCTCCAGAGACAATGCCAAGAACACCCTGTTCCTGCAAATGACCAGTCTGAGGTCTGAGGACACGGCCATGTATTACTGTGCAAGGAGTACTACGGTCTATGCTATGGACTACTGG	IGHV05-17*01	IGHD01-01*01	IGHJ04-01*01
Bvax1	4.30645e-05	4	CARLDGTLDYW	AGGGCAAGGCCACATTGACTGTAGACCAATCTTCCAGCACAGCCTACATGCAGCTCAACAGCCTGACATCTGAGGACTCTGCAGTCTATTACTGTGCAAGATTGGATGGTACCCTTGACTACTGG	IGHV01-39*01	unknown	IGHJ02-01*01
Bvax1	4.30645e-05	4	CAFHGTWFAYW	AGGGCAAGGCCACATTGACTGTAGACCAATCTTCCAGCACAGCCTACATGCAGCTCAACAGCCTGACATCTGAGGACTCTGCAGTCTATTACTGTGCCTTCCACGGTACCTGGTTTGCTTACTGG	IGHV01-39*01	unknown	IGHJ03-01*01
Bvax1	4.30645e-05	4	CARTGGYYAMDYW	AGGCCACATTGACTGTAGACCAATCTTCCAGCACAGCCTACATGCAGCTCAACAGCCTGACATCTGAGGACTCTGCAGTCTATTACTGTGCAAGAACCGGTGGTTACTATGCTATGGACTACTGG	IGHV01-39*01	unknown	IGHJ04-01*01
Bvax1	4.30645e-05	4	CTSGFAYW	AGTCTGTGAAAGGGAGGTTCACCATCTCAAGAGATGATTCCAAAAGTAGTGTCTACCTGCAAATGAACAGCTTAAGAGCTGAAGACACTGGCATTTATTACTGTACCTCTGGGTTTGCTTACTGG	IGHV06-06*01	unknown	IGHJ03-01*01
Bvax1	4.30645e-05	4	CATDYHWYFDVW	GCAAGGCCACACTGACTGTAGACAAACCCTCCAGCACAGCCTACATGCAGCTCAGCAGCCTGACATCTGAGGACTCTGCGGTCTATTATTGTGCAACCGATTACCACTGGTACTTCGATGTCTGG	IGHV01-72*01	unknown	IGHJ01-01*01
Bvax1	4.30645e-05	4	CARRYFDVW	CTTTCATATCCAGACTGAGCATCAGCAAGGACAATTCCAAGAGCCAAGTTTTCTTTAAAATGAACAGTCTGCAAGCTGATGACACAGCCATATATTACTGTGCCAGGAGGTACTTCGATGTCTGG	IGHV02-02*01	unknown	IGHJ01-01*01
Bvax1	4.30645e-05	4	CARSRGYEYFDVW	AGGCCACATTGACTGTAGACAAATCCTCCAGCACAGCCTACATGCAGCTCAGCAGCCTGACATCTGAGGACTCTGCGGTCTATTACTGTGCAAGATCGAGAGGTTACGAGTACTTCGATGTCTGG	IGHV01	IGHD02	IGHJ01-01*01
Bvax1	4.30645e-05	4	CASGDFDVW	AGTTCAAGGGCAAGGCCACATTGACTGTAGACCAATCTTCCAGCACAGCCTACATGCAGCTCAACAGCCTGACATCTGAGGACTCTGCAGTCTATTACTGTGCTAGTGGGGACTTCGATGTCTGG	IGHV01-39*01	unknown	IGHJ01-01*01
Bvax1	4.30645e-05	4	CTRMLGPSMDYW	GGAGGTTCACCATCTCAAGAGATGATTCCAAAAGTAGTGTCTACCTGCAAATGAACAGCTTAAGAGCTGAAGACACTGGCATTTATTACTGTACCAGGATGTTGGGACCCTCTATGGACTACTGG	IGHV06-06*01	unknown	IGHJ04-01*01
Bvax1	4.30645e-05	4	CARADPPDYW	TCAAGGGCAAGGCCACATTGACTGTAGACCAATCTTCCAGCACAGCCTACATGCAGCTCAACAGCCTGACATCTGAGGACTCTGCAGTCTATTACTGTGCAAGAGCGGATCCGCCTGACTACTGG	IGHV01-39*01	unknown	IGHJ02-01*01
Bvax1	4.30645e-05	4	CARGPRYWYFDVW	GAATCTCCATCACTCATGACACATCTAAGAACCATTTCTTCCTGAAGTTGAATTCTGTGACTACTGAGGACACAGCCACATATTACTGTGCAAGAGGGCCTCGCTACTGGTACTTCGATGTCTGG	IGHV03-01*01	unknown	IGHJ01-01*01
Bvax1	4.30645e-05	4	CARTSDGYYVWYFDVW	TCTCCAAGGATACCTCCAAAAACCAGGTATTCCTCAAGATCGCCAATGTGGACACTGCAGATACTGCCACATACTACTGTGCTCGAACCTCTGATGGTTACTACGTATGGTACTTCGATGTCTGG	IGHV08-08*01	IGHD02-03*01	IGHJ01-01*01
Bvax1	4.30645e-05	4	CARSGGNPWYFDVW	TCACCATCTCCAGAGACAATGCCAAGAACAACCTGTACCTGCAAATGAGCCATCTGAAGTCTGAGGACACAGCCATGTATTACTGTGCAAGGTCGGGAGGTAACCCATGGTACTTCGATGTCTGG	IGHV05-04*01	unknown	IGHJ01-01*01
Bvax1	4.30645e-05	4	CVVADWYFDVW	AGGGCAAGGCCACATTGACTGTAGACACATCCTCCAGCACAGCCTACATGCAGCTCAGCAGCCTGACATCTGAGGACTCTGCGGTCTATTACTGTGTAGTAGCGGACTGGTACTTCGATGTCTGG	IGHV01	unknown	IGHJ01-01*01
Bvax1	4.30645e-05	4	CMRYGGYWYFDVW	GATTCACTATCTTCAGAGACAATGACAAGAGCACCCTGTACCTGCAGATGAGCAATGTGCGATCGGAGGACACAGCCACGTATTTCTGTATGAGATATGGTGGTTACTGGTACTTCGATGTCTGG	IGHV11-02*01	unknown	IGHJ01-01*01
Bvax1	4.30645e-05	4	CARSAWFAYW	TCCAGGGCAAGGCCACTATAACTGCAGACACATCCTCCAACACAGCCTACCTGCAGCTCAGCAGCCTGACATCTGAGGACACTGCCATCTATTACTGTGCTAGATCCGCCTGGTTTGCTTACTGG	IGHV14-03*01	unknown	IGHJ03-01*01
Bvax1	4.30645e-05	4	CAAALITTVVFDVW	CCACTATAACTGCAGACACATCCTCCAACACAGCCTACCTGCAGCTCAGCAGCCTGACATCTGAGGACACTGCCATCTATTACTGTGCCGCCGCCCTTATTACTACGGTAGTGTTCGATGTCTGG	IGHV14-03*01	IGHD01-01*01	IGHJ01-01*01
Bvax1	4.30645e-05	4	CASLMITTPFAYW	GACTGAGCATCAGCAAGGACAATTCCAAGAGCCAAGTTTTCTTTAAAATGAACAGTCTGCAAGCTGATGACACAGCCATATATTACTGTGCCAGTCTTATGATTACGACTCCCTTTGCTTACTGG	IGHV02-02*01	IGHD02	IGHJ03-01*01
Bvax1	4.30645e-05	4	CARMGYYYAMDYW	GGCTCACAATCTCCAAGGATACCTCCAAAAACCAGGTATTCCTCAAGATCGCCAATGTGGACACTGCAGATACTGCCACATACTACTGTGCTCGAATGGGTTATTACTATGCTATGGACTACTGG	IGHV08-08*01	unknown	IGHJ04-01*01
Bvax1	4.30645e-05	4	CAREAYGTLYAMDYW	CACTGACTGCAGACAAATCCTCCAGCACAGCCTACATGCAGTTCAGCAGCCTGACATCTGAGGACTCTGCCATCTATTACTGTGCAAGAGAGGCTTACGGTACCCTCTATGCTATGGACTACTGG	IGHV01-63*01	unknown	IGHJ04-01*01
Bvax1	4.30645e-05	4	CVRNYGSSYAMDYW	TCACCATCTCCAGAGATGATTCACAAAGCATGCTCTATCTGCAAATGAACAACCTGAAAACTGAGGACACAGCCATGTATTACTGTGTGAGAAACTACGGTAGTAGCTACGCTATGGACTACTGG	IGHV10-03*01	IGHD01-01*01	IGHJ04-01*01
Bvax1	4.30645e-05	4	CARGRDYYAMDYW	AGGCCACATTGACTGTAGACAAGTCCTCCAGCACAGCCTACATGGAGCTCCGCAGCCTGACATCTGAGGACACTGCAGTCTATTACTGTGCAAGAGGGAGGGATTACTATGCTATGGACTACTGG	IGHV01	unknown	IGHJ04-01*01
Bvax1	4.30645e-05	4	CARSGDYYAMDYW	AGGCCACATTGACTGTAGACCAATCTTCCAGCACAGCCTACATGCAGCTCAACAGCCTGACATCTGAGGACTCTGCAGTCTATTACTGTGCAAGATCGGGTGATTACTATGCTATGGACTACTGG	IGHV01-39*01	unknown	IGHJ04-01*01
Bvax1	4.30645e-05	4	CNLGRGWYFDVW	GGAGGTTCACCATCTCAAGAGATGATTCCAAAAGTAGTGTCTACCTGCAAATGAACAACTTAAGGGCTGAAGACACTGGAATTTATTACTGCAATCTGGGACGGGGCTGGTACTTCGATGTCTGG	IGHV06-03*01	unknown	IGHJ01-01*01
Bvax1	4.30645e-05	4	CARGGKITTVVDYW	TTGCCTTCTCTTTGGAAACCTCTGCCAGCACTGCCTATTTGCAGATCAACAACCTCAAAAATGAGGACACGGCTACATATTTCTGTGCAAGAGGGGGAAAAATTACTACGGTAGTGGACTACTGG	IGHV09-03*01	IGHD01-01*01	IGHJ04-01*01
Bvax1	4.30645e-05	4	CARTNWIGDYW	AGGGACGGTTTGCCTTCTCTTTGGAAACCTCTGCCAGCACTGCCTATTTGCAGATCAACAACCTCAAAAATGAGGACACGGCTACATATTTCTGTGCAAGAACGAACTGGATCGGGGACTACTGG	IGHV09-03*01	unknown	IGHJ04-01*01
Bvax1	4.30645e-05	4	CARDYFW	ATTCAGCTCTCAAATCCAGACTGAGCATCAGCAAAGACAACTCCAAGAGTCAAGTTTTCTTAAAAATGAACAGTCTGCAAACTGATGACACAGCCAGGTACTACTGTGCCAGGGACTACTTCTGG	IGHV02-adap06*01	unknown	unknown
Bvax1	4.30645e-05	4	CARYFDVW	AGAAGTTCAAGGGCAAGGCAACACTGACTGCAGACAAATCCTCCAGCACTGCCTACATGCAGCTCAGCAGCCTGACATCTGAGGACTCTGCGGTCTATTTCTGTGCAAGGTACTTCGATGTCTGG	IGHV01-54*01	unknown	IGHJ01-01*01
Bvax1	4.30645e-05	4	CARGGLTAWFAYW	AGGCCACATTGACTGTAGACAAATCCTCCAGCACAGCCTACATGCAGCTCAAGAGCCTGACATCTGAGGACTCTGCAGTCTATTACTGTGCAAGAGGGGGGTTAACGGCCTGGTTTGCTTACTGG	IGHV01-42*01	unknown	IGHJ03-01*01
Bvax1	4.30645e-05	4	CASLWSVAYW	TCATATCCAGACTGAGCATCAGCAAGGACAATTCCAAGAGCCAAGTTTTCTTTAAAATGAACAGTCTGCAAGCTGATGACACAGCCATATATTACTGTGCCAGCCTATGGTCTGTTGCTTACTGG	IGHV02-02*01	unknown	IGHJ03-01*01
Bvax1	4.30645e-05	4	CAREGHYGSSFAYW	TCATCATCTCGAGAGACAATGCAAAGAACATTCTATACCTGCAAATGAGCAGTCTGAAGTCTGAGGACACAGCCACGTATTACTGTGCAAGAGAGGGCCACTACGGTAGTTCCTTTGCTTACTGG	IGHV05-16*01	IGHD01-01*01	IGHJ03-01*01
Bvax1	4.30645e-05	4	CTGYDYDGAWFAYW	CCATACTGACTGCAGACAAATCCTCCAGCACAGCCTACATGGAGCTCCGCAGCCTGACATCTGAGGACTCTGCCGTCTATTACTGTACAGGTTATGATTACGACGGGGCCTGGTTTGCTTACTGG	IGHV01-15*01	IGHD02	IGHJ03-01*01
Bvax1	4.30645e-05	4	CAREGDGPRDFDVW	CCACACTGACTGTAGACAAACCCTCCAGCACAGCCTACATGCAGCTCAGCAGCCTGACATCTGAGGACTCTGCGGTCTATTATTGTGCAAGAGAGGGGGATGGCCCGAGGGACTTCGATGTCTGG	IGHV01-72*01	unknown	IGHJ01-01*01
Bvax1	4.30645e-05	4	CARFWDWYFDVW	GCAAGGCCACACTGACTGTAGACAAACCCTCCAGCACAGCCTACATGCAGCTCAGCAGCCTGACATCTGAGGACTCTGCGGTCTATTATTGTGCAAGATTCTGGGACTGGTACTTCGATGTCTGG	IGHV01-72*01	unknown	IGHJ01-01*01
Bvax1	4.30645e-05	4	CASHRYGYFDVW	GCAAGGCCACATTGACTGTAGACCAATCTTCCAGCACAGCCTACATGCAGCTCAACAGCCTGACATCTGAGGACTCTGCAGTCTATTACTGTGCAAGCCATAGGTATGGGTACTTCGATGTCTGG	IGHV01-39*01	unknown	IGHJ01-01*01
Bvax1	4.30645e-05	4	CARLKLGYYFDYW	GATTCACCATCTCCAGAGACAATGCCAAGAACACCCTGTACCTGCAAATGAGCAGTCTGAGGTCTGAGGACACGGCCTTGTATTACTGTGCAAGACTCAAACTGGGCTACTACTTTGACTACTGG	IGHV05-09*01	unknown	IGHJ02-01*01
Bvax1	4.30645e-05	4	CATYGRRDYAMDYW	CCACATTGACTGTAGACCAATCTTCCAGCACAGCCTACATGCAGCTCAACAGCCTGACATCTGAGGACTCTGCAGTCTATTACTGTGCAACTTACGGTAGAAGGGACTATGCTATGGACTACTGG	IGHV01-39*01	IGHD01-01*01	IGHJ04-01*01
Bvax1	4.30645e-05	4	CARIRNYYGSSYEAMDYW	AGGATACCTCCAAAAACCAGGTATTCCTCAAGATCGCCAATGTGGACACTGCAGATACTGCCACATACTACTGTGCTCGAATACGGAATTACTACGGTAGTAGCTACGAAGCTATGGACTACTGG	IGHV08-08*01	IGHD01-01*01	IGHJ04-01*01
Bvax1	4.30645e-05	4	CASVTPGYWYFDVW	TCTCCATCACTCGTGACACATCTAAGAACCAGTTTTTCCTGAAGTTGAATTCTGTGACTACTGAGGACACAGCCACATATTACTGTGCAAGCGTTACTCCCGGTTACTGGTACTTCGATGTCTGG	IGHV03-06*01	unknown	IGHJ01-01*01
Bvax1	4.30645e-05	4	CARRDGYWYFDVW	GGCTCACAATCTCCAAGGATACCTCCAGAAACCAGGTATTCCTCAAGATCACCAGTGTGGACACTGCAGATACTGCCACATACTACTGTGCTCGCCGTGATGGTTACTGGTACTTCGATGTCTGG	IGHV08-12*01	unknown	IGHJ01-01*01
Bvax1	4.30645e-05	4	CARSVYYGNSFPYW	CCACTATAACTGCAGACACATCCTCCAACACAGCCTACCTGCAGCTCAGCAGCCTGACATCTGAGGACACTGCCATCTATTACTGTGCTAGATCGGTCTACTATGGTAACTCCTTTCCTTACTGG	IGHV14-03*01	IGHD02	IGHJ03-01*01
Bvax1	4.30645e-05	4	CTRMGYSMDYW	AGGGCAAGGCCAAACTGACTGCAGTCACATCCGCCAGCACTGCCTACATGGAGCTCAGCAGCCTGACAAATGAGGACTCTGCGGTCTATTACTGTACAAGAATGGGCTACTCCATGGACTACTGG	IGHV01-05*01	unknown	IGHJ04-01*01
Bvax1	4.30645e-05	4	CTDGSRWAYW	TGAAAGGGAGGTTCACCATCTCAAGAGATGATTCCAAAAGTAGTGTCTACCTGCAAATGAACAACTTAAGGGCTGAAGACACTGGAATTTATTACTGCACAGACGGTAGTAGATGGGCTTACTGG	IGHV06-03*01	IGHD01-01*01	IGHJ03-01*01
Bvax1	4.30645e-05	4	CATVVFDYW	AGTTCCAGGGCAAGGCCACTATAACTGCAGACACATCCTCCAACACAGCCTACCTGCAGCTCAGCAGCCTGACATCTGAGGACACTGCCATCTATTACTGTGCTACGGTAGTTTTTGACTACTGG	IGHV14-03*01	unknown	IGHJ02-01*01
Bvax1	4.30645e-05	4	CVVADWYFDVW	AAGACAGATTCACCATCTCCAGAGATGATTCACAAAGCATGCTCTATCTGCAAATGAACAACCTGAAAACTGAGGACACAGCCATGTATTACTGTGTGGTAGCTGACTGGTACTTCGATGTCTGG	IGHV10-03*01	unknown	IGHJ01-01*01
Bvax1	4.30645e-05	4	CARSSDVW	AAAAGTTCAAGGACAAGGCCACATTGACTGTAGACAAATCCTCCAGCACAGCCTACATGCAGCTCAGCAGCCTGACATCTGAGGACTCTGCGGTCTATTACTGTGCAAGATCGTCCGATGTCTGG	IGHV01	unknown	IGHJ01-01*01
Bvax1	4.30645e-05	4	CAKNDYDEWYFDVW	TGAGCATCAGCAAGGATAACTCCAAGAGCCAAGTTTTCTTAAAACTGAACAGTCTGCAAACTGATGACACAGCCACGTACTACTGTGCCAAAAATGATTACGATGAGTGGTACTTCGATGTCTGG	IGHV02-03*01	IGHD02	IGHJ01-01*01
Bvax1	4.30645e-05	4	CAKTSYYYDAMDYW	TGAGCATCAGCAAGGATAACTCCAAGAGCCAAGTTTTCTTAAAACTGAACAGTCTGCAAACTGATGACACAGCCACGTACTACTGTGCCAAAACGTCTTATTACTACGATGCTATGGACTACTGG	IGHV02-03*01	unknown	IGHJ04-01*01
Bvax1	4.30645e-05	4	CARDSSGAMDYW	GCAAGGCCACATTGACTGCAAACACATCCTCGAGCACAGCCTACATGGAACTCAGCAGCCTCACATCTGAGGACTCTGCGGTCTATTACTGTGCAAGGGACAGCTCAGGAGCTATGGACTACTGG	IGHV01-49*01	IGHD03-02*02	IGHJ04-01*01
Bvax1	4.30645e-05	4	CVRDLYGSSYGWYFDVW	CCAGAGATGATTCACAAAGCATGCTCTATCTGCAAATGAACAACCTGAAAACTGAGGACACAGCCATGTATTACTGTGTGAGAGACCTCTACGGTAGTAGCTACGGGTGGTACTTCGATGTCTGG	IGHV10-03*01	IGHD01-01*01	IGHJ01-01*01
Bvax1	4.30645e-05	4	CARSDGNFYWYFDVW	CATTGACTGTAGACAAGTCCTCCAGCACAGCCTACATGGAGCTCCGCAGCCTGACATCTGAGGACACTGCAGTCTATTACTGTGCAAGATCGGATGGTAACTTTTACTGGTACTTCGATGTCTGG	IGHV01	IGHD02	IGHJ01-01*01
Bvax1	4.30645e-05	4	CASLLTYAMDYW	GCAAGGCCACATTGACTGTAGACAAATCCTCCAGCACAGCCTACATGCAGCTCAGCAGCCTGACATCTGAGGACTCTGCGGTCTATTACTGTGCATCCTTACTAACTTATGCTATGGACTACTGG	IGHV01-74	unknown	IGHJ04-01*01
Bvax1	4.30645e-05	4	CVSGSSSLDVW	AAGACAGATTCACCATCTCCAGAGATGATTCACAAAGCATGCTCTATCTGCAAATGAACAACCTGAAAACTGAGGACACAGCCATGTATTACTGTGTGAGCGGTAGTAGCTCCTTGGATGTCTGG	IGHV10-03*01	IGHD01-01*01	IGHJ01-01*01
Bvax1	4.30645e-05	4	CALHRLQAMDYW	GACGGTTTGCCTTCTCTTTGGAAACCTCTGCCAGCACTGCCTATTTGCAGATCAACAACCTCAAAAATGAGGACACGGCTACATATTTCTGTGCCCTACACAGGCTACAGGCTATGGACTACTGG	IGHV09-03*01	IGHD03-02*02	IGHJ04-01*01
Bvax1	4.30645e-05	4	CTSYGSSYRYFDVW	TCACCATCTCCAGAGACAATGCCAGGAACACCCTGTACCTGCAAATGAGCAGTCTGAAGTCTGAGGACACAGCCATGTATTACTGTACAAGCTACGGTAGTAGCTACCGGTACTTCGATGTCTGG	IGHV05-09-1*01	IGHD01-01*01	IGHJ01-01*01
Bvax1	4.30645e-05	4	CARNPDGYYVYYYAMDYW	AGGACAATTCCAAGAGCCAAGTTTTCTTTAAAATGAACAGTCTGCAAGCTGATGACACAGCCATATATTACTGTGCCAGAAATCCTGATGGTTACTACGTGTATTACTATGCTATGGACTACTGG	IGHV02-02*01	IGHD02-03*01	IGHJ04-01*01
Bvax1	4.30645e-05	4	CTRGPYDGYYVGYYAMDYW	TCACATCCGCCAGCACTGCCTACATGGAGCTCAGCAGCCTGACAAATGAGGACTCTGCGGTCTATTACTGTACGAGGGGCCCCTATGATGGTTACTACGTCGGTTACTATGCTATGGACTACTGG	IGHV01-05*01	IGHD02-03*01	IGHJ04-01*01
Bvax1	4.30645e-05	4	CAKGYSGSSRYFDVW	GCATCAGCAAGGATAACTCCAAGAGCCAAGTTTTCTTAAAACTGAACAGTCTGCAAACTGATGACACAGCCACGTACTACTGTGCCAAAGGGTACTCCGGTAGTAGTCGGTACTTCGATGTCTGG	IGHV02-03*01	IGHD01-01*01	IGHJ01-01*01
Bvax1	3.22984e-05	3	CTTDGYYW	CGAAGTTCCAGGGCAAGGCCACTATAACAGCAGACACATCCTCCAACACAGCCTACCTGCAGCTCAGCAGCCTGACATCTGAGGACACTGCCGTCTATTACTGTACTACCGATGGTTACTACTGG	IGHV14-04*01	unknown	IGHJ02-01*01
Bvax1	3.22984e-05	3	CTTRFTYAMDYW	GCAAGGCCACTATAACAGCAGACACATCCTCCAACACAGCCTACCTGCAGCTCAGCAGCCTGACATCTGAGGACACTGCCGTCTATTACTGTACTACAAGGTTTACGTATGCTATGGACTACTGG	IGHV14-04*01	unknown	IGHJ04-01*01
Bvax1	3.22984e-05	3	CVRWLLFAYW	TCAAGGGACGGTTTGCCTTCTCTTTGGAGACCTCTGCCAGCACTGCCTATTTGCAGATCAACAACCTCAAAAATGAGGACACGGCTACATATTTCTGTGTAAGATGGTTACTATTTGCTTACTGG	IGHV09-01*01	IGHD02-03*01	IGHJ03-01*01
Bvax1	3.22984e-05	3	CARDGSSSWYFDVW	CCACACTTACTGTAGACAAATCCTCCAGCACAGCCTACATGTTGCTCAGCAGCCTGACCTCTGAGGACTCTGCGGTCTATTTCTGTGCAAGAGACGGTAGTAGCTCCTGGTACTTCGATGTCTGG	IGHV01-75*01	IGHD01-01*01	IGHJ01-01*01
Bvax1	3.22984e-05	3	CARVNWYFDVW	AGGGCAAGGCCACATTGACTGTAGACAAGTCCTCCAGCACAGCCTACATGGAGCTCCGCAGCCTGACATCTGAGGACACTGCAGTCTATTACTGTGCAAGAGTGAACTGGTACTTCGATGTCTGG	IGHV01	unknown	IGHJ01-01*01
Bvax1	3.22984e-05	3	CARDSTYYYGLMDYW	CCTTCTCTTTGGAAACCTCTGCCAGCACTGCCTATTTGCAGATCAACAACCTCAAAAATGAGGACACGGCTACATATTTCTGTGCAAGAGATTCAACTTATTACTACGGTCTTATGGACTACTGG	IGHV09-03*01	IGHD01-01*01	IGHJ04-01*01
Bvax1	3.22984e-05	3	CARGYDYDVWFAYW	CCACACTTACTGTAGACAAATCCTCCAGCACAGCCTACATGTTGCTCAGCAGCCTGACCTCTGAGGACTCTGCGGTCTATTTCTGTGCAAGGGGCTATGATTACGACGTCTGGTTTGCTTACTGG	IGHV01-75*01	IGHD02	IGHJ03-01*01
Bvax1	3.22984e-05	3	CARLTVVAHWYFDVW	CTATAACTGCAGACACATCCTCCAACACAGCCTACCTGCAGCTCAGCAGCCTGACATCTGAGGACACTGCCATCTATTACTGTGCTAGATTAACGGTAGTAGCTCACTGGTACTTCGATGTCTGG	IGHV14-03*01	IGHD01-01*01	IGHJ01-01*01
Bvax1	3.22984e-05	3	CARATTEYFDVW	GCAAGGCCACACTGACTGCAGACAAATCCTCCAGCACAGCCTACATGCAACTCAGCAGCCTGACATCTGAGGACTCTGCGGTCTACTTCTGTGCAAGAGCTACTACGGAGTACTTCGATGTCTGG	IGHV01-82*01	IGHD01	IGHJ01-01*01
Bvax1	3.22984e-05	3	CARIRDWYFDVW	GTCGGCTCACAATCTCCAAGGATACCTCCAAAAACCAGGTATTCCTCAAGATCGCCAATGTGGACACTGCAGATACTGCCACATACTACTGTGCTCGAATAAGGGACTGGTACTTCGATGTCTGG	IGHV08-08*01	unknown	IGHJ01-01*01
Bvax1	3.22984e-05	3	CARRGVYW	AAAAGTTCAAGGGCAAGGCCACATTGACTGTAGACACATCCTCCAGCACAGCCTACATGCAGCTCAGCAGCCTGACATCTGAGGACTCTGCGGTCTATTACTGTGCAAGAAGGGGCGTTTACTGG	IGHV01	unknown	IGHJ03-01*01
Bvax1	3.22984e-05	3	CARQVILRPYWYFDVW	TCTCCAGAGACAATGCCAAGAACACCCTGTTCCTGCAAATGACCAGTCTGAGGTCTGAGGACACGGCCATGTATTACTGTGCAAGGCAGGTGATACTACGGCCTTACTGGTACTTCGATGTCTGG	IGHV05-17*01	IGHD01-02*01	IGHJ01-01*01
Bvax1	3.22984e-05	3	CARLYYGSSWYFDVW	CATTGACTGTAGACCAATCTTCCAGCACAGCCTACATGCAGCTCAACAGCCTGACATCTGAGGACTCTGCAGTCTATTACTGTGCAAGACTTTACTACGGTAGTAGCTGGTACTTCGATGTCTGG	IGHV01-39*01	IGHD01-01*01	IGHJ01-01*01
Bvax1	3.22984e-05	3	CARDSDYGSWYFDVW	TCATCTCGAGAGACAATGCAAAGAACATTCTATACCTGCAAATGAGCAGTCTGAAGTCTGAGGACACAGCCACGTATTACTGTGCAAGAGATAGTGACTACGGTAGCTGGTACTTCGATGTCTGG	IGHV05-16*01	IGHD01-01*01	IGHJ01-01*01
Bvax1	3.22984e-05	3	CASENYGSGFAYW	GACTGAGCATCAGCAAGGACAACTCCAAGAGCCAAGTTTTCTTAAAAATGAACAGTCTGCAAACTGATGACACAGCCATGTACTACTGTGCCAGTGAAAACTACGGTAGTGGGTTTGCTTACTGG	IGHV02-06-8*01	IGHD01-01*01	IGHJ03-01*01
Bvax1	3.22984e-05	3	CARGRWLLHAMDYW	TCTCCATCACTCATGACACATCTAAGAACCATTTCTTCCTGAAGTTGAATTCTGTGACTACTGAGGACACAGCCACATATTACTGTGCAAGAGGGAGATGGTTACTCCATGCTATGGACTACTGG	IGHV03-01*01	IGHD02-03*01	IGHJ04-01*01
Bvax1	3.22984e-05	3	CARSVGSSYWYFDVW	CATTGACTGTAGACAAATCCTCTAGCACAGCCCACATGGAGCTCCTGAGCCTGACATCTGAGGACTTTGCAGTCTATTATTGTGCAAGATCGGTCGGTAGTAGCTACTGGTACTTCGATGTCTGG	IGHV01-37*01	IGHD01-01*01	IGHJ01-01*01
Bvax1	3.22984e-05	3	CARRLWSMDYW	AGGGCAAGGCCACACTGACTGCAGACAAATCCTCCAGCACAGCCTACATGCAGCTCAGCAGCCTGACCTCTGAGGACTCTGCGGTCTATTTCTGTGCAAGACGACTATGGTCTATGGACTACTGG	IGHV01-80*01	unknown	IGHJ04-01*01
Bvax1	3.22984e-05	3	CMRYGGSSWYFDVW	TCACTATCTTCAGAGACAATGACAAGAGCACCCTGTACCTGCAGATGAGCAATGTGCGATCGGAGGACACAGCCACGTATTTCTGTATGAGATATGGGGGTAGTAGCTGGTACTTCGATGTCTGG	IGHV11-02*01	IGHD01-01*01	IGHJ01-01*01
Bvax1	3.22984e-05	3	CAHRTSTVVDWYFDVW	TCTCCAAGGATACCTCCAACAACCATGTTTTCCTCAAGATCACCAGTGAGGACACTGAAGATTCTGCCACATACTACTGTGCTCACAGAACCTCTACGGTAGTAGACTGGTACTTCGATGTCTGG	IGHV08-07*01	IGHD01-01*01	IGHJ01-01*01
Bvax1	3.22984e-05	3	CARGGYSNSYFDVW	CCACACTGACTGTAGACAAATCCTCCAGCACAGCCTACATGCAACTCAGCAGCCTGACATCTGAGGACTCTGCGGTCTATTACTGTGCAAGAGGGGGCTATAGTAACTCGTACTTCGATGTCTGG	IGHV01-64*01	IGHD02	IGHJ01-01*01
Bvax1	3.22984e-05	3	CALYYGYDWFAYW	AGGCCACATTGACTGTAGACAAATCCTCCAGCACAGCCTACATGCAGCTCAGCAGCCTGACATCTGAGGACTCTGCGGTCTATTACTGTGCCCTCTACTATGGTTACGACTGGTTTGCTTACTGG	IGHV01	IGHD02	IGHJ03-01*01
Bvax1	3.22984e-05	3	CAATSVRYFDVW	GCAAGGCCACACTGACTGTAGACAAACCCTCCAGCACAGCCTACATGCAGCTCAGCAGCCTGACATCTGAGGACTCTGCGGTCTATTATTGTGCTGCTACTTCAGTTCGGTACTTCGATGTCTGG	IGHV01-72*01	unknown	IGHJ01-01*01
Bvax1	3.22984e-05	3	CARDYYGNYYAMDYW	CATTGACTGTAGACCAATCTTCCAGCACAGCCTACATGCAGCTCAACAGCCTGACATCTGAGGACTCTGCAGTCTATTACTGTGCAAGAGACTACTATGGTAACTACTATGCTATGGACTACTGG	IGHV01-39*01	IGHD02	IGHJ04-01*01
Bvax1	3.22984e-05	3	CAGHYYDYDEGNWYFDVW	TAGACAAATCCTCCAGCACAGCCTACATGCAACTCAGCAGCCTGACATCTGAGGACTCTGCGGTCTATTACTGTGCCGGCCACTACTATGATTACGACGAGGGCAACTGGTACTTCGATGTCTGG	IGHV01-64*01	IGHD02	IGHJ01-01*01
Bvax1	3.22984e-05	3	CTNWDYGYYAMDYW	CCAAACTGACTGCAGTCACATCCGCCAGCACTGCCTACATGGAGCTCAGCAGCCTGACAAATGAGGACTCTGCGGTCTATTACTGTACAAACTGGGATTACGGTTACTATGCTATGGACTACTGG	IGHV01-05*01	unknown	IGHJ04-01*01
Bvax1	3.22984e-05	3	CTRDRRGYHDIMDYW	CCATCTCCAGAGACAATGCCAGGAACACCCTGTACCTGCAAATGAGCAGTCTGAAGTCTGAGGACACAGCCATGTATTACTGTACAAGAGATCGGAGAGGTTACCACGATATTATGGACTACTGG	IGHV05-09-1*01	unknown	IGHJ04-01*01
Bvax1	3.22984e-05	3	CARGWLLRGGYFDYW	CATTGACTGTAGACAAATCCTCCAGCACAGCCTACATGCAGCTCAAGAGCCTGACATCTGAGGACTCTGCAGTCTATTACTGTGCAAGAGGATGGTTACTACGTGGAGGGTACTTTGACTACTGG	IGHV01-42*01	IGHD02-03*01	IGHJ02-01*01
Bvax1	3.22984e-05	3	CATYYSNYEGAMDYW	CACTGACTGTAGACACATCCTCCAGCACAGCCTACATGCAGCTCAGCAGCCTGACATCTGAGGACTCTGCGGTCTATTACTGTGCAACCTACTATAGTAACTACGAGGGGGCTATGGACTACTGG	IGHV01-55*01	IGHD02	IGHJ04-01*01
Bvax1	3.22984e-05	3	CAKNSGPYYSNPMDYW	TCACCAAGGACAACTCCAAGAGCCAAGTTTTCTTTAAAATGAACAGTCTGCAAGCTGATGACACTGCCATATACTACTGTGCCAAAAATTCGGGTCCCTACTATAGTAACCCTATGGACTACTGG	IGHV02	IGHD02	IGHJ04-01*01
Bvax1	3.22984e-05	3	CARLLHYFDYW	AAAATCGAATCTCCATCACTCGTGACACATCTAAGAACCAGTTTTTCCTGAAGTTGAATTCTGTGACTACTGAGGACACAGCCACATATTACTGTGCAAGGTTACTCCACTACTTTGACTACTGG	IGHV03-06*01	unknown	IGHJ02-01*01
Bvax1	3.22984e-05	3	CAGDSGSGAMDYW	CCATCTCCATTACTAGAGAAACGTCAAAGAACCAGTTCTTCCTCCAATTGAACTCTGTGACCACAGAGGACACAGCCATGTATTACTGTGCAGGAGACAGTGGGTCGGGGGCTATGGACTACTGG	IGHV12-03*01	unknown	IGHJ04-01*01
Bvax1	3.22984e-05	3	CTAQATKAYW	TCAAGGACAAGGCCACATTGACTGTAGACAAATCCTCCAGCACAGCCTACATGCAGCTCAGCAGCCTGACATCTGAGGACTCTGCGGTCTATTACTGTACAGCTCAGGCTACGAAGGCTTACTGG	IGHV01	IGHD03-02*02	IGHJ03-01*01
Bvax1	3.22984e-05	3	CTRGRYYAMDYW	GCAAGGCCACTATAACAGCAGACACATCCTCCAACACAGCCTACCTGCAGCTCAGCAGCCTGACATCTGAGGACACTGCCGTCTATTACTGTACTAGGGGCCGGTACTATGCTATGGACTACTGG	IGHV14-04*01	unknown	IGHJ04-01*01
Bvax1	3.22984e-05	3	CAKYYYGRHYFDYW	CCACACTGACTGTAGACAAATCCTCCAGCACAGCCTACATGCAACTCAGCAGCCTGACATCTGAGGACTCTGCGGTCTATTACTGTGCAAAATATTACTACGGTAGGCACTACTTTGACTACTGG	IGHV01-64*01	IGHD01-01*01	IGHJ02-01*01
Bvax1	3.22984e-05	3	CARGNAMDYW	TGAAGAGCCGTTTCATCATCTCGAGAGACAATGCAAAGAACATTCTATACCTGCAAATGAGCAGTCTGAAGTCTGAGGACACAGCCACGTATTACTGTGCAAGGGGGAATGCTATGGACTACTGG	IGHV05-16*01	unknown	IGHJ04-01*01
Bvax1	3.22984e-05	3	CARYGWYFDVW	AAAGTCGAATCTCCATAACTCGAGACACATCCAAGAACCAGTATTACCTGCAGTTGAATTCTGTGACTACTGAGGACACAGCCACATATTACTGTGCAAGATATGGCTGGTACTTCGATGTCTGG	IGHV03-08*01	unknown	IGHJ01-01*01
Bvax1	3.22984e-05	3	CARVGDGRGFAYW	AGGCCACATTGACTGTAGACAAATCCTCCAGCACAGCCTACATGCAGCTCAGCAGCCTGACATCTGAGGACTCTGCGGTCTATTACTGTGCAAGAGTAGGAGACGGTAGAGGGTTTGCTTACTGG	IGHV01	unknown	IGHJ03-01*01
Bvax1	3.22984e-05	3	CARGEVLWYFDVW	AGGCCACACTGACTGTAGACAAACCCTCCAGCACAGCCTACATGCAGCTCAGCAGCCTGACATCTGAGGACTCTGCGGTCTATTATTGTGCAAGAGGGGAGGTATTGTGGTACTTCGATGTCTGG	IGHV01-72*01	unknown	IGHJ01-01*01
Bvax1	3.22984e-05	3	CARWQYYGSSSWFAYW	TGACTGTAGACACATCCTCCAGCACAGCCTACATGCAGCTCAGCAGCCTGACATCTGAGGACTCTGCGGTCTATTACTGTGCAAGATGGCAGTACTACGGTAGTAGCTCCTGGTTTGCTTACTGG	IGHV01	IGHD01-01*01	IGHJ03-01*01
Bvax1	3.22984e-05	3	CARQHYYGSSYGAMDYW	GCAAGGACAACTCCAAGAGCCAAGTTTTCTTAAAAATGAACAGTCTCCAAACTGATGACACAGCCATGTACTACTGTGCCAGACAACATTACTACGGTAGTAGCTACGGAGCTATGGACTACTGG	IGHV02	IGHD01-01*01	IGHJ04-01*01
Bvax1	3.22984e-05	3	CAKWDYW	ATGAGAAGTTCAAGAGCAAGGCCACACTGACTGTAGACAAATCCTCCAGTATAGCCTACATGCAGCTCAGCAGCCTGACATCTGAGGACTCTGCGGTCTATTATTGTGCAAAGTGGGACTACTGG	IGHV01-53*01	unknown	IGHJ04-01*01
Bvax1	3.22984e-05	3	CTSYDGYYSYAMDYW	AACTGACTGCAGTCACATCCGCCAGCACTGCCTACATGGAGCTCAGCAGCCTGACAAATGAGGACTCTGCGGTCTATTACTGTACAAGCTATGATGGTTACTACTCGTATGCTATGGACTACTGG	IGHV01-05*01	IGHD02-03*01	IGHJ04-01*01
Bvax1	3.22984e-05	3	CARCGPRWLPSYWYFDVW	TAGACAAGTCCTCCAGCACAGCCTACATGGAGCTCCGCAGCCTGACATCTGAGGACTCTGCAGTCTATTACTGTGCAAGATGTGGCCCCCGATGGTTACCTTCTTACTGGTACTTCGATGTCTGG	IGHV01	IGHD02-03*01	IGHJ01-01*01
Bvax1	3.22984e-05	3	CARAGGLLCDYW	GCAAGGCCACACTGACTGTAGACAAATCCTCCAGCACAGCCTACATGCAGCTCAGCAGCCTGACATCTGAAGACTCTGCGGTCTATTTCTGTGCAAGAGCGGGGGGTCTACTATGTGACTACTGG	IGHV01-12*01	unknown	IGHJ02-01*01
Bvax1	3.22984e-05	3	CARGSTVDAMDYW	AGGCCACACTGACTGTAGACAAATCCTCCAGCACAGCCTACATGCAACTCAGCAGCCTGACATCTGAGGACTCTGCGGTCTATTACTGTGCAAGGGGGTCTACGGTAGACGCTATGGACTACTGG	IGHV01-64*01	IGHD01-01*01	IGHJ04-01*01
Bvax1	3.22984e-05	3	CTRGYEAMDYW	AGGGCAAGGCCATACTGACTGCAGACAAATCCTCCAGCACAGCCTACATGGAGCTCCGCAGCCTGACATCTGAGGACTCTGCCGTCTATTACTGTACAAGGGGCTACGAGGCTATGGACTACTGG	IGHV01-15*01	unknown	IGHJ04-01*01
Bvax1	3.22984e-05	3	CGTGTYAMDYW	AGAGCAAGGCCACACTGACTGTAGACAAATCCTCCAGCACAGCCTACATGCAACTCAGCAGCCTGACATCTGAGGACTCTGCGGTCTATTACTGTGGAACTGGGACGTACGCTATGGACTACTGG	IGHV01-64*01	IGHD04-01	IGHJ04-01*01
Bvax1	3.22984e-05	3	CARSDYGYDGISYW	CCACATTGACTGTAGACAAGTCCTCCAGCACAGCCTACATGGAGCTCCGCAGCCTGACATCTGAGGACACTGCAGTCTATTACTGTGCAAGATCCGACTATGGTTACGACGGCATCTCTTACTGG	IGHV01	IGHD02	IGHJ03-01*01
Bvax1	3.22984e-05	3	CATAPFAYW	AATTCCAGGGCAAGGCCACTATAACAGCAGACACATCCTCCAACACAGCCTACCTGCAGCTCAGCAGCCTGACATCTGAGGACACTGCCGTCTATTACTGTGCTACGGCCCCGTTTGCTTACTGG	IGHV14-02*01	unknown	IGHJ03-01*01
Bvax1	3.22984e-05	3	CARRWLLQYFDVW	AGGCCACATTGACTGTAGACAAGTCCTCCAGCACAGCCTACATGGAGCTCCGCAGCCTGACATCTGAGGACACTGCAGTCTATTACTGTGCAAGACGATGGTTACTACAGTACTTCGATGTCTGG	IGHV01	IGHD02-03*01	IGHJ01-01*01
Bvax1	3.22984e-05	3	CARGKGWLLRPYAMDYW	CTGTAGACCAATCTTCCAGCACAGCCTACATGCAGCTCAACAGCCTGACATCTGAGGACTCTGCAGTCTATTACTGTGCAAGGGGGAAAGGATGGTTACTACGTCCCTATGCTATGGACTACTGG	IGHV01-39*01	IGHD02-03*01	IGHJ04-01*01
Bvax1	3.22984e-05	3	CARSYYYGSWAMDYW	CATTGACTGTAGACCAATCTTCCAGCACAGCCTACATGCAGCTCAACAGCCTGACATCTGAGGACTCTGCAGTCTATTACTGTGCAAGGTCTTATTACTACGGTAGTTGGGCTATGGACTACTGG	IGHV01-39*01	IGHD01-01*01	IGHJ04-01*01
Bvax1	3.22984e-05	3	CARLYYYAMDYW	GCAAGGCCACATTGACTGTAGACCAATCTTCCAGCACAGCCTACATGCAGCTCAACAGCCTGACATCTGAGGACTCTGCAGTCTATTACTGTGCCCGTTTATATTACTATGCTATGGACTACTGG	IGHV01-39*01	unknown	IGHJ04-01*01
Bvax1	3.22984e-05	3	CARHYYGSSYVGYFDVW	CTGTAGACAAACCCTCCAGCACAGCCTACATGCAGCTCAGCAGCCTGACATCTGAGGACTCTGCGGTCTATTATTGTGCAAGACATTACTACGGTAGTAGCTACGTGGGATACTTCGATGTCTGG	IGHV01-72*01	IGHD01-01*01	IGHJ01-01*01
Bvax1	3.22984e-05	3	CARRGHYGSSYDAMNYW	CCAAGGATACCTCCAGAAACCAGGTATTCCTCAAGATCACCAGTGTGGACACTGCAGATACTGCCACATACTACTGTGCTCGAAGGGGGCACTACGGTAGTAGCTACGATGCTATGAACTACTGG	IGHV08-12*01	IGHD01-01*01	IGHJ04-01*01
Bvax1	3.22984e-05	3	CARVGVIRWLPLFAYW	TGACTGTTGACAAGTCCTCCAGCACAGCCTACATGGAGCTCAACAGCCTGACATCTGAGGACTCTGCAGTCTATTACTGTGCAAGAGTCGGGGTTATACGATGGTTACCCCTTTTTGCTTACTGG	IGHV01-19*01	IGHD02-03*01	IGHJ03-01*01
Bvax1	3.22984e-05	3	CAKDSGDYW	CTCTCATATCCAGACTGAGCATCAGCAAGGATAACTCCAAGAGCCAAGTTTTCTTAAAACTGAACAGTCTGCAAACTGATGACACAGCCACGTACTACTGTGCCAAAGATAGTGGGGACTACTGG	IGHV02-03*01	unknown	IGHJ04-01*01
Bvax1	3.22984e-05	3	CVWELRGWYFDVW	GGTTTGCCTTCTCTTTGGAGACCTCTGCCAGCACTGCCTATTTGCAGATCAACAACCTCAAAAATGAGGACACGGCTACATATTTCTGTGTATGGGAACTACGTGGCTGGTACTTCGATGTCTGG	IGHV09-01*01	unknown	IGHJ01-01*01
Bvax1	3.22984e-05	3	CARSERLRAWFAYW	CCACATTGACTGTAGACAAATCCTCCAGCACAGCCTACATGCAGCTCAAGAGCCTGACATCTGAGGACTCTGCAGTCTATTACTGTGCAAGATCGGAAAGATTACGAGCCTGGTTTGCTTACTGG	IGHV01-42*01	IGHD02	IGHJ03-01*01
Bvax1	3.22984e-05	3	CATSYGSSHWYFDVW	CACTGACGGCAGACACATCCTCCAGCACTGCCTACATGCAGCTCAGCAGCCTAACATCTGAGGACTCTGCGGTCTATTACTGTGCAACGAGTTACGGTAGTAGCCACTGGTACTTCGATGTCTGG	IGHV01-66*01	IGHD01-01*01	IGHJ01-01*01
Bvax1	3.22984e-05	3	CTGHGEDYW	CTGTGAAAGGGAGGTTCACCATCTCAAGAGATGATTCCAAAAGTAGTGTCTACCTGCAAATGAACAACTTAAGGGCTGAAGACACTGGAATTTATTACTGCACAGGCCATGGTGAGGACTACTGG	IGHV06-03*01	unknown	IGHJ04-01*01
Bvax1	3.22984e-05	3	CARGGHAMDYW	AGGGCAAGGCCACACTGACTGCAGACAAATCCTCCAGCACAGCGTACATGGAGCTCCGCAGCCTGACATCTGAGGACTCTGCGGTCTATTTCTGTGCAAGAGGAGGACATGCTATGGACTACTGG	IGHV01-81*01	unknown	IGHJ04-01*01
Bvax1	3.22984e-05	3	CAKLGRDYW	CTCTCATATCCAGACTGAGCATCAGCAAGGATAACTCCAAGAGCCAAGTTTTCTTAAAACTGAACAGTCTGCAAACTGATGACACAGCCACGTACTACTGTGCCAAACTGGGACGGGACTACTGG	IGHV02-03*01	unknown	IGHJ04-01*01
Bvax1	3.22984e-05	3	CARRGLRYYFDYW	AGGCCACATTGACTGTAGACAAATCCTCCAGCACAGCCTACATGCAGCTCAGCAGCCTGACATCTGAGGACTCTGCGGTCTATTACTGTGCAAGAAGGGGTTTACGGTACTACTTTGACTACTGG	IGHV01	unknown	IGHJ02-01*01
Bvax1	3.22984e-05	3	CARSDYW	ATGAGAAGTTCAAGGGCAAGGCCACATTGACTGCAGACAAATCCTCCAGCACAGCCTACATGCAGCTCAACAGCCTGACATCTGAGGACTCTGCAGTCTATTTCTGTGCAAGATCGGACTACTGG	IGHV01-78*01	unknown	IGHJ04-01*01
Bvax1	3.22984e-05	3	CARYYDGYYEDYAMDYW	CTCGTGACACATCTAAGAACCAGTTTTTCCTGAAGTTGAATTCTGTGACTACTGAGGACACAGCCACATATTACTGTGCAAGGTACTATGATGGTTACTACGAGGACTATGCTATGGACTACTGG	IGHV03-06*01	IGHD02-03*01	IGHJ04-01*01
Bvax1	3.22984e-05	3	CARRVYSNYYFDYW	CCACATTGACTGTAAACAAGTCCTCCAGCACAGCCTACATGGAGCTCCGCAGCCTGACATCGGAGGATTCTGCAGTCTATTACTGTGCAAGACGGGTCTATAGTAACTACTACTTTGACTACTGG	IGHV01-22*01	IGHD02	IGHJ02-01*01
Bvax1	3.22984e-05	3	CARFYDYDGFDYW	GGCTCACAATCTCCAAGGATACCTCCAAAAACCAGGTATTCCTCAAGATCGCCAATGTGGACACTGCAGATACTGCCACATACTACTGTGCTCGGTTCTATGATTACGACGGCTTTGACTACTGG	IGHV08-08*01	IGHD02	IGHJ02-01*01
Bvax1	3.22984e-05	3	CARAHDGYYGYAMDYW	TCACTCATGACACATCTAAGAACCATTTCTTCCTGAAGTTGAATTCTGTGACTACTGAGGACACAGCCACATATTACTGTGCAAGAGCCCATGATGGTTACTACGGGTATGCTATGGACTACTGG	IGHV03-01*01	IGHD02-03*01	IGHJ04-01*01
Bvax1	3.22984e-05	3	CARGENYVLAYW	GCAAGGCCACACTGACTGTAGACAAATCCTCCAGCACAGCCTACATGCAACTCAGCAGCCTGACATCTGAGGACTCTGCGGTCTATTACTGTGCAAGAGGGGAGAACTACGTTTTGGCTTACTGG	IGHV01-64*01	unknown	IGHJ03-01*01
Bvax1	3.22984e-05	3	CASPRRGAMDYW	GACGGTTTGCCTTCTCTTTGGAAACCTCTGCCAGCACTGCCTATTTGCAGATCAACAACCTCAAAAATGAGGACACGGCTACATATTTCTGTGCAAGCCCCCGTAGGGGGGCTATGGACTACTGG	IGHV09-03*01	unknown	IGHJ04-01*01
Bvax1	3.22984e-05	3	CARDGLLRSYWYFDVW	TCTCGAGAGACAATGCAAAGAACATTCTATACCTGCAAATGAGCAGTCTGAAGTCTGAGGACACAGCCACGTATTACTGTGCAAGAGATGGATTACTACGGTCCTACTGGTACTTCGATGTCTGG	IGHV05-16*01	IGHD01-01*01	IGHJ01-01*01
Bvax1	3.22984e-05	3	CVSRTWFAYW	TGAAAGACAGATTCACCATCTCCAGAGATGATTCAGAAAGCATGCTCTATCTGCAAATGAACAACTTGAAAACTGAGGACACAGCCATGTATTACTGTGTGAGTCGTACCTGGTTTGCTTACTGG	IGHV10-01*01	unknown	IGHJ03-01*01
Bvax1	3.22984e-05	3	CARWDYYGSSYPFDYW	TGACTGTAGACAAATCCTCCAGCACAGCCTACATGCAGCTCAAGAGCCTGACATCTGAGGACTCTGCAGTCTATTACTGTGCAAGATGGGATTACTACGGTAGTAGCTACCCCTTTGACTACTGG	IGHV01-42*01	IGHD01-01*01	IGHJ02-01*01
Bvax1	3.22984e-05	3	CAGGGYAMDYW	AGAGCAAGGCCACACTGACTGTAGACAAATCCTCCAGCACAGCCTACATGCAGCTCAGCAGCCTGACATCTGAGGACTCTGCGGTCTATTATTGTGCGGGAGGAGGCTATGCTATGGACTACTGG	IGHV01-53*01	unknown	IGHJ04-01*01
Bvax1	3.22984e-05	3	CARSELVDFDYW	GCAAGGCCACACTGACTGTAGACAAATCCTCCAGCACAGCCTACATGCAACTCAGCAGCCTGACATCTGAGGACTCTGCGGTCTATTACTGTGCAAGATCGGAACTCGTTGACTTTGACTACTGG	IGHV01-64*01	unknown	IGHJ02-01*01
Bvax1	3.22984e-05	3	CARDYSWFAYW	AGAGCAAGGCCACACTGACTGTAGACAAACCCTCCAGCACAGCCTACATGCAGCTCAGCAGCCTGACATCTGAGGACTCTGCGGTCTATTATTGTGCAAGAGACTATTCCTGGTTTGCTTACTGG	IGHV01-72*01	unknown	IGHJ03-01*01
Bvax1	3.22984e-05	3	CARGLRYLFAYW	GCAAGGCCACACTGACTGTAGACACATCCTCCAGCACAGCCTACATGCAGCTCAGCAGCCTGACATCTGAGGACTCTGCGGTCTATTACTGTGCAAGGGGACTACGGTACCTTTTTGCTTACTGG	IGHV01-55*01	IGHD01-01*01	IGHJ03-01*01
Bvax1	3.22984e-05	3	CARVGSSFHYYAMDYW	TCTCTTTGGAAACCTCTGCCAGCACTGCCTATTTGCAGATCAACAACCTCAAAAATGAGGACACGGCTACATATTTCTGTGCAAGAGTGGGTAGTAGCTTTCATTACTATGCTATGGACTACTGG	IGHV09-03*01	IGHD01-01*01	IGHJ04-01*01
Bvax1	3.22984e-05	3	CTPAGYFDVW	TGAAAGGGAGGTTCACCATCTCAAGAGATGATTCCAAAAGTAGTGTCTACCTGCAAATGAACAGCTTAAGAGCTGAAGACACTGGCATTTATTACTGTACCCCAGCCGGGTACTTCGATGTCTGG	IGHV06-06*01	unknown	IGHJ01-01*01
Bvax1	3.22984e-05	3	CARWDYDGMDYW	GCAAGGCCACACTGACTGTAGACAAATCCTCCAGCACAGCCTACATGCAGCTCAGCAGCCTGACATCTGAGGACTCTGCGGTCTATTATTGTGCAAGATGGGATTACGACGGGATGGACTACTGG	IGHV01-53*01	IGHD02	IGHJ04-01*01
Bvax1	3.22984e-05	3	CARMRFNCSWFAYW	TCACAATCTCCAAGGATACCTCCAAAAACCAGGTATTCCTCAAGATCGCCAATGTGGACACTGCAGATACTGCCACATACTACTGTGCTCGAATGCGGTTTAACTGTTCCTGGTTTGCTTACTGG	IGHV08-08*01	unknown	IGHJ03-01*01
Bvax1	3.22984e-05	3	CTRPAGAYW	CTGTGAAAGGGAGGTTCACCATCTCAAGAGATGATTCCAAAAGTAGTGTCTACCTGCAAATGAACAGCTTAAGAGCTGAAGACACTGGCATTTATTACTGTACCAGGCCTGCTGGGGCTTACTGG	IGHV06-06*01	unknown	IGHJ03-01*01
Bvax1	3.22984e-05	3	CARFDYAYYFDYW	AGGCCACATTGACTGTAGACCAATCTTCCAGCACAGCCTACATGCAGCTCAACAGCCTGACATCTGAGGACTCTGCAGTCTATTACTGTGCAAGATTCGACTACGCGTACTACTTTGACTACTGG	IGHV01-39*01	unknown	IGHJ02-01*01
Bvax1	3.22984e-05	3	CARPKWYFDVW	AGAGCAAGGCCACACTGACTGTAGACACATCCTCCAGCACAGCCTACATGCAGCTCAGCAGCCTGACATCTGAGGACTCTGCGGTCTATTACTGTGCAAGACCCAAGTGGTACTTCGATGTCTGG	IGHV01-55*01	unknown	IGHJ01-01*01
Bvax1	3.22984e-05	3	CARGDLLWHYW	AAAATCGAATCTCCATCACTCGTGACACATCTAAGAACCAGTTTTTCCTGAAGTTGAATTCTGTGACTACTGAGGACACAGCCACATATTACTGTGCAAGAGGGGATCTACTATGGCACTACTGG	IGHV03-06*01	IGHD02	IGHJ04-01*01
Bvax1	3.22984e-05	3	CARMSMDYW	CCCTGAAGAGTCGGCTCACAATCTCCAAGGATACCTCCAAAAACCAGGTATTCCTCAAGATCGCCAATGTGGACACTGCAGATACTGCCACATACTACTGTGCTCGAATGTCTATGGACTACTGG	IGHV08-08*01	unknown	IGHJ04-01*01
Bvax1	3.22984e-05	3	CARKSAMDYW	TGAAGGGCCGATTCACCATCTCCAGAGACAATGCCAAGAACACCCTGTTCCTGCAAATGACCAGTCTGAGGTCTGAGGACACGGCCATGTATTACTGTGCAAGGAAAAGTGCTATGGACTACTGG	IGHV05-17*01	unknown	IGHJ04-01*01
Bvax1	3.22984e-05	3	CEGFAYW	CGGAGTCTGTGAAAGGGAGGTTCACCATCTCAAGAGATGATTCCAAAAGTAGTGTCTACCTGCAAATGAGCAACTTAAGGGCTGAAGACACTGGAATTTATTACTGCGAGGGGTTTGCTTACTGG	IGHV06-03*01	unknown	IGHJ03-01*01
Bvax1	3.22984e-05	3	CAREDDYDPFAYW	AGGCCACACTGACGGCAGACACATCCTCCAGCACTGCCTACATGCAGCTCAGCAGCCTAACATCTGAGGACTCTGCGGTCTATTACTGTGCAAGAGAGGATGATTACGACCCGTTTGCTTACTGG	IGHV01-66*01	IGHD02	IGHJ03-01*01
Bvax1	3.22984e-05	3	CARGGSGFDVW	AGGGCAAGGCCACATTGACTGTAGACAAGTCCTCCAGCACAGCCTACATGGAGCTCCGCAGCCTGACATCTGAGGACACTGCAGTCTATTACTGTGCAAGAGGGGGAAGTGGCTTCGATGTCTGG	IGHV01	unknown	IGHJ01-01*01
Bvax1	3.22984e-05	3	CARSNYGRPYAMDYW	CATTGACTGTTGACAAGTCCTCCAGCACAGCCTACATGGAGCTCAACAGCCTGACATCTGAGGACTCTGCAGTCTATTACTGTGCAAGATCGAACTACGGTAGGCCCTATGCTATGGACTACTGG	IGHV01-19*01	IGHD01-01*01	IGHJ04-01*01
Bvax1	3.22984e-05	3	CARSLGRSGYW	AGGACAAGGCCACATTGACTGTAGACAAATCCTCCAGCACAGCCTACATGCAGCTCAGCAGCCTGACATCTGAGGACTCTGCGGTCTATTACTGTGCAAGATCACTGGGACGTTCAGGCTACTGG	IGHV01	IGHD04-01	unknown
Bvax1	3.22984e-05	3	CARSPYW	CTGATGACTTCAAGGGACGGTTTGCCTTCTCTTTGGAAACCTCTGCCAGCACTGCCTATTTGCAGATCAACAACCTCAAAAATGAGGACACGGCTACATATTTCTGTGCAAGATCCCCTTACTGG	IGHV09-03*01	unknown	IGHJ03-01*01
Bvax1	3.22984e-05	3	CAIGARAMDYW	AGGGCAAGGCCACATTGACTGTAGACAAATCCTCCAGCACAGCCTACATGCAGCTCAGCAGCCTGACATCTGAGGACTCTGCGGTCTATTACTGTGCAATAGGCGCTAGAGCTATGGACTACTGG	IGHV01-74	unknown	IGHJ04-01*01
Bvax1	3.22984e-05	3	CAPAYFHWYFDVW	AGGCCACTATAACAGCAGACACATCCTCCAACACAGCCTACCTGCAGCTCAGCAGCCTGACATCTGAGGACACTGCCGTCTATTACTGTGCTCCGGCCTACTTTCACTGGTACTTCGATGTCTGG	IGHV14-02*01	unknown	IGHJ01-01*01
Bvax1	3.22984e-05	3	CARGPYYYGSSPSMDYW	CTGTAGACAAATCCTCCAGCACAGCCTACATGCAGCTCAAGAGCCTGACATCTGAGGACTCTGCAGTCTATTACTGTGCAAGAGGCCCTTATTACTACGGTAGTAGCCCCTCTATGGACTACTGG	IGHV01-42*01	IGHD01-01*01	IGHJ04-01*01
Bvax1	3.22984e-05	3	CASYEDAMDYW	TGTCCAGACTGAGCATCACCAAGGACAACTCCAAGAGCCAAGTTTTCTTTAAAATGAACAGTCTGCAAGCTGATGACACTGCCATATACTACTGTGCCAGCTATGAGGATGCTATGGACTACTGG	IGHV02	unknown	IGHJ04-01*01
Bvax1	3.22984e-05	3	CARNGGLGYFDVW	GACTGAGCATCAGCAAGGACAATTCCAAGAGCCAAGTTTTCTTTAAAATGAACAGTCTGCAAGCTGATGACACAGCCATATATTACTGTGCCAGAAATGGGGGGTTAGGGTACTTCGATGTCTGG	IGHV02-02*01	unknown	IGHJ01-01*01
Bvax1	3.22984e-05	3	CARLGAYYSNYGDAMDYW	CAGACACATCCTCCAACACAGCCTACCTGCAGCTCAGCAGCCTGACATCTGAGGACACTGCCATCTATTACTGTGCTAGATTGGGGGCCTACTATAGTAACTACGGGGATGCTATGGACTACTGG	IGHV14-03*01	IGHD02	IGHJ04-01*01
Bvax1	3.22984e-05	3	CAQDYGSSYWYFDVW	CAATCTCCAAGGATACCTCCAACAACCAGGTATTCCTCAAGATCACCAGTGTGGACACTGCAGATACTGCCACATACTACTGTGCTCAAGACTACGGTAGTAGCTACTGGTACTTCGATGTCTGG	IGHV08-05*01	IGHD01-01*01	IGHJ01-01*01
Bvax1	3.22984e-05	3	CARIGVYDFYAMDYW	CAATCTCCAAGGATACCTCCAAAAACCAGGTATTCCTCAAGATCGCCAATGTGGACACTGCAGATACTGCCACATACTACTGTGCTCGAATAGGGGTTTACGACTTCTATGCTATGGACTACTGG	IGHV08-08*01	unknown	IGHJ04-01*01
Bvax1	3.22984e-05	3	CARNDYDGADYW	GCAAGGCCACATTGACTGTAGACAAATCCTCTAGCACAGCCCACATGGAGCTCCGGAGCCTGACATCTGAGGACTCTGCAGTCTATTATTGTGCAAGAAATGATTACGACGGGGCGGACTACTGG	IGHV01-20*01	IGHD02	IGHJ04-01*01
Bvax1	3.22984e-05	3	CALDQIRFVMDYW	AGGCCACATTGACTGTAGACAAATCCTCCAGCACAGCCTACATGCAGCTCAGCAGCCTGACATCTGAGGACTCTGCGGTCTATTACTGTGCACTAGATCAGATCCGGTTTGTTATGGACTACTGG	IGHV01	unknown	IGHJ04-01*01
Bvax1	3.22984e-05	3	CARRVYYGYDVWYFDVW	CTGTAGACAAGTCCTCCAGCACAGCCTACATGGAGCTCCGCAGCCTGACATCTGAGGACTCTGCAGTCTATTACTGTGCAAGACGGGTCTACTATGGTTACGACGTCTGGTACTTCGATGTCTGG	IGHV01	IGHD02	IGHJ01-01*01
Bvax1	3.22984e-05	3	CARGPFSYFDVW	GCAAGGCCACACTGACTGTAGACAAATCCTCCAGCACAGCCTACATGCAGCTCAGCAGCCTGACATCTGAAGACTCTGCGGTCTATTTCTGTGCAAGAGGGCCCTTTTCGTACTTCGATGTCTGG	IGHV01-12*01	unknown	IGHJ01-01*01
Bvax1	3.22984e-05	3	CARPGFAYW	CAGTGAAGGGCCGATTCACCATCTCCAGAGACAATGCCAAGAACACCCTGTTCCTGCAAATGACCAGTCTGAGGTCTGAGGACACGGCCATGTATTACTGTGCAAGGCCGGGGTTTGCTTACTGG	IGHV05-17*01	unknown	IGHJ03-01*01
Bvax1	3.22984e-05	3	CTSTTVVSYAMDYW	CCAAACTGACTGCAGTCACATCCGCCAGCACTGCCTACATGGAGCTCAGCAGCCTGACAAATGAGGACTCTGCGGTCTATTACTGTACAAGTACTACGGTAGTTTCCTATGCTATGGACTACTGG	IGHV01-05*01	IGHD01-01*01	IGHJ04-01*01
Bvax1	3.22984e-05	3	CARLVTTNYW	TAAAGGGCCGATTCACCATCTCCAGAGACAATGCCAAGAACACCCTGTACCTGCAAATGAGCCGTCTGAAGTCTGAGGACACAGCCATGTATTACTGTGCAAGACTAGTTACGACGAACTACTGG	IGHV05-12*01	IGHD02-12*01	IGHJ04-01*01
Bvax1	3.22984e-05	3	CARLTFAYW	CTCTCAAAAATCGAATCTCCATCACTCGTGACACATCTAAGAACCAGTTTTTCCTGAAGTTGAATTCTGTGACTACTGAGGACACAGCCACATATTACTGTGCAAGATTGACTTTTGCTTACTGG	IGHV03-06*01	unknown	IGHJ03-01*01
Bvax1	3.22984e-05	3	CADDGYFRGYFDVW	CCACATTGACTGTAGACCAATCTTCCAGCACAGCCTACATGCAGCTCAACAGCCTGACATCTGAGGACTCTGCAGTCTATTACTGTGCGGATGATGGTTACTTCCGCGGGTACTTCGATGTCTGG	IGHV01-39*01	IGHD02-03*01	IGHJ01-01*01
Bvax1	3.22984e-05	3	CARQSYYYGSSYWFAYW	CTCGTGACACATCTAAGAACCAGTTTTTCCTGAAGTTGAATTCTGTGACTACTGAGGACACAGCCACATATTACTGTGCAAGACAAAGTTATTACTACGGTAGTAGCTACTGGTTTGCTTACTGG	IGHV03-06*01	IGHD01-01*01	IGHJ03-01*01
Bvax1	3.22984e-05	3	CARSLYDYYAMDYW	TCACAATCTCCAAGGATACCTCCAGAAACCAGGTATTCCTCAAGATCACCAGTGTGGACACTGCAGATACTGCCACATACTACTGTGCTCGAAGTCTCTATGATTACTATGCTATGGACTACTGG	IGHV08-12*01	unknown	IGHJ04-01*01
Bvax1	3.22984e-05	3	CTSSYSWYFDVW	GGAGGTTCACCATCTCAAGAGATGATTCCAAAAGTAGTGTCTACCTGCAAATGAACAGCTTAAGAGCTGAAGACACTGGCATTTATTACTGTACCAGTTCCTACTCCTGGTACTTCGATGTCTGG	IGHV06-06*01	unknown	IGHJ01-01*01
Bvax1	3.22984e-05	3	CARRYYGSSPYWYFDVW	CTGTAGACAAATCCTCCAGCACAGCCTACATGCAGCTCAGCAGCCTGACATCTGAAGACTCTGCGGTCTATTTCTGTGCAAGAAGGTACTACGGTAGTAGCCCCTACTGGTACTTCGATGTCTGG	IGHV01-12*01	IGHD01-01*01	IGHJ01-01*01
Bvax1	3.22984e-05	3	CARSIYSHWYFDVW	TTGCCTTCTCTTTGGAAACCTCTGCCAGCACTGCCTATTTGCAGATCAACAACCTCAAAAATGAGGACACGGCTACATATTTCTGTGCAAGATCGATATATAGTCACTGGTACTTCGATGTCTGG	IGHV09-03*01	unknown	IGHJ01-01*01
Bvax1	3.22984e-05	3	CARGGSSGYSFAYW	CCACATTGACTGTAGACAAGTCCTCCAGCACAGCCTACATGGAGCTCCGCAGCCTGACATCTGAGGACACTGCAGTCTATTACTGTGCAAGAGGGGGCAGCTCAGGCTACTCGTTTGCTTACTGG	IGHV01	IGHD03-02*02	IGHJ03-01*01
Bvax1	3.22984e-05	3	CARKTLAYW	CAGTGAAGGGCCGATTCACCATCTCCAGAGACAATGCCAAGAACACCCTGTTCCTGCAAATGACCAGTCTGAGGTCTGAGGACACGGCCATGTATTACTGTGCAAGGAAAACGTTGGCTTACTGG	IGHV05-17*01	unknown	IGHJ03-01*01
Bvax1	3.22984e-05	3	CARRLIFDYW	TGAAGGGCCGATTCACCATCTCCAGAGACAATGCCAAGAACACCCTGTTCCTGCAAATGACCAGTCTGAGGTCTGAGGACACGGCCATGTATTACTGTGCAAGGCGACTAATCTTTGACTACTGG	IGHV05-17*01	unknown	IGHJ02-01*01
Bvax1	3.22984e-05	3	CARNSAFDYW	TCATATCCAGACTGAGCATCAGCAAGGACAATTCCAAGAGCCAAGTTTTCTTTAAAATGAACAGTCTGCAAGCTGATGACACAGCCATATATTACTGTGCCAGAAATAGCGCCTTTGACTACTGG	IGHV02-02*01	unknown	IGHJ02-01*01
Bvax1	3.22984e-05	3	CVRDSYAMDYW	AAGACAGATTCACCATCTCCAGAGATGATTCAGAAAGCATGCTCTATCTGCAAATGAACAACTTGAAAACTGAGGACACAGCCATGTATTACTGTGTGAGAGATTCCTATGCTATGGACTACTGG	IGHV10-01*01	unknown	IGHJ04-01*01
Bvax1	3.22984e-05	3	CARPTVVEGYFDVW	TTGCCTTCTCTTTGGAAACCTCTGCCAGCACTGCCTATTTGCAGATCAACAACCTCAAAAATGAGGACACGGCTACATATTTCTGTGCAAGACCTACGGTAGTAGAAGGGTACTTCGATGTCTGG	IGHV09-03*01	IGHD01-01*01	IGHJ01-01*01
Bvax1	3.22984e-05	3	CASGLTRFAYW	AATCCAGACTGAGCATCAGCAAGGACAACTCCAAGAGCCAAGTTTTCTTAAAAATGAACAGTCTGCAAACTGATGACACAGCCATGTACTACTGTGCCAGCGGTTTAACGAGGTTTGCTTACTGG	unknown	unknown	IGHJ03-01*01
Bvax1	3.22984e-05	3	CARFDGYYETYW	GACGGTTTGCCTTCTCTTTGGAAACCTCTGCCAGCACTGCCTATTTGCAGATCAACAACCTCAAAAATGAGGACACGGCTACATATTTCTGTGCAAGATTTGATGGTTACTACGAGACTTACTGG	IGHV09-03*01	IGHD02-03*01	IGHJ03-01*01
Bvax1	3.22984e-05	3	CAREKDVFAYW	AAAATCGAATCTCCATCACTCGTGACACATCTAAGAACCAGTTTTTCCTGAAGTTGAATTCTGTGACTACTGAGGACACAGCCACATATTACTGTGCAAGAGAGAAGGATGTGTTTGCTTACTGG	IGHV03-06*01	unknown	IGHJ03-01*01
Bvax1	3.22984e-05	3	CTRDRTVFAYW	AGGGCCGATTCACCATCTCCAGAGACAATGCCAGGAACACCCTGTACCTGCAAATGAGCAGTCTGAAGTCTGAGGACACAGCCATGTATTACTGTACAAGAGATCGAACTGTGTTTGCTTACTGG	IGHV05-09-1*01	unknown	IGHJ03-01*01
Bvax1	3.22984e-05	3	CARGYGSSYFDYW	AGGCCACATTGACTGTAGACAAGTCCTCCAGCACAGCCTACATGGAGCTCCGCAGCCTGACATCTGAGGACTCTGCAGTCTATTACTGTGCAAGAGGGTACGGTAGTAGCTACTTTGACTACTGG	IGHV01	IGHD01-01*01	IGHJ02-01*01
Bvax1	3.22984e-05	3	CALYYYGSSSYAMDYW	TGACTGTAGACACATCCTCCAGCACAGCCTACATGGAGCTAAACAGCCTGACTTCTGAGGACTCTGCGGTCTATTACTGTGCCCTATATTACTACGGTAGTAGCTCCTATGCTATGGACTACTGG	IGHV01-36*01	IGHD01-01*01	IGHJ04-01*01
Bvax1	3.22984e-05	3	CARSTTVVEGYFDVW	CCATCACTCATGACACATCTAAGAACCATTTCTTCCTGAAGTTGAATTCTGTGACTACTGAGGACACAGCCACATATTACTGTGCAAGAAGTACTACGGTAGTAGAGGGATACTTCGATGTCTGG	IGHV03-01*01	IGHD01-01*01	IGHJ01-01*01
Bvax1	3.22984e-05	3	CARSPYYFDYW	AGGGCAAGGCCACATTGACTGTAAACAAGTCCTCCAGCACAGCCTACATGGAGCTCCGCAGCCTGACATCGGAGGATTCTGCAGTCTATTACTGTGCGCGGTCCCCATACTACTTTGACTACTGG	IGHV01-22*01	unknown	IGHJ02-01*01
Bvax1	3.22984e-05	3	CARSGYYGSSYCWYFDVW	TAGACCAATCTTCCAGCACAGCCTACATGCAGCTCAACAGCCTGACATCTGAGGACTCTGCAGTCTATTACTGTGCAAGATCGGGGTACTACGGTAGTAGCTACTGCTGGTACTTCGATGTCTGG	IGHV01-39*01	IGHD01-01*01	IGHJ01-01*01
Bvax1	3.22984e-05	3	CARKLYYAMDYW	GCAAGGCCACACTGACTGTAGACAAACCCTCCAGCACAGCCTACATGCAGCTCAGCAGCCTGACATCTGAGGACTCTGCGGTCTATTATTGTGCAAGAAAACTATACTATGCTATGGACTACTGG	IGHV01-72*01	unknown	IGHJ04-01*01
Bvax1	3.22984e-05	3	CTDDYDWFAYW	AAGGGAGGTTCACCATCTCAAGAGATGATTCCAAAAGTAGTGTCTACCTGCAAATGAACAACTTAAGGGCTGAAGACACTGGAATTTATTACTGCACAGATGATTACGACTGGTTTGCTTACTGG	IGHV06-03*01	IGHD02	IGHJ03-01*01
Bvax1	3.22984e-05	3	CVRGGRAMDYW	AGGGCAAGGCCACTATAACTGCAGACACATCCTCCAACACAGCCTACCTGCAGCTCAGCAGCCTGACATCTGAGGACACTGTCATCTATTATTGTGTTAGAGGCGGAAGGGCTATGGACTACTGG	IGHV14-03*01	unknown	IGHJ04-01*01
Bvax1	3.22984e-05	3	CARPYYYGSRAWFAYW	TCACTCGTGACACATCTAAGAACCAGTTTTTCCTGAAGTTGAATTCTGTGACTACTGAGGACACAGCCACATATTACTGTGCAAGACCATATTACTACGGTAGTAGAGCCTGGTTTGCTTACTGG	IGHV03-06*01	IGHD01-01*01	IGHJ03-01*01
Bvax1	3.22984e-05	3	CARRAAYYAMDYW	GGTTTGCCTTCTCTTTGGAAACCTCTGCCAGCACTGCCTATTTGCAGATCAACAACCTCAAAAATGAGGACACGGCTACATATTTCTGTGCAAGACGGGCGGCTTACTATGCTATGGACTACTGG	IGHV09-03*01	unknown	IGHJ04-01*01
Bvax1	3.22984e-05	3	CLTGPFDYW	AATTCAAGGGCAAGGCCACATTGACTGTAGACAAGTCCTCTAGCACAGCCTACATGGAGCTCCGCAGCCTGACATCTGAGGACTCTGCAGTCTATTACTGCCTAACTGGTCCCTTTGACTACTGG	IGHV01-31*01	IGHD04-01*01	IGHJ02-01*01
Bvax1	3.22984e-05	3	CAWFGDYW	AGAAGTTCAAGAGCAAGGCCACACTGACTGTAGACAAATCCTCCAGCACAGCCTACATGCAGCTCAGCAGCCTGACATCTGAGGACTCTGCGGTCTATTATTGTGCGTGGTTTGGGGACTACTGG	IGHV01-53*01	unknown	IGHJ04-01*01
Bvax1	3.22984e-05	3	CARQSYGSNFDVW	AGGCCACACTGACTGTAGACACATCCTCCAGCACAGCCTACATGCAGCTCAGCAGCCTGACATCTGAGGACTCTGCGGTCTATTACTGTGCAAGACAGAGCTACGGTAGTAACTTCGATGTCTGG	IGHV01-55*01	IGHD01-01*01	IGHJ01-01*01
Bvax1	3.22984e-05	3	CARRGNYYVFDYW	AGGCCACATTGACTGTAGACAAGTCCTCCAGCACAGCCTACATGGAGCTCCGCAGCCTGACATCTGAGGACACTGCAGTCTATTACTGTGCAAGAAGGGGGAATTACTACGTCTTTGACTACTGG	IGHV01	IGHD01	IGHJ02-01*01
Bvax1	3.22984e-05	3	CTRLNGFAYW	TCCAGGGCAAGGCCACTATAACAGCAGACACATCCTCCAACACAGCCTACCTGCAGCTCAGCAGCCTGACATCTGAGGACACTGCCGTCTATTACTGTACTAGACTTAACGGTTTTGCTTACTGG	IGHV14-04*01	unknown	IGHJ03-01*01
Bvax1	3.22984e-05	3	CARSSDSSGYVTSAYW	TGACTGTAGACACATCCTCCAGCACAGCCTACATGCAGCTCAGCAGCCTGACATCTGAGGACTCTGCGGTCTATTACTGTGCAAGATCCTCTGACAGCTCAGGCTACGTTACGTCGGCTTACTGG	IGHV01	IGHD03-02*02	IGHJ03-01*01
Bvax1	3.22984e-05	3	CAREITTVVAGFDYW	CCATCACTCGTGACACATCTAAGAACCAGTTTTTCCTGAAGTTGAATTCTGTGACTACTGAGGACACAGCCACATATTACTGTGCAAGAGAGATTACTACGGTAGTAGCTGGCTTTGACTACTGG	IGHV03-06*01	IGHD01-01*01	IGHJ02-01*01
Bvax1	3.22984e-05	3	CAIELGEGAMDYW	AGGCCACATTGACTGTAGACCAATCTTCCAGCACAGCCTACATGCAGCTCAACAGCCTGACATCTGAGGACTCTGCAGTCTATTACTGTGCAATCGAACTGGGAGAGGGGGCTATGGACTACTGG	IGHV01-39*01	IGHD04-01	IGHJ04-01*01
Bvax1	3.22984e-05	3	CPRWAMDYW	CTGTGAAAGGGAGGTTCACCATCTCAAGAGATGATTCCAAAAGTAGTGTCTACCTGCAAATGAACAACTTAAGGGCTGAAGACACTGGAATTTATTACTGCCCGAGATGGGCTATGGACTACTGG	IGHV06-03*01	unknown	IGHJ04-01*01
Bvax1	3.22984e-05	3	CARIALLLRYFDYW	TCACAATCTCCAAGGATACCTCCAAAAACCAGGTATTCCTCAAGATCGCCAATGTGGACACTGCAGATACTGCCACATACTACTGTGCTCGAATAGCATTATTACTACGGTATTTTGACTACTGG	IGHV08-08*01	IGHD01-01*01	IGHJ02-01*01
Bvax1	3.22984e-05	3	CARLAFYDYDDYW	AGGCCACTATAACTGCAGACACATCCTCCAACACAGCCTACCTGCAGCTCAGCAGCCTGACATCTGAGGACACTGCCATCTATTACTGTGCTAGATTGGCCTTCTATGATTACGACGACTACTGG	IGHV14-03*01	IGHD02	unknown
Bvax1	3.22984e-05	3	CAGYSFAYW	CAGTGAAGGGCCGATTCACCATCTCCAGAGACAATGCCAAGAACACCCTGTTCCTGCAAATGACCAGTCTGAGGTCTGAGGACACGGCCATGTATTACTGTGCCGGTTACTCTTTTGCTTACTGG	IGHV05-17*01	unknown	IGHJ03-01*01
Bvax1	3.22984e-05	3	CARWLLRGYAMDYW	CCACATTGACTGTAGACAAATCCTCCAGCACAGCCTACATGCAGCTCAAGAGCCTGACATCTGAGGACTCTGCAGTCTATTACTGTGCAAGATGGTTACTACGTGGGTATGCTATGGACTACTGG	IGHV01-42*01	IGHD02-03*01	IGHJ04-01*01
Bvax1	3.22984e-05	3	CAILHFAYW	AGTTCAAGAGCAAGGCCACACTGACTGTAGACAAATCCTCCAGCACAGCCTACATGCAGCTCAGCAGCCTGACATCTGAGGACTCTGCGGTCTATTATTGTGCGATATTACATTTTGCTTACTGG	IGHV01-53*01	unknown	IGHJ03-01*01
Bvax1	3.22984e-05	3	CARHSQLIDYW	AGGACAAGGCCACATTGACTGCGGACAAATCCTCCAGCACAGTCTATATGGAGCTTAGTAGATTGACATCTGAAGACTCTGCGGTCTATTTCTGTGCAAGACACTCCCAACTGATTGACTACTGG	IGHV01-62-2*01	unknown	unknown
Bvax1	3.22984e-05	3	CARRGFDAMDYW	GCAAGGCCACATTGACTGTTGACAAGTCCTCCAGCACAGCCTACATGGAGCTCAACAGCCTGACATCTGAGGACTCTGCAGTCTATTACTGTGCAAGAAGGGGATTCGATGCTATGGACTACTGG	IGHV01-19*01	unknown	IGHJ04-01*01
Bvax1	3.22984e-05	3	CARYGLMDYW	TCAAGGGACGGTTTGCCTTCTCTTTGGAAACCTCTGCCAGCACTGCCTATTTACAGATAAGCAACCTCAAAAATGAGGACACGGCTACGTATTTCTGTGCGAGATACGGACTGATGGACTACTGG	IGHV09-04*01	unknown	IGHJ04-01*01
Bvax1	3.22984e-05	3	CARSGDDPYYFDYW	TCACAATCTCCAAGGATACCTCCAGAAACCAGGTATTCCTCAAGATCACCAGTGTGGACACTGCAGATACTGCCACATACTACTGTGCTCGAAGTGGGGATGACCCTTACTACTTTGACTACTGG	IGHV08-12*01	unknown	IGHJ02-01*01
Bvax1	3.22984e-05	3	CATRYFDVW	AGTTCAAGGCCAAGGCCACATTGACTGTAGACAAATCCTCCAGCACAGCCTACATGCAGCTCAAGAGCCTGACATCTGAGGACTCTGCAGTCTATTACTGTGCAACCCGGTACTTCGATGTCTGG	IGHV01-42*01	unknown	IGHJ01-01*01
Bvax1	3.22984e-05	3	CARTYSNYERGFDYW	CTATCACTCGAGACACATCCAAGAACCAGTTCTCCCTGGAATTGAATTCTGTGACTACTGAGGACACAGCCACATATTACTGTGCAAGAACTTATAGTAACTACGAAAGGGGTTTTGACTACTGG	IGHV03-02*02	IGHD02	IGHJ02-01*01
Bvax1	3.22984e-05	3	CARAHGHFAYW	AAAATCGAATCTCCATCACTCGTGACACATCTAAGAACCAGTTTTTCCTGAAGTTGAATTCTGTGACTACTGAGGACACAGCCACATATTACTGTGCAAGAGCTCACGGTCATTTTGCTTACTGG	IGHV03-06*01	unknown	IGHJ03-01*01
Bvax1	3.22984e-05	3	CARQGYYGSSMYFDVW	TGACTGTAGACAAGTCCTCCAGCACAGCCTACATGGAGCTCCGCAGCCTGACATCTGAGGACTCTGCAGTCTATTACTGTGCAAGACAGGGATACTACGGTAGTAGCATGTACTTCGATGTCTGG	IGHV01	IGHD01-01*01	IGHJ01-01*01
Bvax1	3.22984e-05	3	CAREEVLYW	AGTTCAAGGGCAAGGCCACACTTACTGTAGACAAATCCTCCAGCACAGCCTACATGTTGCTCAGCAGCCTGACCTCTGAGGACTCTGCGGTCTATTTCTGTGCAAGAGAAGAGGTACTCTACTGG	IGHV01-75*01	unknown	unknown
Bvax1	3.22984e-05	3	CAMGGDFDVW	TCAAGGGCAAGGCCACATTGACTGTAGACAAATCCTCCAGCACAGCCTACATGCAGCTCAGCAGCCTGACATCTGAGGACTCTGCGGTCTATTACTGTGCAATGGGGGGGGACTTCGATGTCTGG	IGHV01-74	unknown	IGHJ01-01*01
Bvax1	3.22984e-05	3	CARSVVVTHYYAMDYW	TGACTGTAGACAAATCCTCCAGCACAGCCTACATGCAGCTCAGCAGCCTGACATCTGAGGACTCTGCGGTCTATTACTGTGCAAGATCGGTGGTGGTTACCCATTACTATGCTATGGACTACTGG	IGHV01	unknown	IGHJ04-01*01
Bvax1	3.22984e-05	3	CARDSYDYGFDYW	GAACCACCATCACTAGAGACACTCCCAAGAACCAGTTCTTCCTGGAAATGAACTCTTTGACTGCTGAGGACACAGCCACATACTACTGTGCACGAGATAGCTATGATTACGGCTTTGACTACTGG	IGHV03-05*01	IGHD02	IGHJ02-01*01
Bvax1	3.22984e-05	3	CARSQDYAYW	TCAAGGGCAAGGCCACATTGACTGTAGACAAGTCCTCCAGCACAGCCTACATGGAGCTCCGCAGCCTGACATCTGAGGACACTGCAGTCTATTACTGTGCAAGATCGCAAGATTATGCTTACTGG	IGHV01	unknown	IGHJ03-01*01
Bvax1	3.22984e-05	3	CARGRYFDVW	TCAAGGGCAAGGCCACATTGACTGTTGACAAGTCCTCCAGCACAGCCTACATGGAGCTCAACAGCCTGACATCTGAGGACTCTGCAGTCTATTACTGTGCAAGAGGAAGGTACTTCGATGTCTGG	IGHV01-19*01	unknown	IGHJ01-01*01
Bvax1	3.22984e-05	3	CARAAQATSYYFDYW	CATTGACTGTAGACAAATCCTCCAGCACAGCCTACATGCAGCTCAAGAGCCTGACATCTGAGGACTCTGCAGTCTATTACTGTGCAAGAGCAGCTCAGGCTACGTCCTACTACTTTGACTACTGG	IGHV01-42*01	IGHD03-02*02	IGHJ02-01*01
Bvax1	3.22984e-05	3	CASLYGSFYAMDYW	TCTCCATCACTCGTGACACATCTAAGAACCAGTTTTTCCTGAAGTTGAATTCTGTGACTACTGAGGACACAGCCACATATTACTGTGCAAGCCTCTATGGTTCCTTCTATGCTATGGACTACTGG	IGHV03-06*01	IGHD02	IGHJ04-01*01
Bvax1	3.22984e-05	3	CAREFDPAMDYW	GCAAGGCCACTATAACTGCAGACACATCCTCCAACACAGCCTACCTGCAGCTCAGCAGCCTGACATCTGAGGACACTGCCATCTATTACTGTGCTAGGGAATTCGACCCCGCTATGGACTACTGG	IGHV14-03*01	unknown	IGHJ04-01*01
Bvax1	3.22984e-05	3	CARLLRRGGFAYW	AGGCCACATTCACTGCAGATACATCCTCCAACACAGCCTACATGCAACTCAGCAGCCTGACAACTGAGGACTCTGCCATCTATTACTGTGCAAGATTACTACGACGAGGGGGCTTTGCTTACTGG	IGHV01-09*01	IGHD01	IGHJ03-01*01
Bvax1	3.22984e-05	3	CAIWLRGPTAYW	GCAAGGCCACACTGACTGTAGACAAATCCTCCAGCACAGCCTACATGCAACTCAGCAGCCTGACATCTGAGGACTCTGCGGTCTATTACTGTGCAATATGGCTAAGAGGACCGACTGCTTACTGG	IGHV01-64*01	unknown	IGHJ03-01*01
Bvax1	3.22984e-05	3	CARAANWYFDVW	GTCGAATCTCCATCACTCATGACACATCTAAGAACCATTTCTTCCTGAAGTTGAATTCTGTGACTACTGAGGACACAGCCACATATTACTGTGCAAGAGCGGCTAACTGGTACTTCGATGTCTGG	IGHV03-01*01	unknown	IGHJ01-01*01
Bvax1	3.22984e-05	3	CARWGLGLRVDYW	AGGCCACATTGACTGTAGACAAATCCTCCAGCACAGCCTACATGCAGCTCAAGAGCCTGACATCTGAGGACTCTGCAGTCTATTACTGTGCAAGATGGGGGCTTGGATTACGGGTTGACTACTGG	IGHV01-42*01	unknown	IGHJ02-01*01
Bvax1	3.22984e-05	3	CARHHWDGYFDVW	GACTGAGCATCAGCAAGGACAACTCCAAGAGCCAAGTTTTCTTAAAAATGAACAGTCTCCAAACTGATGACACAGCCATGTACTACTGTGCCAGACATCACTGGGACGGGTACTTCGATGTCTGG	IGHV02	unknown	IGHJ01-01*01
Bvax1	3.22984e-05	3	CASYYGNYGRAMDYW	CCTTCTCTTTGGAAACCTCTGCCAGCACTGCCTATTTGCAGATCAACAACCTCAAAAATGAGGACACGGCTACATATTTCTGTGCAAGCTACTATGGTAACTACGGAAGAGCTATGGACTACTGG	IGHV09-03*01	IGHD02	IGHJ04-01*01
Bvax1	3.22984e-05	3	CARREYGSDYW	AGGGACGGTTTGCCTTCTCTTTGGAAACCTCTGCCAGCACTGCCTATTTGCAGATCAACAACCTCAAAAATGAGGACACGGCTACATATTTCTGTGCAAGAAGGGAATACGGTTCTGACTACTGG	IGHV09-03*01	unknown	IGHJ02-01*01
Bvax1	3.22984e-05	3	CARRKPSWWYFDVW	CCACTATAACTGCAGACACATCCTCCAACACAGCCTACCTGCAGCTCAGCAGCCTGACATCTGAGGACACTGCCATCTATTACTGTGCTAGAAGGAAACCATCCTGGTGGTACTTCGATGTCTGG	IGHV14-03*01	unknown	IGHJ01-01*01
Bvax1	3.22984e-05	3	CATVYDYDVEFAYW	TCTCCATCACTCGTGACACATCTAAGAACCAGTTTTTCCTGAAGTTGAATTCTGTGACTACTGAGGACACAGCCACATATTACTGTGCAACCGTCTATGATTACGACGTGGAGTTTGCTTACTGG	IGHV03-06*01	IGHD02	IGHJ03-01*01
Bvax1	3.22984e-05	3	CAREGDGYYVYYFDYW	TCACTCGTGACACATCTAAGAACCAGTTTTTCCTGAAGTTGAATTCTGTGACTACTGAGGACACAGCCACATATTACTGTGCAAGAGAGGGTGATGGTTACTACGTTTACTACTTTGACTACTGG	IGHV03-06*01	IGHD02-03*01	IGHJ02-01*01
Bvax1	3.22984e-05	3	CARSGDYDARAMDYW	CATTGACTGTAGACAAATCCTCCAGCACAGCCTACATGCAGCTCAGCAGCCTGACATCTGAGGACTCTGCGGTCTATTACTGTGCAAGATCGGGGGATTACGACGCGAGGGCTATGGACTACTGG	IGHV01	IGHD02	IGHJ04-01*01
Bvax1	3.22984e-05	3	CGYGNYAMDYW	AGGGCAAGGCCACATTGACTGTAGACAAATCCTCCAGCACAGCCTACATGCAGCTCAGCAGCCTGACATCTGAGGACTCTGCGGTCTATTACTGTGGCTATGGTAACTATGCTATGGACTACTGG	IGHV01-74	unknown	IGHJ04-01*01
Bvax1	3.22984e-05	3	CARYGGAMDYW	AGGGACGGTTTGCCTTCTCTTTGGAAACCTCTGCCAGCACTGCCTATTTGCAGATCAACAACCTCAAAAATGAGGACACGGCTACATATTTCTGTGCGCGCTACGGGGGGGCTATGGACTACTGG	IGHV09-03*01	unknown	IGHJ04-01*01
Bvax1	3.22984e-05	3	CAIWGLLRYFDYW	AGGCCACATTGACTGTAGACAAATCCTCCAGCACAGCCTACATGCAGCTCAGCAGCCTGACATCTGAGGACTCTGCGGTCTATTACTGTGCAATATGGGGGTTACTACGCTACTTTGACTACTGG	IGHV01-74	IGHD02-03*01	IGHJ02-01*01
Bvax1	3.22984e-05	3	CARSISSFDVW	AGGGCAAGGCCACACTGACTGCAGACAAATCCTCCAGCACAGCCTACATGCAGCTCAGCAGCCTGACCTCTGAGGACTCTGCGGTCTATTTCTGTGCAAGATCCATCTCAAGCTTCGATGTCTGG	IGHV01-80*01	unknown	IGHJ01-01*01
Bvax1	3.22984e-05	3	CARRGATDAWFAYW	CCACATTGACTGTAGACAAATCCTCCAGCACAGCCTACATGCAGCTCAGCAGCCTGACATCTGAGGACTCTGCGGTCTATTACTGTGCAAGAAGAGGGGCAACGGATGCCTGGTTTGCTTACTGG	IGHV01	unknown	IGHJ03-01*01
Bvax1	3.22984e-05	3	CARDSNFWFAYW	CCAAGGCCACATTGACTGTAGACAAATCCTCCAGCACAGCCTACATGCAGCTCAAGAGCCTGACATCTGAGGACTCTGCAGTCTATTACTGTGCAAGAGATAGTAACTTCTGGTTTGCTTACTGG	IGHV01-42*01	IGHD02	IGHJ03-01*01
Bvax1	3.22984e-05	3	CAKREGYGSFAYW	GACTGAGCATCAGCAAGGATAACTCCAAGAGCCAAGTTTTCTTAAAACTGAACAGTCTGCAAACTGATGACACAGCCACGTACTACTGTGCCAAAAGGGAGGGATATGGTTCGTTTGCTTACTGG	IGHV02-03*01	unknown	IGHJ03-01*01
Bvax1	3.22984e-05	3	CATTAPMDYW	TCAAGGCCAAGGCCACATTGACTGTAGACAAATCCTCCAGCACAGCCTACATGCAGCTCAAGAGCCTGACATCTGAGGACTCTGCAGTCTATTACTGTGCAACTACAGCTCCTATGGACTACTGG	IGHV01-42*01	unknown	IGHJ04-01*01
Bvax1	3.22984e-05	3	CARAYGSSYWFAYW	TTGCCTTCTCTTTGGAAACCTCTGCCAGCACTGCCTATTTGCAGATCAACAACCTCAAAAATGAGGACACGGCTACATATTTCTGTGCAAGAGCCTACGGTAGTAGCTACTGGTTTGCTTACTGG	IGHV09-03*01	IGHD01-01*01	IGHJ03-01*01
Bvax1	3.22984e-05	3	CARGRNSNYVAYW	AGGCCACATTGACTGTAGACCAATCTTCCAGCACAGCCTACATGCAGCTCAACAGCCTGACATCTGAGGACTCTGCAGTCTATTACTGTGCAAGAGGGAGGAATAGTAACTACGTGGCTTACTGG	IGHV01-39*01	IGHD02	IGHJ03-01*01
Bvax1	3.22984e-05	3	CAIRLYFDVW	TCAAGGGCAAGGCCACATTGACTGTAGACAAATCCTCCAGCACAGCCTACATGCAGCTCAGCAGCCTGACATCTGAGGACTCTGCGGTCTATTACTGTGCAATACGGTTGTACTTCGATGTCTGG	IGHV01-74	unknown	IGHJ01-01*01
Bvax1	3.22984e-05	3	CAPTGTGGFDYW	GCAAGGCCACATTGACTGTTGACAAGTCCTCCAGCACAGCCTACATGGAGCTCAACAGCCTGACATCTGAGGACTCTGCAGTCTATTACTGTGCCCCAACTGGGACGGGGGGGTTTGACTACTGG	IGHV01-19*01	IGHD04-01*02	IGHJ02-01*01
Bvax1	3.22984e-05	3	CARLVLRYYFDYW	AGGCCACACTGACTGCAGAAAAATCCTCCAGCACTGCCTACATGCAGCTCAGCAGCCTGACATCTGAGGACTCTGCTGTCTATTTCTGTGCAAGATTGGTACTACGGTACTACTTTGACTACTGG	IGHV01-76*01	IGHD01-01*01	IGHJ02-01*01
Bvax1	3.22984e-05	3	CAGTHSNYVAMDYW	TGAGCATCAGCAAGGACAATTCCAAGAGCCAAGTTTTCTTTAAAATGAACAGTCTGCAAGCTGATGACACAGCCATATATTACTGTGCCGGTACTCATAGTAACTACGTTGCTATGGACTACTGG	IGHV02-02*01	IGHD02	IGHJ04-01*01
Bvax1	3.22984e-05	3	CASGFYMDYW	TCAAGGGCAAGGCCACACTGACTTCAGACACATCCTCCAGCACAGCCTACATGCAGCTCAGCAGCCTGACATCTGAGGACTCTGCAATCTATTTCTGTGCAAGTGGATTTTATATGGACTACTGG	IGHV01-58*01	unknown	IGHJ04-01*01
Bvax1	3.22984e-05	3	CARGRLLYAMDYW	AGGCCACATTGACTGTAGACCAATCTTCCAGCACAGCCTACATGCAGCTCAACAGCCTGACATCTGAGGACTCTGCAGTCTATTACTGTGCAAGAGGACGACTCCTCTATGCTATGGACTACTGG	IGHV01-39*01	unknown	IGHJ04-01*01
Bvax1	3.22984e-05	3	CVKGLGLAYW	TGAAAGACAGATTCACCATCTCCAGAGATGATTCACAAAGCATGCTCTATCTGCAAATGAACAACCTGAAAACTGAGGACACAGCCATGTATTACTGTGTGAAGGGACTGGGACTTGCTTACTGG	IGHV10-03*01	IGHD04-01	IGHJ03-01*01
Bvax1	3.22984e-05	3	CTGGGLRDYW	TGAAAGGGAGGTTCACCATCTCAAGAGATGATTCCAAAAGTAGTGTCTACCTGCAAATGAACAACTTAAGGGCTGAAGACACTGGAATTTATTACTGCACAGGTGGAGGGTTACGTGACTACTGG	IGHV06-03*01	unknown	IGHJ02-01*01
Bvax1	3.22984e-05	3	CARSTVVAKYAMDYW	CCTTCTCTTTGGAAACCTCTGCCAGCACTGCCTATTTGCAGATCAACAACCTCAAAAATGAGGACACGGCTACATATTTCTGTGCAAGATCTACGGTAGTAGCCAAGTATGCTATGGACTACTGG	IGHV09-03*01	IGHD01-01*01	IGHJ04-01*01
Bvax1	3.22984e-05	3	CVREWYYGYDEGYFDVW	CCAGAGATGATTCACAAAGCATGCTCTATCTGCAAATGAACAACCTGAAAACTGAGGACACAGCCATGTATTACTGTGTGAGAGAATGGTACTATGGTTACGACGAGGGGTACTTCGATGTCTGG	IGHV10-03*01	IGHD02	IGHJ01-01*01
Bvax1	3.22984e-05	3	CASLHWAMDYW	AATCCAGACTGAGCATCAGCAAGGACAACTCCAAGAGCCAAGTTTTCTTAAAAATGAACAGTCTGCAAACTGATGACACAGCCATGTACTACTGTGCCAGTCTCCACTGGGCTATGGACTACTGG	IGHV02-06-8*01	unknown	IGHJ04-01*01
Bvax1	3.22984e-05	3	CAKLLRGYYFDYW	GACTGAGCATCAGCAAGGATAACTCCAAGAGCCAAGTTTTCTTAAAACTGAACAGTCTGCAAACTGATGACACAGCCACGTACTACTGTGCCAAACTACTAAGGGGGTACTACTTTGACTACTGG	IGHV02-03*01	unknown	IGHJ02-01*01
Bvax1	3.22984e-05	3	CARGTEGAMDYW	GCAAGGCCACACTGACTGCAGAAAAATCCTCCAGCACTGCCTACATGCAGCTCAGCAGCCTGACATCTGAGGACTCTGCTGTCTATTTCTGTGCAAGAGGGACCGAGGGTGCTATGGACTACTGG	IGHV01-76*01	unknown	IGHJ04-01*01
Bvax1	3.22984e-05	3	CTGQLRGAYW	TGAAAGGGAGGTTCACCATCTCAAGAGATGATTCCAAAAGTAGTGTCTACCTGCAAATGAACAACTTAAGGGCTGAAGACACTGGAATTTATTACTGCACAGGCCAACTAAGAGGTGCTTACTGG	IGHV06-03*01	unknown	IGHJ03-01*01
Bvax1	3.22984e-05	3	CVAGSGGYFDVW	ACAGATTCACCATCTCCAGAGATGATTCAGAAAGCATGCTCTATCTGCAAATGAACAACTTGAAAACTGAGGACACAGCCATGTATTACTGTGTGGCTGGTAGCGGAGGGTACTTCGATGTCTGG	IGHV10-01*01	unknown	IGHJ01-01*01
Bvax1	3.22984e-05	3	CATTNAMDYW	TCAAAAATCGAATCTCCATCACTCGTGACACATCTAAGAACCAGTTTTTCCTGAAGTTGAATTCTGTGACTACTGAGGACACAGCCACATATTACTGTGCAACCACGAATGCTATGGACTACTGG	IGHV03-06*01	unknown	IGHJ04-01*01
Bvax1	3.22984e-05	3	CVGDGYYPWYFDVW	TCACCATCTCCAGAGATGATTCAGAAAGCATGCTCTATCTGCAAATGAACAACTTGAAAACTGAGGACACAGCCATGTATTACTGTGTCGGTGATGGTTACTACCCCTGGTACTTCGATGTCTGG	IGHV10-01*01	IGHD02-03*01	IGHJ01-01*01
Bvax1	3.22984e-05	3	CGRGRYFDYW	TCATGGGCAAGGCCACATTCTCTGTAGACCGGTCCTCCAGCACAGTGTACATGGTGTTGAACAGCCTGACATCTGAGGACCCTGCTGTCTATTACTGTGGAAGGGGCCGCTACTTTGACTACTGG	IGHV01-11*01	unknown	IGHJ02-01*01
Bvax1	3.22984e-05	3	CARGEYDYDVVDYW	CCACATTGACTGTAGACACATCCTCCAGCACAGCCTACATGCAGCTCAGCAGCCTGACATCTGAGGACTCTGCGGTCTATTACTGTGCAAGAGGGGAATATGATTACGACGTAGTGGACTACTGG	IGHV01	IGHD02	IGHJ04-01*01
Bvax1	3.22984e-05	3	CTGSFAYW	AGTCTGTGAAAGGGAGGTTCACCATCTCAAGAGATGATTCCAAAAGTAGTGTCTACCTGCAAATGAACAACTTAAGGGCTGAAGACACTGGAATTTATTACTGCACAGGCTCGTTTGCTTACTGG	IGHV06-03*01	unknown	IGHJ03-01*01
Bvax1	3.22984e-05	3	CARGITFDYW	TAAAGGATAAATTCATCATCTCCAGAGACAACGCCAAAAATACGCTGTACCTGCAAATGAGCAAAGTGAGATCTGAGGACACAGCCCTTTATTACTGTGCAAGAGGGATTACTTTTGACTACTGG	IGHV04	unknown	IGHJ02-01*01
Bvax1	3.22984e-05	3	CARYYSW	ATGAGAAGTTCAAGGGCAAGGCCACATTGACTGCAGACAAATCCTCCAGCACAGCCTACATGCAGCTCAACAGCCTGACATCTGAGGACTCTGCAGTCTATTTCTGTGCAAGATACTACTCCTGG	IGHV01-78*01	unknown	unknown
Bvax1	3.22984e-05	3	CARRELWYFDVW	GCAAGTCCACATTGACTGTAGACAAATCCTCCAGCACAGCCTACATGCAGCTCAGCAGCCTGACATCTGAGGACTCTGCGGTCTATTACTGTGCAAGACGAGAGCTCTGGTACTTCGATGTCTGG	IGHV01-69*01	unknown	IGHJ01-01*01
Bvax1	3.22984e-05	3	CARDYDYDEAGGYW	CCACATTGACTGTAGACCAATCTTCCAGCACAGCCTACATGCAGCTCAACAGCCTGACATCTGAGGACTCTGCAGTCTATTACTGTGCAAGAGACTATGATTACGACGAGGCCGGGGGCTACTGG	IGHV01-39*01	IGHD02	IGHJ04-01*01
Bvax1	3.22984e-05	3	CAQSAAYDAFAYW	GGCTCGCAGTCTCCAAAGACACCTCCAACAACCAAGCATTCCTGAATATCATCACTGTGGAAACTGCAGATACTGCCATATACTACTGTGCTCAGAGTGCGGCCTACGACGCCTTTGCTTACTGG	IGHV08-04*01	unknown	IGHJ03-01*01
Bvax1	3.22984e-05	3	CAKRDVEAMDYW	CCAGACTGAGCATCACCAAGGACAACTCCAAGAGCCAAGTTTTCTTTAAAATGAACAGTCTGCAAGCTGATGACACTGCCATATACTACTGTGCCAAAAGGGACGTTGAAGCTATGGACTACTGG	IGHV02	unknown	IGHJ04-01*01
Bvax1	3.22984e-05	3	CAYDYGDYYAMDYW	CCACTATAACTGCAGACACATCCTCCAACACAGCCTACCTGCAGCTCAGCAGCCTGACATCTGAGGACACTGCCATCTATTACTGTGCCTATGATTACGGGGATTACTATGCTATGGACTACTGG	IGHV14-03*01	IGHD02	IGHJ04-01*01
Bvax1	3.22984e-05	3	CARSVSLGYW	TCAAGGGCAAGGCCACACTGACTGTAGACAAATCCTCCAGCACAGCCTACATGCAGCTCAGCAGCCTGACATCTGAAGACTCTGCGGTCTATTTCTGTGCAAGATCGGTGTCTTTAGGTTACTGG	IGHV01-12*01	unknown	IGHJ03-01*01
Bvax1	3.22984e-05	3	CARDGPFAYW	TAAAGGGCCGATTCACCATCTCCAGAGACAATGCCAAGAACAACCTGTACCTGCAAATGAGCCATCTGAAGTCTGAGGACACAGCCATGTATTACTGTGCAAGAGATGGCCCGTTTGCTTACTGG	IGHV05-04*01	unknown	IGHJ03-01*01
Bvax1	3.22984e-05	3	CARMMDYGGFAYW	GGCTCACAATCTCCAAGGATACCTCCAGAAACCAGGTATTCCTCAAGATCACCAGTGTGGACACTGCAGATACTGCCACATACTACTGTGCTCGAATGATGGATTACGGAGGGTTTGCTTACTGG	IGHV08-12*01	unknown	IGHJ03-01*01
Bvax1	3.22984e-05	3	CAREGVTTVVAPGWYFDVW	ACAAATCCTCCAGCACAGCCTACATGCAGCTCAGCAGCCTGACATCTGAGGACTCTGCGGTCTATTACTGTGCAAGAGAGGGAGTTACTACGGTAGTAGCCCCGGGATGGTACTTCGATGTCTGG	IGHV01	IGHD01-01*01	IGHJ01-01*01
Bvax1	3.22984e-05	3	CASFYGNHWYFDVW	CCACACTGACTGTAGACACATCCTCCAGCACAGCCTACATGCAGCTCAGCAGCCTGACATCTGAGGACTCTGCGGTCTATTACTGTGCAAGTTTTTATGGTAACCACTGGTACTTCGATGTCTGG	IGHV01-55*01	IGHD02	IGHJ01-01*01
Bvax1	3.22984e-05	3	CARDPAGTSFAYW	GAATCTCCATCACTCGTGACACATCTAAGAACCAGTTTTTCCTGAAGTTGAATTCTGTGACTACTGAGGACACAGCCACATATTACTGTGCAAGAGATCCCGCCGGGACCTCGTTTGCTTACTGG	IGHV03-06*01	unknown	IGHJ03-01*01
Bvax1	3.22984e-05	3	CARIAQATDYW	AGAGTCGGCTCACAATCTCCAAGGATACCTCCAAAAACCAGGTATTCCTCAAGATCGCCAATGTGGACACTGCAGATACTGCCACATACTACTGTGCTCGAATAGCTCAGGCTACGGACTACTGG	IGHV08-08*01	unknown	IGHJ04-01*01
Bvax1	3.22984e-05	3	CARRDLYAMDYW	GCAAGGCCACATTGACTGTTGACAAGTCCTCCAGCACAGCCTACATGGAGCTCAACAGCCTGACATCTGAGGACTCTGCAGTCTATTACTGTGCAAGAAGGGACCTCTATGCTATGGACTACTGG	IGHV01-19*01	unknown	IGHJ04-01*01
Bvax1	3.22984e-05	3	CARQGRYYAMDYW	GGTTTGCCTTCTCTTTGGAAACCTCTGCCAGCACTGCCTATTTGCAGATCAACAACCTCAAAAATGAGGACACGGCTACATATTTCTGTGCAAGACAGGGGAGATACTATGCTATGGACTACTGG	IGHV09-03*01	unknown	IGHJ04-01*01
Bvax1	3.22984e-05	3	CARDWYFDVW	TCAAGGGCAAGGCCACATTCACTGCAGATACATCCTCCAACACAGCCTACATGCAACTCAGCAGCCTGACAACTGAGGACTCTGCCATCTATTACTGTGCCCGGGACTGGTACTTCGATGTCTGG	IGHV01-09*01	unknown	IGHJ01-01*01
Bvax1	3.22984e-05	3	CARGIWFAYW	TCAAGGGCAAGGCCACATTGACTGTAGACCAATCTTCCAGCACAGCCTACATGCAGCTCAACAGCCTGACATCTGAGGACTCTGCAGTCTATTACTGTGCAAGGGGTATCTGGTTTGCTTACTGG	IGHV01-39*01	unknown	IGHJ03-01*01
Bvax1	3.22984e-05	3	CARDYAMDYW	TCAAGAGCAAGGCCACACTGACTGTAGACACATCCTCCAGCACAGCCTACATGCAGCTCAGCAGCCTGACATCTGAGGACTCTGCGGTCTATTACTGTGCAAGGGACTATGCTATGGACTACTGG	IGHV01-55*01	unknown	IGHJ04-01*01
Bvax1	3.22984e-05	3	CASNWDWYFDVW	CCAGACTGAGCATCAGCAAAGACAACTCCAAGAGTCAAGTTTTCTTAAAAATGAACAGTCTGCAAACTGATGACACAGCCAGGTACTACTGTGCCAGCAACTGGGACTGGTACTTCGATGTCTGG	IGHV02-adap06*01	IGHD04-01*02	IGHJ01-01*01
Bvax1	3.22984e-05	3	CARGGTSAMDYW	GCAAGGCCACACTGACTGTAGACACATCCTCCAGCACAGCCTACATGCAGCTCAGCAGCCTGACATCTGAGGACTCTGCGGTCTATTACTGTGCAAGAGGTGGGACGAGCGCTATGGACTACTGG	IGHV01-55*01	unknown	IGHJ04-01*01
Bvax1	3.22984e-05	3	CARGDGYYYAMDYW	TCTCCATCACTCGTGACACATCTAAGAACCAGTTTTTCCTGAAGTTGAATTCTGTGACTACTGAGGACACAGCCACATATTACTGTGCAAGAGGCGATGGTTACTACTATGCTATGGACTACTGG	IGHV03-06*01	unknown	IGHJ04-01*01
Bvax1	3.22984e-05	3	CAKNGYYYAMDYW	GACTGAGCATCAGCAAGGACAACTCCAAGAGCCAAGTTTTCTTTAAAATGAACAGTCTGCAAGCTGATGACACTGCCATATACTACTGTGCCAAAAATGGGTACTACTATGCTATGGACTACTGG	IGHV02-04*01	unknown	IGHJ04-01*01
Bvax1	3.22984e-05	3	CARMGYYGSGDYW	GGCTCACAATCTCCAAGGATACCTCCAAAAACCAGGTATTCCTCAAGATCGCCAATGTGGACACTGCAGATACTGCCACATACTACTGTGCTCGAATGGGCTACTACGGTAGTGGGGACTACTGG	IGHV08-08*01	IGHD01-01*01	IGHJ04-01*01
Bvax1	3.22984e-05	3	CARRGTGDYW	TCAAGGCCAAGGCCACATTGACTGTAGACAAATCCTCCAGCACAGCCTACATGCAGCTCAAGAGCCTGACATCTGAGGACTCTGCAGTCTATTACTGTGCAAGACGCGGGACTGGGGACTACTGG	IGHV01-42*01	unknown	IGHJ04-01*01
Bvax1	3.22984e-05	3	CARGVTTALAGAMDYW	TGACTGTAGACAAATCCTCCAGCACAGCCTACATGCAGCTCAGCAGCCTGACATCTGAGGACTCTGCGGTCTATTACTGTGCAAGAGGGGTTACTACGGCCCTAGCCGGGGCTATGGACTACTGG	IGHV01	IGHD01-02*01	IGHJ04-01*01
Bvax1	3.22984e-05	3	CASYAFAYW	AGTTCCAGGGCAAGGCCACTATAACTGCAGACACATCCTCCAACACAGCCTACCTGCAGCTCAGCAGCCTGACATCTGAGGACACTGCCATCTATTACTGTGCTAGTTATGCCTTTGCTTACTGG	IGHV14-03*01	unknown	IGHJ03-01*01
Bvax1	3.22984e-05	3	CARSSYYSNVWYFDVW	TGACTGTAGACAAATCCTCCAGCACAGCCTACATGCAGCTCAGCAGCCTGACATCTGAGGACTCTGCGGTCTATTACTGTGCAAGATCGAGTTACTATAGTAATGTCTGGTACTTCGATGTCTGG	IGHV01	IGHD02-12*01	IGHJ01-01*01
Bvax1	3.22984e-05	3	CTIGDYW	ACCAGAAGTTCAAGGGCAAGGCCAAACTGACTGCAGTCACATCCGCCAGCACTGCCTACATGGAGCTCAGCAGCCTGACAAATGAGGACTCTGCGGTCTATTACTGTACAATAGGGGACTACTGG	IGHV01-05*01	unknown	IGHJ04-01*01
Bvax1	3.22984e-05	3	CTGRSGLDYW	TGAAAGGGAGGTTCACCATCTCAAGAGATGATTCCAAAAGTAGTGTCTACCTGCAAATGAACAACTTAAGGGCTGAAGACACTGGAATTTATTACTGCACAGGACGATCAGGCCTTGACTACTGG	IGHV06-03*01	unknown	IGHJ02-01*01
Bvax1	3.22984e-05	3	CAERWAMDYW	TCAAGGGCAAGGCCACACTGACTGCAGACAAATCCTCCAGCACAGCCTACATGCAACTCAGCAGCCTGACATCTGAGGACTCTGCGGTCTACTTCTGTGCGGAACGATGGGCTATGGACTACTGG	IGHV01-82*01	unknown	IGHJ04-01*01
Bvax1	3.22984e-05	3	CVRDGEDGNPFDYW	TCACCATCTCCAGAGATGATTCACAAAGCATGCTCTATCTGCAAATGAACAACCTGAAAACTGAGGACACAGCCATGTATTACTGTGTGAGAGATGGTGAGGATGGTAACCCTTTTGACTACTGG	IGHV10-03*01	IGHD02	IGHJ02-01*01
Bvax1	3.22984e-05	3	CASQELRRYFDVW	AGGCCACATTGACTGTAGACCAATCTTCCAGCACAGCCTACATGCAGCTCAACAGCCTGACATCTGAGGACTCTGCAGTCTATTACTGTGCAAGCCAGGAACTACGGAGGTACTTCGATGTCTGG	IGHV01-39*01	unknown	IGHJ01-01*01
Bvax1	3.22984e-05	3	CSRFDYDYYAMDYW	TCGCCATTTCAAGAGATGATTCAAAAAGCAGTGTCTACCTAGAGATGAACAGATTAAGAGAGGAAGACACTGCCACTTATTTTTGTAGTAGATTTGATTACGATTACTATGCTATGGACTACTGG	IGHV13-02*01	IGHD02	IGHJ04-01*01
Bvax1	3.22984e-05	3	CARRTSSMDYW	AGGACAAGGCCACATTGACTGTAGACAAATCCTCCAGCACAGCCTACATGCAGCTCAGCAGCCTGACATCTGAGGACTCTGCGGTCTATTACTGTGCAAGGAGGACTAGTTCTATGGACTACTGG	IGHV01	unknown	IGHJ04-01*01
Bvax1	3.22984e-05	3	CARSGDYW	AGAAGTTCAAGGGCAAGGCCACATTGACTGTAAACAAGTCCTCCAGCACAGCCTACATGGAGCTCCGCAGCCTGACATCGGAGGATTCTGCAGTCTATTACTGTGCAAGATCTGGTGACTACTGG	IGHV01-22*01	unknown	IGHJ02-01*01
Bvax1	3.22984e-05	3	CAISPNCPFDYW	GCAAGGCCACATTGACTGTAGACAAATCCTCCAGCACAGCCTACATGCAGCTCAGCAGCCTGACATCTGAGGACTCTGCGGTCTATTACTGTGCAATATCCCCTAACTGCCCCTTTGACTACTGG	IGHV01-74	unknown	IGHJ02-01*01
Bvax1	3.22984e-05	3	CARRVGHYFDYW	CCAAGGCCACATTGACTGTAGACAAATCCTCCAGCACAGCCTACATGCAGCTCAAGAGCCTGACATCTGAGGACTCTGCAGTCTATTACTGTGCAAGAAGAGTTGGGCACTACTTTGACTACTGG	IGHV01-42*01	unknown	IGHJ02-01*01
Bvax1	3.22984e-05	3	CAVLRRGFAYW	AGGGCAAGGCAACACTGACTGCAGACAAATCCTCCAGCACTGCCTACATGCAGCTCAGCAGCCTGACATCTGAGGACTCTGCGGTCTATTTCTGTGCGGTATTACGACGGGGGTTTGCTTACTGG	IGHV01-54*01	IGHD02	IGHJ03-01*01
Bvax1	3.22984e-05	3	CARRRGWLPYAMDYW	CATTCACTGCAGATACATCCTCCAACACAGCCTACATGCAACTCAGCAGCCTGACAACTGAGGACTCTGCCATCTATTACTGTGCAAGAAGGAGGGGATGGTTACCCTATGCTATGGACTACTGG	IGHV01-09*01	IGHD02-03*01	IGHJ04-01*01
Bvax1	3.22984e-05	3	CASRRYGRGHFDVW	CCACATTGACTGTAGACAAATCCTCCAGCACAGCCTACATGCAGCTCAGCAGCCTGACATCTGAGGACTCTGCGGTCTATTACTGTGCAAGCAGGCGTTACGGAAGGGGGCACTTCGATGTCTGG	IGHV01	unknown	IGHJ01-01*01
Bvax1	3.22984e-05	3	CARGGYVLAMDYW	GATTCACCATCTCCAGAGACAATGCCAAGAACAACCTGTACCTGCAAATGAGCCATCTGAAGTCTGAGGACACAGCCATGTATTACTGTGCAAGAGGGGGCTACGTGCTTGCTATGGACTACTGG	IGHV05-04*01	unknown	IGHJ04-01*01
Bvax1	3.22984e-05	3	CARSGWLLFAYW	GCAAGGCCACACTTACTGTAGACAAATCCTCCAGCACAGCCTACATGTTGCTCAGCAGCCTGACCTCTGAGGACTCTGCGGTCTATTTCTGTGCAAGATCGGGATGGTTACTTTTTGCTTACTGG	IGHV01-75*01	IGHD02-03*01	IGHJ03-01*01
Bvax1	3.22984e-05	3	CARYGSSHWYFDVW	CCACATTGACTGTAGACCAATCTTCCAGCACAGCCTACATGCAGCTCAACAGCCTGACATCTGAGGACTCTGCAGTCTATTACTGTGCAAGATATGGTAGTAGCCACTGGTACTTCGATGTCTGG	IGHV01-39*01	IGHD01-01*01	IGHJ01-01*01
Bvax1	3.22984e-05	3	CARKGGDYAMDYW	AGGCCACACTGACTGTAGACAAACCCTCCAGCACAGCCTACATGCAGCTCAGCAGCCTGACATCTGAGGACTCTGCGGTCTATTATTGTGCAAGAAAGGGGGGGGACTATGCTATGGACTACTGG	IGHV01-72*01	unknown	IGHJ04-01*01
Bvax1	3.22984e-05	3	CARQGLGPHFDYW	GATTCACCATCTCCAGAGACAATGCCAAGAACACCCTGTACCTGCAAATGAGCAGTCTGAAGTCTGAGGACACAGCCATGTATTACTGTGCAAGACAAGGACTGGGACCCCACTTTGACTACTGG	IGHV05	IGHD04-01	IGHJ02-01*01
Bvax1	3.22984e-05	3	CARNLYGSPYFDVW	TGAGCATCAGCAAGGACAATTCCAAGAGCCAAGTTTTCTTTAAAATGAACAGTCTGCAAGCTGATGACACAGCCATATATTACTGTGCCAGAAACCTCTACGGTAGTCCCTACTTCGATGTCTGG	IGHV02-02*01	IGHD01-01*01	IGHJ01-01*01
Bvax1	3.22984e-05	3	CARRCYYGSREGGWFAYW	AGGATACCTCCAACAACCAGGTATTCCTCAAGATCACCACTGTGGACACTGTAGATACTGCCACATACTACTGTGCTCGAAGGTGTTACTACGGTAGTAGAGAGGGGGGCTGGTTTGCTTACTGG	IGHV08-06*01	IGHD01-01*01	IGHJ03-01*01
Bvax1	3.22984e-05	3	CARHGSSSPYAMDYW	CACTGACTGTAGACAAATCCTCCAGCACAGCCTACATGCAACTCAGCAGCCTGACATCTGAGGACTCTGCGGTCTATTACTGTGCAAGACACGGTAGTAGCTCCCCCTATGCTATGGACTACTGG	IGHV01-64*01	IGHD01-01*01	IGHJ04-01*01
Bvax1	3.22984e-05	3	CARELRDW	AGAAGTTCAAGAGCAAGGCCACACTGACTGTAGACACATCCTCCAGCACAGCCTACATGCAGCTCAGCAGCCTGACATCTGAGGACTCTGCGGTCTATTACTGTGCAAGGGAACTACGGGACTGG	IGHV01-55*01	unknown	unknown
Bvax1	3.22984e-05	3	CARHTDSTWFAYW	GATTCACCATCTCCAGAGACAATGCCAAGAACACCCTGTACCTGCAAATGAGCAGTCTGAAGTCTGAGGACACAGCCATGTATTACTGTGCAAGACATACGGATTCGACCTGGTTTGCTTACTGG	IGHV05	unknown	IGHJ03-01*01
Bvax1	3.22984e-05	3	CAPRPYAMDYW	AGGGCAAGGCCACATTCACTGCAGATACATCCTCCAACACAGCCTACATGCAACTCAGCAGCCTGACAACTGAGGACTCTGCCATCTATTACTGTGCACCCCGGCCGTATGCTATGGACTACTGG	IGHV01-09*01	unknown	IGHJ04-01*01
Bvax1	3.22984e-05	3	CAPYPAPFAYW	AGGGCAAGGCCACATTGACTGTTGACAAGTCCTCCAGCACAGCCTACATGGAGCTCAACAGCCTGACATCTGAGGACTCTGCAGTCTATTACTGTGCCCCTTACCCGGCTCCCTTTGCTTACTGG	IGHV01-19*01	unknown	IGHJ03-01*01
Bvax1	3.22984e-05	3	CARDDGYYGGRFAYW	CACTGACTGTAGACAAATCCTCCAGCACAGCCTACATGCAGCTCAGCAGCCTGACATCTGAAGACTCTGCGGTCTATTTCTGTGCAAGAGATGATGGTTACTACGGAGGTCGTTTTGCTTACTGG	IGHV01-12*01	IGHD02-03*01	IGHJ03-01*01
Bvax1	3.22984e-05	3	CARGGNIWYFDVW	AGGCCACATTGACTGTAGACACATCCTCCAGCACAGCCTACATGGAGCTAAACAGCCTGACTTCTGAGGACTCTGCGGTCTATTACTGTGCAAGAGGTGGTAACATCTGGTACTTCGATGTCTGG	IGHV01-36*01	unknown	IGHJ01-01*01
Bvax1	3.22984e-05	3	CANGNWDYW	AGTTCAAGGGCAAGGCCACATTGACTGTAGACAAGTCCTCCAGCACAGCCTACATGGAGCTCCGCAGCCTGACATCTGAGGACTCTGCAGTCTATTACTGTGCAAATGGTAACTGGGACTACTGG	IGHV01	IGHD02	IGHJ04-01*01
Bvax1	3.22984e-05	3	CARKGNGAMDYW	CCAGACTGAGCATCAGCAAAGACAACTCCAAGAGTCAAGTTTTCTTAAAAATGAACAGTCTGCAAACTGATGACACAGCCAGGTACTACTGTGCCAGAAAGGGTAACGGGGCTATGGACTACTGG	IGHV02-adap06*01	unknown	IGHJ04-01*01
Bvax1	3.22984e-05	3	CAREFTPLGRYAMDYW	TGACTGTAGACAAATCCTCCAGCACAGCCTACATGCAGCTCAGCAGCCTGACATCTGAGGACTCTGCGGTCTATTACTGTGCAAGAGAATTTACTCCACTGGGCCGCTATGCTATGGACTACTGG	IGHV01	unknown	IGHJ04-01*01
Bvax1	3.22984e-05	3	CARYGSAMDYW	AGGGACGGTTTGCCTTCTCTTTGGAAACCTCTGCCAGCACTGCCTATTTGCAGATCAACAACCTCAAAAATGAGGACACGGCTACATATTTCTGTGCAAGATACGGTAGTGCTATGGACTACTGG	IGHV09-03*01	IGHD01-01*01	IGHJ04-01*01
Bvax1	3.22984e-05	3	CARFITTVVASMDYW	CACTGACTGCAGAAAAATCCTCCAGCACTGCCTACATGCAGCTCAGCAGCCTGACATCTGAGGACTCTGCTGTCTATTTCTGTGCAAGATTTATTACTACGGTAGTAGCTTCTATGGACTACTGG	IGHV01-76*01	IGHD01-01*01	IGHJ04-01*01
Bvax1	3.22984e-05	3	CARQGDGYFFDYW	GATTCACCATCTCTAGAGAGAATGCCAAGAACACCCTGTACCTGGAAATGAGCAGTCTGAGGTCTGAGGACACGGCCATGTATTACTGTGCAAGACAAGGGGATGGTTACTTCTTTGACTACTGG	IGHV05-15*01	unknown	IGHJ02-01*01
Bvax1	3.22984e-05	3	CARGGSYYYGSRGAMDYW	TAGACACATCCTCCAGCACAGCCTACATGCAGCTCAGCAGCCTGACATCTGAGGACTCTGCGGTCTATTACTGTGCAAGAGGCGGATCCTATTACTACGGTAGTAGGGGGGCTATGGACTACTGG	IGHV01	IGHD01-01*01	IGHJ04-01*01
Bvax1	3.22984e-05	3	CAQNDGYSAWFAYW	TGAGCATCAGCAAGGATAACTCCAAGAGCCAAGTTTTCTTAAAACTGAACAGTCTGCAAACTGATGACACAGCCACGTACTACTGTGCCCAAAATGATGGTTACTCCGCCTGGTTTGCTTACTGG	IGHV02-03*01	IGHD02-03*01	IGHJ03-01*01
Bvax1	3.22984e-05	3	CARQDYYGFDYW	GTCGATTCACCATCTCCAGAGACAATGCCAAGAACACCCTGTACCTGCAAATGAGCAGTCTGAGGTCTGAGGACACGGCCTTGTATTACTGTGCAAGACAAGATTACTACGGCTTTGACTACTGG	IGHV05-09*01	IGHD01	IGHJ02-01*01
Bvax1	3.22984e-05	3	CAREDGSRRPDWYFDVW	CTCGTGACACATCTAAGAACCAGTTTTTCCTGAAGTTGAATTCTGTGACTACTGAGGACACAGCCACATATTACTGTGCAAGAGAGGACGGTAGTAGGAGACCCGACTGGTACTTCGATGTCTGG	IGHV03-06*01	IGHD01-01*01	IGHJ01-01*01
Bvax1	3.22984e-05	3	CARGWDHWYFDVW	AGGCCACATTGACTGTAGACAAGTCCTCCAGCACAGCCTACATGGAGCTCCGCAGCCTGACATCTGAGGACTCTGCAGTCTATTACTGTGCAAGAGGGTGGGACCACTGGTACTTCGATGTCTGG	IGHV01	unknown	IGHJ01-01*01
Bvax1	3.22984e-05	3	CARRGTSYYAMDYW	TCACAATCTCCAAGGATACCTCCAGAAACCAGGTATTCCTCAAGATCACCAGTGTGGACACTGCAGATACTGCCACATACTACTGTGCTCGAAGGGGTACCTCTTACTATGCTATGGACTACTGG	IGHV08-12*01	unknown	IGHJ04-01*01
Bvax1	3.22984e-05	3	CARGGMDYW	ATGTAAAGGGCCGATTCACCATCTCCAGAGACAATGCCAAGAACAACCTGTACCTGCAAATGAGCCATCTGAAGTCTGAGGACACAGCCATGTATTACTGTGCAAGGGGAGGGATGGACTACTGG	IGHV05-04*01	unknown	IGHJ04-01*01
Bvax1	3.22984e-05	3	CARLLGPGDYW	AGAGCAAGGCCACACTGACTGTAGACAAACCCTCCAGCACAGCCTACATGCAGCTCAGCAGCCTGACATCTGAGGACTCTGCGGTCTATTATTGTGCAAGATTACTGGGACCAGGGGACTACTGG	IGHV01-72*01	IGHD04-01	IGHJ04-01*01
Bvax1	3.22984e-05	3	CARLPYGRGFAYW	AATTCATCATCTCCAGAGACAACGCCAAAAATACGCTGTACCTGCAAATGAGCAAAGTGAGATCTGAGGACACAGCCCTTTATTACTGTGCAAGACTCCCCTATGGTAGGGGGTTTGCTTACTGG	IGHV04	IGHD02	IGHJ03-01*01
Bvax1	3.22984e-05	3	CARRYDYDYAMDYW	CCACACTGACTGCAGACAAATCCTCCAGCACAGCCTACATGCAGCTCAGCAGCCTGACCTCTGAGGACTCTGCGGTCTATTTCTGTGCAAGAAGGTATGATTACGACTATGCTATGGACTACTGG	IGHV01-80*01	IGHD02	IGHJ04-01*01
Bvax1	3.22984e-05	3	CARNSRFHRGYYAMDYW	GCAAGGACAATTCCAAGAGCCAAGTTTTCTTTAAAATGAACAGTCTGCAAGCTGATGACACAGCCATATATTACTGTGCCAGAAATTCGAGATTCCACAGGGGGTACTATGCTATGGACTACTGG	IGHV02-02*01	unknown	IGHJ04-01*01
Bvax1	3.22984e-05	3	CAYYYGSSGFAYW	AGGCCACACTGACTGCAGACAAATCCTCCAGCACAGCCTACATGCAGCTCAGCAGCCTGACATCTGAGGACTCTGCAGTCTATTTCTGTGCTTATTACTACGGTAGTAGCGGGTTTGCTTACTGG	IGHV01-77*01	IGHD01-01*01	IGHJ03-01*01
Bvax1	3.22984e-05	3	CAKNYPAYW	AGTTCAAGGGCAAGGCCACATTGACTGTAGACACATCCTCCAGCACAGCCTACATGCAGCTCAGCAGCCTGACATCTGAGGACTCTGCGGTCTATTACTGTGCAAAGAACTATCCTGCTTACTGG	IGHV01	unknown	IGHJ03-01*01
Bvax1	3.22984e-05	3	CARYGFDVW	AGTTCAAGGGCAAGGCCACATTGACTGTAGACACATCCTCCAGCACAGCCTACATGCAGCTCAGCAGCCTGACATCTGAGGACTCTGCGGTCTATTACTGTGCAAGATATGGCTTCGATGTCTGG	IGHV01	unknown	IGHJ01-01*01
Bvax1	3.22984e-05	3	CARSSLFLDYW	AGAGCAAGGCCACACTGACTGTAGACACATCCTCCAGCACAGCCTACATGCAGCTCAGCAGCCTGACATCTGAGGACTCTGCGGTCTATTACTGTGCAAGGAGTTCACTGTTTCTTGACTACTGG	IGHV01-55*01	unknown	IGHJ02-01*01
Bvax1	3.22984e-05	3	CATGSAWYFDVW	GACGGTTTGCCTTCTCTTTGGAAACCTCTGCCAGCACTGCCTATTTGCAGATCAACAACCTCAAAAATGAGGACACGGCTACATATTTCTGTGCAACCGGTAGCGCCTGGTACTTCGATGTCTGG	IGHV09-03*01	unknown	IGHJ01-01*01
Bvax1	3.22984e-05	3	CARGGDDYDFDYW	GGCTCACAATCTCCAAGGATACCTCCAGAAACCAGGTATTCCTCAAGATCACCAGTGTGGACACTGCAGATACTGCCACATACTACTGTGCTCGAGGAGGGGATGATTACGACTTTGACTACTGG	IGHV08-12*01	unknown	IGHJ02-01*01
Bvax1	3.22984e-05	3	CARIYGNPSDFDVW	TCACAATCTCCAAGGATCCCTCCAAAAACCAGGTATTCCTCAAGATCGCCAATGTGGACACTGCAGATACTACCACATACTACTGTGCTCGAATCTATGGTAACCCCTCGGACTTCGATGTCTGG	IGHV08-08*01	IGHD02	IGHJ01-01*01
Bvax1	3.22984e-05	3	CARGYYDYAWFAYW	CCACACTGACTGTAGACAAATCCTCCAGCACAGCCTACATGCAACTCAGCAGCCTGACATCTGAGGACTCTGCGGTCTATTACTGTGCAAGAGGCTACTATGATTACGCCTGGTTTGCTTACTGG	IGHV01-64*01	IGHD02	IGHJ03-01*01
Bvax1	3.22984e-05	3	CARWHDGYYDAMDYW	CACTGACTGCAGACAAATCCTCCAGCACAGCGTACATGGAGCTCCGCAGCCTGACATCTGAGGACTCTGCGGTCTATTTCTGTGCAAGATGGCATGATGGTTACTACGATGCTATGGACTACTGG	IGHV01-81*01	IGHD02-03*01	IGHJ04-01*01
Bvax1	3.22984e-05	3	CAISPAWFAYW	AGGGCAAGGCCACATTGACTGTAGACAAATCCTCCAGCACAGCCTACATGCAGCTCAGCAGCCTGACATCTGAGGACTCTGCGGTCTATTACTGTGCAATATCCCCTGCCTGGTTTGCTTACTGG	IGHV01-74	unknown	IGHJ03-01*01
Bvax1	3.22984e-05	3	CARGGFYAMDYW	GCAAGGCCACACTGACTGCAGACAAATCCTCCAGCACAGCCTACATGCAGCTCAGCAGCCTGACATCTGAGGACTCTGCAGTCTATTTCTGTGCAAGAGGTGGGTTTTATGCTATGGACTACTGG	IGHV01-77*01	unknown	IGHJ04-01*01
Bvax1	3.22984e-05	3	CARRGSSGSFAYW	AGGCCACATTGACTGTAGACCAATCTTCCAGCACAGCCTACATGCAGCTCAACAGCCTGACATCTGAGGACTCTGCAGTCTATTACTGTGCAAGACGAGGCAGCTCAGGCTCCTTTGCTTACTGG	IGHV01-39*01	IGHD03-02*02	IGHJ03-01*01
Bvax1	3.22984e-05	3	CARRGGDTHWYFDVW	CAATCTCCAAGGATACCTCCAGAAACCAGGTATTCCTCAAGATCACCAGTGTGGACACTGCAGATACTGCCACATACTACTGTGCTCGAAGAGGAGGGGATACCCACTGGTACTTCGATGTCTGG	IGHV08-12*01	unknown	IGHJ01-01*01
Bvax1	3.22984e-05	3	CARISEGGQYW	AGAGTCGGCTCACAATCTCCAAGGATACCTCCAAAAACCAGGTATTCCTCAAGATCGCCAATGTGGACACTGCAGATACTGCCACATACTACTGTGCTCGAATAAGCGAGGGGGGCCAGTACTGG	IGHV08-08*01	unknown	unknown
Bvax1	3.22984e-05	3	CVREGTKGSTGGFDVW	TCTCCAGAGATGATTCACAAAGCATGCTCTATCTGCAAATGAACAACCTGAAAACTGAGGACACAGCCATGTATTACTGTGTGAGAGAAGGGACTAAGGGCTCCACTGGTGGCTTCGATGTCTGG	IGHV10-03*01	unknown	IGHJ01-01*01
Bvax1	3.22984e-05	3	CARGAYW	ATGAGAAGTTCAAGGGCAAGGCCACACTGACTGCAGAAAAATCCTCCAGCACTGCCTACATGCAGCTCAGCAGCCTGACATCTGAGGACTCTGCTGTCTATTTCTGTGCAAGAGGGGCTTACTGG	IGHV01-76*01	unknown	IGHJ03-01*01
Bvax1	3.22984e-05	3	CAFYDYGDYW	TCAAGGGCAAGGCCACATTGACTGTAGACCAATCTTCCAGCACAGCCTACATGCAGCTCAACAGCCTGACATCTGAGGACTCTGCAGTCTATTACTGTGCCTTCTATGATTACGGGGACTACTGG	IGHV01-39*01	IGHD02	IGHJ04-01*01
Bvax1	3.22984e-05	3	CAGDIYDGYYLFAYW	CCATTACTAGAGAAACGTCAAAGAACCAGTTCTTCCTCCAATTGAACTCTGTGACCACAGAGGACACAGCCATGTATTACTGTGCAGGAGACATCTATGATGGTTACTACCTGTTTGCTTACTGG	IGHV12-03*01	IGHD02-03*01	IGHJ03-01*01
Bvax1	3.22984e-05	3	CAQAWFAYW	AGTTCAAGGGCAAGGCCACATTGACTGTAGACCAATCTTCCAGCACAGCCTACATGCAGCTCAACAGCCTGACATCTGAGGACTCTGCAGTCTATTACTGTGCCCAGGCCTGGTTTGCTTACTGG	IGHV01-39*01	unknown	IGHJ03-01*01
Bvax1	3.22984e-05	3	CARGEGYYFDYW	GCAAGGCCACATTGACTGTTGACAAGTCCTCCAGCACAGCCTACATGGAGCTCAACAGCCTGACATCTGAGGACTCTGCAGTCTATTACTGTGCAAGAGGCGAGGGTTACTACTTTGACTACTGG	IGHV01-19*01	unknown	IGHJ02-01*01
Bvax1	3.22984e-05	3	CARRENYDPVFAYW	TCACCATCTCCAGAGACAATGCCAAGAACACCCTGTTCCTGCAAATGACCAGTCTGAGGTCTGAGGACACGGCCATGTATTACTGTGCAAGGAGGGAGAACTATGATCCTGTTTTTGCTTACTGG	IGHV05-17*01	IGHD02	IGHJ03-01*01
Bvax1	3.22984e-05	3	CARHPYYYGSSYGYFDVW	TAGACCAATCTTCCAGCACAGCCTACATGCAGCTCAACAGCCTGACATCTGAGGACTCTGCAGTCTATTACTGTGCAAGACATCCCTATTACTACGGTAGTAGCTACGGGTACTTCGATGTCTGG	IGHV01-39*01	IGHD01-01*01	IGHJ01-01*01
Bvax1	3.22984e-05	3	CARGYSW	ATGAGAAGTTCAAGGGCAAGGCAACACTGACTGCAGACAAATCCTCCAGCACTGCCTACATGCAGCTCAGCAGCCTGACATCTGAGGACTCTGCGGTCTATTTCTGTGCAAGAGGCTACTCCTGG	IGHV01-54*01	unknown	unknown
Bvax1	3.22984e-05	3	CSRSGIYYAMDYW	GATTCGCCATTTCAAGAGATGATTCAAAAAGCAGTGTCTACCTAGAGATGAACAGATTAAGAGAGGAAGACACTGCCACTTATTTTTGTAGTAGATCGGGGATTTACTATGCTATGGACTACTGG	IGHV13-02*01	unknown	IGHJ04-01*01
Bvax1	3.22984e-05	3	CARGYYYGSPYAMDYW	TGACGGCAGACACATCCTCCAGCACTGCCTACATGCAGCTCAGCAGCCTAACATCTGAGGACTCTGCGGTCTATTACTGTGCAAGAGGGTATTACTACGGTAGTCCCTATGCTATGGACTACTGG	IGHV01-66*01	IGHD01-01*01	IGHJ04-01*01
Bvax1	3.22984e-05	3	CARDDYDGYAMDYW	CCACACTGACTGTAGACAAACCCTCCAGCACAGCCTACATGCAGCTCAGCAGCCTGACATCTGAGGACTCTGCGGTCTATTATTGTGCAAGAGATGATTACGACGGGTATGCTATGGACTACTGG	IGHV01-72*01	IGHD02	IGHJ04-01*01
Bvax1	3.22984e-05	3	CARRSYDYDNYAMDYW	TGACTGTAGACAAGTCCTCCAGCACAGCCTACATGGAGCTCCGCAGCCTGACATCTGAGGACACTGCAGTCTATTACTGTGCAAGACGAAGCTATGATTACGACAACTATGCTATGGACTACTGG	IGHV01	IGHD02	IGHJ04-01*01
Bvax1	3.22984e-05	3	CARDRSYYAMDYW	GTTTCATCATCTCGAGAGACAATGCAAAGAACATTCTATACCTGCAAATGAGCAGTCTGAAGTCTGAGGACACAGCCACGTATTACTGTGCAAGAGATCGAAGCTACTATGCTATGGACTACTGG	IGHV05-16*01	unknown	IGHJ04-01*01
Bvax1	3.22984e-05	3	CARGHYWDYW	TCAAGGCCAAGGCCACATTGACTGTAGACAAATCCTCCAGCACAGCCTACATGCAGCTCAAGAGCCTGACATCTGAGGACTCTGCAGTCTATTACTGTGCAAGAGGGCATTACTGGGACTACTGG	IGHV01-42*01	unknown	IGHJ04-01*01
Bvax1	3.22984e-05	3	CARYDGYYGYFDVW	CCACATTGACTGTAGACAAATCCTCCAGCACAGCCTACATGCAGCTCAGCAGCCTGACATCTGAGGACTCTGCGGTCTATTACTGTGCAAGATATGATGGTTACTACGGGTACTTCGATGTCTGG	IGHV01	IGHD02-03*01	IGHJ01-01*01
Bvax1	3.22984e-05	3	CAQIDDYSNSRYWYFDVW	AGGATACCTCCAACAACCAGGTATTCCTCAAGATCACCAGTGTGGACACTGCAGATACTGCCACATACTACTGTGCTCAAATAGACGACTATAGTAACTCCCGCTACTGGTACTTCGATGTCTGG	IGHV08-05*01	IGHD02	IGHJ01-01*01
Bvax1	3.22984e-05	3	CARDDYDGYFDYW	GAATCTCCATCACTCGTGACACATCTAAGAACCAGTTTTTCCTGAAGTTGAATTCTGTGACTACTGAGGACACAGCCACATATTACTGTGCAAGAGATGATTACGACGGGTACTTTGACTACTGG	IGHV03-06*01	IGHD02	IGHJ02-01*01
Bvax1	3.22984e-05	3	CARLGSAYW	CCCTGAAGAGTCGGCTCACAATCTCCAAGGATACCTCCAAAAACCAGGTATTCCTCAAGATCGCCAATGTGGACACTGCAGATACTGCCACATACTACTGTGCTCGTCTGGGAAGTGCTTACTGG	IGHV08-08*01	unknown	IGHJ03-01*01
Bvax1	3.22984e-05	3	CARGRGTTVVFDYW	CCACATTGACTGTAGACACATCCTCCAGCACAGCCTACATGCAGCTCAGCAGCCTGACATCTGAGGACTCTGCGGTCTATTACTGTGCAAGAGGGAGGGGTACTACGGTAGTTTTTGACTACTGG	IGHV01	IGHD01-01*01	IGHJ02-01*01
Bvax1	3.22984e-05	3	CEGMYDYDQYYFDYW	CAATCTCCAAGGATACCTCCAAAAACCAGGTATTCCTCAAGATCGCCAATGTGGACACTGCAGATACTGCCACATACTACTGTGAGGGGATGTATGATTACGACCAGTACTACTTTGACTACTGG	IGHV08-08*01	IGHD02	IGHJ02-01*01
Bvax1	3.22984e-05	3	CATYYYGSSLDYW	AGGCCACATTGACTGTTGACAAGTCCTCCAGCACAGCCTACATGGAGCTCAACAGCCTGACATCTGAGGACTCTGCAGTCTATTACTGTGCGACCTATTACTACGGTAGTAGCCTTGACTACTGG	IGHV01-19*01	IGHD01-01*01	IGHJ02-01*01
Bvax1	3.22984e-05	3	CTEAFYGSSPQVW	GGTTCACCATCTCAAGAGATGATTCCAAAAGTAGTGTCTACCTGCAAATGAACAACTTAAGGGCTGAAGACACTGGAATTTATTACTGCACAGAAGCCTTCTACGGTAGTAGCCCTCAAGTCTGG	IGHV06-03*01	IGHD01-01*01	IGHJ01-01*01
Bvax1	3.22984e-05	3	CARDEDYYCPWFAYW	CCATCTCCAGAGACAATGCCAAGAACAACCTGTACCTGCAAATGAGCCATCTGAAGTCTGAGGACACAGCCATGTATTACTGTGCAAGAGATGAGGATTATTACTGCCCCTGGTTTGCTTACTGG	IGHV05-04*01	IGHD01-01	IGHJ03-01*01
Bvax1	3.22984e-05	3	CAIYGNYPVDYW	GCAAGGCCACACTGACTGTAGACACATCCTCCAGCACAGCCTACATGCAGCTCAGCAGCCTGACATCTGAGGACTCTGCGGTCTATTACTGTGCAATCTATGGTAACTACCCCGTTGACTACTGG	IGHV01-55*01	IGHD02	IGHJ02-01*01
Bvax1	3.22984e-05	3	CARHEEANWLFAYW	CCACATTGACTGCGGACAAATCCTCCAGCACAGTCTATATGGAGCTTAGTAGATTGACATCTGAAGACTCTGCGGTCTATTTCTGTGCAAGACACGAAGAGGCTAACTGGTTGTTTGCTTACTGG	IGHV01-62-2*01	IGHD04-01*01	IGHJ03-01*01
Bvax1	3.22984e-05	3	CAREFPWFAYW	AGAGCAAGGCCACACTGACTGTAGACAAATCCTCCAGCACAGCCTACATGCAGCTCAGCAGCCTGACATCTGAGGACTCTGCGGTCTATTATTGTGCAAGAGAATTCCCCTGGTTTGCTTACTGG	IGHV01-53*01	unknown	IGHJ03-01*01
Bvax1	3.22984e-05	3	CARSYYYGSRGFAYW	CACTGACTGCAGAAAAATCCTCCAGCACTGCCTACATGCAGCTCAGCAGCCTGACATCTGAGGACTCTGCTGTCTATTTCTGTGCAAGATCATATTACTACGGTAGTAGAGGGTTTGCTTACTGG	IGHV01-76*01	IGHD01-01*01	IGHJ03-01*01
Bvax1	3.22984e-05	3	CASYGYDWFAYW	GCAAGGCCACACTGACTGCAGAAAAATCCTCCAGCACTGCCTACATGCAGCTCAGCAGCCTGACATCTGAGGACTCTGCTGTCTATTTCTGTGCAAGCTATGGTTACGACTGGTTTGCTTACTGG	IGHV01-76*01	IGHD02	IGHJ03-01*01
Bvax1	3.22984e-05	3	CAREPYDYDPYYAMDYW	CTGCAGACACATCCTCCAACACAGCCTACCTGCAGCTCAGCAGCCTGACATCTGAGGACACTGCCATCTATTACTGTGCCAGGGAACCTTATGATTACGACCCTTACTATGCTATGGACTACTGG	IGHV14-03*01	IGHD02	IGHJ04-01*01
Bvax1	3.22984e-05	3	CARDEVGYAMDYW	GGTTTGCCTTCTCTTTGGAAACCTCTGCCAGCACTGCCTATTTGCAGATCAACAACCTCAAAAATGAGGACACGGCTACATATTTCTGTGCAAGAGACGAGGTCGGCTATGCTATGGACTACTGG	IGHV09-03*01	unknown	IGHJ04-01*01
Bvax1	3.22984e-05	3	CARYWDVAPYAMDYW	CCATCTCCAGAGACAATGCCAAGAACAACCTGTACCTGCAAATGAGCCATCTGAAGTCTGAGGACACAGCCATGTATTACTGTGCAAGATACTGGGACGTGGCTCCTTATGCTATGGACTACTGG	IGHV05-04*01	IGHD04-01	IGHJ04-01*01
Bvax1	3.22984e-05	3	CARMGDWDWYFDVW	TCACAATCTCCAAGGATACCTCCAAAAACCAGGTATTCCTCAAGATCGCCAATGTGGACACTGCAGATACTGCCACATACTACTGTGCTCGAATGGGGGACTGGGACTGGTACTTCGATGTCTGG	IGHV08-08*01	unknown	IGHJ01-01*01
Bvax1	3.22984e-05	3	CARWPHYYGSSPYAMDYW	TAGACAAATCCTCCAGCACAGCCTACATGCAGCTCAAGAGCCTGACATCTGAGGACTCTGCAGTCTATTACTGTGCAAGATGGCCTCATTACTACGGTAGTAGCCCCTATGCTATGGACTACTGG	IGHV01-42*01	IGHD01-01*01	IGHJ04-01*01
Bvax1	3.22984e-05	3	CARWEGFMVTTWYFDVW	CTGTTGACAAGTCCTCCAGCACAGCCTACATGGAGCTCAACAGCCTGACATCTGAGGACTCTGCAGTCTATTACTGTGCAAGATGGGAGGGGTTTATGGTTACGACGTGGTACTTCGATGTCTGG	IGHV01-19*01	IGHD02	IGHJ01-01*01
Bvax1	3.22984e-05	3	CAPGFAYW	AAAAGTTCAAGGGCAAGGCCACATTGACTGTAGACACATCCTCCAGCACAGCCTACATGCAGCTCAGCAGCCTGACATCTGAGGACTCTGCGGTCTATTACTGTGCGCCTGGCTTTGCTTACTGG	IGHV01	unknown	IGHJ03-01*01
Bvax1	3.22984e-05	3	CARQPHYYAMDYW	AGGCCACACTGACTGTAGACAAACCCTCCAGCACAGCCTACATGCAGCTCAGCAGCCTGACATCTGAGGACTCTGCGGTCTATTATTGTGCAAGACAACCTCATTACTATGCTATGGACTACTGG	IGHV01-72*01	unknown	IGHJ04-01*01
Bvax1	3.22984e-05	3	CYDYDGAYW	AGTTCAAGGGCAAGGCCACATTGACTGTAGACCAATCTTCCAGCACAGCCTACATGCAGCTCAACAGCCTGACATCTGAGGACTCTGCAGTCTATTACTGTTATGATTACGACGGTGCTTACTGG	IGHV01-39*01	IGHD02	IGHJ03-01*01
Bvax1	3.22984e-05	3	CANSNYEAWFAYW	AGGCCACACTGACTGCAGACAAATCCTCCAGCACAGCCTACATGCAACTCAGCAGCCTGACATCTGAGGACTCTGCGGTCTACTTCTGTGCAAATAGTAACTACGAGGCCTGGTTTGCTTACTGG	IGHV01-82*01	IGHD02	IGHJ03-01*01
Bvax1	3.22984e-05	3	CARMGYGRAMDYW	AGGCCACATTGACTGTAGACAAATCCTCCAGCACAGCCTACATGCAGCTCAGCAGCCTGACATCTGAGGACTCTGCGGTCTATTACTGTGCAAGAATGGGGTATGGTAGGGCTATGGACTACTGG	IGHV01	IGHD02	IGHJ04-01*01
Bvax1	3.22984e-05	3	CARPYIYYGNCDWYFDVW	TAGACAAATCCTCCAGCACAGCCTACATGTTGCTCAGCAGCCTGACCTCTGAGGACTCTGCGGTCTATTTCTGTGCAAGACCCTATATCTACTATGGTAACTGCGACTGGTACTTCGATGTCTGG	IGHV01-75*01	IGHD02	IGHJ01-01*01
Bvax1	3.22984e-05	3	CARSNYWYFDVW	GCCGATTCACCATCTCCAGAGACAATGCCAAGAACACCCTGTTCCTGCAAATGACCAGTCTGAGGTCTGAGGACACGGCCATGTATTACTGTGCAAGGAGTAACTACTGGTACTTCGATGTCTGG	IGHV05-17*01	unknown	IGHJ01-01*01
Bvax1	3.22984e-05	3	CARVYYGNYDPAWFAYW	CCAAGGATACCTCCAAAAACCAGGTATTCCTCAAGATCGCCAATGTGGACACTGCAGATACTGCCACATACTACTGTGCTCGGGTCTACTATGGTAACTACGACCCGGCCTGGTTTGCTTACTGG	IGHV08-08*01	IGHD02	IGHJ03-01*01
Bvax1	3.22984e-05	3	CATGYFDVW	AGTTCAAGAGCAAGGCCACACTGACTGTAGACAAACCCTCCAGCACAGCCTACATGCAGCTCAGCAGCCTGACATCTGAGGACTCTGCGGTCTATTATTGTGCAACGGGGTACTTCGATGTCTGG	IGHV01-72*01	unknown	IGHJ01-01*01
Bvax1	3.22984e-05	3	CARSGDFNWYFDVW	TCTCCATAACTCGAGACACATCCAAGAACCAGTATTACCTGCAGTTGAATTCTGTGACTACTGAGGACACAGCCACATATTACTGTGCAAGATCGGGGGACTTTAACTGGTACTTCGATGTCTGG	IGHV03-08*01	unknown	IGHJ01-01*01
Bvax1	3.22984e-05	3	CARSPYWYFDVW	GCAAGGCCACATTGACTGTAGACCAATCTTCCAGCACAGCCTACATGCAGCTCAACAGCCTGACATCTGAGGACTCTGCAGTCTATTACTGTGCAAGAAGTCCCTACTGGTACTTCGATGTCTGG	IGHV01-39*01	unknown	IGHJ01-01*01
Bvax1	3.22984e-05	3	CARWGLYGSSYVFDYW	TAACTCGAGACACATCCAAGAACCAGTATTACCTGCAGTTGAATTCTGTGACTACTGAGGACACAGCCACATATTACTGTGCAAGATGGGGACTCTACGGTAGTAGCTACGTATTTGACTACTGG	IGHV03-08*01	IGHD01-01*01	IGHJ02-01*01
Bvax1	3.22984e-05	3	CVRGPHFYAMDYW	GATTCACCATCTCCAGAGATGATTCACAAAGCATGCTCTATCTGCAAATGAACAACCTGAAAACTGAGGACACAGCCATGTATTACTGTGTGAGAGGCCCTCATTTCTATGCTATGGACTACTGG	IGHV10-03*01	unknown	IGHJ04-01*01
Bvax1	3.22984e-05	3	CARDYYGSSYYFDYW	CCATCTCCAGAGACAATGCCAAGAACAACCTGTACCTGCAAATGAGCCATCTGAAGTCTGAGGACACAGCCATGTATTACTGTGCAAGAGATTACTACGGTAGTAGCTACTACTTTGACTACTGG	IGHV05-04*01	IGHD01-01*01	IGHJ02-01*01
Bvax1	3.22984e-05	3	CARELGQDYW	TCAAGAGCAAGGCCACACTGACTGTAGACACATCCTCCAGCACAGCCTACATGCAGCTCAGCAGCCTGACATCTGAGGACTCTGCGGTCTATTACTGTGCAAGAGAACTGGGACAGGACTACTGG	IGHV01-55*01	IGHD04-01	IGHJ04-01*01
Bvax1	3.22984e-05	3	CARREIYYDYDDRYFDVW	AGGATACCTCCAGAAACCAGGTATTCCTCAAGATCACCAGTGTGGACACTGCAGATACTGCCACATACTACTGTGCTCGAAGAGAGATCTACTATGATTACGACGACCGGTACTTCGATGTCTGG	IGHV08-12*01	IGHD02	IGHJ01-01*01
Bvax1	3.22984e-05	3	CARSTYSGYFDYW	AGGCCACACTGACTGTAGACAAATCCTCCAGCACAGCCTACATGCAGCTCAGCAGCCTGACATCTGAAGACTCTGCGGTCTATTTCTGTGCAAGATCAACCTATAGTGGGTACTTTGACTACTGG	IGHV01-12*01	unknown	IGHJ02-01*01
Bvax1	3.22984e-05	3	CAIDYW	ACAATCAAAAGTTCAAGGGCAAGGCCACATTGACTGTAGACAAATCCTCCAGCACAGCCTACATGCAGCTCAGCAGCCTGACATCTGAGGACTCTGCGGTCTATTACTGTGCAATAGACTACTGG	IGHV01-74	unknown	IGHJ04-01*01
Bvax1	3.22984e-05	3	CARGEGDYW	AGTTCAAGAGCAAGGCCACACTGACTGTAGACACATCCTCCAGCACAGCCTACATGCAGCTCAGCAGCCTGACATCTGAGGACTCTGCGGTCTATTACTGTGCAAGAGGGGAAGGTGACTACTGG	IGHV01-55*01	unknown	IGHJ02-01*01
Bvax1	3.22984e-05	3	CARRSYYGSFAYW	AGGCCACATTGACTGTAGACACATCCTCCAGCACAGCCTACATGCAGCTCAGCAGCCTGACATCTGAGGACTCTGCGGTCTATTACTGTGCAAGACGGAGCTACTATGGTTCGTTTGCTTACTGG	IGHV01	IGHD02	IGHJ03-01*01
Bvax1	3.22984e-05	3	CARIQPYAMDYW	GCAAGGCCACATTGACTGTAGACAAGTCCTCCAGCACAGCCTACATGGAGCTCCGCAGCCTGACATCTGAGGACACTGCAGTCTATTACTGTGCAAGGATCCAACCCTATGCTATGGACTACTGG	IGHV01	unknown	IGHJ04-01*01
Bvax1	3.22984e-05	3	CARRAGWDIWFAYW	TCACAATCTCCAAGGATACCTCCAGAAACCAGGTATTCCTCAAGATCACCAGTGTGGACACTGCAGATACTGCCACATACTACTGTGCTCGAAGAGCGGGATGGGACATCTGGTTTGCTTACTGG	IGHV08-12*01	unknown	IGHJ03-01*01
Bvax1	3.22984e-05	3	CARSDYYGSSSFDYW	CACTGACTGCAGAAAAATCCTCCAGCACTGCCTACATGCAGCTCAGCAGCCTGACATCTGAGGACTCTGCTGTCTATTTCTGTGCAAGATCGGATTACTACGGTAGTAGCTCCTTTGACTACTGG	IGHV01-76*01	IGHD01-01*01	IGHJ02-01*01
Bvax1	3.22984e-05	3	CAREYYGSSYAMDYW	CACTGACTGTAGACACATCCTCCAGCACAGCCTACATGCAGCTCAGCAGCCTGACATCTGAGGACTCTGCGGTCTATTACTGTGCAAGAGAATACTACGGTAGTAGCTACGCTATGGACTACTGG	IGHV01-55*01	IGHD01-01*01	IGHJ04-01*01
Bvax1	3.22984e-05	3	CARQLIDYW	AGTTCAAGGACAAGGCCACATTGACTGTAGACAAATCCTCCAGCACAGCCTACATGCAGCTCAGCAGCCTGACATCTGAGGACTCTGCGGTCTATTACTGTGCAAGACAACTAATTGACTACTGG	IGHV01	unknown	unknown
Bvax1	3.22984e-05	3	CAAYYYGSSDWYFDVW	TGACTGTAGACACATCCTCCAGCACAGCCTACATGCAGCTCAGCAGCCTGACATCTGAGGACTCTGCGGTCTATTACTGTGCGGCATATTACTACGGTAGTAGTGACTGGTACTTCGATGTCTGG	IGHV01	IGHD01-01*01	IGHJ01-01*01
Bvax1	3.22984e-05	3	CARDSSGYAWFAYW	CCACTATAACTGCAGACACATCCTCCAACACAGCCTACCTGCAGCTCAGCAGCCTGACATCTGAGGACACTGCCATCTATTACTGTGCTAGGGACAGCTCAGGCTACGCCTGGTTTGCTTACTGG	IGHV14-03*01	IGHD03-02*02	IGHJ03-01*01
Bvax1	3.22984e-05	3	CARSGLLHWFAYW	GGTTTGCCTTCTCTTTGGAAACCTCTGCCAGCACTGCCTATTTGCAGATCAACAACCTCAAAAATGAGGACACGGCTACATATTTCTGTGCAAGATCGGGGTTACTACACTGGTTTGCTTACTGG	IGHV09-03*01	IGHD02-03*01	IGHJ03-01*01
Bvax1	3.22984e-05	3	CAKDDYDGFAYW	CCAGACTGAGCATCACCAAGGACAACTCCAAGAGCCAAGTTTTCTTTAAAATGAACAGTCTGCAAGCTGATGACACTGCCATATACTACTGTGCCAAGGATGATTACGACGGATTTGCTTACTGG	IGHV02	IGHD02	IGHJ03-01*01
Bvax1	3.22984e-05	3	CAGDRYGYYGFDVW	TCTCCATTACTAGAGAAACGTCAAAGAACCAGTTCTTCCTCCAATTGAACTCTGTGACCACAGAGGACACAGCCATGTATTACTGTGCAGGAGACAGATATGGTTACTACGGGTTCGATGTCTGG	IGHV12-03*01	IGHD02-03*01	IGHJ01-01*01
Bvax1	3.22984e-05	3	CARWGYGSNWYFDVW	CATTGACTGTAGACAAGTCCTCCAGCACAGCCTACATGGAGCTCCGCAGCCTGACATCTGAGGACACTGCAGTCTATTACTGTGCAAGATGGGGCTACGGTAGTAACTGGTACTTCGATGTCTGG	IGHV01	IGHD01-01*01	IGHJ01-01*01
Bvax1	3.22984e-05	3	CARSHYYGSSSWFAYW	TCTCTTTGGAAACCTCTGCCAGCACTGCCTATTTGCAGATCAACAACCTCAAAAATGAGGACACGGCTACATATTTCTGTGCAAGATCCCATTACTACGGTAGTAGCTCCTGGTTTGCTTACTGG	IGHV09-03*01	IGHD01-01*01	IGHJ03-01*01
Bvax1	3.22984e-05	3	CARGRSSYPYWYFDVW	TCTCCAGAGACAATGCCAAGAACACCCTGTTCCTGCAAATGACCAGTCTGAGGTCTGAGGACACGGCCATGTATTACTGTGCAAGGGGACGTAGTAGCTACCCCTACTGGTACTTCGATGTCTGG	IGHV05-17*01	IGHD01-01*01	IGHJ01-01*01
Bvax1	3.22984e-05	3	CARSRWDYDYAMDYW	CACTGACTGTAGACAAATCCTCCAGCACAGCCTACATGCAACTCAGCAGCCTGACATCTGAGGACTCTGCGGTCTATTACTGTGCAAGATCGCGGTGGGATTATGATTATGCTATGGACTACTGG	IGHV01-64*01	unknown	IGHJ04-01*01
Bvax1	3.22984e-05	3	CASGSSYDYW	TCAAAAATCGAATCTCCATCACTCGTGACACATCTAAGAACCAGTTTTTCCTGAAGTTGAATTCTGTGACTACTGAGGACACAGCCACATATTACTGTGCATCAGGTAGTAGCTACGACTACTGG	IGHV03-06*01	IGHD01-01*01	unknown
Bvax1	3.22984e-05	3	CARERGLSPDVW	ATCGAATCTCCATCACTCGTGACACATCTAAGAACCAGTTTTTCCTGAAGTTGAATTCTGTGACTACTGAGGACACAGCCACATATTACTGTGCAAGAGAGAGAGGATTATCCCCCGATGTCTGG	IGHV03-06*01	unknown	IGHJ01-01*01
Bvax1	3.22984e-05	3	CARRGPPYYFDYW	AGGCCACATTGACTGTAGACAAATCCTCCAGCACAGCCTACATGCAGCTCAAGAGCCTGACATCTGAGGACTCTGCAGTCTATTACTGTGCAAGAAGGGGTCCACCCTACTACTTTGACTACTGG	IGHV01-42*01	unknown	IGHJ02-01*01
Bvax1	3.22984e-05	3	CARGRTGTSLDYW	AGGCCACATTGACTGTAGACACATCCTCCAGCACAGCCTACATGCAGCTCAGCAGCCTGACATCTGAGGACTCTGCGGTCTATTACTGTGCAAGAGGGAGAACTGGGACGTCCCTTGACTACTGG	IGHV01	IGHD04-01	IGHJ02-01*01
Bvax1	3.22984e-05	3	CTYYDYEGYW	TGAAAGGGAGGTTCACCATCTCAAGAGATGATTCCAAAAGTAGTGTCTACCTGCAAATGAACAACTTAAGGGCTGAAGACACTGGAATTTATTACTGCACATACTATGATTACGAGGGCTACTGG	IGHV06-03*01	IGHD02	IGHJ04-01*01
Bvax1	3.22984e-05	3	CARWRTGTVDYW	GCAAGGCCACACTGACTGTAGACACATCCTCCAGCACAGCCTACATGCAGCTCAGCAGCCTGACATCTGAGGACTCTGCGGTCTATTACTGTGCAAGATGGAGAACTGGGACGGTTGACTACTGG	IGHV01-55*01	IGHD04-01	IGHJ02-01*01
Bvax1	3.22984e-05	3	CAGSSLDYW	AGTTCAAGGGCAAGGCCACATTCACTGCAGATACATCCTCCAACACAGCCTACATGCAACTCAGCAGCCTGACAACTGAGGACTCTGCCATCTATTACTGTGCGGGTAGTAGCCTTGACTACTGG	IGHV01-09*01	IGHD01-01*01	IGHJ02-01*01
Bvax1	3.22984e-05	3	CARGGDYMVTTTGFAYW	CTGTTGACAAGTCCTCCAGCACAGCCTACATGGAGCTCAACAGCCTGACATCTGAGGACTCTGCAGTCTATTACTGTGCAAGAGGAGGGGACTATATGGTTACGACGACGGGGTTTGCTTACTGG	IGHV01-19*01	IGHD02	IGHJ03-01*01
Bvax1	3.22984e-05	3	CARSRGYSNYVHFDVW	TGACTGTAGACACATCCTCCAGCACAGCCTACATGCAGCTCAGCAGCCTGACATCTGAGGACTCTGCGGTCTATTACTGTGCAAGATCGAGGGGTTATAGTAACTACGTGCACTTCGATGTCTGG	IGHV01	IGHD02	IGHJ01-01*01
Bvax1	3.22984e-05	3	CARAEVANYFDYW	GAATCTCCATCACTCGTGACACATCTAAGAACCAGTTTTTCCTGAAGTTGAATTCTGTGACTACTGAGGACACAGCCACATATTACTGTGCAAGAGCGGAGGTGGCAAATTACTTTGACTACTGG	IGHV03-06*01	unknown	IGHJ02-01*01
Bvax1	3.22984e-05	3	CARRDYDDAMDYW	AGGCCACATTGACTGCAGACAAATCCTCCAGCACAGCCTACATGCAGCTCAACAGCCTGACATCTGAGGACTCTGCAGTCTATTTCTGTGCAAGACGGGATTACGACGATGCTATGGACTACTGG	IGHV01-78*01	unknown	IGHJ04-01*01
Bvax1	3.22984e-05	3	CARWSNHAMDYW	GCCGGCTCACAATCTCCAAGGATACCTCCAGAAACCAGGTATTCCTCAAGATCACCAGTGTGGACACTGCAGATACTGCCACATACTACTGTGCTCGATGGAGTAACCACGCTATGGACTACTGG	IGHV08-12*01	unknown	IGHJ04-01*01
Bvax1	3.22984e-05	3	CAGQLRLHGFAYW	AGGCCACACTGACTGTAGACAAATCCTCCAGCACAGCCTACATGCAACTCAGCAGCCTGACATCTGAGGACTCTGCGGTCTATTACTGTGCAGGACAGCTCAGGCTACATGGGTTTGCTTACTGG	IGHV01-64*01	IGHD03-02*02	IGHJ03-01*01
Bvax1	3.22984e-05	3	CAHRGESTVTWFAYW	CAATCTCCAAGGATACCTCCAACAACCATGTTTTCCTCAAGATCACCAGTGAGGACACTGAAGATTCTGCCACATACTACTGTGCTCACAGGGGAGAGTCTACCGTGACCTGGTTTGCTTACTGG	IGHV08-07*01	unknown	IGHJ03-01*01
Bvax1	3.22984e-05	3	CLRRFDYW	CATCCATAAAGGATCGATTCACTATCTTCAGAGACAATGACAAGAGCACCCTGTACCTGCAGATGAGCAATGTGCGATCGGAGGACACAGCCACGTATTTCTGTCTTAGACGCTTTGACTACTGG	IGHV11-02*01	unknown	IGHJ02-01*01
Bvax1	3.22984e-05	3	CAMGYWDNYFDYW	AGGCCACATTGACTGTAGACAAATCCTCCAGCACAGCCTACATGCAGCTCAGCAGCCTGACATCTGAGGACTCTGCGGTCTATTACTGTGCAATGGGGTACTGGGACAACTACTTTGACTACTGG	IGHV01-74	IGHD04-01	IGHJ02-01*01
Bvax1	3.22984e-05	3	CARIPYGNYESYWYFDVW	CAGATACATCCTCCAACACAGCCTACATGCAACTCAGCAGCCTGACAACTGAGGACTCTGCCATCTATTACTGTGCAAGAATTCCCTATGGTAACTACGAGAGCTACTGGTACTTCGATGTCTGG	IGHV01-09*01	IGHD02	IGHJ01-01*01
Bvax1	3.22984e-05	3	CARMGWSYYYAMDYW	CAATCTCCAAGGATACCTCCAAAAACCAGGTATTCCTCAAGATCGCCAATGTGGACACTGCAGATACTGCCACATACTACTGTGCTCGAATGGGGTGGTCATATTACTATGCTATGGACTACTGG	IGHV08-08*01	unknown	IGHJ04-01*01
Bvax1	3.22984e-05	3	CTRMRGAMDYW	AGGGCAAGGCCAAACTGACTGCAGTCACATCCGCCAGCACTGCCTACATGGAGCTCAGCAGCCTGACAAATGAGGACTCTGCGGTCTATTACTGTACAAGAATGAGGGGGGCTATGGACTACTGG	IGHV01-05*01	unknown	IGHJ04-01*01
Bvax1	3.22984e-05	3	CARWGGTTVDVW	GCAAGGCCACACTGACTGTAGACAAACCCTCCAGCACAGCCTACATGCAGCTCAGCAGCCTGACATCTGAGGACTCTGCGGTCTATTATTGTGCAAGATGGGGGGGTACTACGGTCGATGTCTGG	IGHV01-72*01	IGHD01	IGHJ01-01*01
Bvax1	3.22984e-05	3	CARPYYYGSMDYW	GATTCACCATCTCCAGAGACAATGCCAAGAACACCCTGTTCCTGCAAATGACCAGTCTGAGGTCTGAGGACACGGCCATGTATTACTGTGCAAGGCCTTATTACTACGGTAGTATGGACTACTGG	IGHV05-17*01	IGHD01-01*01	IGHJ04-01*01
Bvax1	3.22984e-05	3	CARGARWYFDVW	GCAAGGCCACACTGACTGTAGACAAATCCTCCAGCACAGCCTACATGCAACTCAGCAGCCTGACATCTGAGGACTCTGCGGTCTATTACTGTGCAAGAGGGGCCAGGTGGTACTTCGATGTCTGG	IGHV01-64*01	unknown	IGHJ01-01*01
Bvax1	3.22984e-05	3	CALGYYNYW	AATTCCAGGGCAAGGCCACTATAACAGCAGACACATCCTCCAACACAGCCTACCTGCAGCTCAGCAGCCTGACATCTGAGGACACTGCCGTCTATTACTGTGCTCTTGGTTACTACAACTACTGG	IGHV14-02*01	IGHD02-03*01	unknown
Bvax1	3.22984e-05	3	CARGGSPDYW	TCAAGAGCAAGGCCACACTGACTGTAGACACATCCTCCAGCACAGCCTACATGCAGCTCAGCAGCCTGACATCTGAGGACTCTGCGGTCTATTACTGTGCAAGAGGGGGTAGTCCTGACTACTGG	IGHV01-55*01	unknown	IGHJ02-01*01
Bvax1	3.22984e-05	3	CARIYDGYYIYAMDYW	TGACTGTAGACAAGTCCTCCAGCACAGCCTACATGGAGCTCCGCAGCCTGACATCTGAGGACTCTGCAGTCTATTACTGTGCAAGGATCTATGATGGTTACTACATCTATGCTATGGACTACTGG	IGHV01	IGHD02-03*01	IGHJ04-01*01
Bvax1	3.22984e-05	3	CARDWDYW	AGAAGTTCAAGAGCAAGGCCACACTGACTGTAGACAAATCCTCCAGCACAGCCTACATGCAGCTCAGCAGCCTGACATCTGAGGACTCTGCGGTCTATTATTGTGCAAGAGACTGGGACTACTGG	IGHV01-53*01	unknown	IGHJ04-01*01
Bvax1	3.22984e-05	3	CARGIYGNYVYFDVW	CATTGACTGTAGACACATCCTCCAGCACAGCCTACATGCAGCTCAGCAGCCTGACATCTGAGGACTCTGCGGTCTATTACTGTGCAAGAGGGATATATGGTAACTACGTGTACTTCGATGTCTGG	IGHV01	IGHD02	IGHJ01-01*01
Bvax1	3.22984e-05	3	CARGAMDYW	AGTTCAAGGGCAAGGCCACATTAACTGTAGACAAGTCATCCAGCACAGCCTACATGCAGCTCAAGAGCCTGACATCTGAGGACTCTGCTGTCTATTACTGTGCAAGAGGAGCTATGGACTACTGG	IGHV01-43*01	unknown	IGHJ04-01*01
Bvax1	3.22984e-05	3	CARSGDYDAAAWFAYW	TGACTGTAGACAAACCCTCCAGCACAGCCTACATGCAGCTCAGCAGCCTGACATCTGAGGACTCTGCGGTCTATTATTGTGCAAGATCGGGGGATTACGACGCCGCGGCCTGGTTTGCTTACTGG	IGHV01-72*01	IGHD02	IGHJ03-01*01
Bvax1	3.22984e-05	3	CAGIYYGNPYWYFDVW	TGACTGTAGACAAACCCTCCAGCACAGCCTACATGCAGCTCAGCAGCCTGACATCTGAGGACTCTGCGGTCTATTATTGTGCCGGCATCTACTATGGTAACCCATACTGGTACTTCGATGTCTGG	IGHV01-72*01	IGHD02	IGHJ01-01*01
Bvax1	3.22984e-05	3	CARSMNDGYYWFAYW	CATTGACTGTAGACACATCCTCCAGCACAGCCTACATGCAGCTCAGCAGCCTGACATCTGAGGACTCTGCGGTCTATTACTGTGCAAGATCGATGAATGATGGTTACTACTGGTTTGCTTACTGG	IGHV01	IGHD02-03*01	IGHJ03-01*01
Bvax1	3.22984e-05	3	CARGLWLRREGTWFAYW	CTGTAGACAAATCCTCCAGCACAGCCTACATGCAGCTCAGCAGCCTGACATCTGAGGACTCTGCGGTCTATTACTGTGCAAGAGGACTATGGTTACGACGTGAGGGGACCTGGTTTGCTTACTGG	IGHV01	IGHD02	IGHJ03-01*01
Bvax1	3.22984e-05	3	CAGSSYSHWYFDVW	CCACATTGACTGTAAACAAGTCCTCCAGCACAGCCTACATGGAGCTCCGCAGCCTGACATCGGAGGATTCTGCAGTCTATTACTGTGCAGGTAGTAGCTACTCCCACTGGTACTTCGATGTCTGG	IGHV01-22*01	IGHD01-01*01	IGHJ01-01*01
Bvax1	3.22984e-05	3	CARPYYGSSYNWYFDVW	CTGTAGACAAATCCTCCAGCACAGCCTACATGCAGCTCAGCAGCCTGACATCTGAGGACTCTGCGGTCTATTACTGTGCAAGACCCTACTACGGTAGTAGCTACAACTGGTACTTCGATGTCTGG	IGHV01	IGHD01-01*01	IGHJ01-01*01
Bvax1	3.22984e-05	3	CAPLLGRGYFDVW	AGGCCACATTGACTGTAGACAAATCCTCCAGCACAGCCTACATGCAGCTCAAGAGCCTGACATCTGAGGACTCTGCAGTCTATTACTGTGCACCCCTTCTGGGACGCGGGTACTTCGATGTCTGG	IGHV01-42*01	unknown	IGHJ01-01*01
Bvax1	3.22984e-05	3	CARETPYAMDYW	GCAAGGCCACATTGACTGTAAACAAGTCCTCCAGCACAGCCTACATGGAGCTCCGCAGCCTGACATCGGAGGATTCTGCAGTCTATTACTGTGCAAGAGAGACCCCCTATGCTATGGACTACTGG	IGHV01-22*01	unknown	IGHJ04-01*01
Bvax1	3.22984e-05	3	CARDHAMDYW	TAAAGGGCCGATTCACCATCTCCAGAGACAATGCCAAGAACAACCTGTACCTGCAAATGAGCCATCTGAAGTCTGAGGACACAGCCATGTATTACTGTGCAAGAGACCATGCTATGGACTACTGG	IGHV05-04*01	unknown	IGHJ04-01*01
Bvax1	3.22984e-05	3	CARSDGYYWYFDVW	CCACACTGACTGCAGACAAATCCTCCAGCACAGCCTACATGCAACTCAGCAGCCTGACATCTGAGGACTCTGCGGTCTACTTCTGTGCAAGATCTGATGGTTACTACTGGTACTTCGATGTCTGG	IGHV01-82*01	IGHD02-03*01	IGHJ01-01*01
Bvax1	3.22984e-05	3	CANSWYFDVW	TCAAGGGCAAGGCCACATTGACTGTTGACAAGTCCTCCAGCACAGCCTACATGGAGCTCAACAGCCTGACATCTGAGGACTCTGCAGTCTATTACTGTGCAAACTCTTGGTACTTCGATGTCTGG	IGHV01-19*01	unknown	IGHJ01-01*01
Bvax1	3.22984e-05	3	CARTYFDVW	AGTTCAAGAGCAAGGCCACACTGACTGTAGACAAACCCTCCAGCACAGCCTACATGCAGCTCAGCAGCCTGACATCTGAGGACTCTGCGGTCTATTATTGTGCAAGAACCTACTTCGATGTCTGG	IGHV01-72*01	unknown	IGHJ01-01*01
Bvax1	3.22984e-05	3	CASIYDGYWYAMDYW	CCATCACTCGTGACACATCTAAGAACCAGTTTTTCCTGAAGTTGAATTCTGTGACTACTGAGGACACAGCCACATATTACTGTGCAAGTATCTATGATGGTTACTGGTATGCTATGGACTACTGG	IGHV03-06*01	IGHD02-03*01	IGHJ04-01*01
Bvax1	3.22984e-05	3	CARDYDGAYW	TCAAGAGCAAGGCCACACTGACTGTAGACAAATCCTCCAGCACAGCCTACATGCAGCTCAGCAGCCTGACATCTGAGGACTCTGCGGTCTATTATTGTGCAAGGGACTACGATGGTGCTTACTGG	IGHV01-53*01	unknown	IGHJ03-01*01
Bvax1	3.22984e-05	3	CARERPPDWYFDVW	CCACATTGACTGTAAACAAGTCCTCCAGCACAGCCTACATGGAGCTCCGCAGCCTGACATCGGAGGATTCTGCAGTCTATTACTGTGCAAGAGAGAGGCCCCCCGACTGGTACTTCGATGTCTGG	IGHV01-22*01	unknown	IGHJ01-01*01
Bvax1	3.22984e-05	3	CARGIYYARYWYFDVW	TCACTGCAGATACATCCTCCAACACAGCCTACATGCAACTCAGCAGCCTGACAACTGAGGACTCTGCCATCTATTACTGTGCAAGAGGGATCTACTATGCCCGCTACTGGTACTTCGATGTCTGG	IGHV01-09*01	IGHD02	IGHJ01-01*01
Bvax1	3.22984e-05	3	CTRENDSYYYGSSYDAMDYW	ATGCCAGGAACACCCTGTACCTGCAAATGAGCAGTCTGAAGTCTGAGGACACAGCCATGTATTACTGTACAAGAGAGAACGATTCCTATTACTACGGTAGTAGCTACGATGCTATGGACTACTGG	IGHV05-09-1*01	IGHD01-01*01	IGHJ04-01*01
Bvax1	3.22984e-05	3	CARWGYYGSSYAMDYW	TCTCTTTGGAAACCTCTGCCAGCACTGCCTATTTGCAGATCAACAACCTCAAAAATGAGGACACGGCTACATATTTCTGTGCAAGATGGGGGTACTACGGTAGTAGTTATGCTATGGACTACTGG	IGHV09-03*01	IGHD01-01*01	IGHJ04-01*01
Bvax1	3.22984e-05	3	CAKGWSVHWYFDVW	TGAGCATCAGCAAGGATAACTCCAAGAGCCAAGTTTTCTTAAAACTGAACAGTCTGCAAACTGATGACACAGCCACGTACTACTGTGCCAAAGGGTGGTCCGTTCACTGGTACTTCGATGTCTGG	IGHV02-03*01	unknown	IGHJ01-01*01
Bvax1	3.22984e-05	3	CARLDDYGDW	TCAAGGGACGGTTTGCCTTCTCTTTGGAAACCTCTGCCAGCACTGCCTATTTGCAGATCAACAACCTCAAAAATGAGGACACGGCTACATATTTCTGTGCAAGATTGGATGATTACGGGGACTGG	IGHV09-03*01	IGHD02	unknown
Bvax1	3.22984e-05	3	CAREGGSDYYGSSSNW	TGACTGCAGACAAATCCTCCAGCACAGCGTACATGGAGCTCCGCAGCCTGACATCTGAGGACTCTGCGGTCTATTTCTGTGCAAGAGAGGGAGGGTCCGATTACTACGGTAGTAGCTCCAACTGG	IGHV01-81*01	IGHD01-01*01	unknown
Bvax1	3.22984e-05	3	CARRVRAWFAYW	GCAAGGCCACATTGACTGTAGACACATCCTCCAGCACAGCCTACATGCAGCTCAGCAGCCTGACATCTGAGGACTCTGCGGTCTATTACTGTGCAAGAAGGGTACGGGCCTGGTTTGCTTACTGG	IGHV01	unknown	IGHJ03-01*01
Bvax1	3.22984e-05	3	CARWGVLPRGFAYW	CCACATTGACTGCAGACAAATCCTCCAGCACAGCCTACATGCAGCTCAACAGCCTGACATCTGAGGACTCTGCAGTCTATTTCTGTGCAAGATGGGGGGTTCTACCACGAGGGTTTGCTTACTGG	IGHV01-78*01	unknown	IGHJ03-01*01
Bvax1	3.22984e-05	3	CARGGNDGFAYW	ACAAGGCCACATTGACTGCAGACAAATCCTCCAGCACAGCCTACATGCAACTGAGCAGCCTGACATCTGAGGACTCTGCAGTCTATTACTGTGCAAGAGGGGGAAACGACGGGTTTGCTTACTGG	IGHV01-04*01	unknown	IGHJ03-01*01
Bvax1	3.22984e-05	3	CAGDFDYW	AGAAGTTCAAGGGCAAGGCCACATTGACTGTTGACAAGTCCTCCAGCACAGCCTACATGGAGCTCAACAGCCTGACATCTGAGGACTCTGCAGTCTATTACTGTGCAGGGGACTTTGACTACTGG	IGHV01-19*01	unknown	IGHJ02-01*01
Bvax1	3.22984e-05	3	CARGFMDYW	AGTTCAAGGCCAAGGCCACATTGACTGTAGACAAGTCCTCCAGCACAGCCTACATGCAGCTCAAGAGCCTGACATCTGAGGACTCTGTAGTCTATTACTGTGCAAGAGGCTTTATGGACTACTGG	IGHV01-42*01	unknown	IGHJ04-01*01
Bvax1	3.22984e-05	3	CARYDGNYWYFDVW	TCTCCATAACTCGAGACACATCCAAGAACCAGTATTACCTGCAGTTGAATTCTGTGACTACTGAGGACACAGCCACATATTACTGTGCAAGATATGATGGTAACTACTGGTACTTCGATGTCTGG	IGHV03-08*01	unknown	IGHJ01-01*01
Bvax1	3.22984e-05	3	CASRIGAYW	AGTTCAAGGGCAAGGCCACATTCACTGCAGATACATCCTCCAACACAGCCTACATGCAACTCAGCAGCCTGACAACTGAGGACTCTGCCATCTATTACTGTGCAAGTAGGATCGGGGCTTACTGG	IGHV01-09*01	unknown	IGHJ03-01*01
Bvax1	3.22984e-05	3	CAKLYSNYHYW	TATCCAGACTGAGCATCAGCAAGGATAACTCCAAGAGCCAAGTTTTCTTAAAACTGAACAGTCTGCAAACTGATGACACAGCCACGTACTACTGTGCCAAACTCTATAGTAACTACCACTACTGG	IGHV02-03*01	IGHD02	unknown
Bvax1	3.22984e-05	3	CARGLTRGFAYW	GCAAGGCCACACTTACTGTAGACAAATCCTCCAGCACAGCCTACATGTTGCTCAGCAGCCTGACCTCTGAGGACTCTGCGGTCTATTTCTGTGCAAGAGGCCTCACTAGGGGGTTTGCTTACTGG	IGHV01-75*01	unknown	IGHJ03-01*01
Bvax1	3.22984e-05	3	CARIAPSRLGAMDYW	CAATCTCCAAGGATACCTCCAAAAACCAGGTATTCCTCAAGATCGCCAATGTGGACACTGCAGATACTGCCACATACTACTGTGCTCGAATAGCCCCATCCCGATTGGGGGCTATGGACTACTGG	IGHV08-08*01	unknown	IGHJ04-01*01
Bvax1	3.22984e-05	3	CARRTYYSAMGYAMDYW	CTGTAGACAAATCCTCCAGCACAGCCTACATGCAGCTCAGCAGCCTGACATCTGAGGACTCTGCGGTCTATTACTGTGCAAGAAGAACTTACTATAGTGCTATGGGGTATGCTATGGACTACTGG	IGHV01	IGHD02-12*01	IGHJ04-01*01
Bvax1	3.22984e-05	3	CARYGLW	ACCAGAAGTTCAAGGCCAAGGCCACATTGACTGTAGACAAATCCTCCAGCACAGCCTACATGCAGCTCAAGAGCCTGACATCTGAGGACTCTGCAGTCTATTACTGTGCAAGATATGGTCTCTGG	IGHV01-42*01	unknown	IGHJ01-01*01
Bvax1	3.22984e-05	3	CTGGDKMDYW	TGAAAGGGAGGTTCACCATCTCAAGAGATGATTCCAAAAGTAGTGTCTACCTGCAAATGAACAACTTAAGGGCTGAAGACACTGGAATTTATTACTGCACAGGCGGTGATAAGATGGACTACTGG	IGHV06-03*01	unknown	IGHJ04-01*01
Bvax1	3.22984e-05	3	CAGLLLRGW	AGTTCAAGAGCAAGGCCACACTGACTGTAGACAAACCCTCCAGCACAGCCTACATGCAGCTCAGCAGCCTGACATCTGAGGACTCTGCGGTCTATTATTGTGCAGGCTTATTACTACGGGGCTGG	IGHV01-72*01	IGHD01-01*01	IGHJ01-01*01
Bvax1	3.22984e-05	3	CAREGGDYFDYW	ACAAGGCCACATTGACTGTAGACAAATCCTCCAGCACAGCCTACATGCAGCTCAGCAGCCTGACATCTGAGGACTCTGCGGTCTATTACTGTGCAAGAGAGGGCGGAGACTACTTTGACTACTGG	IGHV01	unknown	IGHJ02-01*01
Bvax1	3.22984e-05	3	CARGGKGDYW	TCAAGGGCAAGGCCACATTGACTGTAGACACATCCTCCAGCACAGCCTACATGCAGCTCAGCAGCCTGACATCTGAGGACTCTGCGGTCTATTACTGTGCAAGAGGGGGGAAGGGTGACTACTGG	IGHV01	unknown	IGHJ02-01*01
Bvax1	3.22984e-05	3	CARSYYYGRDAMDYW	CACTGACTGTAGACAAACCCTCCAGCACAGCCTACATGCAGCTCAGCAGCCTGACATCTGAGGACTCTGCGGTCTATTATTGTGCAAGATCTTATTACTACGGTAGGGATGCTATGGACTACTGG	IGHV01-72*01	IGHD01-01*01	IGHJ04-01*01
Bvax1	3.22984e-05	3	CARGSNNYFDYW	GCAAGGCCACACTGACTGTAGACAAACCCTCCAGCACAGCCTACATGCAGCTCAGCAGCCTGACATCTGAGGACTCTGCGGTCTATTATTGTGCAAGAGGGAGTAACAACTACTTTGACTACTGG	IGHV01-72*01	unknown	IGHJ02-01*01
Bvax1	3.22984e-05	3	CTSSFFAYW	CTGTGAAAGGGAGGTTCACCATCTCAAGAGATGATTCCAAAAGTAGTGTCTACCTGCAAATGAACAACTTAAGGGCTGAAGACACTGGAATTTATTACTGCACGAGTAGCTTTTTTGCTTACTGG	IGHV06-03*01	unknown	IGHJ03-01*01
Bvax1	3.22984e-05	3	CARYDYGFYAMDYW	TGAGCATCAGCAAGGACAATTCCAAGAGCCAAGTTTTCTTTAAAATGAACAGTCTGCAAGCTGATGACACAGCCATATATTACTGTGCCAGATATGATTACGGTTTCTATGCTATGGACTACTGG	IGHV02-02*01	IGHD02	IGHJ04-01*01
Bvax1	3.22984e-05	3	CVGSGSPWFAYW	ACAGATTCACCATCTCCAGAGATGATTCACAAAGCATGCTCTATCTGCAAATGAACAACCTGAAAACTGAGGACACAGCCATGTATTACTGTGTGGGGTCCGGTAGTCCCTGGTTTGCTTACTGG	IGHV10-03*01	unknown	IGHJ03-01*01
Bvax1	3.22984e-05	3	CARGLLLDMDYW	GTCGAATCTCCATCACTCATGACACATCTAAGAACCATTTCTTCCTGAAGTTGAATTCTGTGACTACTGAGGACACAGCCACATATTACTGTGCAAGAGGTCTCCTACTCGATATGGACTACTGG	IGHV03-01*01	unknown	IGHJ04-01*01
Bvax1	3.22984e-05	3	CAASSWYFDVW	AGGGCAAGGCCACATTGACTGTAGACAAGTCCTCCAGCACAGCCTACATGGAGCTCCGCAGCCTGACATCTGAGGACACTGCAGTCTATTACTGTGCAGCTAGTAGCTGGTACTTCGATGTCTGG	IGHV01	unknown	IGHJ01-01*01
Bvax1	3.22984e-05	3	CVRGNSLDYW	TGAAAGACAGATTCACCATCTCCAGAGATGATTCACAAAGCATGCTCTATCTGCAAATGAACAACCTGAAAACTGAGGACACAGCCATGTATTACTGTGTGAGAGGGAACTCACTTGACTACTGG	IGHV10-03*01	unknown	IGHJ02-01*01
Bvax1	3.22984e-05	3	CARGGLLYYAMDYW	TGAGCATCAGCAAGGACAATTCCAAGAGCCAAGTTTTCTTTAAAATGAACAGTCTGCAAGCTGATGACACAGCCATATATTACTGTGCCAGAGGGGGACTATTGTACTATGCTATGGACTACTGG	IGHV02-02*01	unknown	IGHJ04-01*01
Bvax1	3.22984e-05	3	CAGLSHLDAMDYW	GGCTCACAATCTCCAAGGATACCTCCAGAAACCAGGTATTCCTCAAGATCACCAGTGTGGACACTGCAGATACTGCCACATACTACTGTGCTGGCCTATCCCATCTAGATGCTATGGACTACTGG	IGHV08-12*01	unknown	IGHJ04-01*01
Bvax1	3.22984e-05	3	CARQLRLRCAMDYW	CCACACTGACTGTAGACACATCCTCCAGCACAGCCTACATGCAGCTCAGCAGCCTGACATCTGAGGACTCTGCGGTCTATTACTGTGCAAGACAGCTCAGGCTACGGTGTGCTATGGACTACTGG	IGHV01-55*01	IGHD03-02*02	IGHJ04-01*01
Bvax1	3.22984e-05	3	CSSGLRLFAYW	AAGGCAGATTCGCCATTTCAAGAGATGATTCAAAAAGCAGTGTCTACCTAGAGATGAACAGATTAAGAGAGGAAGACACTGCCACTTATTTTTGTAGTAGTGGATTACGACTGTTTGCTTACTGG	IGHV13-02*01	IGHD02	IGHJ03-01*01
Bvax1	3.22984e-05	3	CANLRREWYFDVW	AGGCCACATTGACTGTAGACAAATCCTCCAGCACAGCCTACATGCAGCTCAAGAGCCTGACATCTGAGGACTCTGCAGTCTATTACTGTGCAAATTTACGACGGGAGTGGTACTTCGATGTCTGG	IGHV01-42*01	unknown	IGHJ01-01*01
Bvax1	3.22984e-05	3	CARWRNYFDYW	AGGCCAAGGCCACATTGACTGTAGACAAATCCTCCAGCACAGCCTACATGCAGCTCAAGAGCCTGACATCTGAGGACTCTGCAGTCTATTACTGTGCAAGATGGAGGAACTACTTTGACTACTGG	IGHV01-42*01	unknown	IGHJ02-01*01
Bvax1	3.22984e-05	3	CARNWRYYFDYW	CCAGACTGAGCATCAGCAAGGACAATTCCAAGAGCCAAGTTTTCTTTAAAATGAACAGTCTGCAAGCTGATGACACAGCCATATATTACTGTGCCAGAAATTGGAGGTACTACTTTGACTACTGG	IGHV02-02*01	unknown	IGHJ02-01*01
Bvax1	3.22984e-05	3	CAIRTGFAYW	TCAAGGACAAGGCCACATTGACTGTAGACAAATCCTCCAGCACAGCCTACATGCAGCTCAGCAGCCTGACATCTGAGGACTCTGCGGTCTATTACTGTGCAATCCGAACTGGGTTTGCTTACTGG	IGHV01	unknown	IGHJ03-01*01
Bvax1	3.22984e-05	3	CARFTTVVATGYFDYW	TAACTGCAGACACATCCTCCAACACAGCCTACCTGCAGCTCAGCAGCCTGACATCTGAGGACACTGCCATCTATTACTGTGCTAGATTTACTACGGTAGTAGCTACGGGGTACTTTGACTACTGG	IGHV14-03*01	IGHD01-01*01	IGHJ02-01*01
Bvax1	3.22984e-05	3	CTKGAGFAYW	TCCAGGGCAAGGCCACTATAACAGCAGACACATCCTCCAACACAGCCTACCTGCAGCTCAGCAGCCTGACATCTGAGGACACTGCCGTCTATTACTGTACTAAGGGGGCTGGGTTTGCTTACTGG	IGHV14-04*01	unknown	IGHJ03-01*01
Bvax1	3.22984e-05	3	CARWGSSYDAYW	GACGGTTTGCCTTCTCTTTGGAAACCTCTGCCAGCACTGCCTATTTGCAGATCAACAACCTCAAAAATGAGGACACGGCTACATATTTCTGTGCAAGATGGGGAAGTAGCTACGATGCTTACTGG	IGHV09-03*01	IGHD01-01*01	IGHJ03-01*01
Bvax1	3.22984e-05	3	CAREVEDAMDYW	ACAAGGCCACATTGACTGCAGACAAATCCTCCAGCACAGCCTACATGCAGCTGAGCAGCCTGACATATGAGGACTCTGCAGTCTATTACTGTGCAAGAGAAGTTGAGGATGCTATGGACTACTGG	IGHV01-07*01	unknown	IGHJ04-01*01
Bvax1	3.22984e-05	3	CARLYDGYWGYFDVW	GCATCAGCAAAGACAACTCCAAGAGTCAAGTTTTCTTAAAAATGAACAGTCTGCAAACTGATGACACAGCCAGGTACTACTGTGCCAGACTCTATGATGGTTACTGGGGGTACTTCGATGTCTGG	IGHV02-adap06*01	IGHD02-03*01	IGHJ01-01*01
Bvax1	3.22984e-05	3	CASWEFAYW	AGTTCAAGGGCAAGGCCACATTGACTGTAGACACATCCTCCAGCACAGCCTACATGCAGCTCAGCAGCCTGACATCTGAGGACTCTGCGGTCTATTACTGTGCAAGTTGGGAGTTTGCTTACTGG	IGHV01	unknown	IGHJ03-01*01
Bvax1	3.22984e-05	3	CARLDYYGSSPDYW	TCACCATCTCCAGAGACAATGCCAAGAACAACCTGTACCTGCAAATGAGCCATCTGAAGTCTGAGGACACAGCCATGTATTACTGTGCAAGACTGGATTACTACGGTAGTAGCCCTGACTACTGG	IGHV05-04*01	IGHD01-01*01	IGHJ02-01*01
Bvax1	3.22984e-05	3	CARGLYYSNYLAYW	CCACATTGACTGTAGACAAATCCTCCAGCACAGCCTACATGCAGCTCAGCAGCCTGACATCTGAGGACTCTGCGGTCTATTACTGTGCAAGAGGACTCTACTATAGTAACTACCTCGCTTACTGG	IGHV01	IGHD02	IGHJ03-01*01
Bvax1	3.22984e-05	3	CARFPVYGSSSRFDYW	TTACTGTAGACAAATCCTCCAGCACAGCCTACATGTTGCTCAGCAGCCTGACCTCTGAGGACTCTGCGGTCTATTTCTGTGCAAGATTCCCCGTCTACGGTAGTAGCTCCCGCTTTGACTACTGG	IGHV01-75*01	IGHD01-01*01	IGHJ02-01*01
Bvax1	3.22984e-05	3	CTDWDSHWYFDVW	GGTTCACCATCTCAAGAGATGATTCCAAAAGTAGTGTCTACCTGCAAATGAACAACTTAAGGGCTGAAGACACTGGAATTTATTACTGCACAGACTGGGACTCCCACTGGTACTTCGATGTCTGG	IGHV06-03*01	IGHD04-01	IGHJ01-01*01
Bvax1	3.22984e-05	3	CARWSNYYAMDYW	AGGCCACATTGACTGTAGACACATCCTCCAGCACAGCCTACATGGAGCTAAACAGCCTGACTTCTGAGGACTCTGCGGTCTATTACTGTGCCCGATGGTCCAATTACTATGCTATGGACTACTGG	IGHV01-36*01	unknown	IGHJ04-01*01
Bvax1	3.22984e-05	3	CAKGRGYAMDYW	GCAAGGCCACATTGACTGCAAACACATCCTCGAGCACAGCCTACATGGAACTCAGCAGCCTCACATCTGAGGACTCTGCGGTCTATTACTGTGCGAAAGGGAGGGGCTATGCTATGGACTACTGG	IGHV01-49*01	unknown	IGHJ04-01*01
Bvax1	3.22984e-05	3	CTINYPYWYFDVW	GGTTCACCATCTCAAGAGATGATTCCAAAAGTAGTGTCTACCTGCAAATGAACAACTTAAGGGCTGAAGACACTGGAATTTATTACTGCACAATCAATTACCCCTACTGGTACTTCGATGTCTGG	IGHV06-03*01	unknown	IGHJ01-01*01
Bvax1	3.22984e-05	3	CARSLFAYW	ACTTCAAGGGACGGTTTGCCTTCTCTTTGGAAACCTCTGCCAGCACTGCCTATTTGCAGATCAACAACCTCAAAAATGAGGACACGGCTACATATTTCTGTGCAAGATCCCTTTTTGCTTACTGG	IGHV09-03*01	unknown	IGHJ03-01*01
Bvax1	3.22984e-05	3	CARIDDGYPFAYW	GGCTCACAATCTCCAAGGATACCTCCAAAAACCAGGTATTCCTCAAGATCGCCAATGTTGACACTGCAGATACTGCCACATACTACTGTGCTCGAATAGATGATGGTTACCCCTTTGCTTACTGG	IGHV08-08*01	IGHD02-03*01	IGHJ03-01*01
Bvax1	3.22984e-05	3	CARIADGYTGYFDVW	CAATCTCCAAGGATACCTCCAAAAACCAGGTATTCCTCAAGATCGCCAATGTGGACACTGCAGATACTGCCACATACTACTGTGCTCGAATAGCTGATGGTTACACGGGGTACTTCGATGTCTGG	IGHV08-08*01	IGHD02-03*01	IGHJ01-01*01
Bvax1	3.22984e-05	3	CAKNRGKDYAMDYW	TGAGCATCACCAAGGACAACTCCAAGAGCCAAGTTTTCTTTAAAATGAACAGTCTGCAAGCTGATGACACTGCCATATACTACTGTGCCAAAAATCGCGGTAAGGACTATGCTATGGACTACTGG	IGHV02	unknown	IGHJ04-01*01
Bvax1	3.22984e-05	3	CARRWFAYW	AGTTCAAGGCCAAGGCCACATTGACTGTAGACAAATCCTCCAGCACAGCCTACATGCAGCTCAAGAGCCTGACATCTGAGGACTCTGCAGTCTATTACTGTGCAAGAAGATGGTTTGCTTACTGG	IGHV01-42*01	unknown	IGHJ03-01*01
Bvax1	3.22984e-05	3	CARLWLAYAMDYW	GGCTCACAATCTCCAAGGATACCTCCAGAAACCAGGTATTCCTCAAGATCACCAGTGTGGACACTGCAGATACTGCCACATACTACTGTGCTCGGCTATGGTTAGCCTATGCTATGGACTACTGG	IGHV08-12*01	IGHD02	IGHJ04-01*01
Bvax1	3.22984e-05	3	CARPGTRGYFDVW	GATTCACCATCTCCAGAGACAATGCCAAGAACACCCTGTTCCTGCAAATGACCAGTCTGAGGTCTGAGGACACGGCCATGTATTACTGTGCAAGGCCTGGGACGAGGGGGTACTTCGATGTCTGG	IGHV05-17*01	unknown	IGHJ01-01*01
Bvax1	3.22984e-05	3	CARSRGLLSRYFDVW	CATTGACTGTAGACAAATCCTCCAGCACAGCCTACATGCAGCTCAAGAGCCTGACATCTGAGGACTCTGCAGTCTATTACTGTGCAAGATCAAGGGGATTACTCTCTCGGTACTTCGATGTCTGG	IGHV01-42*01	unknown	IGHJ01-01*01
Bvax1	3.22984e-05	3	CARDYYGNPYAMDYW	CATTGACTGTAAACAAGTCCTCCAGCACAGCCTACATGGAGCTCCGCAGCCTGACATCGGAGGATTCTGCAGTCTATTACTGTGCAAGAGACTACTATGGTAACCCCTATGCTATGGACTACTGG	IGHV01-22*01	IGHD02	IGHJ04-01*01
Bvax1	3.22984e-05	3	CARDYGSSYDYW	GCAAGGCCACATTGACTGTAGACAAGTCCTCCAGCACAGCCTACATGGAGCTCCGCAGCCTGACATCTGAGGACTCTGCAGTCTATTACTGTGCAAGAGACTACGGTAGTAGCTATGACTACTGG	IGHV01	IGHD01-01*01	IGHJ02-01*01
Bvax1	3.22984e-05	3	CARGSYDYW	AGTTCAAGAGCAAGGCCACACTGACTGTAGACACATCCTCCAGCACAGCCTACATGCAGCTCAGCAGCCTGACATCTGAGGACTCTGCGGTCTATTACTGTGCAAGGGGTAGCTACGACTACTGG	IGHV01-55*01	IGHD01-01*02	unknown
Bvax1	3.22984e-05	3	CAITTVVARDWFAYW	CATTGACTGTAGACAAATCCTCCAGCACAGCCTACATGCAGCTCAGCAGCCTGACATCTGAGGACTCTGCGGTCTATTACTGTGCTATTACTACGGTAGTAGCCCGGGACTGGTTTGCTTACTGG	IGHV01	IGHD01-01*01	IGHJ03-01*01
Bvax1	3.22984e-05	3	CASTFYGNYASFAYW	CACTGACTGTAGACAAATCCTCCAGCACAGCCTACATGCAACTCAGCAGCCTGACATCTGAGGACTCTGCGGTCTATTACTGTGCAAGTACCTTCTATGGTAACTACGCCTCGTTTGCTTACTGG	IGHV01-64*01	IGHD02	IGHJ03-01*01
Bvax1	3.22984e-05	3	CARLYYDYLWYFDVW	CTATAACAGCAGACACATCCTCCAACACAGCCTACCTGCAGCTCAGCAGCCTGACATCTGAGGACACTGCCGTCTATTACTGTGCTAGACTCTACTATGATTACCTCTGGTACTTCGATGTCTGG	IGHV14-02*01	IGHD02	IGHJ01-01*01
Bvax1	3.22984e-05	3	CARRGLSRAMDYW	AGGCAACACTGACTGCAGACAAATCCTCCAGCACTGCCTACATGCAGCTCAGCAGCCTGACATCTGAGGACTCTGCGGTCTATTTCTGTGCAAGAAGGGGGCTCTCCCGGGCTATGGACTACTGG	IGHV01-54*01	unknown	IGHJ04-01*01
Bvax1	3.22984e-05	3	CARHGTYYFDYW	GGCGATTCACCATCTCCAGAGACAATGCCAAGAACACCCTGTACCTGCAAATGAGCAGTCTGAAGTCTGAGGACACAGCCATGTATTACTGTGCAAGACACGGAACTTACTACTTTGACTACTGG	IGHV05	unknown	IGHJ02-01*01
Bvax1	3.22984e-05	3	CARDNFLAYW	TCAAGGGACGGTTTGCCTTCTCTTTGGAAACCTCTGCCAGCACTGCCTATTTGCAGATCAACAACCTCAAAAATGAGGACACGGCTACATATTTCTGTGCAAGAGATAATTTCCTTGCTTACTGG	IGHV09-03*01	unknown	IGHJ03-01*01
Bvax1	3.22984e-05	3	CAADGHSGDAMDYW	CCACACTGACTGTAGACACATCCTCCAGCACAGCCTACATGCAGCTCAGCAGCCTGACATCTGAGGACTCTGCGGTCTATTACTGTGCAGCAGATGGCCACTCCGGAGATGCTATGGACTACTGG	IGHV01-55*01	unknown	IGHJ04-01*01
Bvax1	3.22984e-05	3	CVRHGRGSYAMDYW	TCACCATCTCCAGAGATGATTCAGAAAGCATGCTCTATCTGCAAATGAACAACTTGAAAACTGAGGACACAGCCATGTATTACTGTGTGAGACACGGCAGGGGTAGCTATGCTATGGACTACTGG	IGHV10-01*01	unknown	IGHJ04-01*01
Bvax1	3.22984e-05	3	CARCWFAYW	AGTTCAAGGGCAAGGCCACACTGACTGCAGAAAAATCCTCCAGCACTGCCTACATGCAGCTCAGCAGCCTGACATCTGAGGACTCTGCTGTCTATTTCTGTGCAAGATGCTGGTTTGCTTACTGG	IGHV01-76*01	unknown	IGHJ03-01*01
Bvax1	3.22984e-05	3	CATYDGYLDGFAYW	CCACTATAACTGCAGACACATCCTCCAACACAGCCTACCTGCAGCTCAGCAGCCTGACATCTGAGGACACTGCCATCTATTACTGTGCGACCTATGATGGTTACCTCGACGGGTTTGCTTACTGG	IGHV14-03*01	IGHD02-03*01	IGHJ03-01*01
Bvax1	3.22984e-05	3	CTSGTGWFAYW	AAGGGAGGTTCACCATCTCAAGAGATGATTCCAAAAGTAGTGTCTACCTGCAAATGAACAGCTTAAGAGCTGAAGACACTGGCATTTATTACTGTACCTCTGGGACGGGCTGGTTTGCTTACTGG	IGHV06-06*01	unknown	IGHJ03-01*01
Bvax1	3.22984e-05	3	CAFYGNYYW	AATTCCAGGGCAAGGCCACTATAACAGCAGACACATCCTCCAACACAGCCTACCTGCAGCTCAGCAGCCTGACATCTGAGGACACTGCCGTCTATTACTGTGCCTTCTATGGTAACTACTACTGG	IGHV14-02*01	IGHD02	unknown
Bvax1	3.22984e-05	3	CARLFAYW	CATCTCTCAAAAATCGAATCTCCATCACTCGTGACACATCTAAGAACCAGTTTTTCCTGAAGTTGAATTCTGTGACTACTGAGGACACAGCCACATATTACTGTGCAAGACTCTTTGCTTACTGG	IGHV03-06*01	unknown	IGHJ03-01*01
Bvax1	3.22984e-05	3	CVGGNSYYFDYW	GACGGTTTGCCTTCTCTTTGGAGACCTCTGCCAGCACTGCCTATTTGCAGATCAACAACCTCAAAAATGAGGACACGGCTACATATTTCTGTGTAGGGGGTAACTCGTACTACTTTGACTACTGG	IGHV09-01*01	unknown	IGHJ02-01*01
Bvax1	3.22984e-05	3	CAPYDGAYW	CAGTGAAGGGCCGATTCACCATCTCCAGAGACAATGCCAAGAACACCCTGTTCCTGCAAATGACCAGTCTGAGGTCTGAGGACACGGCCATGTATTACTGTGCACCCTACGACGGTGCTTACTGG	IGHV05-17*01	unknown	IGHJ03-01*01
Bvax1	3.22984e-05	3	CARGDYAHNFDYW	AGGCCACACTGACTGTAGACAAATCCTCCAGCACAGCCTACATGCAGCTCAGCAGCCTGACATCTGAAGACTCTGCGGTCTATTTCTGTGCAAGAGGGGACTATGCCCACAACTTTGACTACTGG	IGHV01-12*01	unknown	IGHJ02-01*01
Bvax1	3.22984e-05	3	CARAWWYYFDYW	GTCGGCTCACAATCTCCAAGGATACCTCCAAAAACCAGGTATTCCTCAAGATCGCCAATGTGGACACTGCAGATACTGCCACATACTACTGTGCTCGGGCCTGGTGGTACTACTTTGACTACTGG	IGHV08-08*01	unknown	IGHJ02-01*01
Bvax1	3.22984e-05	3	CARSLRFDYW	TCAAGAGCAAGGCCACACTGACTGTAGACAAACCCTCCAGCACAGCCTACATGCAGCTCAGCAGCCTGACATCTGAGGACTCTGCGGTCTATTATTGTGCAAGGTCACTTCGCTTTGACTACTGG	IGHV01-72*01	unknown	IGHJ02-01*01
Bvax1	3.22984e-05	3	CARKGYSNYVGYFDVW	TGACTGTAGACCAATCTTCCAGCACAGCCTACATGCAGCTCAACAGCCTGACATCTGAGGACTCTGCAGTCTATTACTGTGCAAGAAAGGGGTATAGTAACTACGTGGGGTACTTCGATGTCTGG	IGHV01-39*01	IGHD02	IGHJ01-01*01
Bvax1	3.22984e-05	3	CARQPRVHYFDYW	GATTCACCATCTCCAGAGACAATGCCAAGAACACCCTGTACCTGCAAATGAGCAGTCTGAAGTCTGAGGACACAGCCATGTATTACTGTGCAAGACAGCCAAGGGTTCACTACTTTGACTACTGG	IGHV05	unknown	IGHJ02-01*01
Bvax1	3.22984e-05	3	CTERVATNYW	TGAAAGGGAGGTTCACCATCTCAAGAGATGATTCCAAAAGTAGTGTCTACCTGCAAATGAACAACTTAAGGGCTGAAGACACTGGAATTTATTACTGCACAGAGCGGGTAGCTACGAACTACTGG	IGHV06-03*01	IGHD01-01*02	IGHJ04-01*01
Bvax1	3.22984e-05	3	CARGDYW	ACGGAAAGTTCAAGGGCAAGGCCACACTGACTGCAGACAAATCCTCCAGCACAGCCTACATGCAGCTCAGCAGCCTGACCTCTGAGGACTCTGCGGTCTATTTCTGTGCAAGAGGGGACTACTGG	IGHV01-80*01	unknown	IGHJ04-01*01
Bvax1	3.22984e-05	3	CTRGDFAYW	CTGTGAATGGGAGGTTCACCATCTCAAGAGATGATTCCAAAAGTAGTGTCTACCTGCAAATGAACAGCTTAAGAGCTGAAGATACTGGCATTTATTACTGTACAAGGGGGGATTTTGCTTACTGG	IGHV06-05*01	unknown	IGHJ03-01*01
Bvax1	3.22984e-05	3	CARYYDGYYRYFDVW	CATTGACTGTAGACCAATCTTCCAGCACAGCCTACATGCAGCTCAACAGCCTGACATCTGAGGACTCTGCAGTCTATTACTGTGCAAGGTACTATGATGGTTACTACCGGTACTTCGATGTCTGG	IGHV01-39*01	IGHD02-03*01	IGHJ01-01*01
Bvax1	3.22984e-05	3	CASSGYVGYW	TCAAGGGCAAGGCCACATTGACTGTAGACCAATCTTCCAGCACAGCCTACATGCAGCTCAACAGCCTGACATCTGAGGACTCTGCAGTCTATTACTGTGCAAGCTCAGGCTACGTAGGCTACTGG	IGHV01-39*01	IGHD03-02*02	unknown
Bvax1	3.22984e-05	3	CARVVARAMDYW	GCCGTTTCATCATCTCGAGAGACAATGCAAAGAACATTCTATACCTGCAAATGAGCAGTCTGAAGTCTGAGGACACAGCCACGTATTACTGTGCAAGAGTGGTAGCTCGGGCTATGGACTACTGG	IGHV05-16*01	IGHD01-03*01	IGHJ04-01*01
Bvax1	3.22984e-05	3	CARNSGHYYAMDYW	TCACAATCTCCAAGGATACCTCCAGAAACCAGGTATTCCTCAAGATCACCAGTGTGGACACTGCAGATACTGCCACATACTACTGTGCTCGAAACTCTGGCCATTACTATGCTATGGACTACTGG	IGHV08-12*01	unknown	IGHJ04-01*01
Bvax1	3.22984e-05	3	CARPYYGSSLDYW	AGGCCACATTGACTGTTGACAAGTCCTCCAGCACAGCCTACATGGAGCTCAACAGCCTGACATCTGAGGACTCTGCAGTCTATTACTGTGCAAGGCCCTACTACGGTAGTAGCCTTGACTACTGG	IGHV01-19*01	IGHD01-01*01	IGHJ02-01*01
Bvax1	3.22984e-05	3	CARLLREYFDVW	GCAAGGCCACACTTACTGTAGACAAATCCTCCAGCACAGCCTACATGTTGCTCAGCAGCCTGACCTCTGAGGACTCTGCGGTCTATTTCTGTGCAAGATTACTACGAGAGTACTTCGATGTCTGG	IGHV01-75*01	IGHD01	IGHJ01-01*01
Bvax1	3.22984e-05	3	CARIGDGAYAMDYW	TCACAATCTCCAAGGATACCTCCAAAAACCAGGTATTCCTCAAGATCGCCAATGTGGACACTGCAGATACTGCCACATACTACTGTGCTCGAATAGGAGATGGGGCCTATGCTATGGACTACTGG	IGHV08-08*01	unknown	IGHJ04-01*01
Bvax1	3.22984e-05	3	CARGGDRSFDYW	ACAAGGCCACATTGACTGTAGACACATCCTCCACCACAGCCTACATGGAACTAAACAACCTGACTTCTGAGGACTCTGCGGTCTATTACTGTGCAAGAGGTGGGGACAGGTCCTTTGACTACTGG	IGHV01-36*01	unknown	IGHJ02-01*01
Bvax1	3.22984e-05	3	CARSGRRGDYYAMDYW	TCTCCAAGGATACCTCCAGAAACCAGGTATTCCTCAAGATCACCAGTGTGGACACTGCAGATACTGCCACATACTACTGTGCTCGAAGTGGGCGACGAGGGGATTACTATGCTATGGACTACTGG	IGHV08-12*01	unknown	IGHJ04-01*01
Bvax1	3.22984e-05	3	CARAHGDYYDVW	GCAAGGCCACATTGACTGTAGACAAGTCCTCCAGCACAGCCTACATGGAGCTCCGCAGCCTGACATCTGAGGACTCTGCAGTCTATTACTGTGCAAGAGCCCATGGTGATTACTACGATGTCTGG	IGHV01	unknown	IGHJ01-01*01
Bvax1	3.22984e-05	3	CARCLYYGSSFDYW	TCTCCATAACTCGAGACACATCCAAGAACCAGTATTACCTGCAGTTGAATTCTGTGACTACTGAGGACACAGCCACATATTACTGTGCAAGATGCCTTTACTACGGTAGTAGTTTTGACTACTGG	IGHV03-08*01	IGHD01-01*01	IGHJ02-01*01
Bvax1	3.22984e-05	3	CTHYDGYWYFDVW	AGGCCATACTGACTGCAGACAAATCCTCCAGCACAGCCTACATGGAGCTCCGCAGCCTGACATCTGAGGACTCTGCCGTCTATTACTGTACCCACTATGATGGTTACTGGTACTTCGATGTCTGG	IGHV01-15*01	IGHD02-03*01	IGHJ01-01*01
Bvax1	3.22984e-05	3	CARDLSSPWYFDVW	TCACCATCTCCAGAGACAATGCCAAGAACAACCTGTACCTGCAAATGAGCCATCTGAAGTCTGAGGACACAGCCATGTATTACTGTGCAAGAGATCTGAGTAGCCCCTGGTACTTCGATGTCTGG	IGHV05-04*01	unknown	IGHJ01-01*01
Bvax1	3.22984e-05	3	CARRVGPGYFDVW	GGTTTGCCTTCTCTTTGGAAACCTCTGCCAGCACTGCCTATTTGCAGATCAACAACCTCAAAAATGAGGACACGGCTACATATTTCTGTGCAAGAAGGGTGGGACCAGGGTACTTCGATGTCTGG	IGHV09-03*01	unknown	IGHJ01-01*01
Bvax1	3.22984e-05	3	CARRGLRRDWYFDVW	CACTTACTGTAGACAAATCCTCCAGCACAGCCTACATGTTGCTCAGCAGCCTGACCTCTGAGGACTCTGCGGTCTATTTCTGTGCAAGGCGGGGATTACGACGGGACTGGTACTTCGATGTCTGG	IGHV01-75*01	IGHD02	IGHJ01-01*01
Bvax1	3.22984e-05	3	CAREGYYGSYFDYW	TCACCATCTCCAGAGACAATGCCAAGAACAACCTGTACCTGCAAATGAGCCATCTGAAGTCTGAGGACACAGCCATGTATTACTGTGCAAGAGAGGGTTACTACGGTAGTTACTTTGACTACTGG	IGHV05-04*01	IGHD01-01*01	IGHJ02-01*01
Bvax1	3.22984e-05	3	CARGGEYWYFDVW	AGGCCACATTGACTGCAGACAAATCCTCCAGCACAGCCTACATGCAACTGAGCAGCCTGACATCTGAGGACTCTGCAGTCTATTACTGTGCAAGAGGGGGGGAGTACTGGTACTTCGATGTCTGG	IGHV01-04*01	unknown	IGHJ01-01*01
Bvax1	3.22984e-05	3	CASYDYDGTHAMDYW	CCATCTCCAGAGACAATGCCAAGAACACCCTGTACCTGCAAATGAGCAGTCTGAGGTCTGAGGACACGGCCTTGTATTACTGTGCAAGCTATGATTACGACGGGACGCATGCTATGGACTACTGG	IGHV05-09*01	IGHD02	IGHJ04-01*01
Bvax1	3.22984e-05	3	CARGLYPYYW	TCAAGGGCAAGGCCACATTGACTGCAGACAAATCCTCCAGCACAGCCTACATGCAGCTCAACAGCCTGACATCTGAGGACTCTGCAGTCTATTTCTGTGCAAGAGGGCTATATCCTTACTACTGG	IGHV01-78*01	unknown	IGHJ02-01*01
Bvax1	3.22984e-05	3	CARGSSYAMDYW	GACGGTTTGCCTTTTCTTTGGAAACCTCTGCCAGCACTGCCTATTTGCAGATCAACAACCTCAAAAATGAGGACACGGCTACATATTTCTGTGCAAGGGGTAGTAGCTATGCTATGGACTACTGG	IGHV09-02*01	IGHD01-01*01	IGHJ04-01*01
Bvax1	3.22984e-05	3	CTREDYGIWFAYW	GATTCACCATCTCCAGAGACAATGCCAGGAACACCCTGTACCTGCAAATGAGCAGTCTGAAGTCTGAGGACACAGCCATGTATTACTGTACAAGAGAGGACTACGGTATCTGGTTTGCTTACTGG	IGHV05-09-1*01	IGHD01-01*01	IGHJ03-01*01
Bvax1	3.22984e-05	3	CARDVEAQATMMDYW	CCATCACTCATGACACATCTAAGAACCATTTCTTCCTGAAGTTGAATTCTGTGACTACTGAGGACACAGCCACATATTACTGTGCAAGAGATGTTGAGGCTCAGGCTACGATGATGGACTACTGG	IGHV03-01*01	IGHD03-02*02	IGHJ04-01*01
Bvax1	3.22984e-05	3	CARGDGAYW	AGTTCAAGGGCAAGGCCACACTGACTGCAGACAAATCCTCCAGCACAGCGTACATGGAGCTCCGCAGCCTGACATCTGAGGACTCTGCGGTCTATTTCTGTGCAAGAGGGGACGGGGCTTACTGG	IGHV01-81*01	unknown	IGHJ03-01*01
Bvax1	3.22984e-05	3	CTRDDDGYFYYYAMDYW	CCAGAGACAATGCCAGGAACACCCTGTACCTGCAAATGAGCAGTCTGAAGTCTGAGGACACAGCCATGTATTACTGTACAAGAGATGATGATGGTTACTTCTATTACTATGCTATGGACTACTGG	IGHV05-09-1*01	IGHD02-03*01	IGHJ04-01*01
Bvax1	3.22984e-05	3	CARHYAMDYW	TAAAGGATAAATTCATCATCTCCAGAGACAACGCCAAAAATACGCTGTACCTGCAAATGAGCAAAGTGAGATCTGAGGACACAGCCCTTTATTACTGTGCAAGACACTATGCTATGGACTACTGG	IGHV04	unknown	IGHJ04-01*01
Bvax1	3.22984e-05	3	CARHERLYDGYPYAMDYW	GAGACAATGCCAAGAACACCCTGTACCTGCAAATGAGCAGTCTGAGGTCTGAGGACACGGCCTTGTATTACTGTGCAAGACATGAGAGGCTCTATGATGGTTACCCCTATGCTATGGACTACTGG	IGHV05-09*01	IGHD02-03*01	IGHJ04-01*01
Bvax1	3.22984e-05	3	CASGIYEDYAMDYW	CCACATTGACTGTAGACCAATCTTCCAGCACAGCCTACATGCAGCTCAACAGCCTGACATCTGAGGACTCTGCAGTCTATTACTGTGCAAGTGGGATCTATGAAGACTATGCTATGGACTACTGG	IGHV01-39*01	unknown	IGHJ04-01*01
Bvax1	3.22984e-05	3	CARIEYYYGSSYEAMDYW	AGGATACCTCCAAAAACCAGGTATTCCTCAAGATCGCCAATGTGGACACTGCAGATACTGCCACATACTACTGTGCTCGAATTGAGTATTACTACGGTAGTAGCTACGAAGCTATGGACTACTGG	IGHV08-08*01	IGHD01-01*01	IGHJ04-01*01
Bvax1	3.22984e-05	3	CVRYVW	ATGCTGAAGAGTTCAAGGGACGGTTTGCCTTCTCTTTGGAGACCTCTGCCAGCACTGCCTATTTGCAGATCAACAACCTCAAAAATGAGGACACGGCTACATATTTCTGTGTAAGATATGTCTGG	IGHV09-01*01	unknown	IGHJ01-01*01
Bvax1	3.22984e-05	3	CTVGSQGAYW	TGAAAGGGAGGTTCACCATCTCAAGAGATGATTCCAAAAGTAGTGTCTACCTGCAAATGAACAACTTAAGGGCTGAAGACACTGGAATTTATTACTGCACAGTCGGGAGCCAAGGCGCTTACTGG	IGHV06-03*01	unknown	IGHJ03-01*01
Bvax1	3.22984e-05	3	CVKGKEDYAMDYW	GGTTCACCATCTCCAGAGATAATTCCCAAAACATCCTCTATCTTCAAATGAACACCCTGAGGGCTGAGGACAGTGCCACTTATTACTGTGTAAAAGGGAAGGAGGACTATGCTATGGACTACTGG	IGHV07-04*01	unknown	IGHJ04-01*01
Bvax1	3.22984e-05	3	CAIVGYPWFAYW	GCAAGGCCACATTGACTGTAGACAAATCCTCCAGCACAGCCTACATGCAGCTCAGCAGCCTGACATCTGAGGACTCTGCGGTCTATTACTGTGCAATAGTGGGCTATCCCTGGTTTGCTTACTGG	IGHV01-74	unknown	IGHJ03-01*01
Bvax1	3.22984e-05	3	CATIIYDGYDWYFDVW	TGACTGTAGACAAATCCTCCAGCACAGCCTACATGCAGCTCAGCAGCCTGACATCTGAGGACTCTGCGGTCTATTACTGTGCAACCATCATCTATGATGGTTACGACTGGTACTTCGATGTCTGG	IGHV01	IGHD02-03*01	IGHJ01-01*01
Bvax1	3.22984e-05	3	CARDGKGDYW	TCAAGGGACGGTTTGCCTTCTCTTTGGAAACCTCTGCCAGCACTGCCTATTTGCAGATCAACAACCTCAAAAATGAGGACACGGCTACATATTTCTGTGCAAGAGATGGTAAAGGGGACTACTGG	IGHV09-03*01	unknown	IGHJ04-01*01
Bvax1	3.22984e-05	3	CARSGGIGAMDYW	GGCTCACAATCTCCAAGGATACCTCCAGAAACCAGGTATTCCTCAAGATCACCAGTGTGGACACTGCAGATACTGCCACATACTACTGTGCTCGAAGCGGCGGTATCGGTGCTATGGACTACTGG	IGHV08-12*01	unknown	IGHJ04-01*01
Bvax1	3.22984e-05	3	CARWWLHWYFDVW	AGGCCACATTGACTGCAGACAAATCCTCCAGCACAGCCTACATGCAGCTGAGCAGCCTGACATATGAGGACTCTGCAGTCTATTACTGTGCAAGATGGTGGTTACACTGGTACTTCGATGTCTGG	IGHV01-07*01	unknown	IGHJ01-01*01
Bvax1	3.22984e-05	3	CTCYYSNYEDYAMDYW	TCTCAAGAGATGATTCCAAAAGTAGTGTCTACCTGCAAATGAACAGCTTAAGAGCTGAAGACACTGGCATTTATTACTGTACTTGCTACTATAGTAACTACGAGGACTATGCTATGGACTACTGG	IGHV06-06*01	IGHD02	IGHJ04-01*01
Bvax1	3.22984e-05	3	CARRANWDTVFAYW	CCACATTGACTGTAGACCAATCTTCCAGCACAGCCTACATGCAGCTCAACAGCCTGACATCTGAGGACTCTGCAGTCTATTACTGTGCAAGACGAGCTAACTGGGACACTGTGTTTGCTTACTGG	IGHV01-39*01	IGHD04-01*01	IGHJ03-01*01
Bvax1	3.22984e-05	3	CAVWYLHYW	AGTTCAAGGGCAAGGCCACATTGACTGTAGACAAATCCTCCAGCACAGCCTACATGCAGCTCAGCAGCCTGACATCTGAGGACTCTGCGGTCTATTACTGTGCAGTCTGGTACCTGCACTACTGG	IGHV01-74	unknown	IGHJ04-01*01
Bvax1	3.22984e-05	3	CARSGRAWFAYW	ACAAGGCCACATTGACTGTAGACAAATCCTCCAGCACAGCCTACATGCAGCTCAGCAGCCTGACATCTGAGGACTCTGCGGTCTATTACTGTGCAAGATCGGGACGGGCCTGGTTTGCTTACTGG	IGHV01	unknown	IGHJ03-01*01
Bvax1	3.22984e-05	3	CARGGSPDYW	TCAAAAATCGAATCTCCATCACTCGTGACACATCTAAGAACCAGTTTTTCCTGAAGTTGAATTCTGTGACTACTGAGGACACAGCCACATATTACTGTGCAAGGGGGGGTAGCCCTGACTACTGG	IGHV03-06*01	unknown	IGHJ02-01*01
Bvax1	3.22984e-05	3	CARGQVAQAPAWFAYW	TGACTGTAGACAAATCCTCCAGCACAGCCTACATGCAGCTCAGCAGCCTGACATCTGAGGACTCTGCGGTCTATTACTGTGCAAGAGGGCAGGTAGCTCAGGCCCCGGCCTGGTTTGCTTACTGG	IGHV01	unknown	IGHJ03-01*01
Bvax1	3.22984e-05	3	CARSDGFHWYFDVW	TGAGCATCAGCAAGGACAACTCCAAGAGCCAAGTTTTCTTAAAAATGAACAGTCTCCAAACTGATGACACAGCCATGTACTACTGTGCCAGGTCTGATGGTTTCCACTGGTACTTCGATGTCTGG	IGHV02	IGHD02-03*01	IGHJ01-01*01
Bvax1	3.22984e-05	3	CAIGPNWDGNAMDYW	CATTGACTGTAGACAAATCCTCCAGCACAGCCTACATGCAGCTCAGCAGCCTGACATCTGAGGACTCTGCGGTCTATTACTGTGCAATTGGGCCCAACTGGGACGGGAATGCTATGGACTACTGG	IGHV01-74	IGHD04-01*02	IGHJ04-01*01
Bvax1	3.22984e-05	3	CARNDYDGAMDYW	AGGCCACACTGACTGCAGAAAAATCCTCCAGCACTGCCTACATGCAGCTCAGCAGCCTGACATCTGAGGACTCTGCTGTCTATTTCTGTGCAAGAAATGATTACGACGGGGCTATGGACTACTGG	IGHV01-76*01	IGHD02	IGHJ04-01*01
Bvax1	3.22984e-05	3	CASRDFDVW	CTCTCAAATCCAGACTGAGCATCAGCAAAGACAACTCCAAGAGTCAAGTTTTCTTAAAAATGAACAGTCTGCAAACTGATGACACAGCCAGGTACTACTGTGCCAGCAGGGACTTCGATGTCTGG	IGHV02-adap06*01	unknown	IGHJ01-01*01
Bvax1	3.22984e-05	3	CARGNWDWFAYW	GCCGATTCACCATCTCCAGAGACAATGCCAAGAACAACCTGTACCTGCAAATGAGCCATCTGAAGTCTGAGGACACAGCCATGTATTACTGTGCAAGAGGAAACTGGGACTGGTTTGCTTACTGG	IGHV05-04*01	IGHD04-01	IGHJ03-01*01
Bvax1	3.22984e-05	3	CARGAVLLRYFDVW	TCTCCATCACTCATGACACATCTAAGAACCATTTCTTCCTGAAGTTGAATTCTGTGACTACTGAGGACACAGCCACATATTACTGTGCAAGAGGGGCGGTGTTACTACGGTACTTCGATGTCTGG	IGHV03-01*01	IGHD02-03*01	IGHJ01-01*01
Bvax1	3.22984e-05	3	CARRDMITTVMDYW	TCACCATCTCCAGAGACAATGCCAAGAACACCCTGTTCCTGCAAATGACCAGTCTGAGGTCTGAGGACACGGCCATGTATTACTGTGCAAGGAGGGATATGATTACGACGGTTATGGACTACTGG	IGHV05-17*01	IGHD02	IGHJ04-01*01
Bvax1	3.22984e-05	3	CANGYYLGWYFDVW	TCTCCATCACTCGTGACACATCTAAGAACCAGTTTTTCCTGAAGTTGAATTCTGTGACTACTGAGGACACAGCCACATATTACTGTGCAAATGGTTACTACTTAGGCTGGTACTTCGATGTCTGG	IGHV03-06*01	IGHD02-03*01	IGHJ01-01*01
Bvax1	3.22984e-05	3	CARAMDYW	AGAAGTTCAAGGGCAAGGCCACACTGACTGCAGAAAAATCCTCCAGCACTGCCTACATGCAGCTCAGCAGCCTGACATCTGAGGACTCTGCTGTCTATTTCTGTGCAAGAGCTATGGACTACTGG	IGHV01-76*01	unknown	IGHJ04-01*01
Bvax1	3.22984e-05	3	CASYSNSFDYW	AAAATCGAATCTCCATCACTCGTGACACATCTAAGAACCAGTTTTTCCTGAAGTTGAATTCTGTGACTACTGAGGACACAGCCACATATTACTGTGCAAGCTATAGTAACTCCTTTGACTACTGG	IGHV03-06*01	IGHD02	IGHJ02-01*01
Bvax1	3.22984e-05	3	CVRGLLRYFDVW	ACAGATTCACCATCTCCAGAGATGATTCAGAAAGCATGCTCTATCTGCAAATGAACAACTTGAAAACTGAGGACACAGCCATGTATTACTGTGTGAGAGGGTTACTACGGTACTTCGATGTCTGG	IGHV10-01*01	IGHD02-03*01	IGHJ01-01*01
Bvax1	3.22984e-05	3	CLLVFDYW	AGTCTGTGAAAGGGAGGTTCACCATCTCAAGAGATGATTCCAAAAGTAGTGTCTACCTGCAAATGAACAACTTAAGGGCTGAAGACACTGGAATTTATTACTGCCTACTGGTTTTTGACTACTGG	IGHV06-03*01	unknown	IGHJ02-01*01
Bvax1	3.22984e-05	3	CASPYGNYWYFDVW	CCACATTGACTGCAGACAAATCCTCCAGCACAGCCTACATGCAGCTCAACAGCCTGACATCTGAGGACTCTGCAGTCTATTTCTGTGCAAGTCCTTACGGTAACTACTGGTACTTCGATGTCTGG	IGHV01-78*01	unknown	IGHJ01-01*01
Bvax1	3.22984e-05	3	CARSYGYDHAMDYW	CCACATTGACTGTAGACCAATCTTCCAGCACAGCCTACATGCAGCTCAACAGCCTGACATCTGAGGACTCTGCAGTCTATTACTGTGCAAGATCCTATGGTTACGACCATGCTATGGACTACTGG	IGHV01-39*01	IGHD02	IGHJ04-01*01
Bvax1	3.22984e-05	3	CARDDYDVGFAYW	GAATCTCCATCACTCGTGACACATCTAAGAACCAGTTTTTCCTGAAGTTGAATTCTGTGACTACTGAGGACACAGCCACATATTACTGTGCAAGAGACGATTACGACGTCGGGTTTGCTTACTGG	IGHV03-06*01	IGHD02	IGHJ03-01*01
Bvax1	3.22984e-05	3	CTSLYYYGDYW	AAGGGAGGTTCACCATCTCAAGAGATGATTCCAAAAGTAGTGTCTACCTGCAAATGAACAACTTAAGGGCTGAAGACACTGGAATTTATTACTGCACATCCCTTTATTACTACGGTGACTACTGG	IGHV06-03*01	IGHD01-01*01	IGHJ02-01*01
Bvax1	3.22984e-05	3	CARSRFFDVW	TCAAGGGCAAGGCCACATTGACTGTAGACAAGTCCTCCAGCACAGCCTACATGGAGCTCCGCAGCCTGACATCTGAGGACTCTGCAGTCTATTACTGTGCAAGATCACGGTTCTTCGATGTCTGG	IGHV01	unknown	IGHJ01-01*01
Bvax1	3.22984e-05	3	CTLIYYDYGDWYFDVW	TCTCAAGAGATGATTCCAAAAGTAGTGTCTACCTGCAAATGAACAACTTAAGGGCTGAAGACACTGGAATTTATTACTGCACACTAATCTACTATGATTACGGGGACTGGTACTTCGATGTCTGG	IGHV06-03*01	IGHD02	IGHJ01-01*01
Bvax1	3.22984e-05	3	CTRLYYYGSMGFDVW	CCATCTCAAGAGATGATTCCAAAAGTAGTGTCTACCTGCAAATGAACAGCTTAAGAGCTGAAGACACTGGCATTTATTACTGTACCAGGCTTTATTACTACGGTAGTATGGGCTTCGATGTCTGG	IGHV06-06*01	IGHD01-01*01	IGHJ01-01*01
Bvax1	3.22984e-05	3	CARKSYGYPPYAMDYW	TCAGCAAGGACAATTCCAAGAGCCAAGTTTTCTTTAAAATGAACAGTCTGCAAGCTGATGACACAGCCATATATTACTGTGCCAGAAAGAGCTATGGTTACCCCCCCTATGCTATGGACTACTGG	IGHV02-02*01	IGHD02	IGHJ04-01*01
Bvax1	3.22984e-05	3	CARRDDYDGAWFAYW	CAATCTCCAAGGATACCTCCAGAAACCAGGTATTCCTCAAGATCACCAGTGTGGACACTGCAGATACTGCCACATACTACTGTGCTCGAAGAGATGATTACGACGGAGCCTGGTTTGCTTACTGG	IGHV08-12*01	IGHD02	IGHJ03-01*01
Bvax1	3.22984e-05	3	CATLGEIGNWYFDVW	CATTGACTGTAGACCAATCTTCCAGCACAGCCTACATGCAGCTCAACAGCCTGACATCTGAGGACTCTGCAGTCTATTACTGTGCAACCCTGGGTGAAATAGGGAACTGGTACTTCGATGTCTGG	IGHV01-39*01	unknown	IGHJ01-01*01
Bvax1	3.22984e-05	3	CVREEGYW	ATTCAGTGAAAGACAGATTCACCATCTCCAGAGATGATTCACAAAGCATGCTCTATCTGCAAATGAACAACCTGAAAACTGAGGACACAGCCATGTATTACTGTGTGAGAGAGGAGGGCTACTGG	IGHV10-03*01	unknown	IGHJ04-01*01
Bvax1	3.22984e-05	3	CARGIYYDYLAWFAYW	TGACTGCAGACAAATCCTCCAGCACAGCCTACATGCAACTCAGCAGCCTGACATCTGAGGACTCTGCGGTCTACTTCTGTGCAAGAGGTATCTACTATGATTACCTCGCCTGGTTTGCTTACTGG	IGHV01-82*01	IGHD02	IGHJ03-01*01
Bvax1	3.22984e-05	3	CARDPYYSTSTRYFDVW	CTCGTGACACATCTAAGAACCAGTTTTTCCTGAAGTTGAATTCTGTGACTACTGAGGACACAGCCACATATTACTGTGCAAGAGATCCCTACTATAGTACCTCTACGAGGTACTTCGATGTCTGG	IGHV03-06*01	IGHD02	IGHJ01-01*01
Bvax1	3.22984e-05	3	CSRENHTLWCHWYFDVW	CCAGAGACACATCTCTGAACAAATTCTTTATCCAGCTGAGCTCTCTGACTGATGAGGACACAGTCATGTACTACTGTTCTAGGGAAAACCATACACTATGGTGCCACTGGTACTTCGATGTCTGG	IGHV12-01*01	unknown	IGHJ01-01*01
Bvax1	3.22984e-05	3	CARSITTGWFAYW	AGTCCACATTGACTGTAGACAAATCCTCCAGCACAGCCTACATGCAGCTCAGCAGCCTGACATCTGAGGACTCTGCGGTCTATTACTGTGCAAGATCCATTACTACGGGCTGGTTTGCTTACTGG	IGHV01-69*01	IGHD01-02*01	IGHJ03-01*01
Bvax1	3.22984e-05	3	CARTYDGSLVW	AGGACAAAGCCACATTGGATGCAGACACACTGTCCAACACAGCCTACTTGGAGCTCAACAGTCTGACATCCGAGGACTCTGCTATCTACTACTGTGCAAGGACCTATGATGGTTCCCTTGTCTGG	IGHV15-02*01	IGHD02-03*01	IGHJ01-01*01
Bvax1	3.22984e-05	3	CAMVDSSAYW	TCAAGGGCAAGGCCACATTGACTGTAGACAAATCCTCCAGCACAGCCTACATGCAGCTCAGCAGCCTGACATCTGAGGACTCTGCGGTCTATTACTGTGCAATGGTAGACAGCTCGGCTTACTGG	IGHV01-74	IGHD03-02*01	IGHJ03-01*01
Bvax1	3.22984e-05	3	CAREWRGSYFDYW	GTTTCATCATCTCGAGAGACAATGCAAAGAACATTCTATACCTGCAAATGAGCAGTCTGAAGTCTGAGGACACAGCCACGTATTACTGTGCAAGAGAATGGAGAGGGTCCTACTTTGACTACTGG	IGHV05-16*01	unknown	IGHJ02-01*01
Bvax1	3.22984e-05	3	CARSGDGHWYFDVW	CCACACTGACTGTAGACAAACCCTCCAGCACAGCCTACATGCAGCTCAGCAGCCTGACATCTGAGGACTCTGCGGTCTATTATTGTGCAAGATCGGGGGATGGCCACTGGTACTTCGATGTCTGG	IGHV01-72*01	unknown	IGHJ01-01*01
Bvax1	3.22984e-05	3	CARDEGSRLRAFAYW	CATTGACTGTAGACAAATCCTCCAGCACAGCCTACATGCAGCTCAGCAGCCTGACATCTGAGGACTCTGCGGTCTATTACTGTGCAAGAGATGAGGGTTCTCGATTACGGGCATTCGCTTACTGG	IGHV01	unknown	IGHJ03-01*01
Bvax1	3.22984e-05	3	CARDYGSRGFAYW	AGGCCACACTGACTGTAGACAAATCCTCCAGCACAGCCTACATGCAGCTCAGCAGCCTGACATCTGAAGACTCTGCGGTCTATTTCTGTGCAAGAGACTACGGTAGTAGGGGGTTTGCTTACTGG	IGHV01-12*01	IGHD01-01*01	IGHJ03-01*01
Bvax1	3.22984e-05	3	CARLKGYGSRGYWYFDVW	TAGACAAATCCTCCAGCACAGCCTACATGCAGCTCAGCAGCCTGACATCTGAGGACTCTGCGGTCTATTACTGTGCAAGATTGAAGGGCTACGGTAGTAGGGGCTACTGGTACTTCGATGTCTGG	IGHV01	IGHD01-01*01	IGHJ01-01*01
Bvax1	3.22984e-05	3	CARSNYGSSRGYFDVW	TCTCCAAGGATACCTCCAGAAACCAGGTATTCCTCAAGATCACCAGTGTGGACACTGCAGATACTGCCACATACTACTGTGCTCGAAGCAACTACGGTAGTAGCCGGGGGTACTTCGATGTCTGG	IGHV08-12*01	IGHD01-01*01	IGHJ01-01*01
Bvax1	3.22984e-05	3	CARSYGSSIDYW	GCAAGGCCACATTGACTGTTGACAAGTCCTCCAGCACAGCCTACATGGAGCTCAACAGCCTGACATCTGAGGACTCTGCAGTCTATTACTGTGCAAGGAGCTACGGTAGTAGCATTGACTACTGG	IGHV01-19*01	IGHD01-01*01	IGHJ02-01*01
Bvax1	3.22984e-05	3	CARSKDAMDYW	AGAGCCGGCTCACAATCTCCAAGGATACCTCCAGAAACCAGGTATTCCTCAAGATCACCAGTGTGGACACTGCAGATACTGCCACATACTACTGTGCTCGAAGTAAGGATGCTATGGACTACTGG	IGHV08-12*01	unknown	IGHJ04-01*01
Bvax1	3.22984e-05	3	CARSYYSAFSYW	GCAAGGCCACACTGACTGCAGACAAATCCTCCAGCACAGCCTACATGCAACTCAGCAGCCTGACATCTGAGGACTCTGCGGTCTACTTCTGTGCAAGATCTTACTACTCGGCGTTTTCCTACTGG	IGHV01-82*01	unknown	unknown
Bvax1	3.22984e-05	3	CARQGTGYWYFDVW	TCACCATCTCCAGAGACAATGCCAAGAACACCCTGTACCTGCAAATGAGCAGTCTGAGGTCTGAGGACACGGCCTTGTATTACTGTGCAAGACAGGGAACTGGTTACTGGTACTTCGATGTCTGG	IGHV05-09*01	unknown	IGHJ01-01*01
Bvax1	3.22984e-05	3	CARTRIYYDEYYFDVW	TCAGCAAAGACAACTCCAAGAGTCAAGTTTTCTTAAAAATGAACAGTCTGCAAACTGATGACACAGCCAGGTACTACTGTGCCAGAACAAGAATCTACTACGATGAGTATTACTTCGATGTCTGG	IGHV02-adap06*01	unknown	IGHJ01-01*01
Bvax1	3.22984e-05	3	CARERELSYYVDYW	CCACACTGACTGTAGACAAACCCTCCAGCACAGCCTACATGCAGCTCAGCAGCCTGACATCTGAGGACTCTGCGGTCTATTATTGTGCAAGAGAAAGGGAATTATCTTACTACGTTGACTACTGG	IGHV01-72*01	unknown	IGHJ02-01*01
Bvax1	3.22984e-05	3	CAKHNGYYNYAMDYW	GCATCAGCAAAGACAACTCCAAGAGCCAAGTTTTCTTAAAAATGAACAGTCTGCAAACTGATGACACAGCCATGTACTACTGTGCCAAACATAATGGTTACTACAACTATGCTATGGACTACTGG	IGHV02-09*01	IGHD02-03*01	IGHJ04-01*01
Bvax1	3.22984e-05	3	CARGPPDFDVW	AGGGCAAGGCCACATTGACTGTAGACAAGTCCTCCAGCACAGCCTACATGGAGCTCCGCAGCCTGACATCTGAGGACTCTGCAGTCTATTACTGTGCAAGAGGCCCACCGGACTTCGATGTCTGG	IGHV01	unknown	IGHJ01-01*01
Bvax1	3.22984e-05	3	CVYYDYDDGYFDVW	CCACATTGACTGTAGACAAATCCTCCAGCACAGCCTACATGCAGCTCAGCAGCCTGACATCTGAGGACTCTGCGGTCTATTACTGCGTCTACTATGATTACGACGATGGGTACTTCGATGTCTGG	IGHV01	IGHD02	IGHJ01-01*01
Bvax1	3.22984e-05	3	CARSKIATMITTTGYWYFDVW	CCTCCAGCACTGCCTACATGCAGCTCAGCAGCCTGACATCTGAGGACTCTGCGGTCTATTTCTGTGCAAGATCGAAAATCGCTACTATGATTACGACGACGGGCTACTGGTACTTCGATGTCTGG	IGHV01-54*01	IGHD02	IGHJ01-01*01
Bvax1	3.22984e-05	3	CARFW	ACTACAACCCATCTCTCAAAAGTCGAATCTCTATCACTCGAGACACATCCAAGAACCAGTTCTCCCTGGAATTGAATTCTGTGACTACTGAGGACACAGCCACATATTACTGTGCAAGGTTCTGG	IGHV03-02*02	unknown	unknown
Bvax1	3.22984e-05	3	CARDYYGSSYDYW	AGGCCACATTGACTGTAGACAAATCCTCCAGCACAGCCTACATGCAGCTCAGCAGCCTGACATCTGAGGACTCTGCGGTCTATTACTGTGCAAGGGATTACTACGGTAGTAGCTACGACTACTGG	IGHV01	IGHD01-01*01	unknown
Bvax1	3.22984e-05	3	CARTGSSYDYYAMDYW	TGACTGTAGACACATCCTCCAGCACAGCCTACATGCAGCTCAGCAGCCTGACATCTGAGGACTCTGCGGTCTATTACTGTGCAAGAACGGGTAGTAGCTACGATTACTATGCTATGGACTACTGG	IGHV01	IGHD01-01*01	IGHJ04-01*01
Bvax1	3.22984e-05	3	CTRDRPYYFDYW	GCCGATTCACCATCTCCAGAGACAATGCCAGGAACACCCTGTACCTGCAAATGAGCAGTCTGAAGTCTGAGGACACAGCCATGTATTACTGTACAAGAGATCGACCGTACTACTTTGACTACTGG	IGHV05-09-1*01	unknown	IGHJ02-01*01
Bvax1	3.22984e-05	3	CNYGFAYW	ATTCAGTGAAAGACAGATTCACCATCTCCAGAGATGATTCAGAAAGCATGCTCTATCTGCAAATGAACAACTTGAAAACTGAGGACACAGCCATGTATTACTGTAACTACGGGTTTGCTTACTGG	IGHV10-01*01	unknown	IGHJ03-01*01
Bvax1	3.22984e-05	3	CARDYYGSSWYFDVW	CACTGACTGCAGACAAATCCTCCAGCACAGCCTACATGCAACTCAGCAGCCTGACATCTGAGGACTCTGCGGTCTACTTCTGTGCAAGAGATTACTACGGTAGTAGCTGGTACTTCGATGTCTGG	IGHV01-82*01	IGHD01-01*01	IGHJ01-01*01
Bvax1	3.22984e-05	3	CTRDYYGSRGAMDYW	CCATCTCCAGAGACAATGCCAGGAACACCCTGTACCTGCAAATGAGCAGTCTGAAGTCTGAGGACACAGCCATGTATTACTGTACAAGAGATTACTACGGTAGTAGGGGGGCTATGGACTACTGG	IGHV05-09-1*01	IGHD01-01*01	IGHJ04-01*01
Bvax1	3.22984e-05	3	CARKGLLHWYFDVW	TGAGCATCAGCAAAGACAACTCCAAGAGTCAAGTTTTCTTAAAAATGAACAGTCTGCAAACTGATGACACAGCCAGGTACTACTGTGCCAGAAAGGGGTTACTTCACTGGTACTTCGATGTCTGG	IGHV02-adap06*01	unknown	IGHJ01-01*01
Bvax1	3.22984e-05	3	CARSHLNYAMDYW	GGTTTGCCTTCTCTTTGGAAACCTCTGCCAGCACTGCCTATTTGCAGATCAACAACCTCAAAAATGAGGACACGGCTACATATTTCTGTGCAAGATCCCACCTAAACTATGCTATGGACTACTGG	IGHV09-03*01	unknown	IGHJ04-01*01
Bvax1	3.22984e-05	3	CARRGWDVEFAYW	AGGCCACATTGACTGTAGACCAATCTTCCAGCACAGCCTACATGCAGCTCAACAGCCTGACATCTGAGGACTCTGCAGTCTATTACTGTGCAAGAAGGGGGTGGGACGTAGAGTTTGCTTACTGG	IGHV01-39*01	unknown	IGHJ03-01*01
Bvax1	3.22984e-05	3	CTRSLLLLGYAMDYW	CATTGACTGTAAACAAGTCCTCCAACACAGCCTATATGGAGCTCCGCAGCCTGACATCGGAGGATTCTGCAGTCTATTACTGTACAAGATCCCTCCTCCTACTGGGCTACGCTATGGACTACTGG	IGHV01-22*01	unknown	IGHJ04-01*01
Bvax1	3.22984e-05	3	CARTGFAYW	AGTTCAAGAGCAAGGCCACACTGACTGTAGACAAACCCTCCAGCACAGCCTACATGCAGCTCAGCAGCCTGACATCTGAGGACTCTGCGGTCTATTATTGTGCAAGGACTGGGTTTGCTTACTGG	IGHV01-72*01	unknown	IGHJ03-01*01
Bvax1	3.22984e-05	3	CARMTGLDYW	TCCAGGGCAAGGCCACTATAACAGCAGACACATCCTCCAACACAGCCTACCTGCAGCTCAGCAGCCTGACATCTGAGGACACTGCCGTCTATTACTGTGCTAGAATGACTGGCCTTGACTACTGG	IGHV14-02*01	unknown	IGHJ02-01*01
Bvax1	3.22984e-05	3	CARERDSWYFDVW	AGGCCACACTGACTGTAGACAAATCCTCCAGCACAGCCTACATGCAGCTCAGCAGCCTGACATCTGAAGACTCTGCGGTCTATTTCTGTGCAAGGGAGCGGGATTCCTGGTACTTCGATGTCTGG	IGHV01-12*01	unknown	IGHJ01-01*01
Bvax1	3.22984e-05	3	CARDRGYGFDYW	GTCGAATCTCCATCACTAGAGACACTTCCAAGAACCAGTTATTCCTGCAGTTGAACTCTGTGACTACTGAAGATATAGCCACATATTACTGTGCAAGAGATCGGGGCTACGGCTTTGACTACTGG	IGHV03-04*01	unknown	IGHJ02-01*01
Bvax1	3.22984e-05	3	CARREDYYWYFDVW	TCACAATCTCCAAGGATACCTCCAGAAACCAGGTATTCCTCAAGATCACCAGTGTGGACACTGCAGATACTGCCACATACTACTGTGCTCGAAGAGAGGATTACTACTGGTACTTCGATGTCTGG	IGHV08-12*01	unknown	IGHJ01-01*01
Bvax1	3.22984e-05	3	CAREAGYAMDYW	GCAAGGCCACATTCACTGCAGATACATCCTCCAACACAGCCTACATGCAACTCAGCAGCCTGACAACTGAGGACTCTGCCATCTATTACTGTGCAAGAGAGGCGGGCTATGCTATGGACTACTGG	IGHV01-09*01	unknown	IGHJ04-01*01
Bvax1	3.22984e-05	3	CARLQYFDVW	TCAAGGGCAAGGCCACATTCACTGCAGATACATCCTCCAACACAGCCTACATGCAACTCAGCAGCCTGACAACTGAGGACTCTGCCATCTATTACTGTGCAAGACTCCAGTACTTCGATGTCTGG	IGHV01-09*01	unknown	IGHJ01-01*01
Bvax1	3.22984e-05	3	CTRGMDGTYAMDYW	CCACACTGACTGCAGACAAATCCTCCAGCACAGCCTACATGGAGCTCCGCAGCCTGACATCTGAGGACTCTGCCGTCTATTACTGTACAAGAGGGATGGATGGTACCTATGCTATGGACTACTGG	IGHV01-23*01	unknown	IGHJ04-01*01
Bvax1	3.22984e-05	3	CARGYNYFDYW	AGGGCAAGTCCACATTGACTGTAGACAAATCCTCCAGCACAGCCTACATGCAGCTCAGCAGCCTGACATCTGAGGACTCTGCGGTCTATTACTGTGCAAGAGGTTACAACTACTTTGACTACTGG	IGHV01-69*01	unknown	IGHJ02-01*01
Bvax1	3.22984e-05	3	CARGHYGSWYFDVW	CCACACTGACTGTAGACAAATCCTCCAGCACAGCCTACATGCAACTCAGCAGCCTGACATCTGAGGACTCTGCGGTCTATTACTGTGCAAGAGGGCACTACGGTAGCTGGTACTTCGATGTCTGG	IGHV01-64*01	IGHD01-01*01	IGHJ01-01*01
Bvax1	3.22984e-05	3	CARSGNSHFDYW	GCAAGGCCACATTGACTGTAGACACATCCTCCAGCACAGCCTACATGCAGCTCAGCAGCCTGACATCTGAGGACTCTGCGGTCTATTACTGTGCAAGATCGGGTAACTCCCACTTTGACTACTGG	IGHV01	unknown	IGHJ02-01*01
Bvax1	3.22984e-05	3	CANLNWDVAMDYW	GACTGAGCATCACCAAGGACAACTCCAAGAGCCAAGTTTTCTTTAAAATGAACAGTCTGCAAGCTGATGACACTGCCATATACTACTGTGCCAATCTCAACTGGGACGTTGCTATGGACTACTGG	IGHV02	IGHD04-01*02	IGHJ04-01*01
Bvax1	3.22984e-05	3	CASSNYVPFAYW	GCAAGGCCACATTGACTGTAGACAAGTCCTCCAGCACAGCCTACATGGAGCTCCGCAGCCTGACATCTGAGGACACTGCAGTCTATTACTGTGCATCTAGTAACTACGTCCCGTTTGCTTACTGG	IGHV01	IGHD02	IGHJ03-01*01
Bvax1	3.22984e-05	3	CARRAYGSSYYFDYW	CAATCTCCAAGGATACCTCCAGAAACCAGGTATTCCTCAAGATCACCAGTGTGGACACTGCAGATACTGCCACATACTACTGTGCTCGAAGAGCCTACGGTAGTAGCTACTACTTTGACTACTGG	IGHV08-12*01	IGHD01-01*01	IGHJ02-01*01
Bvax1	3.22984e-05	3	CARALDSSVLLWYFDVW	CTGTAGACAAATCCTCCAGCACAGCCTACATGCAGCTCAGCAGCCTGACATCTGAGGACTCTGCGGTCTATTACTGTGCAAGAGCGTTAGACAGCTCAGTCCTACTCTGGTACTTCGATGTCTGG	IGHV01	IGHD03-02*02	IGHJ01-01*01
Bvax1	3.22984e-05	3	CARWGTRMDYW	AGGGCAAGGCCACACTGACTGCAGACAAATCCTCCAGCACAGCCTACATGCAGCTCAGCAGCCTGACATCTGAGGACTCTGCAGTCTATTTCTGTGCAAGATGGGGTACTCGTATGGACTACTGG	IGHV01-77*01	unknown	IGHJ04-01*01
Bvax1	3.22984e-05	3	CARSGYYSNYEDYW	CCACACTGACTGCAGACAAATCCTCCAGCACAGCCTACATGCAGCTCAGCAGCCTGACCTCTGAGGACTCTGCGGTCTATTTCTGTGCAAGATCGGGCTACTATAGTAACTACGAGGACTACTGG	IGHV01-80*01	IGHD02	IGHJ04-01*01
Bvax1	3.22984e-05	3	CARSRRGAYW	TCAAGGGCAAGGCCACACTTACTGTAGACAAATCCTCCAGCACAGCCTACATGTTGCTCAGCAGCCTGACCTCTGAGGACTCTGCGGTCTATTTCTGTGCAAGATCGCGGCGGGGTGCTTACTGG	IGHV01-75*01	unknown	IGHJ03-01*01
Bvax1	3.22984e-05	3	CARWDGYYAMDYW	AGGCCACATTGACTGTAGACAAGTCCTCCAGCACAGCCTACATGGAGCTCCGCAGCCTGACATCTGAGGACACTGCAGTCTATTACTGTGCAAGATGGGATGGTTACTATGCTATGGACTACTGG	IGHV01	unknown	IGHJ04-01*01
Bvax1	3.22984e-05	3	CARVLRYFDVW	AGGGCAAGGCCACACTGACTGCAGACAAATCCTCCAGCACAGCGTACATGGAGCTCCGCAGCCTGACATCTGAGGACTCTGCGGTCTATTTCTGTGCAAGAGTACTTCGGTACTTCGATGTCTGG	IGHV01-81*01	unknown	IGHJ01-01*01
Bvax1	3.22984e-05	3	CTGSSYLDYW	TGAAAGGGAGGTTCACCATCTCAAGAGATGATTCCAAAAGTAGTGTCTACCTGCAAATGAACAACTTAAGGGCTGAAGACACTGGAATTTATTACTGCACAGGTAGTAGCTACCTTGACTACTGG	IGHV06-03*01	unknown	IGHJ02-01*01
Bvax1	3.22984e-05	3	CARDDNW	CAGACAATGTAAAGGGCCGATTCACCATCTCCAGAGACAATGCCAAGAACAACCTGTACCTGCAAATGAGCCATCTGAAGTCTGAGGACACAGCCATGTATTACTGTGCAAGAGATGATAACTGG	IGHV05-04*01	unknown	IGHJ03-01*01
Bvax1	3.22984e-05	3	CVRGGYGNPFDYW	GATTCACCATCTCCAGAGATGATTCACAAAGCATGCTCTATCTGCAAATGAACAACCTGAAAACTGAGGACACAGCCATGTATTACTGTGTGAGAGGGGGCTATGGTAACCCCTTTGACTACTGG	IGHV10-03*01	IGHD02	IGHJ02-01*01
Bvax1	3.22984e-05	3	CARGDYDYLYAMDYW	CATTGACTGTTGACAAGTCCTCCAGCACAGCCTACATGGAGCTCAACAGCCTGACATCTGAGGACTCTGCAGTCTATTACTGTGCAAGAGGGGACTATGATTACCTCTATGCTATGGACTACTGG	IGHV01-19*01	IGHD02	IGHJ04-01*01
Bvax1	3.22984e-05	3	CAPTSRPKDWFAYW	CCACACTGACTGTAGACAAATCCTCCAGCACAGCCTACATGCAACTCAGCAGCCTGACATCTGAGGACTCTGCGGTCTATTACTGTGCACCTACGTCCCGGCCTAAGGACTGGTTTGCTTACTGG	IGHV01-64*01	unknown	IGHJ03-01*01
Bvax1	3.22984e-05	3	CARGGRFAYW	TCAAGAGCAAGGCCACACTGACTGTAGACACATCCTCCAGCACAGCCTACATGCAGCTCAGCAGCCTGACATCTGAGGACTCTGCGGTCTATTACTGTGCAAGAGGGGGAAGGTTTGCTTACTGG	IGHV01-55*01	unknown	IGHJ03-01*01
Bvax1	3.22984e-05	3	CARPFAYW	GAAAGTTCAAGGGCAAGGCCACACTGACTGCAGACAAATCCTCCAGCACAGCCTACATGCAGCTCAGCAGCCTGACCTCTGAGGACTCTGCGGTCTATTTCTGTGCAAGACCGTTTGCTTACTGG	IGHV01-80*01	unknown	IGHJ03-01*01
Bvax1	3.22984e-05	3	CARSFDYW	AGAAGTTCAAGAGCAAGGCCACACTGACTGTAGACAAACCCTCCAGCACAGCCTACATGCAGCTCAGCAGCCTGACATCTGAGGACTCTGCGGTCTATTATTGTGCAAGATCTTTTGACTACTGG	IGHV01-72*01	unknown	IGHJ02-01*01
Bvax1	3.22984e-05	3	CARHKEAGSSYWYFDVW	CTGTAGACAAATCCTCCAGCACAGCCTACATGCAGCTCAGCAGCCTGACATCTGAGGACTCTGCGGTCTATTACTGTGCAAGACACAAGGAAGCCGGTAGTAGCTACTGGTACTTCGATGTCTGG	IGHV01	IGHD01-01*01	IGHJ01-01*01
Bvax1	3.22984e-05	3	CARSDPGTFDYW	GCAAGGCCACACTGACTGCAGACAAATCCTCCAGCACAGCCTACATGCAGCTCAGCAGCCTGACATCTGAGGACTCTGCAGTCTATTTCTGTGCAAGATCCGATCCTGGGACTTTTGACTACTGG	IGHV01-77*01	unknown	IGHJ02-01*01
Bvax1	3.22984e-05	3	CVRDHLGFAYW	AAGACAGATTCACCATCTCCAGAGATGATTCACAAAGCATGCTCTATCTGCAAATGAACAACCTGAAAACTGAGGACACAGCCATGTATTACTGTGTGAGGGATCATCTAGGGTTTGCTTACTGG	IGHV10-03*01	unknown	IGHJ03-01*01
Bvax1	3.22984e-05	3	CARAYYAMDYW	AAAATCGAATCTCCATCACTCGTGACACATCTAAGAACCAGTTTTTCCTGAAGTTGAATTCTGTGACTACTGAGGACACAGCCACATATTACTGTGCAAGGGCCTACTATGCTATGGACTACTGG	IGHV03-06*01	unknown	IGHJ04-01*01
Bvax1	3.22984e-05	3	CARRDYW	CTGATGACTTCAAGGGACGGTTTGCCTTCTCTTTGGAAACCTCTGCCAGCACTGCCTATTTGCAGATCAACAACCTCAAAAATGAGGACACGGCTACATATTTCTGTGCAAGACGTGACTACTGG	IGHV09-03*01	unknown	IGHJ02-01*01
Bvax1	3.22984e-05	3	CAREDYYAMDYW	ATAAATTCATCATCTCCAGAGACAACGCCAAAAATACGCTGTACCTGCAAATGAGCAAAGTGAGATCTGAGGACACAGCCCTTTATTACTGTGCAAGAGAGGATTACTATGCTATGGACTACTGG	IGHV04	unknown	IGHJ04-01*01
Bvax1	3.22984e-05	3	CARREDWYFDVW	GCCGGCTCACAATCTCCAAGGATACCTCCAGAAACCAGGTATTCCTCAAGATCACCAGTGTGGACACTGCAGATACTGCCACATACTACTGTGCTCGAAGGGAGGACTGGTACTTCGATGTCTGG	IGHV08-12*01	unknown	IGHJ01-01*01
Bvax1	3.22984e-05	3	CARYWIGSNPWYFDVW	TAACTCGAGACACATCCAAGAACCAGTATTACCTGCAGTTGAATTCTGTGACTACTGAGGACACAGCCACATATTACTGTGCAAGATATTGGATCGGTAGTAACCCCTGGTACTTCGATGTCTGG	IGHV03-08*01	IGHD01-01*01	IGHJ01-01*01
Bvax1	3.22984e-05	3	CARSEHYYGSPYAMDYW	CTGTAGACAAATCCTCCAGCACAGCCTACATGCAACTCAGCAGCCTGACATCTGAGGACTCTGCGGTCTATTACTGTGCAAGAAGCGAGCATTACTACGGTAGTCCCTATGCTATGGACTACTGG	IGHV01-64*01	IGHD01-01*01	IGHJ04-01*01
Bvax1	3.22984e-05	3	CASSNWDRYW	TCAAGGGCAAGGCCACATTGACTGTAGACACATCCTCCAGCACAGCCTACATGCAGCTCAGCAGCCTGACATCTGAGGACTCTGCGGTCTATTACTGTGCAAGTTCCAACTGGGACCGTTACTGG	IGHV01	IGHD04-01*02	IGHJ03-01*01
Bvax1	3.22984e-05	3	CTRDDGYYAYW	AGGGCCGATTCACCATCTCCAGAGACAATGCCAGGAACACCCTGTACCTGCAAATGAGCAGTCTGAAGTCTGAGGACACAGCCATGTATTACTGTACAAGAGATGATGGTTACTACGCTTACTGG	IGHV05-09-1*01	IGHD02-03*01	IGHJ03-01*01
Bvax1	3.22984e-05	3	CANYGSSSWYFDVW	CCACATTGACTGTAGACCAATCTTCCAGCACAGCCTACATGCAGCTCAACAGCCTGACATCTGAGGACTCTGCAGTCTATTACTGTGCAAACTACGGTAGTAGCTCTTGGTACTTCGATGTCTGG	IGHV01-39*01	IGHD01-01*01	IGHJ01-01*01
Bvax1	3.22984e-05	3	CARPRYDWYFDVW	AAGCCACATTGGATGCAGACACACTGTCCAACACAGCCTACTTGGAGCTCAACAGTCTGACATCCGAGGACTCTGCTATCTACTACTGTGCAAGGCCGAGGTATGATTGGTACTTCGATGTCTGG	IGHV15-02*01	unknown	IGHJ01-01*01
Bvax1	3.22984e-05	3	CARRGVGRSHFDVW	CCACATTGACTGTAGACAAGTCCTCCAGCACAGCCTACATGGAGCTCCGCAGCCTGACATCTGAGGACTCTGCAGTCTATTACTGTGCAAGAAGGGGGGTGGGACGGTCCCACTTCGATGTCTGG	IGHV01	unknown	IGHJ01-01*01
Bvax1	3.22984e-05	3	CAREGGYDYGGGDYW	CACTGACTGTAGACAAATCCTCCAGCACAGCCTACATGCAACTCAGCAGCCTGACATCTGAGGACTCTGCGGTCTATTACTGTGCAAGAGAGGGAGGCTATGATTACGGAGGAGGGGACTACTGG	IGHV01-64*01	IGHD02	IGHJ04-01*01
Bvax1	3.22984e-05	3	CARKVYYYGSSYGYAMDYW	ATAACTCCAAGAGCCAAGTTTTCTTAAAACTGAACAGTCTGCAAACTGATGACACAGCCACGTACTACTGTGCCAGAAAGGTTTATTACTACGGTAGTAGCTACGGGTATGCTATGGACTACTGG	IGHV02-03*01	IGHD01-01*01	IGHJ04-01*01
Bvax1	3.22984e-05	3	CAKDSSQAWFAYW	GACTGAGCATCAGCAAAGACAACTCCAAGAGTCAAGTTTTCTTAAAAATGAACAGTCTGCAAACTGATGACACAGCCAGGTACTACTGTGCCAAAGACAGCTCCCAGGCCTGGTTTGCTTACTGG	IGHV02-adap06*01	IGHD03-02	IGHJ03-01*01
Bvax1	3.22984e-05	3	CARRYGSSYGYFDVW	CACTTACTGTAGACAAATCCTCCAGCACAGCCTACATGTTGCTCAGCAGCCTGACCTCTGAGGACTCTGCGGTCTATTTCTGTGCAAGACGGTACGGTAGTAGCTACGGGTACTTCGATGTCTGG	IGHV01-75*01	IGHD01-01*01	IGHJ01-01*01
Bvax1	3.22984e-05	3	CARGSSWFAYW	AGAGTCGGCTCACAATCTCCAAGGATACCTCCAAAAACCAGGTATTCCTCAAGATCGCCAATGTGGACACTGCAGATACTGCCACATACTACTGTGCTCGGGGTAGTAGCTGGTTTGCTTACTGG	IGHV08-08*01	IGHD01-01*01	IGHJ03-01*01
Bvax1	3.22984e-05	3	CAREGDYDPACFAYW	CCATCTCCAGAGACAATGCCAAGAACAACCTGTACCTGCAAATGAGCCATCTGAAGTCTGAGGACACAGCCATGTATTACTGTGCAAGAGAGGGTGATTACGACCCGGCCTGTTTTGCTTACTGG	IGHV05-04*01	IGHD02	IGHJ03-01*01
Bvax1	3.22984e-05	3	CTRTPGFDYW	TCAAGGGCAAGGCCAAACTGACTGCAGTCACATCCGCCAGCACTGCCTACATGGAGCTCAGCAGCCTGACAAATGAGGACTCTGCGGTCTATTACTGTACAAGAACCCCAGGCTTTGACTACTGG	IGHV01-05*01	unknown	IGHJ02-01*01
Bvax1	3.22984e-05	3	CARGTNYYDYW	AAAATCGAATCTCCATCACTCGTGACACATCTAAGAACCAGTTTTTCCTGAAGTTGAATTCTGTGACTACTGAGGACACAGCCACATATTACTGTGCAAGAGGGACGAATTACTACGACTACTGG	IGHV03-06*01	IGHD01	unknown
Bvax1	3.22984e-05	3	CTGHYRAMDYW	AAGGGAGGTTCACCATCTCAAGAGATGATTCCAAAAGTAGTGTCTACCTGCAAATGAACAACTTAAGGGCTGAAGACACTGGAATTTATTACTGCACAGGCCACTATAGGGCTATGGACTACTGG	IGHV06-03*01	IGHD02-14*01	IGHJ04-01*01
Bvax1	3.22984e-05	3	CARWLLRDYAMDYW	CCACACTGACTGCAGAAAAATCCTCCAGCACTGCCTACATGCAGCTCAGCAGCCTGACATCTGAGGACTCTGCTGTCTATTTCTGTGCAAGGTGGTTACTACGTGACTATGCTATGGACTACTGG	IGHV01-76*01	IGHD02-03*01	IGHJ04-01*01
Bvax1	3.22984e-05	3	CTRADYYGPFDYW	GATTCACCATCTCCAGAGACAATGCCAGGAACACCCTGTACCTGCAAATGAGCAGTCTGAAGTCTGAGGACACAGCCATGTATTACTGTACAAGAGCGGATTACTACGGCCCCTTTGACTACTGG	IGHV05-09-1*01	IGHD01-02*01	IGHJ02-01*01
Bvax1	3.22984e-05	3	CSRSLLSYWYFDVW	TCGCCATTTCAAGAGATGATTCAAAAAGCAGTGTCTACCTAGAGATGAACAGATTAAGAGAGGAAGACACTGCCACTTATTTTTGTAGTAGATCGTTACTCAGCTACTGGTACTTCGATGTCTGG	IGHV13-02*01	unknown	IGHJ01-01*01
Bvax1	3.22984e-05	3	CARSGVTAWFAYW	AGGCCACATTCACTGCAGATACATCCTCCAACACAGCCTACATGCAACTCAGCAGCCTGACAACTGAGGACTCTGCCATCTATTACTGTGCAAGATCGGGGGTTACTGCCTGGTTTGCTTACTGG	IGHV01-09*01	unknown	IGHJ03-01*01
Bvax1	3.22984e-05	3	CARELGNYFDYW	ACAAGGCCACATTGACTGTAGACAAATCCTCCAGCACAGCCTACATGCAGCTCAGCAGCCTGACATCTGAGGACTCTGCGGTCTATTACTGTGCAAGAGAACTGGGAAACTACTTTGACTACTGG	IGHV01	IGHD04-01	IGHJ02-01*01
Bvax1	3.22984e-05	3	CARMRLGREAYW	GTCGGCTCACAATCTCCAAGGATACCTCCAAAAACCAGGTATTCCTCAAGATCGCCAATGTGGACACTGCAGATACTGCCACATACTACTGTGCTCGAATGAGACTGGGACGTGAGGCTTACTGG	IGHV08-08*01	IGHD04-01	IGHJ03-01*01
Bvax1	3.22984e-05	3	CARLVLRRGWAYW	AGGCCACATTGACTGTAGACACATCCTCCAGCACAGCCTACATGCAGCTCAGCAGCCTGACATCTGAGGACTCTGCGGTCTATTACTGTGCAAGATTGGTACTACGGAGGGGTTGGGCTTACTGG	IGHV01	IGHD01	IGHJ03-01*01
Bvax1	3.22984e-05	3	CARWDYFDYW	TCAAGGGCAAGGCCACATTGACTGTAAACAAGTCCTCCAGCACAGCCTACATGGAGCTCCGCAGCCTGACATCGGAGGATTCTGCAGTCTATTACTGTGCAAGGTGGGACTACTTTGACTACTGG	IGHV01-22*01	unknown	IGHJ02-01*01
Bvax1	3.22984e-05	3	CSRDWDPYYFDYW	GATTCGCCATTTCAAGAGATGATTCAAAAAGCAGTGTCTACCTAGAGATGAACAGATTAAGAGAGGAAGACACTGCCACTTATTTTTGTAGTAGAGACTGGGACCCGTACTACTTTGACTACTGG	IGHV13-02*01	IGHD04-01	IGHJ02-01*01
Bvax1	3.22984e-05	3	CVKAGGYDGYFDVW	TCACCATCTCCAGAGATAATTCCCAAAACATCCTCTATCTTCAAATGAACACCCTGAGGGCTGAGGACAGTGCCACTTATTACTGTGTAAAAGCGGGGGGTTACGACGGGTACTTCGATGTCTGG	IGHV07-04*01	unknown	IGHJ01-01*01
Bvax1	3.22984e-05	3	CTREGGLLRSHFDVW	CCATCTCCAGAGACAATGCCAGGAACACCCTGTACCTGCAAATGAGCAGTCTGAAGTCTGAGGACACAGCCATGTATTACTGTACAAGAGAAGGAGGATTACTACGGTCCCACTTCGATGTCTGG	IGHV05-09-1*01	IGHD01-01*01	IGHJ01-01*01
Bvax1	3.22984e-05	3	CARWGGTGYFDVW	AGGCCACATTGACTGTAGACCAATCTTCCAGCACAGCCTACATGCAGCTCAACAGCCTGACATCTGAGGACTCTGCAGTCTATTACTGTGCAAGATGGGGTGGGACAGGGTACTTCGATGTCTGG	IGHV01-39*01	unknown	IGHJ01-01*01
Bvax1	3.22984e-05	3	CARSKGVTTVVEAMDYW	CTGTAGACAAATCCTCCAGCACAGCCTACATGCAGCTCAGCAGCCTGACATCTGAGGACTCTGCGGTCTATTACTGTGCAAGATCGAAAGGGGTTACTACGGTAGTGGAAGCTATGGACTACTGG	IGHV01	IGHD01-01*01	IGHJ04-01*01
Bvax1	3.22984e-05	3	CARSPYYYGSRNVW	CCACATTGACTGTAGACAAGTCCTCCAGCACAGCCTACATGGAGCTCCGCAGCCTGACATCTGAGGACTCTGCAGTCTATTACTGTGCAAGATCTCCTTATTACTACGGTAGTAGAAATGTCTGG	IGHV01	IGHD01-01*01	IGHJ01-01*01
Bvax1	3.22984e-05	3	CARDDGYYAMDYW	GTTTCATCATCTCGAGAGACAATGCAAAGAACATTCTATACCTGCAAATGAGCAGTCTGAAGTCTGAGGACACAGCCACGTATTACTGTGCAAGAGACGATGGTTACTATGCTATGGACTACTGG	IGHV05-16*01	unknown	IGHJ04-01*01
Bvax1	3.22984e-05	3	CIDYDGAMDYW	AAGGGAGGTTCACCATCTCAAGAGATGATTCCAAAAGTAGTGTCTACCTGCAAATGAACAACTTAAGGGCTGAAGACACTGGAATTTATTACTGCATTGATTACGACGGGGCTATGGACTACTGG	IGHV06-03*01	IGHD02	IGHJ04-01*01
Bvax1	3.22984e-05	3	CARSSDYW	ACACAGTGAAGGGCCGATTCACCATCTCCAGAGACAATGCCAAGAACACCCTGTTCCTGCAAATGACCAGTCTGAGGTCTGAGGACACGGCCATGTATTACTGTGCAAGGTCTTCGGACTACTGG	IGHV05-17*01	unknown	IGHJ04-01*01
Bvax1	3.22984e-05	3	CARRAYYYGSGWYFDVW	CTGTAGACAAGTCCTCTAGCACAGCCTACATGGAGCTCCGCAGCCTGACATCTGAGGACTCTGCAGTCTATTACTGTGCAAGGAGGGCTTATTACTACGGTAGTGGTTGGTACTTCGATGTCTGG	IGHV01-31*01	IGHD01-01*01	IGHJ01-01*01
Bvax1	3.22984e-05	3	CARSDNYW	AGAAGTTCAAGAGCAAGGCCACACTGACTGTAGACAAATCCTCCAGCACAGCCTACATGCAACTCAGCAGCCTGACATCTGAGGACTCTGCGGTCTATTACTGTGCAAGATCGGATAACTACTGG	IGHV01-64*01	unknown	IGHJ02-01*01
Bvax1	3.22984e-05	3	CARDYDYDPRYAMDYW	TGACTGTAGACAAATCCTCCAGCACAGCCTACATGCAGCTCAAGAGCCTGACATCTGAGGACTCTGCAGTCTATTACTGTGCAAGAGACTATGATTACGACCCTCGCTATGCTATGGACTACTGG	IGHV01-42*01	IGHD02	IGHJ04-01*01
Bvax1	3.22984e-05	3	CARGGLLRYFDVW	AGGCCACACTGACTGCAGAAAAATCCTCCAGCACTGCCTACATGCAGCTCAGCAGCCTGACATCTGAGGACTCTGCTGTCTATTTCTGTGCAAGAGGGGGGTTACTACGGTACTTCGATGTCTGG	IGHV01-76*01	IGHD02-03*01	IGHJ01-01*01
Bvax1	3.22984e-05	3	CAREGGTTVDDW	ATCGAATCTCCATCACTCGTGACACATCTAAGAACCAGTTTTTCCTGAAGTTGAATTCTGTGACTACTGAGGACACAGCCACATATTACTGTGCAAGAGAGGGGGGTACTACGGTAGATGACTGG	IGHV03-06*01	IGHD01-01*01	IGHJ01-01*01
Bvax1	3.22984e-05	3	CARGTVVARRFAYW	CCACATTGACTGTAGACAAATCCTCCAGCACAGCCTACATGCAGCTCAAGAGCCTGACATCTGAGGACTCTGCAGTCTATTACTGTGCAAGGGGTACGGTAGTAGCTAGAAGGTTTGCTTACTGG	IGHV01-42*01	IGHD01-01*01	IGHJ03-01*01
Bvax1	3.22984e-05	3	CAKIEGANWDGYYYAMDYW	ACAACTCCAAGAGCCAAGTTTTCTTTAAAATGAACAGTCTGCAAGCTGATGACACTGCCATATACTACTGTGCCAAAATAGAGGGAGCTAACTGGGACGGCTATTACTATGCTATGGACTACTGG	IGHV02	IGHD04-01*01	IGHJ04-01*01
Bvax1	3.22984e-05	3	CAYSLYAMDYW	AGGGCAAGGCCACATTGACTGTAAACAAGTCCTCCAGCACAGCCTACATGGAGCTCCGCAGCCTGACATCGGAGGATTCTGCAGTCTATTACTGTGCCTACTCCCTCTATGCTATGGACTACTGG	IGHV01-22*01	unknown	IGHJ04-01*01
Bvax1	3.22984e-05	3	CAREGYGSRRYFDVW	CATTGACTGTAAACAAGTCCTCCAGCACAGCCTACATGGAGCTCCGCAGCCTGACATCGGAGGATTCTGCAGTCTATTACTGTGCAAGGGAGGGGTACGGTAGTAGGAGGTACTTCGATGTCTGG	IGHV01-22*01	IGHD01-01*01	IGHJ01-01*01
Bvax1	3.22984e-05	3	CARVYDGPSMDYW	AGGCCACATTCACTGCAGATACATCCTCCAACACAGCCTACATGCAACTCAGCAGCCTGACAACTGAGGACTCTGCCATCTATTACTGTGCAAGGGTCTATGATGGTCCCTCTATGGACTACTGG	IGHV01-09*01	IGHD02-03*01	IGHJ04-01*01
Bvax1	3.22984e-05	3	CARPYSNYFDYW	GCAAGGCCACATTGACTGTAGACAAGTCCTCCAGCACAGCCTACATGGAGCTCCGCAGCCTGACATCTGAGGACACTGCAGTCTATTACTGTGCAAGACCCTATAGTAACTACTTTGACTACTGG	IGHV01	IGHD02	IGHJ02-01*01
Bvax1	3.22984e-05	3	CARARWYFDVW	AGGGCAAGGCCACATTGACTGTAGACAAGTCCTCCAGCACAGCCTACATGGAGCTCCGCAGCCTGACATCTGAGGACACTGCAGTCTATTACTGTGCAAGAGCAAGGTGGTACTTCGATGTCTGG	IGHV01	unknown	IGHJ01-01*01
Bvax1	3.22984e-05	3	CARGELVYYFDYW	AGGCCACACTGACTGTAGACACATCCTCCAGCACAGCCTACATGCAGCTCAGCAGCCTGACATCTGAGGACTCTGCGGTCTATTACTGTGCAAGAGGAGAACTGGTGTACTACTTTGACTACTGG	IGHV01-55*01	unknown	IGHJ02-01*01
Bvax1	3.22984e-05	3	CAREGYGVW	AGTTCAAGGGCAAGGCCACATTCACTGCAGACACATCCTCCAGCACAGCCTACATGGAGCTCAGCAGCCTGACATCTGAGGACTCTGCAGTCTATTTCTGTGCAAGAGAGGGCTATGGCGTCTGG	IGHV01-79*01	unknown	IGHJ01-01*01
Bvax1	3.22984e-05	3	CARIPAYDYDVGWYFDVW	AGGATACCTCCAAAAACCAGGTATTCCTCAAGATCGCCAATGTGGACACTGCAGATACTGCCACATACTACTGTGCTCGAATACCGGCCTATGATTACGACGTAGGGTGGTACTTCGATGTCTGG	IGHV08-08*01	IGHD02	IGHJ01-01*01
Bvax1	3.22984e-05	3	CARAHDLIYAMDYW	CCACATTGACTGTAGACAAATCCTCCAGCACAGCCTACATGCAGCTCAAGAGCCTGACATCTGAGGACTCTGCAGTCTATTACTGTGCAAGAGCGCATGATTTGATCTATGCTATGGACTACTGG	IGHV01-42*01	unknown	IGHJ04-01*01
Bvax1	3.22984e-05	3	CARDGYYGDFDYW	GATTCACCATCTCCAGAGACAATGCCAAGAACAACCTGTACCTGCAAATGAGCCATCTGAAGTCTGAGGACACAGCCATGTATTACTGTGCAAGAGATGGATACTACGGGGACTTTGACTACTGG	IGHV05-04*01	IGHD01	IGHJ02-01*01
Bvax1	3.22984e-05	3	CAMGGPWYFDVW	GCAAGGCCACATTGACTGTAGACAAATCCTCCAGCACAGCCTACATGCAGCTCAGCAGCCTGACATCTGAGGACTCTGCGGTCTATTACTGTGCAATGGGGGGGCCCTGGTACTTCGATGTCTGG	IGHV01-74	unknown	IGHJ01-01*01
Bvax1	3.22984e-05	3	CATPRSTVVAHWYFDVW	CTCGTGACACATCTAAGAACCAGTTTTTCCTGAAGTTGAATTCTGTGACTACTGAGGACACAGCCACATATTACTGTGCAACCCCTCGTAGTACGGTAGTAGCTCACTGGTACTTCGATGTCTGG	IGHV03-06*01	IGHD01-01*01	IGHJ01-01*01
Bvax1	3.22984e-05	3	CARIGQLRRAMDYW	TCACAATCTCCAAGGATACCTCCAAAAACCAGGTATTCCTCAAGATCGCCAATGTGGACACTGCAGATACTGCCACATACTACTGTGCTCGAATCGGGCAGCTCAGGAGAGCTATGGACTACTGG	IGHV08-08*01	IGHD03-02*02	IGHJ04-01*01
Bvax1	3.22984e-05	3	CARRGTWGYFDVW	GATTCACCATCTCCAGAGACAATGCCAAGAACACCCTGTACCTGCAAATGAGCCGTCTGAAGTCTGAGGACACAGCCATGTATTACTGTGCAAGACGGGGGACGTGGGGGTACTTCGATGTCTGG	IGHV05-12*01	unknown	IGHJ01-01*01
Bvax1	3.22984e-05	3	CARRGFTTVVDYW	AGGCCACTATAACTGCAGACACATCCTCCAACACAGCCTACCTGCAGCTCAGCAGCCTGACATCTGAGGACACTGCCATCTATTACTGTGCTAGACGAGGATTTACTACGGTAGTGGACTACTGG	IGHV14-03*01	IGHD01-01*01	IGHJ04-01*01
Bvax1	3.22984e-05	3	CAKEDDYYGSSYW	GACTGAGCATCAGCAAGGATAACTCCAAGAGCCAAGTTTTCTTAAAACTGAACAGTCTGCAAACTGATGACACAGCCACGTACTACTGTGCCAAAGAGGATGATTACTACGGTAGTAGCTACTGG	IGHV02-03*01	IGHD01-01*01	unknown
Bvax1	3.22984e-05	3	CARDYGSSYGYFDVW	CACTGACTGTAGACAAATCCTCCAGCACAGCCTACATGCAACTCAGCAGCCTGACATCTGAGGACTCTGCGGTCTATTACTGTGCAAGAGACTACGGTAGTAGCTACGGGTACTTCGATGTCTGG	IGHV01-64*01	IGHD01-01*01	IGHJ01-01*01
Bvax1	3.22984e-05	3	CAREDPSSYVGWYFDVW	CTGTAGACAAATCCTCCAGCACAGCCTACATGTTGCTCAGCAGCCTGACCTCTGAGGACTCTGCGGTCTATTTCTGTGCAAGAGAGGACCCTAGTAGCTACGTGGGCTGGTACTTCGATGTCTGG	IGHV01-75*01	IGHD01-01*01	IGHJ01-01*01
Bvax1	3.22984e-05	3	CAIPAVDAMDYW	GCAAGGCCACATTGACTGTAGACAAATCCTCCAGCACAGCCTACATGCAGCTCAGCAGCCTGACATCTGAGGACTCTGCGGTCTATTACTGTGCAATTCCGGCGGTAGATGCTATGGACTACTGG	IGHV01-74	unknown	IGHJ04-01*01
Bvax1	3.22984e-05	3	CNYQGAMDYW	TGAAAGACAGATTCACCATCTCCAGAGATGATTCACAAAGCATGCTCTATCTGCAAATGAACAACCTGAAAACTGAGGACACAGCCATGTATTACTGTAACTATCAGGGCGCTATGGACTACTGG	IGHV10-03*01	unknown	IGHJ04-01*01
Bvax1	3.22984e-05	3	CAREPITTVVPHWYFDVW	TAGACAAATCCTCCAGCACAGCCTACATGCAGCTCAGCAGCCTGACATCTGAAGACTCTGCGGTCTATTTCTGTGCAAGAGAACCCATTACTACGGTAGTACCCCACTGGTACTTCGATGTCTGG	IGHV01-12*01	IGHD01-01*01	IGHJ01-01*01
Bvax1	3.22984e-05	3	CARSYYGRYFDVW	AGGCCACACTGACTGCAGAAAAATCCTCCAGCACTGCCTACATGCAGCTCAGCAGCCTGACATCTGAGGACTCTGCTGTCTATTTCTGTGCAAGATCTTACTACGGCCGGTACTTCGATGTCTGG	IGHV01-76*01	IGHD01	IGHJ01-01*01
Bvax1	3.22984e-05	3	CTGYGNYDYW	TCAAGGGCAAGGCCAAACTGACTGCAGTCACATCCGCCAGCACTGCCTACATGGAGCTCAGCAGCCTGACAAATGAGGACTCTGCGGTCTATTACTGTACAGGGTATGGTAACTACGACTACTGG	IGHV01-05*01	IGHD02	unknown
Bvax1	3.22984e-05	3	CVRGDGYVWFAYW	GATTCACCATCTCCAGAGATGATTCACAAAGCATGCTCTATCTGCAAATGAACAACCTGAAAACTGAGGACACAGCCATGTATTACTGTGTGAGAGGAGATGGTTACGTCTGGTTTGCTTACTGG	IGHV10-03*01	IGHD02	IGHJ03-01*01
Bvax1	3.22984e-05	3	CARTAQGAMDYW	ACAAGGCCACATTGACTGTAGACAAATCCTCCAGCACAGCCTACATGCAGCTCAGCAGCCTGACATCTGAGGACTCTGCGGTCTATTACTGTGCAAGAACAGCTCAGGGTGCTATGGACTACTGG	IGHV01	IGHD03-02*02	IGHJ04-01*01
Bvax1	3.22984e-05	3	CTRPLRYYAMDYW	GGTTCACCATCTCAAGAGATGATTCCAAAAGTAGTGTCTACCTGCAAATGAACAGCTTAAGAGCTGAAGACACTGGCATTTATTACTGTACCAGGCCACTACGGTACTATGCTATGGACTACTGG	IGHV06-06*01	unknown	IGHJ04-01*01
Bvax1	3.22984e-05	3	CARGDGNYGYFDVW	TCTCCATCACTCGTGACACATCTAAGAACCAGTTTTTCCTGAAGTTGAATTCTGTGACTACTGAGGACACAGCCACATATTACTGTGCAAGAGGGGATGGTAACTACGGGTACTTCGATGTCTGG	IGHV03-06*01	unknown	IGHJ01-01*01
Bvax1	3.22984e-05	3	CARDRGNWYFDVW	GAATCTCCATCACTCGTGACACATCTAAGAACCAGTTTTTCCTGAAGTTGAATTCTGTGACTACTGAGGACACAGCCACATATTACTGTGCAAGAGATCGCGGTAACTGGTACTTCGATGTCTGG	IGHV03-06*01	unknown	IGHJ01-01*01
Bvax1	3.22984e-05	3	CTEAVEDWYFDVW	GGTTCACCATCTCAAGAGATGATTCCAAAAGTAGTGTCTACCTGCAAATGAACAACTTAAGGGCTGAAGACACTGGAATTTATTACTGCACAGAAGCGGTAGAGGACTGGTACTTCGATGTCTGG	IGHV06-03*01	unknown	IGHJ01-01*01
Bvax1	3.22984e-05	3	CARTGVGTRYFDVW	CCACACTGACTGCAGAAAAATCCTCCAGCACTGCCTACATGCAGCTCAGCAGCCTGACATCTGAGGACTCTGCTGTCTATTTCTGTGCAAGAACCGGGGTGGGGACGAGGTACTTCGATGTCTGG	IGHV01-76*01	unknown	IGHJ01-01*01
Bvax1	3.22984e-05	3	CARGDDLYAMDYW	GAATCTCCATCACTCGTGACACATCTAAGAACCAGTTTTTCCTGAAGTTGAATTCTGTGACTACTGAGGACACAGCCACATATTACTGTGCAAGAGGGGATGACCTCTATGCTATGGACTACTGG	IGHV03-06*01	unknown	IGHJ04-01*01
Bvax1	3.22984e-05	3	CVRFPYYYGSSYAAMDYW	TGGAGACCTCTGCCAGCACTGCCTATTTGCAGATCAACAACCTCAAAAATGAGGACACGGCTACATATTTCTGTGTAAGATTCCCCTATTACTACGGTAGTAGCTACGCGGCTATGGACTACTGG	IGHV09-01*01	IGHD01-01*01	IGHJ04-01*01
Bvax1	3.22984e-05	3	CARGTTDGDYW	AGGGCAAGGCCACATTGACTGTAGACAAGTCCTCCAGCACAGCCTACATGGAGCTCCGCAGCCTGACATCTGAGGACTCTGCAGTCTATTACTGTGCAAGAGGGACTACGGACGGGGACTACTGG	IGHV01	unknown	IGHJ04-01*01
Bvax1	3.22984e-05	3	CTRWLLAWFAYW	GCAAGGCCATACTGACTGCAGACAAATCCTCCAGCACAGCCTACATGGAGCTCCGCAGCCTGACATCTGAGGACTCTGCCGTCTATTACTGTACAAGATGGTTACTCGCCTGGTTTGCTTACTGG	IGHV01-15*01	IGHD02-03*01	IGHJ03-01*01
Bvax1	3.22984e-05	3	CARKEGVYGNFAWFAYW	CCAAGGATACCTCCAAAAACCAGGTATTCCTCAAGATCGCCAATGTGGACACTGCAGATACTGCCACATACTACTGTGCTCGAAAGGAGGGGGTTTATGGTAACTTTGCCTGGTTTGCTTACTGG	IGHV08-08*01	IGHD02	IGHJ03-01*01
Bvax1	3.22984e-05	3	CARLEGGPVDYW	GCAAGGCCACACTGACTGCAGACAAATCCTCCAGCACAGCGTACATGGAGCTCCGCAGCCTGACATCTGAGGACTCTGCGGTCTATTTCTGTGCAAGATTAGAGGGTGGCCCGGTTGACTACTGG	IGHV01-81*01	unknown	IGHJ02-01*01
Bvax1	3.22984e-05	3	CARWGYGTLFAYW	AGGCCACATTCACTGCAGATACATCCTCCAACACAGCCTACATGCAACTCAGCAGCCTGACAACTGAGGACTCTGCCATCTATTACTGTGCAAGATGGGGCTACGGTACCCTTTTTGCTTACTGG	IGHV01-09*01	IGHD01-01*01	IGHJ03-01*01
Bvax1	3.22984e-05	3	CARSMEGWFAYW	GCAAGGCCACACTGACTGTAGACAAACCCTCCAGCACAGCCTACATGCAGCTCAGCAGCCTGACATCTGAGGACTCTGCGGTCTATTATTGTGCAAGATCTATGGAGGGCTGGTTTGCTTACTGG	IGHV01-72*01	unknown	IGHJ03-01*01
Bvax1	3.22984e-05	3	CTITTVVANYFDYW	CCATACTGACTGCAGACAAATCCTCCAGCACAGCCTACATGGAGCTCCGCAGCCTGACATCTGAGGACTCTGCCGTCTATTACTGTACAATTACTACGGTAGTAGCTAACTACTTTGACTACTGG	IGHV01-15*01	IGHD01-01*01	IGHJ02-01*01
Bvax1	3.22984e-05	3	CAIPLLSAYFDYW	AGGCCACATTGACTGTAGACAAATCCTCCAGCACAGCCTACATGCAGCTCAGCAGCCTGACATCTGAGGACTCTGCGGTCTATTACTGTGCAATCCCTCTACTTTCGGCCTACTTTGACTACTGG	IGHV01-74	unknown	IGHJ02-01*01
Bvax1	3.22984e-05	3	CARNRGYPMDYW	CCAGACTGAGCATCAGCAAGGACAATTCCAAGAGCCAAGTTTTCTTTAAAATGAACAGTCTGCAAGCTGATGACACAGCCATATATTACTGTGCCAGAAATCGAGGCTATCCTATGGACTACTGG	IGHV02-02*01	unknown	IGHJ04-01*01
Bvax1	3.22984e-05	3	CARGALRYFDVW	ATCGAATCTCCATCACTCGTGACACATCTAAGAACCAGTTTTTCCTGAAGTTGAATTCTGTGACTACTGAGGACACAGCCACATATTACTGTGCAAGAGGAGCGCTACGGTACTTCGATGTCTGG	IGHV03-06*01	unknown	IGHJ01-01*01
Bvax1	3.22984e-05	3	CARPYDYPQYFDVW	CCACATTGGATGCAGACACACTGTCCAACACAGCCTACTTGGAGCTCAACAGTCTGACATCCGAGGACTCTGCTATCTACTACTGTGCAAGGCCCTATGATTACCCACAGTACTTCGATGTCTGG	IGHV15-02*01	IGHD02	IGHJ01-01*01
Bvax1	3.22984e-05	3	CAKPVVVATEWYFDVW	TCAGCAAGGATAACTCCAAGAGCCAAGTTTTCTTAAAACTGAACAGTCTGCAAACTGATGACACAGCCACGTACTACTGTGCCAAACCGGTCGTTGTAGCTACGGAATGGTACTTCGATGTCTGG	IGHV02-03*01	IGHD01-01	IGHJ01-01*01
Bvax1	3.22984e-05	3	CARHPGTGAMDYW	GATTCACCATCTCCAGAGACAATGCCAAGAACACCCTGTACCTGCAAATGAGCAGTCTGAGGTCTGAGGACACGGCCTTGTATTACTGTGCAAGACATCCTGGGACGGGGGCTATGGACTACTGG	IGHV05-09*01	unknown	IGHJ04-01*01
Bvax1	3.22984e-05	3	CARDDYGPWFAYW	AGGCCACATTGACTGTAGACCAATCTTCCAGCACAGCCTACATGCAGCTCAACAGCCTGACATCTGAGGACTCTGCAGTCTATTACTGTGCAAGAGATGATTACGGTCCCTGGTTTGCTTACTGG	IGHV01-39*01	IGHD02	IGHJ03-01*01
Bvax1	3.22984e-05	3	CTRDYGSSFAYW	GCAAGGCCATACTGACTGCAGACAAATCCTCCAGCACAGCCTACATGGAGCTCCGCAGCCTGACATCTGAGGACTCTGCCGTCTATTACTGTACAAGGGACTACGGTAGTAGCTTTGCTTACTGG	IGHV01-15*01	IGHD01-01*01	IGHJ03-01*01
Bvax1	3.22984e-05	3	CARPNYYGSSLFAYW	CCTTCTCTTTGGAAACCTCTGCCAGCACTGCCTATTTGCAGATCAACAACCTCAAAAATGAGGACACGGCTACATATTTCTGTGCAAGACCCAATTACTACGGTAGTAGCTTGTTTGCTTACTGG	IGHV09-03*01	IGHD01-01*01	IGHJ03-01*01
Bvax1	3.22984e-05	3	CARSTVVATDWYFDVW	TGACTGTTGACAAGTCCTCCAGCACAGCCTACATGGAGCTCAACAGCCTGACATCTGAGGACTCTGCAGTCTATTACTGTGCAAGATCTACGGTAGTAGCTACTGACTGGTACTTCGATGTCTGG	IGHV01-19*01	IGHD01-01*01	IGHJ01-01*01
Bvax1	3.22984e-05	3	CAQTAQATAWFAYW	CCACATTGACTGTAGACAAATCCTCCAGCACAGCCTACATGCAGCTCAAGAGCCTGACATCTGAGGACTCTGCAGTCTATTACTGTGCCCAGACAGCTCAGGCTACGGCCTGGTTTGCTTACTGG	IGHV01-42*01	IGHD03-02*02	IGHJ03-01*01
Bvax1	3.22984e-05	3	CASRVYDGYWGFAYW	CCTTCTCTTTGGAAACCTCTGCCAGCACTGCCTATTTGCAGATCAACAACCTCAAAAATGAGGACACGGCTACATATTTCTGTGCAAGTCGAGTCTATGATGGTTACTGGGGGTTTGCTTACTGG	IGHV09-03*01	IGHD02-03*01	IGHJ03-01*01
Bvax1	3.22984e-05	3	CARSDYYSNPFAYW	CCACACTGACTGCAGACAAATCCTCCAGCACAGCCTACATGCAGTTCAGCAGCCTGACATCTGAGGACTCTGCCATCTATTACTGTGCAAGATCGGACTACTATAGTAACCCTTTTGCTTACTGG	IGHV01-63*01	IGHD02	IGHJ03-01*01
Bvax1	3.22984e-05	3	CARSDWDAMDYW	GCAAGGCCACACTGACTGTAGACAAATCCTCCAGCACAGCCTACATGCAACTCAGCAGCCTGACATCTGAGGACTCTGCGGTCTATTACTGTGCAAGATCGGACTGGGATGCTATGGACTACTGG	IGHV01-64*01	unknown	IGHJ04-01*01
Bvax1	3.22984e-05	3	CARIVATEGVWFAYW	CAATCTCCAAGGATACCTCCAAAAACCAGGTATTCCTCAAGATCGCCAATGTGGACACTGCAGATACTGCCACATACTACTGTGCTCGAATAGTAGCTACGGAAGGGGTCTGGTTTGCTTACTGG	IGHV08-08*01	unknown	IGHJ03-01*01
Bvax1	3.22984e-05	3	CARSVADSSGYGAMDYW	CTGCAGACAAATCCTCCAGCACAGCCTACATGCAGCTCAGCAGCCTGACCTCTGAGGACTCTGCGGTCTATTTCTGTGCAAGATCTGTGGCAGACAGCTCAGGCTACGGGGCTATGGACTACTGG	IGHV01-80*01	IGHD03-02*02	IGHJ04-01*01
Bvax1	3.22984e-05	3	CARRGSGGFDYW	GCCGGCTCACAATCTCCAAGGATACCTCCAGAAACCAGGTATTCCTCAAGATCACCAGTGTGGACACTGCAGATACTGCCACATACTACTGTGCTCGAAGAGGCTCAGGGGGTTTTGACTACTGG	IGHV08-12*01	unknown	IGHJ02-01*01
Bvax1	3.22984e-05	3	CAREGSRGYFDYW	AGGCCACACTGACTGTAGACAAACCCTCCAGCACAGCCTACATGCAGCTCAGCAGCCTGACATCTGAGGACTCTGCGGTCTATTATTGTGCAAGAGAGGGATCACGAGGATACTTTGACTACTGG	IGHV01-72*01	unknown	IGHJ02-01*01
Bvax1	3.22984e-05	3	CARREYGRLYAMDYW	CAATCTCCAAGGATACCTCCAGAAACCAGGTATTCCTCAAGATCACCAGTGTGGACACTGCAGATACTGCCACATACTACTGTGCTCGAAGGGAGTACGGTAGGCTCTATGCTATGGACTACTGG	IGHV08-12*01	IGHD01-01*01	IGHJ04-01*01
Bvax1	3.22984e-05	3	CARGVWYGTWYFDVW	CATTGACTGTAGACAAGTCCTCCAGCACAGCCTACATGGAGCTCCGCAGCCTGACATCTGAGGACACTGCAGTCTATTACTGTGCAAGAGGGGTATGGTACGGGACTTGGTACTTCGATGTCTGG	IGHV01	IGHD02	IGHJ01-01*01
Bvax1	3.22984e-05	3	CARCKGDWYFDVW	AGGCCACACTGACTGTAGACAAATCCTCCAGCACAGCCTACATGCAGCTCAGCAGCCTGACATCTGAAGACTCTGCGGTCTATTTCTGTGCAAGATGTAAGGGGGACTGGTACTTCGATGTCTGG	IGHV01-12*01	unknown	IGHJ01-01*01
Bvax1	3.22984e-05	3	CARGTGRGWYFDVW	CCACATTGACTGTAGACCAATCTTCCAGCACAGCCTACATGCAGCTCAACAGCCTGACATCTGAGGACTCTGCAGTCTATTACTGTGCAAGAGGAACTGGGAGAGGCTGGTACTTCGATGTCTGG	IGHV01-39*01	IGHD04-01	IGHJ01-01*01
Bvax1	3.22984e-05	3	CARSRHQRDYFDYW	CCACACTGACTGTAGACAAACCCTCCAGCACAGCCTACATGCAGCTCAGCAGCCTGACATCTGAGGACTCTGCGGTCTATTATTGTGCAAGATCACGGCATCAGAGGGACTACTTTGACTACTGG	IGHV01-72*01	unknown	IGHJ02-01*01
Bvax1	3.22984e-05	3	CARRGGNYRYYFDYW	CATTGACTGTAGACAAATCCTCCAGCACAGCCTACATGCAGCTCAGCAGCCTGACATCTGAGGACTCTGCGGTCTATTACTGTGCAAGAAGGGGGGGTAACTACCGGTACTACTTTGACTACTGG	IGHV01	IGHD02	IGHJ02-01*01
Bvax1	3.22984e-05	3	CARKTGGAMDYW	GCAAGGCCACATTGACTGTAGACAAGTCCTCCAGCACAGCCTACATGGAGCTCCGCAGCCTGACATCTGAGGACACTGCAGTCTATTACTGTGCAAGAAAAACTGGGGGAGCTATGGACTACTGG	IGHV01	unknown	IGHJ04-01*01
Bvax1	3.22984e-05	3	CARNGSNYGNFDVW	TGAGCATCAGCAAAGACAACTCCAAGAGTCAAGTTTTCTTAAAAATGAACAGTCTGCAAACTGATGACACAGCCAGGTACTACTGTGCCAGAAATGGTAGTAACTACGGGAACTTCGATGTCTGG	IGHV02-adap06*01	IGHD02	IGHJ01-01*01
Bvax1	3.22984e-05	3	CASRYDYDAMDYW	AGGCCACATTGACTGTTGACAAGTCCTCCAGCACAGCCTACATGGAGCTCAACAGCCTGACATCTGAGGACTCTGCAGTCTATTACTGTGCAAGTCGCTATGATTACGATGCTATGGACTACTGG	IGHV01-19*01	unknown	IGHJ04-01*01
Bvax1	3.22984e-05	3	CTDYAMDYW	CTGTGAAAGGGAGGTTCACCATCTCAAGAGATGATTCCAAAAGTAGTGTCTACCTGCAAATGAACAACTTAAGGGCTGAAGACACTGGAATTTATTACTGCACAGACTATGCTATGGACTACTGG	IGHV06-03*01	unknown	IGHJ04-01*01
Bvax1	3.22984e-05	3	CARRVHSNYDYAMDYW	TAACTCGAGACACATCCAAGAACCAGTATTACCTGCAGTTGAATTCTGTGACTACTGAGGACACAGCCACATATTACTGTGCAAGACGAGTGCATAGTAACTATGACTATGCTATGGACTACTGG	IGHV03-08*01	IGHD02	IGHJ04-01*01
Bvax1	3.22984e-05	3	CTRENYGSSFAYW	GATTCACCATCTCCAGAGACAATGCCAGGAACACCCTGTACCTGCAAATGAGCAGTCTGAAGTCTGAGGACACAGCCATGTATTACTGTACAAGAGAGAACTACGGTAGTAGCTTTGCTTACTGG	IGHV05-09-1*01	IGHD01-01*01	IGHJ03-01*01
Bvax1	3.22984e-05	3	CAKWEYYFDYW	AGAGCAAGGCCACACTGACTGTAGACAAACCCTCCAGCACAGCCTACATGCAGCTCAGCAGCCTGACATCTGAGGACTCTGCGGTCTATTATTGTGCAAAATGGGAGTACTACTTTGACTACTGG	IGHV01-72*01	unknown	IGHJ02-01*01
Bvax1	3.22984e-05	3	CGVPSWFAYW	TCAAGGGCAAGGCCACATTGACTGTTGACAAGTCCTCCAGCACAGCCTACATGGAGCTCAACAGCCTGACATCTGAGGACTCTGCAGTCTATTACTGTGGGGTTCCTTCCTGGTTTGCTTACTGG	IGHV01-19*01	unknown	IGHJ03-01*01
Bvax1	3.22984e-05	3	CAIDGYYSAWFAYW	TGAGCATCACCAAGGACAACTCCAAGAGCCAAGTTTTCTTTAAAATGAACAGTCTGCAAGCTGATGACACTGCCATATACTACTGTGCCATTGATGGTTACTACTCTGCCTGGTTTGCTTACTGG	IGHV02	IGHD02-03*01	IGHJ03-01*01
Bvax1	3.22984e-05	3	CARIVDSWDGDYW	GGCTCACAATCTCCAAGGATACCTCCAAAAACCAGGTATTCCTCAAGATCGCCAATGTGGACACTGCAGATACTGCCACATACTACTGTGCTCGAATAGTGGACTCCTGGGACGGGGATTACTGG	IGHV08-08*01	unknown	IGHJ04-01*01
Bvax1	3.22984e-05	3	CARIERLRHYFDYW	TCACAATCTCCAAGGATACCTCCAAAAACCAGGTATTCCTCAAGATCGCCAATGTGGACACTGCAGATACTGCCACATACTACTGTGCTCGAATAGAGAGATTACGACACTACTTTGACTACTGG	IGHV08-08*01	IGHD02	IGHJ02-01*01
Bvax1	3.22984e-05	3	CTTTVVAFRGFAYW	CCAAACTGACTGCAGTCACATCCGCCAGCACTGCCTACATGGAGCTCAGCAGCCTGACAAATGAGGACTCTGCGGTCTATTACTGTACAACTACGGTAGTAGCTTTTCGCGGGTTTGCTTACTGG	IGHV01-05*01	IGHD01-01*01	IGHJ03-01*01
Bvax1	3.22984e-05	3	CVRGDYYAMDYW	ACAGATTCACCATCTCCAGAGATGATTCAGAAAGCATGCTCTATCTGCAAATGAACAACTTGAAAACTGAGGACACAGCCATGTATTACTGTGTGAGAGGGGATTACTATGCTATGGACTACTGG	IGHV10-01*01	unknown	IGHJ04-01*01
Bvax1	3.22984e-05	3	CARSDYGNRHWYFDVW	TGACTGCAGACAAATCCTCCAGCACAGCCTACATGCAGCTCAACAGCCTGACATCTGAGGACTCTGCAGTCTATTTCTGTGCAAGATCGGACTATGGTAACCGTCACTGGTACTTCGATGTCTGG	IGHV01-78*01	IGHD02	IGHJ01-01*01
Bvax1	3.22984e-05	3	CARNYGSSPWFAYW	CCACATTGACTGTTGACAAGTCCTCCAGCACAGCCTACATGGAGCTCAACAGCCTGACATCTGAGGACTCTGCAGTCTATTACTGTGCAAGAAACTACGGTAGTAGCCCCTGGTTTGCTTACTGG	IGHV01-19*01	IGHD01-01*01	IGHJ03-01*01
Bvax1	3.22984e-05	3	CARSPTGRDWYFDVW	CACTGACTGTAGACAAACCCTCCAGCACAGCCTACATGCAGCTCAGCAGCCTGACATCTGAGGACTCTGCGGTCTATTATTGTGCAAGATCACCTACTGGGAGGGACTGGTACTTCGATGTCTGG	IGHV01-72*01	unknown	IGHJ01-01*01
Bvax1	3.22984e-05	3	CTRKAYRGAMDYW	AGGCCAAACTGACTGCAGTCACATCCGCCAGCACTGCCTACATGGAGCTCAGCAGCCTGACAAATGAGGACTCTGCGGTCTATTACTGTACAAGAAAGGCCTACCGGGGAGCTATGGACTACTGG	IGHV01-05*01	unknown	IGHJ04-01*01
Bvax1	3.22984e-05	3	CARWPGHWYFDVW	AGGCCACACTGACTGTAGACACATCCTCCAGCACAGCCTACATGCAGCTCAGCAGCCTGACATCTGAGGACTCTGCGGTCTATTACTGTGCAAGATGGCCTGGACACTGGTACTTCGATGTCTGG	IGHV01-55*01	unknown	IGHJ01-01*01
Bvax1	3.22984e-05	3	CTRYFSDYHW	TCAAGGGCAAGGCCAAACTGACTGCAGTCACATCCGCCAGCACTGCCTACATGGAGCTCAGCAGCCTGACAAATGAGGACTCTGCGGTCTATTACTGTACAAGATACTTTTCTGATTACCACTGG	IGHV01-05*01	unknown	unknown
Bvax1	3.22984e-05	3	CARERRGYFDYW	GACGGTTTGCCTTCTCTTTGGAAACCTCTGCCAGCACTGCCTATTTGCAGATCAACAACCTCAAAAATGAGGACACGGCTACATATTTCTGTGCAAGAGAACGACGGGGGTACTTTGACTACTGG	IGHV09-03*01	unknown	IGHJ02-01*01
Bvax1	3.22984e-05	3	CATPRSNPFAYW	CCAGACTGAGCATCACCAAGGACAACTCCAAGAGCCAAGTTTTCTTTAAAATGAACAGTCTGCAAGCTGATGACACTGCCATATACTACTGTGCCACCCCACGGAGTAACCCCTTTGCTTACTGG	IGHV02	unknown	IGHJ03-01*01
Bvax1	3.22984e-05	3	CARIGELGHAMDYW	TCACAATCTCCAAGGATACCTCCAAAAACCAGGTATTCCTCAAGATCGCCAATGTGGACACTGCAGATACTGCCACATACTACTGTGCTCGAATAGGTGAACTGGGACATGCTATGGACTACTGG	IGHV08-08*01	IGHD04-01	IGHJ04-01*01
Bvax1	3.22984e-05	3	CARDSNGAMDYW	GCAAGGCCACATTGACTGTAAACAAGTCCTCCAGCACAGCCTACATGGAGCTCCGCAGCCTGACATCGGAGGATTCTGCAGTCTATTACTGTGCAAGAGACAGTAACGGGGCTATGGACTACTGG	IGHV01-22*01	unknown	IGHJ04-01*01
Bvax1	3.22984e-05	3	CARETTVVDYAMDYW	CATTGACTGTTGACAAGTCCTCCAGCACAGCCTACATGGAGCTCAACAGCCTGACATCTGAGGACTCTGCAGTCTATTACTGTGCAAGAGAGACTACGGTAGTAGACTATGCTATGGACTACTGG	IGHV01-19*01	IGHD01-01*01	IGHJ04-01*01
Bvax1	3.22984e-05	3	CAGDYYGYWYFDVW	TCTCCATTACTAGAGAAACGTCAAAGAACCAGTTCTTCCTCCAATTGAACTCTGTGACCACAGAGGACACAGCCATGTATTACTGTGCAGGAGACTACTATGGTTACTGGTACTTCGATGTCTGG	IGHV12-03*01	unknown	IGHJ01-01*01
Bvax1	3.22984e-05	3	CARRPLWYFDVW	GCAAGGCCACACTGACTGTAGACAAACCCTCCAGCACAGCCTACATGCAGCTCAGCAGCCTGACATCTGAGGACTCTGCGGTCTATTATTGTGCAAGACGGCCACTCTGGTACTTCGATGTCTGG	IGHV01-72*01	unknown	IGHJ01-01*01
Bvax1	3.22984e-05	3	CARDGSREGAMDYW	CCACATTGGATGCAGACACACTGTCCAACACAGCCTACTTGGAGCTCAACAGTCTGACATCCGAGGACTCTGCTATCTACTACTGTGCAAGGGATGGTTCCCGGGAGGGTGCTATGGACTACTGG	IGHV15-02*01	unknown	IGHJ04-01*01
Bvax1	3.22984e-05	3	CASYYYGSSWYFDVW	CACTGACTGCAGACAAATCCTCCAGCACAGCGTACATGGAGCTCCGCAGCCTGACATCTGAGGACTCTGCGGTCTATTTCTGTGCAAGTTATTACTACGGTAGTAGCTGGTACTTCGATGTCTGG	IGHV01-81*01	IGHD01-01*01	IGHJ01-01*01
Bvax1	3.22984e-05	3	CTAYTGSCW	CTGTGAAAGGGAGGTTCACCATCTCAAGAGATGATTCCAAAAGTAGTGTCTACCTGCAAATGAACAACTTAAGGGCTGAAGACACTGGAATTTATTACTGCACAGCCTATACCGGCTCTTGCTGG	IGHV06-03*01	unknown	IGHJ03-01*01
Bvax1	3.22984e-05	3	CARIYYGYDDWFAYW	CAATCTCCAAGGATACCTCCAAAAACCAGGTATTCCTCAAGATCGCCAATGTGGACACTGCAGATACTGCCACATACTACTGTGCTCGAATCTACTATGGTTACGACGATTGGTTTGCTTACTGG	IGHV08-08*01	IGHD02	IGHJ03-01*01
Bvax1	3.22984e-05	3	CARLDGEGYFDVW	AGGCCACATTGACTGTAGACACATCCTCCAGCACAGCCTACATGCAGCTCAGCAGCCTGACATCTGAGGACTCTGCGGTCTATTACTGTGCAAGGCTCGATGGTGAGGGGTACTTCGATGTCTGG	IGHV01	unknown	IGHJ01-01*01
Bvax1	3.22984e-05	3	CARTDYYWYFDVW	GGCTCACAATCTCCAAGGATACCTCCAGAAACCAGGTATTCCTCAAGATCACCAGTGTGGACACTGCAGATACTGCCACATACTACTGTGCTCGAACAGACTACTACTGGTACTTCGATGTCTGG	IGHV08-12*01	unknown	IGHJ01-01*01
Bvax1	3.22984e-05	3	CARDDYDWYFDVW	AGGCCACACTGACTGTAGACAAACCCTCCAGCACAGCCTACATGCAGCTCAGCAGCCTGACATCTGAGGACTCTGCGGTCTATTATTGTGCAAGAGACGATTACGACTGGTACTTCGATGTCTGG	IGHV01-72*01	unknown	IGHJ01-01*01
Bvax1	3.22984e-05	3	CARSDYW	ACCAGAAGTTCAAGGGCAAGGCCACATTGACTGTAGACAAGTCCTCCAGCACAGCCTACATGGAGCTCCGCAGCCTGACATCTGAGGACTCTGCAGTCTATTACTGTGCAAGATCGGACTACTGG	IGHV01	unknown	IGHJ04-01*01
Bvax1	3.22984e-05	3	CAREGMDYW	AGTTCAAGGGCAAGGCCACATTGACTGTAGACACATCCTCCAGCACAGCCTACATGCAGCTCAGCAGCCTGACATCTGAGGACTCTGCGGTCTATTACTGTGCAAGAGAGGGTATGGACTACTGG	IGHV01	unknown	IGHJ04-01*01
Bvax1	3.22984e-05	3	CARSRGLPLDYW	GCAAGGCCACACTTACTGTAGACAAATCCTCCAGCACAGCCTACATGTTGCTCAGCAGCCTGACCTCTGAGGACTCTGCGGTCTATTTCTGTGCAAGATCAAGAGGGTTACCTCTTGACTACTGG	IGHV01-75*01	unknown	IGHJ02-01*01
Bvax1	3.22984e-05	3	CARSAGLLYYAMDYW	CATTGACTGTAGACAAGTCCTCCAGCACAGCCTACATGGAGCTCCGCAGCCTGACATCTGAGGACACTGCAGTCTATTACTGTGCAAGATCTGCGGGATTACTCTACTATGCTATGGACTACTGG	IGHV01	unknown	IGHJ04-01*01
Bvax1	3.22984e-05	3	CARMSNSYYFDYW	AGGCCACATTCACTGCAGATACATCCTCCAACACAGCCTACATGCAACTCAGCAGCCTGACAACTGAGGACTCTGCCATCTATTACTGTGCAAGAATGAGTAACTCGTACTACTTTGACTACTGG	IGHV01-09*01	unknown	IGHJ02-01*01
Bvax1	3.22984e-05	3	CTGESDAMDYW	AAGGGAGGTTCACCATCTCAAGAGATGATTCCAAAAGTAGTGTCTACCTGCAAATGAACAACTTAAGGGCTGAAGACACTGGAATTTATTACTGCACAGGAGAATCGGATGCTATGGACTACTGG	IGHV06-03*01	unknown	IGHJ04-01*01
Bvax1	3.22984e-05	3	CAREGDYSYAMDYW	CCACACTTACTGTAGACAAATCCTCCAGCACAGCCTACATGTTGCTCAGCAGCCTGACCTCTGAGGACTCTGCGGTCTATTTCTGTGCAAGAGAGGGGGATTACTCCTATGCTATGGACTACTGG	IGHV01-75*01	unknown	IGHJ04-01*01
Bvax1	3.22984e-05	3	CAANWDSW	AGAAGTTCAAGGACAAGGCCACATTGACTGCAGACAAATCCTCCAGCACAGCCTACATGCAACTGAGCAGCCTGACATCTGAGGACTCTGCAGTCTATTACTGTGCAGCTAACTGGGACTCCTGG	IGHV01-04*01	unknown	IGHJ04-01*01
Bvax1	3.22984e-05	3	CARRDYGKAMDYW	AGGCCACATTGACTGTTGACAAGTCCTCCAGCACAGCCTACATGGAGCTCAACAGCCTGACATCTGAGGACTCTGCAGTCTATTACTGTGCAAGACGGGACTACGGTAAAGCTATGGACTACTGG	IGHV01-19*01	IGHD01-01*01	IGHJ04-01*01
Bvax1	3.22984e-05	3	CARGLRGYFDYW	GCAAGGCCACATTGACTGTAGACAAGTCCTCCAGCACAGCCTACATGGAGCTCCGCAGCCTGACATCTGAGGACACTGCAGTCTATTACTGTGCAAGAGGATTACGAGGGTACTTTGACTACTGG	IGHV01	IGHD02	IGHJ02-01*01
Bvax1	3.22984e-05	3	CARPTTVVARYFDVW	CCTTCTCTTTGGAAACCTCTGCCAGCACTGCCTATTTGCAGATCAACAACCTCAAAAATGAGGACACGGCTACATATTTCTGTGCAAGACCGACTACGGTAGTAGCTAGGTACTTCGATGTCTGG	IGHV09-03*01	IGHD01-01*01	IGHJ01-01*01
Bvax1	3.22984e-05	3	CASSAYW	ATGAGAAGTTCAAGAGCAAGGCCACACTGACTGTAGACACATCCTCCAGCACAGCCTACATGCAGCTCAGCAGCCTGACATCTGAGGACTCTGCGGTCTATTACTGTGCAAGTAGCGCTTACTGG	IGHV01-55*01	unknown	IGHJ03-01*01
Bvax1	3.22984e-05	3	CASSTVSHWYFDVW	CCACATTGACTGTAGACACATCCTCCAGCACAGCCTACATGCAGCTCAGCAGCCTGACATCTGAGGACTCTGCGGTCTATTACTGTGCAAGCTCTACGGTTTCTCACTGGTACTTCGATGTCTGG	IGHV01	unknown	IGHJ01-01*01
Bvax1	3.22984e-05	3	CASGDSWFAYW	AGAGCAAGGCCACACTGACTGTAGACACATCCTCCAGCACAGCCTACATGCAGCTCAGCAGCCTGACATCTGAGGACTCTGCGGTCTATTACTGTGCAAGCGGGGATTCCTGGTTTGCTTACTGG	IGHV01-55*01	unknown	IGHJ03-01*01
Bvax1	3.22984e-05	3	CARRTVDYW	AGTTCAAGGGCAAGGCCACATTGACTGTAGACACATCCTCCAGCACAGCCTACATGCAGCTCAGCAGCCTGACATCTGAGGACTCTGCGGTCTATTACTGTGCAAGAAGAACCGTTGACTACTGG	IGHV01	unknown	IGHJ02-01*01
Bvax1	3.22984e-05	3	CARRERGYSFDYW	GGCTCACAATCTCCAAGGATACCTCCAGAAACCAGGTATTCCTCAAGATCACCAGTGTGGACACTGCAGATACTGCCACATACTACTGTGCTCGAAGAGAGAGAGGCTATTCCTTTGACTACTGG	IGHV08-12*01	unknown	IGHJ02-01*01
Bvax1	3.22984e-05	3	CARENYGSSYAMDYW	CATTGACTGTAGACAAGTCCTCCAGCACAGCCTACATGGAGCTCCGCAGCCTGACATCTGAGGACACTGCAGTCTATTACTGTGCAAGAGAAAACTACGGTAGTAGCTATGCTATGGACTACTGG	IGHV01	IGHD01-01*01	IGHJ04-01*01
Bvax1	3.22984e-05	3	CARGLRRRGYAMDYW	CATTGACTGTAGACAAGTCCTCCAGCACAGCCTACATGGAGCTCCGCAGCCTGACATCTGAGGACACTGCAGTCTATTACTGTGCAAGAGGGTTACGACGAAGGGGCTATGCTATGGACTACTGG	IGHV01	IGHD02	IGHJ04-01*01
Bvax1	3.22984e-05	3	CARDVYYDYGDAMDYW	TGACTGTAGACACATCCTCCAGCACAGCCTACATGCAGCTCAGCAGCCTGACATCTGAGGACTCTGCGGTCTATTACTGTGCAAGAGACGTCTACTATGATTACGGAGATGCTATGGACTACTGG	IGHV01	IGHD02	IGHJ04-01*01
Bvax1	3.22984e-05	3	CARQLRLLDYW	AGGGCAAGGCCACACTTACTGTAGACAAATCCTCCAGCACAGCCTACATGTTGCTCAGCAGCCTGACCTCTGAGGACTCTGCGGTCTATTTCTGTGCAAGACAGCTCAGGCTACTTGACTACTGG	IGHV01-75*01	IGHD03-02*02	IGHJ02-01*01
Bvax1	3.22984e-05	3	CVSWFAYW	ATTCAGTGAAAGACAGATTCACCATCTCCAGAGATGATTCACAAAGCATGCTCTATCTGCAAATGAACAACCTGAAAACTGAGGACACAGCCATGTATTACTGTGTGAGCTGGTTTGCTTACTGG	IGHV10-03*01	unknown	IGHJ03-01*01
Bvax1	3.22984e-05	3	CAHRAGGYYAMDYW	CCACAATCTCCAAGGATACCTCCAACAACCATGTTTTCCTCAAGATCACCAGTGAGGACACTGAAGATTCTGCCACATACTACTGTGCTCACAGAGCTGGGGGATACTATGCTATGGACTACTGG	IGHV08-07*01	unknown	IGHJ04-01*01
Bvax1	3.22984e-05	3	CARHLPVGGYFDVW	CCACATTGACTGTAGACAAATCCTCCAGCACAGCCTACATGCAGCTCAAGAGCCTGACATCTGAGGACTCTGCAGTCTATTACTGTGCAAGACACCTACCGGTCGGGGGGTACTTCGATGTCTGG	IGHV01-42*01	unknown	IGHJ01-01*01
Bvax1	3.22984e-05	3	CAREATAMDYW	AGGGACGGTTTGCCTTCTCTTTGGAAACCTCTGCCAGCACTGCCTATTTGCAGATCAACAACCTCAAAAATGAGGACACGGCTACATATTTCTGTGCAAGAGAGGCTACGGCTATGGACTACTGG	IGHV09-03*01	unknown	IGHJ04-01*01
Bvax1	3.22984e-05	3	CTRALYYYGEGFAYW	CCATCTCCAGAGACAATGCCAGGAACACCCTGTACCTGCAAATGAGCAGTCTGAAGTCTGAGGACACAGCCATGTATTACTGTACAAGAGCCCTTTATTACTACGGAGAGGGGTTTGCTTACTGG	IGHV05-09-1*01	IGHD01-01*01	IGHJ03-01*01
Bvax1	3.22984e-05	3	CAREGAGTGAMDYW	TCACCATCTCCAGAGACAATGCCAAGAACAACCTGTACCTGCAAATGAGCCATCTGAAGTCTGAGGACACAGCCATGTATTACTGTGCAAGAGAGGGGGCTGGGACGGGTGCTATGGACTACTGG	IGHV05-04*01	unknown	IGHJ04-01*01
Bvax1	3.22984e-05	3	CARFSPMDYW	TCAAGGGACGGTTTGCCTTCTCTTTGGAAACCTCTGCCAGCACTGCCTATTTGCAGATCAACAACCTCAAAAATGAGGACACGGCTACATATTTCTGTGCAAGATTCTCACCGATGGACTACTGG	IGHV09-03*01	unknown	IGHJ04-01*01
Bvax1	3.22984e-05	3	CARDNDWGW	ATGTAAAGGGCCGATTCACCATCTCCAGAGACAATGCCAAGAACAACCTGTACCTGCAAATGAGCCATCTGAAGTCTGAGGACACAGCCATGTATTACTGTGCAAGAGATAATGATTGGGGCTGG	IGHV05-04*01	unknown	IGHJ01-01*01
Bvax1	3.22984e-05	3	CANSYYGSSHWYFDVW	TGACTGTAGACAAATCCTCCAGCACAGCCTACATGCAGCTCAGCAGCCTGACATCTGAGGACTCTGCGGTCTATTACTGTGCAAACTCTTACTACGGTAGTAGCCACTGGTACTTCGATGTCTGG	IGHV01	IGHD01-01*01	IGHJ01-01*01
Bvax1	3.22984e-05	3	CTRDGYYYW	CTGTGAAGGGCCGATTCACCATCTCCAGAGACAATGCCAGGAACACCCTGTACCTGCAAATGAGCAGTCTGAAGTCTGAGGACACAGCCATGTATTACTGTACAAGAGATGGTTACTACTACTGG	IGHV05-09-1*01	IGHD02-03*01	unknown
Bvax1	3.22984e-05	3	CTGHYGWYFDVW	GGAGGTTCACCATCTCAAGAGATGATTCCAAAAGTAGTGTCTACCTGCAAATGAACAGCTTAAGAGCTGAAGACACTGGCATTTATTACTGTACCGGTCACTACGGCTGGTACTTCGATGTCTGG	IGHV06-06*01	unknown	IGHJ01-01*01
Bvax1	3.22984e-05	3	CARSLYYSQPVLWYFDVW	TGGAAACCTCTGCCAGCACTGCCTATTTGCAGATCAACAACCTCAAAAATGAGGACACGGCTACATATTTCTGTGCAAGATCCCTCTACTATAGTCAACCCGTCCTCTGGTACTTCGATGTCTGG	IGHV09	IGHD02	IGHJ01-01*01
Bvax1	3.22984e-05	3	CARECYYYLYAMDYW	CCATCACTCGTGACACATCTAAGAACCAGTTTTTCCTGAAGTTGAATTCTGTGACTACTGAGGACACAGCCACATATTACTGTGCAAGAGAGTGTTATTACTACCTTTATGCTATGGACTACTGG	IGHV03-06*01	IGHD01-01*01	IGHJ04-01*01
Bvax1	3.22984e-05	3	CARGDSNYSLVW	GCAAGGCCACATTGACTGTAGACACATCCTCCAGCACAGCCTACATGGAGCTAAACAGCCTGACTTCTGAGGACTCTGCGGTCTATTACTGTGCAAGAGGAGATAGTAACTACTCCTTGGTCTGG	IGHV01-36*01	IGHD02	IGHJ01-01*01
Bvax1	3.22984e-05	3	CASHRLDYW	CCCTCAAAAGTCGAATCTCCATCACTCATGACACATCTAAGAACCATTTCTTCCTGAAGTTGAATTCTGTGACTACTGAGGACACAGCCACATATTACTGTGCAAGTCATAGATTGGACTACTGG	IGHV03-01*01	unknown	unknown
Bvax1	3.22984e-05	3	CAQMGLGLWYFDVW	TCACAATCTCCAAGGATACCTCCAACAACCAGGTATTCCTCAAGATCACCAGTGTGGACACTGCAGATACTGCCACATACTACTGTGCTCAAATGGGGCTGGGTCTGTGGTACTTCGATGTCTGG	IGHV08-05*01	unknown	IGHJ01-01*01
Bvax1	3.22984e-05	3	CASYDEYYAMDYW	GACTGAGCATCAGCAAAGACAACTCCAAGAGTCAAGTTTTCTTAAAAATGAACAGTCTGCAAACTGATGACACAGCCAGGTACTACTGTGCCAGTTACGACGAGTACTATGCTATGGACTACTGG	IGHV02-adap06*01	unknown	IGHJ04-01*01
Bvax1	3.22984e-05	3	CAREPPYWQGFAYW	TCTCCATCACTCGTGACACATCTAAGAACCAGTTTTTCCTGAAGTTGAATTCTGTGACTACTGAGGACACAGCCACATATTACTGTGCAAGAGAGCCCCCTTACTGGCAGGGGTTTGCTTACTGG	IGHV03-06*01	unknown	IGHJ03-01*01
Bvax1	3.22984e-05	3	CARDGYWYFDVW	GTCGGTTCATCGTCTCCAGAGACACTTCCCAAAGCATCCTCTACCTTCAGATGAATGCCCTGAGAGCTGAGGACACTGCCATTTATTACTGTGCAAGAGATGGTTACTGGTACTTCGATGTCTGG	IGHV07-01*01	unknown	IGHJ01-01*01
Bvax1	3.22984e-05	3	CARRTGLDYW	TCAAGGGCAAGGCCACATTGACTGCAGACAAATCCTCCAGCACAGCCTACATGCAGCTCAACAGCCTGACATCTGAGGACTCTGCAGTCTATTTCTGTGCAAGACGAACTGGGCTTGACTACTGG	IGHV01-78*01	unknown	IGHJ02-01*01
Bvax1	3.22984e-05	3	CAAVVEDYAMDYW	AGGCCACATTCTCTGTAGACCGGTCCTCCAGCACAGTGTACATGGTGTTGAACAGCCTGACATCTGAGGACCCTGCTGTCTATTACTGTGCCGCGGTAGTAGAGGACTATGCTATGGACTACTGG	IGHV01-11*01	IGHD01-01*01	IGHJ04-01*01
Bvax1	3.22984e-05	3	CAIYDYGFDYW	AGGGCCGATTCACCATCTCCAGAGACAATGCCAAGAACACCCTGTTCCTGCAAATGACCAGTCTGAGGTCTGAGGACACGGCCATGTATTACTGTGCAATATATGATTACGGCTTTGACTACTGG	IGHV05-17*01	IGHD02	IGHJ02-01*01
Bvax1	3.22984e-05	3	CARISLYGNYGDYFDYW	CCAAGGATACCTCCAAAAACCAGGTATTCCTCAAGATCGCCAATGTGGACACTGCAGATACTGCCACATACTACTGTGCTCGAATCTCCCTCTATGGTAACTACGGAGACTACTTTGACTACTGG	IGHV08-08*01	IGHD02	IGHJ02-01*01
Bvax1	3.22984e-05	3	CARGSGGVW	AGTTCAAGGACAAGGCCACATTGACTGCAGACAAATCCTCCAGCACAGCCTACATGCAGCTGAGCAGCCTGACATATGAGGACTCTGCAGTCTATTACTGTGCAAGAGGGTCCGGGGGCGTCTGG	IGHV01-07*01	unknown	IGHJ01-01*01
Bvax1	3.22984e-05	3	CTLSPGYFDVW	AGGGCAAGGCCACTATGACTGCAGACACATCCTCCAACACAGCCTACCTGCAGCTCAGCAGCCTGACATCTGAGGACACTGCCGTCTATTACTGTACTCTTTCCCCGGGGTACTTCGATGTCTGG	IGHV14-01*01	unknown	IGHJ01-01*01
Bvax1	3.22984e-05	3	CARDGSSYVGYFDYW	CATTGACTGTAGACAAGTCCTCCAGCACAGCCTACATGGAGCTCCGCAGCCTGACATCTGAGGACTCTGCAGTCTATTACTGTGCAAGAGACGGTAGTAGCTACGTCGGCTACTTTGACTACTGG	IGHV01	IGHD01-01*01	IGHJ02-01*01
Bvax1	3.22984e-05	3	CALYYYGSSHFDVW	TCACAATCTCCAAGGATACCTCCAACAACCAGGTATTCCTCAAGATCACCAGTGTGGACACTGCAGATACTGCCACATACTACTGTGCTCTTTATTACTACGGTAGTAGCCACTTCGATGTCTGG	IGHV08-05*01	IGHD01-01*01	IGHJ01-01*01
Bvax1	3.22984e-05	3	CARAPIYWYFDVW	AGGCCACATTCACTGCAGATACATCCTCCAACACAGCCTACATGCAACTCAGCAGCCTGACAACTGAGGACTCTGCCATCTATTACTGTGCAAGGGCCCCTATCTACTGGTACTTCGATGTCTGG	IGHV01-09*01	unknown	IGHJ01-01*01
Bvax1	3.22984e-05	3	CARSLYARGLSAYW	CCACACTGACTGTAGACACATCCTCCAGCACAGCCTACATGCAGCTCAGCAGCCTGACATCTGAGGACTCTGCGGTCTATTACTGTGCAAGATCCCTCTATGCGAGGGGCCTGAGTGCTTACTGG	IGHV01-55*01	unknown	IGHJ03-01*01
Bvax1	3.22984e-05	3	CARSPFYYGSSYWYFDVW	TAGACACATCCTCCAGCACAGCCTACATGCAGCTCAGCAGCCTGACCTCTGAGGACTCTGCGGTCTATTTCTGTGCAAGATCCCCCTTTTACTACGGTAGTAGCTACTGGTACTTCGATGTCTGG	IGHV01-84*01	IGHD01-01*01	IGHJ01-01*01
Bvax1	3.22984e-05	3	CARRERQLNAMDYW	TCACAATCTCCAAGGATACCTCCAGAAACCAGGTATTCCTCAAGATCACCAGTGTGGACACTGCAGATACTGCCACATACTACTGTGCTCGAAGAGAGAGACAGCTCAATGCTATGGACTACTGG	IGHV08-12*01	unknown	IGHJ04-01*01
Bvax1	3.22984e-05	3	CARDSNFYWYFDVW	CCACATTGACTGCAGACAAATCCTCCAGCACAGCCTACATGCAACTGAGCAGCCTGACATCTGAGGACTCTGCAGTCTATTACTGTGCAAGAGATAGTAACTTCTACTGGTACTTCGATGTCTGG	IGHV01-04*01	IGHD02	IGHJ01-01*01
Bvax1	3.22984e-05	3	CARSFIYYDYDRNAMDYW	AGGATACCTCCAGAAACCAGGTATTCCTCAAGATCACCAGTGTGGACACTGCAGATACTGCCACATACTACTGTGCTCGTAGCTTCATCTACTATGATTACGACAGGAATGCTATGGACTACTGG	IGHV08-12*01	IGHD02	IGHJ04-01*01
Bvax1	3.22984e-05	3	CARHVGTSVFAYW	GATTCACCATCTCCAGAGACAATGCCAAGAACACCCTGTACCTGCAAATGAGCAGTCTGAAGTCTGAGGACACAGCCATGTATTACTGTGCAAGACACGTGGGGACGTCGGTCTTTGCTTACTGG	IGHV05	unknown	IGHJ03-01*01
Bvax1	3.22984e-05	3	CARVTGPWYFDVW	GAATCTCCATCACTCGTGACACATCTAAGAACCAGTTTTTCCTGAAGTTGAATTCTGTGACTACTGAGGACACAGCCACATATTACTGTGCAAGGGTTACGGGGCCTTGGTACTTCGATGTCTGG	IGHV03-06*01	unknown	IGHJ01-01*01
Bvax1	3.22984e-05	3	CARQGGSEYFDVW	GATTCACCATCTCCAGAGACAATGCCAAGAACACCCTGTACCTGCAAATGAGCAGTCTGAAGTCTGAGGACACAGCCATGTATTACTGTGCAAGACAAGGGGGTAGTGAGTACTTCGATGTCTGG	IGHV05	unknown	IGHJ01-01*01
Bvax1	3.22984e-05	3	CARQMVDYDAMDYW	TCATCATCTCCAGAGACAATACCAAGAAGACCCTGTACCTGCAAATGAGCAGTCTGAGGTCTGAGGACACAGCCTTGTATTACTGTGCAAGACAGATGGTTGATTACGATGCTATGGACTACTGG	IGHV05-02*01	unknown	IGHJ04-01*01
Bvax1	3.22984e-05	3	CAREVAYW	AGAAGTTCAAGGACAAGGCCACATTGACTGCAGACAAATCCTCCAGCACAGCCTACATGCAGCTGAGCAGCCTGACATATGAGGACTCTGCAGTCTATTACTGTGCAAGAGAAGTTGCTTACTGG	IGHV01-07*01	unknown	IGHJ03-01*01
Bvax1	3.22984e-05	3	CARGNWDGYAMDYW	CCACATTGACTGTAGACAAATCCTCCAGCACAGCCTACATGCAGCTCAGCAGCCTGACATCTGAGGACTCTGCGGTCTATTACTGTGCAAGAGGGAACTGGGACGGCTATGCTATGGACTACTGG	IGHV01	IGHD04-01	IGHJ04-01*01
Bvax1	3.22984e-05	3	CARAGYYYAMDYW	AGGCCACACTGACTGTAGACAAATCCTCCAGCACAGCCTACATGCAGCTCAGCAGCCTGACATCTGAGGACTCTGCGGTCTATTATTGTGCAAGAGCGGGGTATTACTATGCTATGGACTACTGG	IGHV01-53*01	unknown	IGHJ04-01*01
Bvax1	3.22984e-05	3	CSRSGYDGYYNWYFDVW	CAAGAGATGATTCAAAAAGCAGTGTCTACCTAGAGATGAACAGATTAAGAGAGGAAGACACTGCCACTTATTTTTGTAGTAGATCGGGGTATGATGGTTACTACAACTGGTACTTCGATGTCTGG	IGHV13-02*01	IGHD02-03*01	IGHJ01-01*01
Bvax1	3.22984e-05	3	CTAPSYYPFAYW	GGAGGTTCACCATCTCAAGAGATGATTCCAAAAGTAGTGTCTACCTGCAAATGAACAACTTAAGGGCTGAAGACACTGGAATTTATTACTGCACAGCCCCTTCCTACTATCCGTTTGCTTACTGG	IGHV06-03*01	IGHD02	IGHJ03-01*01
Bvax1	3.22984e-05	3	CARTGITTVVGDYW	CCACATTGACTGTAGACAAATCCTCCAGCACAGCCTACATGCAGCTCAAGAGCCTGACATCTGAGGACTCTGCAGTCTATTACTGTGCAAGAACGGGGATTACTACGGTAGTAGGGGACTACTGG	IGHV01-42*01	IGHD01-01*01	IGHJ04-01*01
Bvax1	3.22984e-05	3	CAIYYGYDW	GGTTCAAGGACAAGGCCACATTGACTGCAGACAAATCCTCCAGCACAGCCTACATGCAGCTGAGCAGCCTGACATATGAGGACTCTGCAGTCTATTACTGTGCAATCTACTATGGTTACGACTGG	IGHV01-07*01	IGHD02	unknown
Bvax1	3.22984e-05	3	CAIGYYYGSNWYFDVW	TGACTGTAGACAAATCCTCCAGCACAGCCTACATGCAGCTCAGCAGCCTGACATCTGAGGACTCTGCGGTCTATTACTGTGCAATAGGTTATTACTACGGTAGTAACTGGTACTTCGATGTCTGG	IGHV01-74	IGHD01-01*01	IGHJ01-01*01
Bvax1	3.22984e-05	3	CARREGYSNPYAMDYW	TCTCCAAGGATACCTCCAGAAACCAGGTATTCCTCAAGATCACCAGTGTGGACACTGCAGATACTGCCACATACTACTGTGCTCGAAGGGAGGGTTATAGTAACCCCTATGCTATGGACTACTGG	IGHV08-12*01	IGHD02	IGHJ04-01*01
Bvax1	3.22984e-05	3	CVRDPYYYGYAMDYW	CCATCTCCAGAGATGATTCACAAAGCATGCTCTATCTGCAAATGAACAACCTGAAAACTGAGGACACAGCCATGTATTACTGTGTGAGAGATCCCTATTACTACGGCTATGCTATGGACTACTGG	IGHV10-03*01	IGHD01-01*01	IGHJ04-01*01
Bvax1	3.22984e-05	3	CARDWDGAMDYW	GCAAGGCCACATTGACTGTAGACAAGTCCTCCAGCACAGCCTACATGGAGCTCCGCAGCCTGACATCTGAGGACACTGCAGTCTATTACTGTGCAAGAGACTGGGACGGAGCTATGGACTACTGG	IGHV01	IGHD04-01	IGHJ04-01*01
Bvax1	3.22984e-05	3	CARWGSSGYSGFDYW	CATTGACTGTAGACAAATCCTCCAGCACAGCCTACATGCAGCTCAGCAGCCTGACATCTGAGGACTCTGCGGTCTATTACTGTGCAAGATGGGGCAGCTCAGGCTACAGTGGCTTTGACTACTGG	IGHV01	IGHD03-02*02	IGHJ02-01*01
Bvax1	3.22984e-05	3	CARSRYNHWYFDVW	CCACATTGACTGTAGACACATCCTCCAGCACAGCCTACATGCAGCTCAGCAGCCTGACATCTGAGGACTCTGCGGTCTATTACTGTGCAAGATCGAGGTATAACCACTGGTACTTCGATGTCTGG	IGHV01	unknown	IGHJ01-01*01
Bvax1	3.22984e-05	3	CARANWALDYW	AGGGCAAGTCCACATTGACTGTAGACAAATCCTCCAGCACAGCCTACATGCAGCTCAGCAGCCTGACATCTGAGGACTCTGCGGTCTATTACTGTGCAAGGGCTAACTGGGCCCTTGACTACTGG	IGHV01-69*01	IGHD04-01*01	IGHJ02-01*01
Bvax1	3.22984e-05	3	CARGGYYAMDYW	GCAAGGCCACACTGACTGTAGACAAACCCTCCAGCACAGCCTACATGCAGCTCAGCAGCCTGACATCTGAGGACTCTGCGGTCTATTATTGTGCAAGGGGGGGTTACTATGCTATGGACTACTGG	IGHV01-72*01	unknown	IGHJ04-01*01
Bvax1	3.22984e-05	3	CANVYGNYRWYFDVW	CATTGACTGTAGACCAATCTTCCAGCACAGCCTACATGCAGCTCAACAGCCTGACATCTGAGGACTCTGCAGTCTATTACTGTGCAAATGTCTATGGTAACTATAGGTGGTACTTCGATGTCTGG	IGHV01-39*01	IGHD02	IGHJ01-01*01
Bvax1	3.22984e-05	3	CARSGGSSYGYFDVW	CATTGACTGTTGACAAGTCCTCCAGCACAGCCTACATGGAGCTCAACAGCCTGACATCTGAGGACTCTGCAGTCTATTACTGTGCAAGATCGGGCGGTAGTAGCTACGGGTACTTCGATGTCTGG	IGHV01-19*01	IGHD01-01*01	IGHJ01-01*01
Bvax1	3.22984e-05	3	CARSLDYW	AGAAGTTCAAGAGCAAGGCCACACTGACTGTAGACAAACCCTCCAGCACAGCCTACATGCAGCTCAGCAGCCTGACATCTGAGGACTCTGCGGTCTATTATTGTGCAAGATCACTTGACTACTGG	IGHV01-72*01	unknown	IGHJ02-01*01
Bvax1	3.22984e-05	3	CARIYYGYDPYW	GCAAGGCCACATTGACTGTAGACCAATCTTCCAGCACAGCCTACATGCAGCTCAACAGCCTGACATCTGAGGACTCTGCAGTCTATTACTGTGCAAGAATCTACTATGGTTACGACCCTTACTGG	IGHV01-39*01	IGHD02	IGHJ03-01*01
Bvax1	3.22984e-05	3	CARGSNYGWYFDVW	CCACACTGACTGTAGACAAATCCTCCAGCACAGCCTACATGCAGCTCAGCAGCCTGACATCTGAAGACTCTGCGGTCTATTTCTGTGCAAGAGGCAGTAACTACGGCTGGTACTTCGATGTCTGG	IGHV01-12*01	IGHD02	IGHJ01-01*01
Bvax1	3.22984e-05	3	CARRDYGNAMDYW	AGGCCACACTGACTGTAGACAAATCCTCCAGCACAGCCTACATGCAACTCAGCAGCCTGACATCTGAGGACTCTGCGGTCTATTACTGTGCAAGGAGGGACTACGGTAATGCTATGGACTACTGG	IGHV01-64*01	IGHD01-01*01	IGHJ04-01*01
Bvax1	3.22984e-05	3	CTTVVRGYFDVW	GCAAGGCCACTATAACAGCAGACACATCCTCCAACACAGCCTACCTGCAGCTCAGCAGCCTGACATCTGAGGACACTGCCGTCTATTACTGTACTACGGTAGTAAGGGGGTACTTCGATGTCTGG	IGHV14-04*01	unknown	IGHJ01-01*01
Bvax1	3.22984e-05	3	CARSGDPHYFDYW	AGGCCACATTGACTGTAGACAAATCCTCCAGCACAGCCTACATGCAGCTCAAGAGCCTGACATCTGAGGACTCTGCAGTCTATTACTGTGCAAGATCGGGAGATCCCCACTACTTTGACTACTGG	IGHV01-42*01	unknown	IGHJ02-01*01
Bvax1	3.22984e-05	3	CADSKVYYYAMDYW	CCACATTGACTGTTGACAAGTCCTCCAGCACAGCCTACATGGAGCTCAACAGCCTGACATCTGAGGACTCTGCAGTCTATTACTGTGCAGATAGTAAGGTATATTACTATGCTATGGACTACTGG	IGHV01-19*01	unknown	IGHJ04-01*01
Bvax1	3.22984e-05	3	CVRGRYYGSYWYFDVW	TCTCCAGAGATGATTCACAAAGCATGCTCTATCTGCAAATGAACAACCTGAAAACTGAGGACACAGCCATGTATTACTGTGTGAGAGGCCGTTACTACGGTAGTTACTGGTACTTCGATGTCTGG	IGHV10-03*01	IGHD01-01*01	IGHJ01-01*01
Bvax1	3.22984e-05	3	CARDRGYSNYGYFDVW	TCACTCGTGACACATCTAAGAACCAGTTTTTCCTGAAGTTGAATTCTGTGACTACTGAGGACACAGCCACATATTACTGTGCAAGAGATAGGGGCTATAGTAACTACGGGTACTTCGATGTCTGG	IGHV03-06*01	IGHD02	IGHJ01-01*01
Bvax1	3.22984e-05	3	CVRDYGRAAMDYW	GATTCACCATCTCCAGAGATGATTCACAAAGCATGCTCTATCTGCAAATGAACAACCTGAAAACTGAGGACACAGCCATGTATTACTGTGTGAGAGACTACGGTAGGGCCGCTATGGACTACTGG	IGHV10-03*01	IGHD01-01*01	IGHJ04-01*01
Bvax1	3.22984e-05	3	CASRTHAGYYFDYW	CCACATTGACTGTAGACAAATCCTCCAGCACAGCCTACATGCAGCTCAAGAGCCTGACATCTGAGGACTCTGCAGTCTATTACTGTGCAAGTCGTACTCACGCTGGGTACTACTTTGACTACTGG	IGHV01-42*01	unknown	IGHJ02-01*01
Bvax1	3.22984e-05	3	CARWRGDWYFDVW	AGGCCACACTGACTGTAGACACATCCTCCAGCACAGCCTACATGCAGCTCAGCAGCCTGACATCTGAGGACTCTGCGGTCTATTACTGTGCAAGATGGCGGGGAGACTGGTACTTCGATGTCTGG	IGHV01-55*01	unknown	IGHJ01-01*01
Bvax1	3.22984e-05	3	CARWWDYW	AGAAGTTCAAGGGCAAGGCCACATTGACTGTAGACAAGTCCTCCAGCACAGCCTACATGGAGCTCCGCAGCCTGACATCTGAGGACACTGCAGTCTATTACTGTGCAAGATGGTGGGACTACTGG	IGHV01	unknown	IGHJ04-01*01
Bvax1	3.22984e-05	3	CVYPSNWYFDVW	GCAAGGCCACATTGACTGTAGACAAGTCCTCCAGCACAGCCTACATGGAGCTCCGCAGCCTGACATCTGAGGACTCTGCAGTCTATTACTGCGTCTACCCCTCGAACTGGTACTTCGATGTCTGG	IGHV01	unknown	IGHJ01-01*01
Bvax1	3.22984e-05	3	CTRVEYDGYYVYFDVW	TCTCCAGAGACAATGCCAGGAACACCCTGTACCTGCAAATGAGCAGTCTGAAGTCTGAGGACACAGCCATGTATTACTGTACAAGAGTGGAATATGATGGTTACTACGTGTACTTCGATGTCTGG	IGHV05-09-1*01	IGHD02-03*01	IGHJ01-01*01
Bvax1	3.22984e-05	3	CASRAYW	ATGAGAAGTTCAAGGGCAAGGCCACATTCACTGCAGATACATCCTCCAACACAGCCTACATGCAACTCAGCAGCCTGACAACTGAGGACTCTGCCATCTATTACTGTGCATCCCGTGCTTACTGG	IGHV01-09*01	unknown	IGHJ03-01*01
Bvax1	3.22984e-05	3	CASNGPDYW	AGTTCAAGAGCAAGGCCACACTGACTGTAGACAAACCCTCCAGCACAGCCTACATGCAGCTCAGCAGCCTGACATCTGAGGACTCTGCGGTCTATTATTGTGCAAGTAATGGGCCTGACTACTGG	IGHV01-72*01	unknown	IGHJ02-01*01
Bvax1	3.22984e-05	3	CARWELGLGFDYW	GAATCTCCATCACTCGTGACACATCTAAGAACCAGTTTTTCCTGAAGTTGAATTCTGTGACTACTGAGGACACAGCCACATATTACTGTGCAAGATGGGAACTGGGACTGGGCTTTGACTACTGG	IGHV03-06*01	IGHD04-01	IGHJ02-01*01
Bvax1	3.22984e-05	3	CARNQLGLDYW	AATCCAGACTGAGCATCAGCAAAGACAACTCCAAGAGTCAAGTTTTCTTAAAAATGAACAGTCTGCAAACTGATGACACAGCCAGGTACTACTGTGCCAGAAATCAACTGGGTCTTGACTACTGG	IGHV02-adap06*01	IGHD04-01*02	IGHJ02-01*01
Bvax1	3.22984e-05	3	CTRVTITTVVDWYFDVW	CTGCAGTCACATCCGCCAGCACTGCCTACATGGAGCTCAGCAGCCTGACAAATGAGGACTCTGCGGTCTATTACTGTACAAGAGTGACCATTACTACGGTAGTAGACTGGTACTTCGATGTCTGG	IGHV01-05*01	IGHD01-01*01	IGHJ01-01*01
Bvax1	3.22984e-05	3	CARDYYSSMDYW	GCAAGGCCACACTGACTGTAGACACATCCTCCAGCACAGCCTACATGCAGCTCAGCAGCCTGACATCTGAGGACTCTGCGGTCTATTACTGTGCAAGAGACTACTATAGTTCCATGGACTACTGG	IGHV01-55*01	IGHD02-12*01	IGHJ04-01*01
Bvax1	3.22984e-05	3	CARGDYYGSNFDYW	CCACACTGACTGCAGACAAATCCTCCAGCACAGCCTACATGCAGCTCAGCAGCCTGACATCTGAGGACTCTGCAGTCTATTTCTGTGCAAGAGGGGATTACTACGGTAGTAACTTTGACTACTGG	IGHV01-77*01	IGHD01-01*01	IGHJ02-01*01
Bvax1	3.22984e-05	3	CARGGYYFDYW	AGAGCAAGGCCACACTGACTGTAGACAAATCCTCCAGCACAGCCTACATGCAACTCAGCAGCCTGACATCTGAGGACTCTGCGGTCTATTACTGTGCAAGAGGGGGTTACTACTTTGACTACTGG	IGHV01-64*01	unknown	IGHJ02-01*01
Bvax1	3.22984e-05	3	CAKGDAMDYW	TCATATCCAGACTGAGCATCAGCAAGGACAACTCCAAGAGCCAAGTTTTCTTTAAAATGAACAGTCTGCAAGCTGATGACACTGCCATATACTACTGTGCCAAAGGGGATGCTATGGACTACTGG	IGHV02-04*01	unknown	IGHJ04-01*01
Bvax1	3.22984e-05	3	CTRLVFRKAMDYW	AGGCCAAACTGACTGCAGTCACATCCGCCAGCACTGCCTACATGGAGCTCAGCAGCCTGACAAATGAGGACTCTGCGGTCTATTACTGTACAAGACTCGTCTTTCGGAAAGCTATGGACTACTGG	IGHV01-05*01	unknown	IGHJ04-01*01
Bvax1	3.22984e-05	3	CARDGDYYCYFDYW	TCTCCATCACTCGTGACACATCTAAGAACCAGTTTTTCCTGAAGTTGAATTCTGTGACTACTGAGGACACAGCCACATATTACTGTGCAAGAGATGGGGATTACTACTGCTACTTTGACTACTGG	IGHV03-06*01	IGHD01	IGHJ02-01*01
Bvax1	3.22984e-05	3	CARSTVVAGAMDYW	TCTCCATAACTCGAGACACATCCAAGAACCAGTATTACCTGCAGTTGAATTCTGTGACTACTGAGGACACAGCCACATATTACTGTGCAAGATCCACGGTAGTAGCTGGGGCTATGGACTACTGG	IGHV03-08*01	IGHD01-01*01	IGHJ04-01*01
Bvax1	3.22984e-05	3	CARGWYYFDYW	AAAATCGAATCTCCATCACTCGTGACACATCTAAGAACCAGTTTTTCCTGAAGTTGAATTCTGTGACTACTGAGGACACAGCCACATATTACTGTGCAAGAGGCTGGTACTACTTTGACTACTGG	IGHV03-06*01	unknown	IGHJ02-01*01
Bvax1	3.22984e-05	3	CARNEGAMDYW	AATCCAGACTGAGCATCAGCAAAGACAACTCCAAGAGTCAAGTTTTCTTAAAAATGAACAGTCTGCAAACTGATGACACAGCCAGGTACTACTGTGCCAGAAATGAGGGGGCTATGGACTACTGG	IGHV02-adap06*01	unknown	IGHJ04-01*01
Bvax1	3.22984e-05	3	CAHWEDYW	GAAAGTTCAAGGGCAAGGCCACACTGACTGCAGACAAATCCTCCAGCACAGCCTACATGCAGCTCAGCAGCCTGACCTCTGAGGACTCTGCGGTCTATTTCTGTGCCCACTGGGAGGACTACTGG	IGHV01-80*01	unknown	IGHJ04-01*01
Bvax1	3.22984e-05	3	CTRFGNFLYAMDYW	CCAAACTGACTGCAGTCACATCCGCCAGCACTGCCTACATGGAGCTCAGCAGCCTGACAAATGAGGACTCTGCGGTCTATTACTGTACAAGATTTGGTAACTTCCTCTATGCTATGGACTACTGG	IGHV01-05*01	IGHD02	IGHJ04-01*01
Bvax1	3.22984e-05	3	CASGGSSSWFAYW	AGGCCACATTGACTGTAGACAAGTCCTCTAGCACAGCCTACATGGAGCTCCGCAGCCTGACATCTGAGGACTCTGCAGTCTATTACTGTGCAAGCGGCGGTAGTAGTTCCTGGTTTGCTTACTGG	IGHV01-31*01	IGHD01-01*01	IGHJ03-01*01
Bvax1	3.22984e-05	3	CARGGWLFAYW	AAAGTCGAATCTCCATCACTCATGACACATCTAAGAACCATTTCTTCCTGAAGTTGAATTCTGTGACTACTGAGGACACAGCCACATATTACTGTGCAAGAGGGGGCTGGCTGTTTGCTTACTGG	IGHV03-01*01	unknown	IGHJ03-01*01
Bvax1	3.22984e-05	3	CTRGKPLDYW	TGAAGGGCCGATTCACCATCTCCAGAGACAATGCCAGGAACACCCTGTACCTGCAAATGAGCAGTCTGAAGTCTGAGGACACAGCCATGTATTACTGTACAAGAGGGAAACCTCTTGACTACTGG	IGHV05-09-1*01	unknown	IGHJ02-01*01
Bvax1	3.22984e-05	3	CASPDSSGYGAMDYW	CCTTTTCTTTGGAAACCTCTGCCAGCACTGCCTATTTGCAGATCAACAACCTCAAAAATGAGGACACGGCTACATATTTCTGTGCAAGCCCAGACAGCTCAGGCTACGGGGCTATGGACTACTGG	IGHV09-02*01	IGHD03-02*02	IGHJ04-01*01
Bvax1	3.22984e-05	3	CAAYGSSPLDYW	GCCGTTTCATCATCTCGAGAGACAATGCAAAGAACATTCTATACCTGCAAATGAGCAGTCTGAAGTCTGAGGACACAGCCACGTATTACTGTGCAGCTTACGGTAGTAGTCCCCTTGACTACTGG	IGHV05-16*01	IGHD01-01*01	IGHJ02-01*01
Bvax1	3.22984e-05	3	CTRERLRSPEFAYW	TCACCATCTCCAGAGACAATGCCAGGAACACCCTGTACCTGCAAATGAGCAGTCTGAAGTCTGAGGACACAGCCATGTATTACTGTACAAGAGAGAGGCTCAGGTCTCCCGAGTTTGCTTACTGG	IGHV05-09-1*01	unknown	IGHJ03-01*01
Bvax1	3.22984e-05	3	CARGWLRRGAWFAYW	CATTGACTGTAGACAAATCCTCCAGCACAGCCTACATGCAGCTCAGCAGCCTGACATCTGAGGACTCTGCGGTCTATTACTGTGCAAGAGGGTGGTTACGACGAGGGGCCTGGTTTGCTTACTGG	IGHV01	IGHD02	IGHJ03-01*01
Bvax1	3.22984e-05	3	CVRDLAYW	ATTCAGTGAAAGACAGATTCACCATCTCCAGAGATGATTCACAAAGCATGCTCTATCTGCAAATGAACAACCTGAAAACTGAGGACACAGCCATGTATTACTGTGTGAGAGACTTGGCTTACTGG	IGHV10-03*01	unknown	IGHJ03-01*01
Bvax1	3.22984e-05	3	CARPHYDGNW	TCAAGGGCAAGGCCACATTGACTGTAGACCAATCTTCCAGCACAGCCTACATGCAGCTCAACAGCCTGACATCTGAGGACTCTGCAGTCTATTACTGTGCAAGACCTCACTATGACGGAAACTGG	IGHV01-39*01	unknown	unknown
Bvax1	3.22984e-05	3	CARDRPYWYFDVW	AGGCCACACTGACTGCAGACAAATCCTCCAGCACAGCCTACATGCAGCTCAGCAGCCTGACATCTGAGGACTCTGCAGTCTATTTCTGTGCAAGAGACAGGCCCTACTGGTACTTCGATGTCTGG	IGHV01-77*01	unknown	IGHJ01-01*01
Bvax1	3.22984e-05	3	CTRWLPFAYW	TCCAGGGCAAGGCCACTATAACAGCAGACACATCCTCCAACACAGCCTACCTGCAGCTCAGCAGCCTGACATCTGAGGACACTGCCGTCTATTACTGTACTCGGTGGTTACCTTTTGCTTACTGG	IGHV14-04*01	unknown	IGHJ03-01*01
Bvax1	3.22984e-05	3	CTRRLLEAMDYW	GGAGGTTCACCATCTCAAGAGATGATTCCAAAAGTAGTGTCTACCTGCAAATGAACAGCTTAAGAGCTGAAGACACTGGCATTTATTACTGTACCAGGCGGTTACTGGAGGCTATGGACTACTGG	IGHV06-06*01	unknown	IGHJ04-01*01
Bvax1	3.22984e-05	3	CARSRGYDEYSYAMDYW	CTGTAGACAAACCCTCCAGCACAGCCTACATGCAGCTCAGCAGCCTGACATCTGAGGACTCTGCGGTCTATTATTGTGCAAGATCGAGGGGTTACGACGAATATTCCTATGCTATGGACTACTGG	IGHV01-72*01	IGHD02	IGHJ04-01*01
Bvax1	3.22984e-05	3	ELTTVVATDYFDYW	TCACCATCTCCAGAGACAATGCCAAGAACAACCTGTACCTGCAAATGAGCCATCTGAAGTCTGAGGACACAGCCATGTAGAGAGAACTTACTACGGTAGTAGCTACAGACTACTTTGACTACTGG	IGHV05-04*01	IGHD01-01*01	IGHJ02-01*01
Bvax1	3.22984e-05	3	CARDEGSYAMDYW	GAATCTCCATCACTCATGACACATCTAAGAACCATTTCTTCCTGAAGTTGAATTCTGTGACTACTGAGGACACAGCCACATATTACTGTGCAAGAGATGAGGGATCTTATGCTATGGACTACTGG	IGHV03-01*01	unknown	IGHJ04-01*01
Bvax1	3.22984e-05	3	CAGGNFEDYW	TCAAGGACAAGGCCACATTGACTGCAGACAAATCCTCCAGCACAGCCTACATGCAGCTGAGCAGCCTGACATATGAGGACTCTGCAGTCTATTACTGTGCAGGGGGTAACTTCGAGGACTACTGG	IGHV01-07*01	unknown	IGHJ04-01*01
Bvax1	3.22984e-05	3	CTALPHFDYW	TGAAAGGGAGGTTCACCATCTCAAGAGATGATTCCAAAAGTAGTGTCTACCTGCAAATGAACAACTTAAGGGCTGAAGACACTGGAATTTATTACTGCACAGCACTACCCCACTTTGACTACTGG	IGHV06-03*01	unknown	IGHJ02-01*01
Bvax1	3.22984e-05	3	CARYDYDAAWYFDVW	CATTGACTGTAGACAAGTCCTCCAGCACAGCCTACATGGAGCTCCGCAGCCTGACATCTGAGGACACTGCAGTCTATTACTGTGCAAGATATGATTACGACGCCGCCTGGTACTTCGATGTCTGG	IGHV01	IGHD02	IGHJ01-01*01
Bvax1	3.22984e-05	3	CAKYDSYYAMDYW	GACTGAGCATCAGCAAGGATAACTCCAAGAGCCAAGTTTTCTTAAAACTGAACAGTCTGCAAACTGATGACACAGCCACGTACTACTGTGCCAAATATGATTCTTACTATGCTATGGACTACTGG	IGHV02-03*01	unknown	IGHJ04-01*01
Bvax1	3.22984e-05	3	CASSYYYGRVDYW	AGGCCACATTGACTGTAGACAAATCCTCTAGCACAGCCCACATGGAGCTCCGGAGCCTGACATCTGAGGACTCTGCAGTCTATTATTGTGCAAGCTCCTATTACTACGGTAGAGTGGACTACTGG	IGHV01-20*01	IGHD01-01*01	IGHJ04-01*01
Bvax1	3.22984e-05	3	CASDGYYGGYWYFDVW	TCTCTTTGGAAACCTCTGCCAGCACTGCCTATTTGCAGATCAACAACCTCAAAAATGAGGACACGGCTACATATTTCTGTGCAAGCGATGGTTACTACGGAGGCTACTGGTACTTCGATGTCTGG	IGHV09-03*01	IGHD02-03*01	IGHJ01-01*01
Bvax1	3.22984e-05	3	CTYGSLDVW	CTGTGAAAGGGAGGTTCACCATCTCAAGAGATGATTCCAAAAGTAGTGTCTACCTGCAAATGAACAACTTAAGGGCTGAAGACACTGGAATTTATTACTGCACTTACGGTAGTCTCGATGTCTGG	IGHV06-03*01	IGHD01-01*01	IGHJ01-01*01
Bvax1	3.22984e-05	3	CAREGIRGAMDYW	GATTCACCATCTCCAGAGACAATGCCAAGAACAACCTGTACCTGCAAATGAGCCATCTGAAGTCTGAGGACACAGCCATGTATTACTGTGCAAGAGAGGGAATCCGAGGGGCTATGGACTACTGG	IGHV05-04*01	unknown	IGHJ04-01*01
Bvax1	3.22984e-05	3	CARTRDYDDAMDYW	TCACAATCTCCAAGGATACCTCCAGAAACCAGGTATTCCTCAAGATCACCAGTGTGGACACTGCAGATACTGCCACATACTACTGTGCTCGAACGAGAGATTACGACGATGCTATGGACTACTGG	IGHV08-12*01	unknown	IGHJ04-01*01
Bvax1	3.22984e-05	3	CFYGYDGYW	AGTTCAAGGGCAAGGCCAAACTGACTGCAGTCACATCCGCCAGCACTGCCTACATGGAGCTCAGCAGCCTGACAAATGAGGACTCTGCGGTCTATTACTGCTTCTATGGTTACGACGGCTACTGG	IGHV01-05*01	IGHD02	unknown
Bvax1	3.22984e-05	3	CARWLLPYYAMDYW	TTGCCTTCTCTTTGGAAACCTCTGCCAGCACTGCCTATTTGCAGATCAACAACCTCAAAAATGAGGACACGGCTACATATTTCTGTGCAAGATGGTTACTTCCTTACTATGCTATGGACTACTGG	IGHV09-03*01	IGHD02-03*01	IGHJ04-01*01
Bvax1	3.22984e-05	3	CARGDYEDYAMDYW	CCACATTGACTGCAGACAAATCCTCCAGCACAGCCTACATGCAACTGAGCAGCCTGACATCTGAGGACTCTGCAGTCTATTACTGTGCAAGGGGTGATTACGAGGACTATGCTATGGACTACTGG	IGHV01-04*01	IGHD02	IGHJ04-01*01
Bvax1	3.22984e-05	3	CTRSLLLRSEGFAYW	TACTGACTGCAGACAAATCCTCCAGCACAGCCTACATGGAGCTCCGCAGCCTGACATCTGAGGACTCTGCCGTCTATTACTGTACAAGATCTCTATTACTACGGTCCGAAGGGTTTGCTTACTGG	IGHV01-15*01	IGHD01-01*01	IGHJ03-01*01
Bvax1	3.22984e-05	3	CTAWGYFDYW	TGAAAGGGAGGTTCACCATCTCAAGAGATGATTCCAAAAGTAGTGTCTACCTGCAAATGAACAACTTAAGGGCTGAAGACACTGGAATTTATTACTGCACAGCCTGGGGTTACTTTGACTACTGG	IGHV06-03*01	unknown	IGHJ02-01*01
Bvax1	3.22984e-05	3	CTRERMSGWYFDVW	CCATACTGACTGCAGACAAATCCTCCAGCACAGCCTACATGGAGCTCCGCAGCCTGACATCTGAGGACTCTGCCGTCTATTACTGTACAAGAGAGCGGATGAGTGGCTGGTACTTCGATGTCTGG	IGHV01-15*01	unknown	IGHJ01-01*01
Bvax1	3.22984e-05	3	CTRDRGYAMDYW	GCCGATTCACCATCTCCAGAGACAATGCCAGGAACACCCTGTACCTGCAAATGAGCAGTCTGAAGTCTGAGGACACAGCCATGTATTACTGTACAAGAGATCGTGGTTATGCTATGGACTACTGG	IGHV05-09-1*01	unknown	IGHJ04-01*01
Bvax1	3.22984e-05	3	CARGDYYYAMDYW	AGGCCACATTGACTGTAGACAAATCCTCCAGCACAGCCTACATGCAGCTCAAGAGCCTGACATCTGAGGACTCTGCAGTCTATTACTGTGCAAGAGGGGATTATTACTATGCTATGGACTACTGG	IGHV01-42*01	unknown	IGHJ04-01*01
Bvax1	3.22984e-05	3	CARGPTAQAKGYAMDYW	CCAAGGATACCTCCAAAAACCAGGTATTCCTCAAGATCGCCAATGTGGACACTGCAGATACTGCCACATACTACTGTGCTCGAGGCCCGACAGCTCAGGCTAAGGGCTATGCTATGGACTACTGG	IGHV08-08*01	IGHD03-02*02	IGHJ04-01*01
Bvax1	3.22984e-05	3	CAKEITTVVDDYW	AGGCCACATTGACTGTTGACAAGTCCTCCAGCACAGCCTACATGGAGCTCAACAGCCTGACATCTGAGGACTCTGCAGTCTATTACTGTGCAAAAGAGATTACTACGGTAGTAGATGACTACTGG	IGHV01-19*01	IGHD01-01*01	IGHJ02-01*01
Bvax1	3.22984e-05	3	CAKNSDGYYLDYW	GACTGAGCATCACCAAGGACAACTCCAAGAGCCAAGTTTTCTTTAAAATGAACAGTCTGCAAGCTGATGACACTGCCATATACTACTGTGCCAAAAACTCGGATGGTTACTACCTTGACTACTGG	IGHV02	unknown	IGHJ02-01*01
Bvax1	3.22984e-05	3	CTRNYGGFAYW	AAGGGAGGTTCACCATCTCAAGAGATGATTCCAAAAGTAGTGTCTACCTGCAAATGAACAGCTTAAGAGCTGAAGACACTGGCATTTATTACTGTACCAGGAATTACGGGGGGTTTGCTTACTGG	IGHV06-06*01	unknown	IGHJ03-01*01
Bvax1	3.22984e-05	3	CARGRTVVAPDYAMDYW	CTGTAGACAAGTCCTCCAGCACAGCCTACATGGAGCTCCGCAGCCTGACATCTGAGGACACTGCAGTCTATTACTGTGCAAGAGGAAGGACGGTAGTAGCTCCCGACTATGCTATGGACTACTGG	IGHV01	IGHD01-01*01	IGHJ04-01*01
Bvax1	3.22984e-05	3	CARSPGGAMDYW	GCAAGTCCACATTGACTGTAGACAAATCCTCCAGCACAGCCTACATGCAGCTCAGCAGCCTGACATCTGAGGACTCTGCGGTCTATTACTGTGCAAGATCTCCTGGGGGTGCTATGGACTACTGG	IGHV01-69*01	unknown	IGHJ04-01*01
Bvax1	3.22984e-05	3	CAREIHAMDYW	AGGGCAAGGCCACATTGACTGTAGACCAATCTTCCAGCACAGCCTACATGCAGCTCAACAGCCTGACATCTGAGGACTCTGCAGTCTATTACTGTGCAAGAGAGATACATGCTATGGACTACTGG	IGHV01-39*01	unknown	IGHJ04-01*01
Bvax1	3.22984e-05	3	CARSDYRGDAMDYW	CCACATTGACTGTAGACCAATCTTCCAGCACAGCCTACATGCAGCTCAACAGCCTGACATCTGAGGACTCTGCAGTCTATTACTGTGCAAGATCTGACTATAGAGGGGATGCTATGGACTACTGG	IGHV01-39*01	unknown	IGHJ04-01*01
Bvax1	3.22984e-05	3	CARDRDGYLAYW	GTCGAATCTCCATCACTCATGACACATCTAAGAACCATTTCTTCCTGAAGTTGAATTCTGTGACTACTGAGGACACAGCCACATATTACTGTGCAAGAGATAGGGATGGTTACCTTGCTTACTGG	IGHV03-01*01	IGHD02-03*01	IGHJ03-01*01
Bvax1	3.22984e-05	3	CAIGSNYGNYW	AGGGCAAGGCCACATTGACTGTAGACAAATCCTCCAGCACAGCCTACATGCAGCTCAGCAGCCTGACATCTGAGGACTCTGCGGTCTATTACTGTGCAATCGGAAGTAACTACGGGAACTACTGG	IGHV01-74	IGHD02	IGHJ04-01*01
Bvax1	3.22984e-05	3	CTSNGYYRSPWFAYW	TACTGACTGCAGACAAATCCTCCAGCACAGCCTACATGGAGCTCCGCAGCCTGACATCTGAGGACTCTGCCGTCTATTACTGTACAAGCAATGGTTACTACAGAAGCCCCTGGTTTGCTTACTGG	IGHV01-15*01	IGHD02-03*01	IGHJ03-01*01
Bvax1	3.22984e-05	3	CARREIYYGNMDYW	CCACATTGACTGTAAACAAGTCCTCCAGCACAGCCTACATGGAGCTCCGCAGCCTGACATCGGAGGATTCTGCAGTCTATTACTGTGCAAGAAGGGAGATCTACTATGGTAATATGGACTACTGG	IGHV01-22*01	IGHD02	IGHJ04-01*01
Bvax1	3.22984e-05	3	CANPYDYLYAMDYW	TGAGCATCACCAAGGACAACTCCAAGAGCCAAGTTTTCTTTAAAATGAACAGTCTGCAAGCTGATGACACTGCCATATACTACTGTGCCAACCCCTATGATTACCTCTATGCTATGGACTACTGG	IGHV02	IGHD02	IGHJ04-01*01
Bvax1	3.22984e-05	3	CARHYSNWGFAYW	GGTTTGCCTTCTCTTTGGAAACCTCTGCCAGCACTGCCTATTTGCAGATCAACAACCTCAAAAATGAGGACACGGCTACATATTTCTGTGCAAGACACTATAGTAACTGGGGATTTGCTTACTGG	IGHV09-03*01	IGHD02	IGHJ03-01*01
Bvax1	3.22984e-05	3	CTGGAWFAYW	TCAAGGGCAAGGCCAAACTGACTGCAGTCACATCCGCCAGCACTGCCTACATGGAGCTCAGCAGCCTGACAAATGAGGACTCTGCGGTCTATTACTGTACGGGCGGAGCCTGGTTTGCTTACTGG	IGHV01-05*01	unknown	IGHJ03-01*01
Bvax1	3.22984e-05	3	CASAAMDYW	ACTTCAAGGGCAAGGCCACATTGACTGCAAACACATCCTCGAGCACAGCCTACATGGAACTCAGCAGCCTCACATCTGAGGACTCTGCGGTCTATTACTGTGCATCCGCGGCTATGGACTACTGG	IGHV01-49*01	unknown	IGHJ04-01*01
Bvax1	3.22984e-05	3	CAGSNYVGWYFDVW	TGAGCATCAGCAAGGACAATTCCAAGAGCCAAGTTTTCTTTAAAATGAACAGTCTGCAAGCTGATGACACAGCCATATATTACTGTGCGGGGAGTAACTACGTGGGCTGGTACTTCGATGTCTGG	IGHV02-02*01	IGHD02	IGHJ01-01*01
Bvax1	3.22984e-05	3	CAIRDYDYYAMDYW	CCACATTGACTGTAGACAAATCCTCCAGCACAGCCTACATGCAGCTCAGCAGCCTGACATCTGAGGACTCTGCGGTCTATTACTGTGCAATAAGGGATTACGATTACTATGCTATGGACTACTGG	IGHV01-74	unknown	IGHJ04-01*01
Bvax1	3.22984e-05	3	CARCLLPRNYFDYW	CCACACTGACTGCAGACAAATCCTCCAGCACAGCGTACATGGAGCTCCGCAGCCTGACATCTGAGGACTCTGCGGTCTATTTCTGTGCAAGATGCCTTTTACCCCGGAACTACTTTGACTACTGG	IGHV01-81*01	unknown	IGHJ02-01*01
Bvax1	3.22984e-05	3	CTTTGSSYAMDYW	AGGCCACTATGACTGCAGACACATCCTCCAACACAGCCTACCTGCAGCTCAGCAGCCTGACATCTGAGGACACTGCCGTCTATTACTGTACCACAACCGGTAGTTCCTATGCTATGGACTACTGG	IGHV14-01*01	unknown	IGHJ04-01*01
Bvax1	3.22984e-05	3	CTRGGISKAWFAYW	CCAAACTGACTGCAGTCACATCCGCCAGCACTGCCTACATGGAGCTCAGCAGCCTGACAAATGAGGACTCTGCGGTCTATTACTGTACAAGAGGGGGAATTAGTAAGGCCTGGTTTGCTTACTGG	IGHV01-05*01	unknown	IGHJ03-01*01
Bvax1	3.22984e-05	3	CARLHYGSSYGFAYW	CACTGACTGTAGACACATCCTCCAGCACAGCCTACATGCAGCTCAGCAGCCTGACATCTGAGGACTCTGCGGTCTATTACTGTGCAAGACTACACTACGGTAGTAGCTACGGGTTTGCTTACTGG	IGHV01-55*01	IGHD01-01*01	IGHJ03-01*01
Bvax1	3.22984e-05	3	CARRDIYYGNHDPFDYW	CTGTTGACAAGTCCTCCAGCACAGCCTACATGGAGCTCAACAGCCTGACATCTGAGGACTCTGCAGTCTATTACTGTGCAAGAAGGGATATCTACTATGGTAACCACGACCCTTTTGACTACTGG	IGHV01-19*01	IGHD02	IGHJ02-01*01
Bvax1	3.22984e-05	3	CARRGMVITTVVDHWYFDVW	AATCCTCCAGCACAGCCTACATGCAGCTCAGCAGCCTGACATCTGAGGACTCTGCGGTCTATTATTGTGCAAGGAGGGGGATGGTTATTACTACGGTAGTAGATCACTGGTACTTCGATGTCTGG	IGHV01-53*01	IGHD01-01*01	IGHJ01-01*01
Bvax1	3.22984e-05	3	CARGYFDVW	CCCTGAAGAGTCGGCTCACAATCTCCAAGGATACCTCCAAAAACCAGGTATTCCTCAAGATCGCCAATGTGGACACTGCAGATACTGCCACATACTACTGTGCTCGAGGGTACTTCGATGTCTGG	IGHV08-08*01	unknown	IGHJ01-01*01
Bvax1	3.22984e-05	3	CASDGYSWYFDVW	AGGCCACATTGACTGTAGACCAATCTTCCAGCACAGCCTACATGCAGCTCAACAGCCTGACATCTGAGGACTCTGCAGTCTATTACTGTGCAAGCGATGGTTACTCTTGGTACTTCGATGTCTGG	IGHV01-39*01	IGHD02-03*01	IGHJ01-01*01
Bvax1	3.22984e-05	3	CARSEHYDGYYDAMDYW	CTGTAGACAAGTCCTCCAGCACAGCCTACATGGAGCTCCGCAGCCTGACATCTGAGGACACTGCAGTCTATTACTGTGCAAGATCGGAGCACTATGATGGTTACTACGATGCTATGGACTACTGG	IGHV01	IGHD02-03*01	IGHJ04-01*01
Bvax1	3.22984e-05	3	CARSHYYGSSYHWYFDVW	CAGACAAATCCTCCAGCACAGCCTACATGCAGCTGAGCAGCCTGACATATGAGGACTCTGCAGTCTATTACTGTGCAAGATCCCATTACTACGGTAGTAGCTACCACTGGTACTTCGATGTCTGG	IGHV01-07*01	IGHD01-01*01	IGHJ01-01*01
Bvax1	3.22984e-05	3	CARGITTASYWYFDVW	TCTCCAGAGACAATGCCAAGAACACCCTGTTCCTGCAAATGACCAGTCTGAGGTCTGAGGACACGGCCATGTATTACTGTGCAAGGGGGATTACTACGGCCTCCTACTGGTACTTCGATGTCTGG	IGHV05-17*01	IGHD01-02*01	IGHJ01-01*01
Bvax1	3.22984e-05	3	CARYMDDAMDYW	GTCGAATCTCCATAACTCGAGACACATCCAAGAACCAGTATTACCTGCAGTTGAATTCTGTGACTACTGAGGACACAGCCACATATTACTGTGCAAGATATATGGACGATGCTATGGACTACTGG	IGHV03-08*01	unknown	IGHJ04-01*01
Bvax1	3.22984e-05	3	CVRHDYYGSSVGYFDVW	CCAGAGATGATTCAGAAAGCATGCTCTATCTGCAAATGAACAACTTGAAAACTGAGGACACAGCCATGTATTACTGTGTGAGACATGATTACTACGGTAGTAGCGTGGGGTACTTCGATGTCTGG	IGHV10-01*01	IGHD01-01*01	IGHJ01-01*01
Bvax1	3.22984e-05	3	CARSTGTCGYFDVW	TCATCATCTCCAGAGACAACGCCAAAAATACGCTGTACCTGCAAATGAGCAAAGTGAGATCTGAGGACACAGCCCTTTATTACTGTGCAAGATCCACTGGGACGTGTGGGTACTTCGATGTCTGG	IGHV04	IGHD04-01	IGHJ01-01*01
Bvax1	3.22984e-05	3	CARIGHYYGSSYGAMDYW	AGGATACCTCCAAAAACCAGGTATTCCTCAAGATCGCCAATGTGGACACTGCAGATACTGCCACATACTACTGTGCTCGAATCGGGCATTACTACGGTAGTAGCTACGGGGCTATGGACTACTGG	IGHV08-08*01	IGHD01-01*01	IGHJ04-01*01
Bvax1	3.22984e-05	3	CTGIYYDYGRGVW	GGTTCACCATCTCAAGAGATGATTCCAAAAGTAGTGTCTACCTGCAAATGAACAACTTAAGGGCTGAAGACACTGGAATTTATTACTGCACAGGCATCTACTATGATTACGGACGGGGGGTCTGG	IGHV06-03*01	IGHD02	IGHJ01-01*01
Bvax1	3.22984e-05	3	CARSGRNYPYAMDYW	CACTGACTGCAGACAAATCCTCCAGCACAGCGTACATGGAGCTCCGCAGCCTGACATCTGAGGACTCTGCGGTCTATTTCTGTGCAAGATCGGGGAGGAACTACCCCTATGCTATGGACTACTGG	IGHV01-81*01	unknown	IGHJ04-01*01
Bvax1	3.22984e-05	3	CAKPPYYGSSHWYFDVW	GCAAGGATAACTCCAAGAGCCAAGTTTTCTTAAAACTGAACAGTCTGCAAACTGATGACACAGCCACGTACTACTGTGCCAAACCACCTTACTACGGTAGTAGCCACTGGTACTTCGATGTCTGG	IGHV02-03*01	IGHD01-01*01	IGHJ01-01*01
Bvax1	3.22984e-05	3	CARSTAQAFYAMDYW	CCTTCTCTTTGGAAACCTCTGCCAGCACTGCCTATTTGCAGATCAACAACCTCAAAAATGAGGACACGGCTACATATTTCTGTGCAAGATCGACAGCTCAGGCCTTCTATGCTATGGACTACTGG	IGHV09-03*01	IGHD03-02*02	IGHJ04-01*01
Bvax1	3.22984e-05	3	CAPTYYGYFDVW	GCAAGGCCACACTGACTGCAGACAAATCCTCCAGCACAGCGTACATGGAGCTCCGCAGCCTGACATCTGAGGACTCTGCGGTCTATTTCTGTGCCCCTACCTACTATGGGTACTTCGATGTCTGG	IGHV01-81*01	IGHD02	IGHJ01-01*01
Bvax1	3.22984e-05	3	CARHEALWYFDVW	GATTCACCATCTCCAGAGACAATGCCAAGAACACCCTGTACCTGCAAATGAGCAGTCTGAAGTCTGAGGACACAGCCATGTATTACTGTGCAAGACATGAGGCCCTTTGGTACTTCGATGTCTGG	IGHV05	unknown	IGHJ01-01*01
Bvax1	3.22984e-05	3	CTRSGRDYW	AGTTCAAGGGCAAGGCCATACTGACTGCAGACAAATCCTCCAGCACAGCCTACATGGAGCTCCGCAGCCTGACATCTGAGGACTCTGCCGTCTATTACTGTACAAGATCCGGACGGGACTACTGG	IGHV01-15*01	unknown	IGHJ04-01*01
Bvax1	3.22984e-05	3	CARRGDYDGPFDYW	TCACAATCTCCAAGGATACCTCCAGAAACCAGGTATTCCTCAAGATCACCAGTGTGGACACTGCAGATACTGCCACATACTACTGTGCTCGAAGAGGTGATTACGACGGCCCCTTTGACTACTGG	IGHV08-12*01	IGHD02	IGHJ02-01*01
Bvax1	3.22984e-05	3	CARGLLGYAMDYW	GGTTTGCCTTCTCTTTGGAAACCTCTGCCAGCACTGCCTATTTGCAGATCAACAACCTCAAAAATGAGGACACGGCTACATATTTCTGTGCAAGAGGCCTACTGGGCTATGCTATGGACTACTGG	IGHV09-03*01	unknown	IGHJ04-01*01
Bvax1	3.22984e-05	3	CAREEYYGSRYFDVW	CCATCTCCAGAGACAATGCCAAGAACACCCTGTTCCTGCAAATGACCAGTCTGAGGTCTGAGGACACGGCCATGTATTACTGTGCAAGGGAGGAGTACTACGGTAGTAGGTACTTCGATGTCTGG	IGHV05-17*01	IGHD01-01*01	IGHJ01-01*01
Bvax1	3.22984e-05	3	CATYDYEKGSWFAYW	CATTGACTGTAAACAAGTCCTCCAGCACAGCCTACATGGAGCTCCGCAGCCTGACATCGGAGGATTCTGCAGTCTATTACTGTGCAACCTATGATTACGAGAAGGGATCCTGGTTTGCTTACTGG	IGHV01-22*01	IGHD02	IGHJ03-01*01
Bvax1	3.22984e-05	3	CAKHKGAYW	CTCTCATGTCCAGACTGAGCATCAGCAAAGACAACTCCAAGAGCCAAGTTTTCTTAAAAATGAACAGTCTGCAAACTGATGACACAGCCATGTACTACTGTGCCAAACATAAGGGGGCTTACTGG	IGHV02-09*01	unknown	IGHJ03-01*01
Bvax1	3.22984e-05	3	CARFNWDEYFDVW	AGGCCACATTGACTGTAGACAAGTCCTCCAGCACAGCCTACATGGAGCTCCGCAGCCTGACATCTGAGGACACTGCAGTCTATTACTGTGCAAGATTTAACTGGGACGAGTACTTCGATGTCTGG	IGHV01	IGHD04-01*01	IGHJ01-01*01
Bvax1	3.22984e-05	3	CARGYYEVAYW	AGGGACGGTTTGCCTTCTCTTTGGAAACCTCTGCCAGCACTGCCTATTTGCAGATCAACAACCTCAAAAATGAGGACACGGCTACATATTTCTGTGCAAGAGGATACTACGAGGTGGCTTACTGG	IGHV09-03*01	unknown	IGHJ03-01*01
Bvax1	3.22984e-05	3	CARIAGDVDYW	AGAGTCGGCTCACAATCTCCAAGGATACCTCCAAAAACCAGGTATTCCTCAAGATCGCCAATGTGGACACTGCAGATACTGCCACATACTACTGTGCTCGAATAGCTGGGGACGTTGACTACTGG	IGHV08-08*01	unknown	IGHJ02-01*01
Bvax1	3.22984e-05	3	CARWLDYW	AGAAGTTCAAGGGCAAGGCCACACTGACTGCAGAAAAATCCTCCAGCACTGCCTACATGCAGCTCAGCAGCCTGACATCTGAGGACTCTGCTGTCTATTTCTGTGCAAGATGGCTTGACTACTGG	IGHV01-76*01	unknown	IGHJ02-01*01
Bvax1	3.22984e-05	3	CARIRGNYYGSSLYYYAMDYW	CCAAAAACCAGGTATTCCTCAAGATCGCCAATGTGGACACTGCAGATACTGCCACATACTACTGTGCTCGAATAAGGGGGAATTACTACGGTAGTAGCTTATATTACTATGCTATGGACTACTGG	IGHV08-08*01	IGHD01-01*01	IGHJ04-01*01
Bvax1	3.22984e-05	3	CARGGFLFAYW	AGGGCAAGGCCACACTGACTGCAGAAAAATCCTCCAGCACTGCCTACATGCAGCTCAGCAGCCTGACATCTGAGGACTCTGCTGTCTATTTCTGTGCAAGAGGGGGATTCCTCTTTGCTTACTGG	IGHV01-76*01	unknown	IGHJ03-01*01
Bvax1	3.22984e-05	3	CASNTGDYAMDYW	AGGCCACATTGACTGTAGACACATCCTCCAGCACAGCCTACATGCAGCTCAGCAGCCTGACATCTGAGGACTCTGCGGTCTATTACTGTGCAAGCAACACAGGAGACTATGCTATGGACTACTGG	IGHV01	unknown	IGHJ04-01*01
Bvax1	3.22984e-05	3	CARSVVAPYWYFDVW	CTATAACAGCAGACACATCCTCCAACACAGCCTACCTGCAGCTCAGCAGCCTGACATCTGAGGACACTGCCGTCTATTACTGTGCTAGATCGGTAGTAGCCCCCTACTGGTACTTCGATGTCTGG	IGHV14-02*01	IGHD01-01*01	IGHJ01-01*01
Bvax1	3.22984e-05	3	CARHGTDGYYPYAMDYW	GCAAGGACAACTCCAAGAGCCAAGTTTTCTTAAAAATGAACAGTCTCCAAACTGATGACACAGCCATGTACTACTGTGCCAGACATGGAACGGATGGTTACTACCCATATGCTATGGACTACTGG	IGHV02	IGHD02-03*01	IGHJ04-01*01
Bvax1	3.22984e-05	3	CARQTTDWYFDVW	GATTCACCATCTCCAGAGACAATGCCAAGAACACCCTGTTCCTGCAAATGACCAGTCTGAGGTCTGAGGACACGGCCATGTATTACTGTGCAAGGCAGACTACGGACTGGTACTTCGATGTCTGG	IGHV05-17*01	unknown	IGHJ01-01*01
Bvax1	3.22984e-05	3	CARSMPGPDAMDYW	CCACACTGACTGTAGACAAACCCTCCAGCACAGCCTACATGCAGCTCAGCAGCCTGACATCTGAGGACTCTGCGGTCTATTATTGTGCAAGATCTATGCCTGGACCAGATGCTATGGACTACTGG	IGHV01-72*01	unknown	IGHJ04-01*01
Bvax1	3.22984e-05	3	CVRGDYFAYW	TGAAAGACAGATTCACCATCTCCAGAGATGATTCAGAAAGCATGCTCTATCTGCAAATGAACAACTTGAAAACTGAGGACACAGCCATGTATTACTGTGTGAGGGGGGACTATTTTGCTTACTGG	IGHV10-01*01	unknown	IGHJ03-01*01
Bvax1	3.22984e-05	3	CARVGLYAMDYW	ATCGAATCTCCATCACTCGTGACACATCTAAGAACCAGTTTTTCCTGAAGTTGAATTCTGTGACTACTGAGGACACAGCCACATATTACTGTGCAAGAGTGGGCCTCTATGCTATGGACTACTGG	IGHV03-06*01	unknown	IGHJ04-01*01
Bvax1	3.22984e-05	3	CARRYDYDYAMDYW	TCATCATCTCCAGAGACAACGCCAAAAATACGCTGTACCTGCAAATGAGCAAAGTGAGATCTGAGGACACAGCCCTTTATTACTGTGCAAGAAGGTATGATTACGACTATGCTATGGACTACTGG	IGHV04	IGHD02	IGHJ04-01*01
Bvax1	3.22984e-05	3	CARGSSLWYFDVW	AGGCCACACTGACTGTAGACACATCCTCCAGCACAGCCTACATGCAGCTCAGCAGCCTGACATCTGAGGACTCTGCGGTCTATTACTGTGCAAGAGGTAGTAGTCTCTGGTACTTCGATGTCTGG	IGHV01-55*01	IGHD01-01*01	IGHJ01-01*01
Bvax1	3.22984e-05	3	CARRLYDYDGGYYFDYW	CTGCAGACACATCCTCCAACACAGCCTACCTGCAGCTCAGCAGCCTGACATCTGAGGACACTGCCATCTATTACTGTGCTAGAAGGCTCTATGATTACGACGGCGGGTACTACTTTGACTACTGG	IGHV14-03*01	IGHD02	IGHJ02-01*01
Bvax1	3.22984e-05	3	CARRALDYYGSRWYFDVW	AGGATACCTCCAGAAACCAGGTATTCCTCAAGATCACCAGTGTGGACACTGCAGATACTGCCACATACTACTGTGCTCGAAGAGCTCTTGATTACTACGGTAGTCGCTGGTACTTCGATGTCTGG	IGHV08-12*01	IGHD01-01*01	IGHJ01-01*01
Bvax1	3.22984e-05	3	CAKLGPFDYW	TCAAGAGCAAGGCCACACTGACTGTAGACACATCCTCCAGCACAGCCTACATGCAGCTCAGCAGCCTGACATCTGAGGACTCTGCGGTCTATTACTGTGCAAAACTGGGACCCTTTGACTACTGG	IGHV01-55*01	IGHD04-01	IGHJ02-01*01
Bvax1	3.22984e-05	3	CAEDGDLYAMDYW	AGGCCACACTTACTGTAGACAAATCCTCCAGCACAGCCTACATGTTGCTCAGCAGCCTGACCTCTGAGGACTCTGCGGTCTATTTCTGTGCAGAGGATGGGGACCTCTATGCTATGGACTACTGG	IGHV01-75*01	unknown	IGHJ04-01*01
Bvax1	3.22984e-05	3	CTLEDYW	CCTCGAAGTTCCAGGGCAAGGCCACTATAACAGCAGACACATCCTCCAACACAGCCTACCTGCAGCTCAGCAGCCTGACATCTGAGGACACTGCCGTCTATTACTGTACCCTGGAGGACTACTGG	IGHV14-04*01	unknown	IGHJ04-01*01
Bvax1	3.22984e-05	3	CARQNGYWYFDVW	GATTCACCATCTCCAGAGACAATGCCAAGAACACCCTGTTCCTGCAAATGACCAGTCTGAGGTCTGAGGACACGGCCATGTATTACTGTGCAAGGCAGAATGGGTACTGGTACTTCGATGTCTGG	IGHV05-17*01	unknown	IGHJ01-01*01
Bvax1	3.22984e-05	3	CTRMYDYDAWFAYW	TCACCATCTCAAGAGATGATTCCAAAAGTAGTGTCTACCTGCAAATGAACAGCTTAAGAGCTGAAGACACTGGCATTTATTACTGTACCCGTATGTATGATTACGACGCCTGGTTTGCTTACTGG	IGHV06-06*01	IGHD02	IGHJ03-01*01
Bvax1	3.22984e-05	3	CTPNWFDYW	CTGTGAAAGGGAGGTTCACCATCTCAAGAGATGATTCCAAAAGTAGTGTCTACCTGCAAATGAACAACTTAAGGGCTGAAGACACTGGAATTTATTACTGCACCCCTAACTGGTTTGACTACTGG	IGHV06-03*01	IGHD04-01*01	IGHJ02-01*01
Bvax1	3.22984e-05	3	CARICDGYHPYAMDYW	TCTCCAAGGATACCTCCAAAAACCAGGTATTCCTCAAGATCGCCAATGTGGACACTGCAGATACTGCCACATACTACTGTGCTCGAATATGTGATGGTTACCACCCCTATGCTATGGACTACTGG	IGHV08-08*01	IGHD02-03*01	IGHJ04-01*01
Bvax1	3.22984e-05	3	CTRAGYSNLGYYAMDYW	CTGCAGACAAATCCTCCAGCACAGCCTACATGGAGCTCCGCAGCCTGACATCTGAGGACTCTGCCGTCTATTACTGTACAAGAGCGGGGTATAGTAATCTAGGTTACTATGCTATGGACTACTGG	IGHV01	IGHD02	IGHJ04-01*01
Bvax1	3.22984e-05	3	CASYYSNHGDWYFDVW	TGACTGTAGACCAATCTTCCAGCACAGCCTACATGCAGCTCAACAGCCTGACATCTGAGGACTCTGCAGTCTATTACTGTGCAAGCTACTATAGTAACCACGGGGACTGGTACTTCGATGTCTGG	IGHV01-39*01	IGHD02	IGHJ01-01*01
Bvax1	3.22984e-05	3	CARGYFDYW	AGTTCAAGAGCAAGGCCACACTGACTGTAGACAAACCCTCCAGCACAGCCTACATGCAGCTCAGCAGCCTGACATCTGAGGACTCTGCGGTCTATTATTGTGCAAGAGGCTACTTTGACTACTGG	IGHV01-72*01	unknown	IGHJ02-01*01
Bvax1	3.22984e-05	3	CARSHYSKGDYW	GCAAGTCCACATTGACTGTAGACAAATCCTCCAGCACAGCCTACATGCAGCTCAGCAGCCTGACATCTGAGGACTCTGCGGTCTATTACTGTGCAAGATCTCACTATAGTAAAGGGGACTACTGG	IGHV01-69*01	IGHD02	IGHJ04-01*01
Bvax1	3.22984e-05	3	CARDYYSNHW	TCAAGGGCAAGGCCACACTGACTGCAGACAAATCCTCCAGCACAGCCTACATGCAACTCAGCAGCCTGACATCTGAGGACTCTGCGGTCTACTTCTGTGCAAGAGACTACTATAGTAACCACTGG	IGHV01-82*01	IGHD02	unknown
Bvax1	3.22984e-05	3	CARGLLIWFAYW	ATCGAATCTCCATCACTCGTGACACATCTAAGAACCAGTTTTTCCTGAAGTTGAATTCTGTGACTACTGAGGACACAGCCACATATTACTGTGCAAGAGGGTTACTGATCTGGTTTGCTTACTGG	IGHV03-06*01	unknown	IGHJ03-01*01
Bvax1	3.22984e-05	3	CARLLLDYFDYW	GCAAGGCCACACTGACTGTAGACAAATCCTCCAGCACAGCCTACATGCAACTCAGCAGCCTGACATCTGAGGACTCTGCGGTCTATTACTGTGCAAGATTGCTACTCGACTACTTTGACTACTGG	IGHV01-64*01	unknown	IGHJ02-01*01
Bvax1	3.22984e-05	3	CASPDYGSSYNYAMDYW	CTGCAGACAAATCCTCCAGCACAGCCTACATGCAGCTCAGCAGCCTGACATCTGAGGACTCTGCAGTCTATTTCTGTGCAAGCCCCGACTACGGTAGTAGCTACAACTATGCTATGGACTACTGG	IGHV01-77*01	IGHD01-01*01	IGHJ04-01*01
Bvax1	3.22984e-05	3	CAVYRGYFDVW	AGAGCAAGGCCACACTGACTGTAGACAAATCCTCCAGCACAGCCTACATGCAACTCAGCAGCCTGACATCTGAGGACTCTGCGGTCTATTACTGTGCGGTTTACCGGGGGTACTTCGATGTCTGG	IGHV01-64*01	unknown	IGHJ01-01*01
Bvax1	3.22984e-05	3	CARNGVRADLYYSPMDYW	TAGACAAATCCTCCAGCACAGCCTACATGCAGCTCAGCAGCCTGACATCTGAGGACTCTGCGGTCTATTACTGTGCAAGAAACGGCGTAAGGGCGGACCTCTACTATAGCCCTATGGACTACTGG	IGHV01	IGHD02	IGHJ04-01*01
Bvax1	3.22984e-05	3	CASGVTTVGYFDYW	CCACATTGACTGTAGACAAATCCTCCAGCACAGCCTACATGCAGCTCAGCAGCCTGACATCTGAGGACTCTGCGGTCTATTACTGTGCAAGTGGGGTTACTACGGTAGGTTACTTTGACTACTGG	IGHV01	IGHD01-01*01	IGHJ02-01*01
Bvax1	3.22984e-05	3	CTGDYFVW	AGTCTGTGAAAGGGAGGTTCACCATCTCAAGAGATGATTCCAAAAGTAGTGTCTACCTGCAAATGAACAACTTAAGGGCTGAAGACACTGGAATTTATTACTGCACAGGTGATTACTTTGTCTGG	IGHV06-03*01	unknown	IGHJ01-01*01
Bvax1	3.22984e-05	3	CARGESDYFDYW	GCAAGGCCACACTGACTGCAGACAAATCCTCCAGCACAGCCTACATGCAACTCAGCAGCCTGACATCTGAGGACTCTGCGGTCTACTTCTGTGCAAGAGGGGAGAGTGACTACTTTGACTACTGG	IGHV01-82*01	unknown	IGHJ02-01*01
Bvax1	3.22984e-05	3	CARYDGYYGAMDYW	CCACATTGACTGTAGACACATCCTCCAGCACAGCCTACATGCAGCTCAGCAGCCTGACATCTGAGGACTCTGCGGTCTATTACTGTGCAAGATACGATGGTTACTACGGTGCTATGGACTACTGG	IGHV01	IGHD02-03*01	IGHJ04-01*01
Bvax1	3.22984e-05	3	CASELHYAMDYW	GCAAGGCCACACTGACTGTAGACAAATCCTCCAGCACAGCCTACATGCAACTCAGCAGCCTGACATCTGAGGACTCTGCGGTCTATTACTGTGCAAGCGAGCTACACTATGCTATGGACTACTGG	IGHV01-64*01	unknown	IGHJ04-01*01
Bvax1	3.22984e-05	3	CARSHYDYGGGYYAMDYW	TGGAAACCTCTGCCAGCACTGCCTATTTGCAGATCAACAACCTCAAAAATGAGGACACGGCTACATATTTCTGTGCAAGATCCCACTATGATTACGGTGGGGGTTACTATGCTATGGACTACTGG	IGHV09	IGHD02	IGHJ04-01*01
Bvax1	3.22984e-05	3	CARPYYYGSLNYW	AGGCCACATTGACTGTAGACCAATCTTCCAGCACAGCCTACATGCAGCTCAACAGCCTGACATCTGAGGACTCTGCAGTCTATTACTGTGCAAGACCGTATTACTACGGTAGTCTAAACTACTGG	IGHV01-39*01	IGHD01-01*01	unknown
Bvax1	3.22984e-05	3	CTTGNYGWYFDVW	AGGCCACTATAACAGCAGACACATCCTCCAACACAGCCTACCTGCAGCTCAGCAGCCTGACATCTGAGGACACTGCCGTCTATTACTGTACTACAGGGAACTACGGGTGGTACTTCGATGTCTGG	IGHV14-04*01	unknown	IGHJ01-01*01
Bvax1	3.22984e-05	3	CASSLVDYW	AGTTCAAGAGCAAGGCCACACTGACTGTAGACAAATCCTCCAGCACAGCCTACATGCAACTCAGCAGCCTGACATCTGAGGACTCTGCGGTCTATTACTGTGCAAGTTCTTTGGTGGACTACTGG	IGHV01-64*01	unknown	IGHJ04-01*01
Bvax1	3.22984e-05	3	CARSQYGYW	AGTTCAAGAGCAAGGCCACACTGACTGTAGACAAATCCTCCAGCACAGCCTACATGCAACTCAGCAGCCTGACATCTGAGGACTCTGCGGTCTATTACTGTGCAAGATCCCAATATGGCTACTGG	IGHV01-64*01	unknown	IGHJ02-01*01
Bvax1	3.22984e-05	3	CARYSPSGYW	TCAAGGCCAAGGCCACATTGACTGTAGACAAATCCTCCAGCACAGCCTACATGCAGCTCAAGAGCCTGACATCTGAGGACTCTGCAGTCTATTACTGTGCAAGATATTCCCCTTCGGGTTACTGG	IGHV01-42*01	unknown	IGHJ03-01*01
Bvax1	3.22984e-05	3	CARGGEGYREYFDVW	CATTGACTGTAGACAAATCCTCCAGCACAGCCTACATGCAGCTCAAGAGCCTGACATCTGAGGACTCTGCAGTCTATTACTGTGCAAGAGGGGGTGAGGGCTATAGAGAGTACTTCGATGTCTGG	IGHV01-42*01	unknown	IGHJ01-01*01
Bvax1	3.22984e-05	3	CARSGLRSFDVW	GCAAGGCCACACTGACTTCAGACACATCCTCCAGCACAGCCTACATGCAGCTCAGCAGCCTGACATCTGAGGACTCTGCAATCTATTTCTGTGCAAGATCAGGACTACGGAGCTTCGATGTCTGG	IGHV01-58*01	unknown	IGHJ01-01*01
Bvax1	3.22984e-05	3	CASLQGDYW	AGTTCAAGGGCAAGGCCACATTCACTGCAGATACATCCTCCAACACAGCCTACATGCAACTCAGCAGCCTGACAACTGAGGACTCTGCCATCTATTACTGTGCAAGTCTACAGGGGGACTACTGG	IGHV01-09*01	unknown	IGHJ04-01*01
Bvax1	3.22984e-05	3	CARRLAYW	AGAAGTTCAAGGGCAAGGCCACATTGACTGCAGACAAATCCTCCAGCACAGCCTACATGCAGCTCAACAGCCTGACATCTGAGGACTCTGCAGTCTATTTCTGTGCAAGAAGGTTGGCTTACTGG	IGHV01-78*01	unknown	IGHJ03-01*01
Bvax1	3.22984e-05	3	CVRDLNYGSSSFDYW	CCATCTCCAGAGATGATTCACAAAGCATGCTCTATCTGCAAATGAACAACCTGAAAACTGAGGACACAGCCATGTATTACTGTGTGAGAGATCTAAACTACGGTAGTAGCTCGTTTGACTACTGG	IGHV10-03*01	IGHD01-01*01	IGHJ02-01*01
Bvax1	3.22984e-05	3	CTKGDYGNLYAMDYW	AACTGACTGCAGTCACATCCGCCAGCACTGCCTACATGGAGCTCAGCAGCCTGACAAATGAGGACTCTGCGGTCTATTACTGTACAAAGGGGGACTATGGTAACCTTTATGCTATGGACTACTGG	IGHV01-05*01	IGHD02	IGHJ04-01*01
Bvax1	3.22984e-05	3	CARRIYYGNYWYFDVW	TCTCCAAGGATACCTCCAGAAACCAGGTATTCCTCAAGATCACCAGTGTGGACACTGCAGATACTGCCACATACTACTGTGCTCGGCGAATCTACTATGGTAACTACTGGTACTTCGATGTCTGG	IGHV08-12*01	IGHD02	IGHJ01-01*01
Bvax1	3.22984e-05	3	CARIGNYAMDYW	GCAAGGCCACATTGACTGCAGACAAATCCTCCAGCACAGCCTACATGCAGCTCAACAGCCTGACATCTGAGGACTCTGCAGTCTATTTCTGTGCAAGAATCGGTAACTACGCTATGGACTACTGG	IGHV01-78*01	unknown	IGHJ04-01*01
Bvax1	3.22984e-05	3	CARGPYSYWYFDVW	CCACATTGACTGTAGACAAGTCCTCCAGCACAGCCTACATGGAGCTCCGCAGCCTGACATCTGAGGACACTGCAGTCTATTACTGTGCAAGAGGACCTTACTCCTACTGGTACTTCGATGTCTGG	IGHV01	unknown	IGHJ01-01*01
Bvax1	3.22984e-05	3	CARIAGSHGDYW	GTCGGCTCACAATCTCCAAGGATACCTCCAAAAACCAGGTATTCCTCAAGATCGCCAATGTGGACACTGCAGATACTGCCACATACTACTGTGCTCGAATAGCTGGATCCCACGGGGACTACTGG	IGHV08-08*01	unknown	IGHJ04-01*01
Bvax1	3.22984e-05	3	CARGGDGSSPWYFDVW	TCACTCGTGACACATCTAAGAACCAGTTTTTCCTGAAGTTGAATTCTGTGACTACTGAGGACACAGCCACATATTACTGTGCAAGAGGCGGAGACGGTAGTAGCCCCTGGTACTTCGATGTCTGG	IGHV03-06*01	IGHD01-01*01	IGHJ01-01*01
Bvax1	3.22984e-05	3	CGYGSSLYYAMDYW	TCTCCATCACTCGTGACACATCTAAGAACCAGTTTTTCCTGAAGTTGAATTCTGTGACTACTGAGGACACAGCCACATATTACTGTGGTTACGGTAGTAGCCTTTACTATGCTATGGACTACTGG	IGHV03-06*01	IGHD01-01*01	IGHJ04-01*01
Bvax1	3.22984e-05	3	CASMPVVAPYYAMDYW	TGACTGTAGACAAACCCTCCAGCACAGCCTACATGCAGCTCAGCAGCCTGACATCTGAGGACTCTGCGGTCTATTATTGTGCAAGTATGCCGGTAGTAGCACCTTACTATGCTATGGACTACTGG	IGHV01-72*01	IGHD01-01*01	IGHJ04-01*01
Bvax1	3.22984e-05	3	CARNLIYGSSFDYW	TCACAATCTCCAAGGATACCTCCAGAAACCAGGTATTCCTCAAGATCACCAGTGTGGACACTGCAGATACTGCCACATACTACTGTGCTCGAAACCTCATCTACGGTAGTAGTTTTGACTACTGG	IGHV08-12*01	IGHD01-01*01	IGHJ02-01*01
Bvax1	3.22984e-05	3	CAKQTAYAMDYW	CCAGACTGAGCATCAGCAAAGACAACTCCAAGAGCCAAGTTTTCTTAAAAATGAACAGTCTGCAAACTGATGACACAGCCATGTACTACTGTGCCAAACAGACTGCCTATGCTATGGACTACTGG	IGHV02-09*01	unknown	IGHJ04-01*01
Bvax1	3.22984e-05	3	CARDLHW	ACCCATCTCTCAAAAATCGAATCTCCATCACTCGTGACACATCTAAGAACCAGTTTTTCCTGAAGTTGAATTCTGTGACTACTGAGGACACAGCCACATATTACTGTGCAAGAGACCTTCACTGG	IGHV03-06*01	unknown	IGHJ03-01*01
Bvax1	3.22984e-05	3	CRGHSNFAYW	TCATGTCCAGACTGAGCATCAGCAAAGACAACTCCAAGAGCCAAGTTTTCTTAAAAATGAACAGTCTGCAAACTGATGACACAGCCATGTACTACTGTAGGGGCCATAGTAACTTTGCTTACTGG	IGHV02-09*01	IGHD02	IGHJ03-01*01
Bvax1	3.22984e-05	3	CAKGGYWFAYW	TATCCAGACTGAGCATCAGCAAGGATAACTCCAAGAGCCAAGTTTTCTTAAAACTGAACAGTCTGCAAACTGATGACACAGCCACGTACTACTGTGCCAAAGGGGGTTACTGGTTTGCTTACTGG	IGHV02-03*01	unknown	IGHJ03-01*01
Bvax1	3.22984e-05	3	CAREVRYPYWYFDVW	CCATCACTCGTGACACATCTAAGAACCAGTTTTTCCTGAAGTTGAATTCTGTGACTACTGAGGACACAGCCACATATTACTGTGCAAGAGAGGTACGGTACCCATACTGGTACTTCGATGTCTGG	IGHV03-06*01	unknown	IGHJ01-01*01
Bvax1	3.22984e-05	3	CARPTAQATAWFAYW	CCTTCTCTTTGGAAACCTCTGCCAGCACTGCCTATTTGCAGATCAACAACCTCAAAAATGAGGACACGGCTACATATTTCTGTGCAAGGCCAACAGCTCAGGCTACAGCCTGGTTTGCTTACTGG	IGHV09-03*01	IGHD03-02*02	IGHJ03-01*01
Bvax1	3.22984e-05	3	CARADYYGSSLFVW	CCACATTGACTGTAGACCAATCTTCCAGCACAGCCTACATGCAGCTCAACAGCCTGACATCTGAGGACTCTGCAGTCTATTACTGTGCAAGAGCAGATTACTACGGTAGTAGCCTCTTTGTCTGG	IGHV01-39*01	IGHD01-01*01	IGHJ01-01*01
Bvax1	3.22984e-05	3	CARSKGYYYGSIYFDVW	CTGTAGACAAACCCTCCAGCACAGCCTACATGCAGCTCAGCAGCCTGACATCTGAGGACTCTGCGGTCTATTATTGTGCAAGATCCAAGGGTTATTACTACGGTAGTATTTACTTCGATGTCTGG	IGHV01-72*01	IGHD01-01*01	IGHJ01-01*01
Bvax1	3.22984e-05	3	CARWDAMDYW	TCAAGGGCAAGGCCACATTGACTGTAAACAAGTCCTCCAGCACAGCCTACATGGAGCTCCGCAGCCTGACATCGGAGGATTCTGCAGTCTATTACTGTGCAAGATGGGATGCTATGGACTACTGG	IGHV01-22*01	unknown	IGHJ04-01*01
Bvax1	3.22984e-05	3	CTRSLYYDYGFAYW	CCATACTGACTGCAGACAAATCCTCCAGCACAGCCTACATGGAGCTCCGCAGCCTGACATCTGAGGACTCTGCCGTCTATTACTGTACAAGAAGTCTCTACTATGATTACGGGTTTGCTTACTGG	IGHV01-15*01	IGHD02	IGHJ03-01*01
Bvax1	3.22984e-05	3	CARDTTDAMDYW	CCAAGGCCACATTGACTGTAGACAAATCCTCCAGCACAGCCTACATGCAGCTCAAGAGCCTGACATCTGAGGACTCTGCAGTCTATTACTGTGCAAGAGATACTACGGATGCTATGGACTACTGG	IGHV01-42*01	IGHD01	IGHJ04-01*01
Bvax1	3.22984e-05	3	CASQLRLQAMDYW	AGGCCACATTGACTGTAGACAAATCCTCCAGCACAGCCTACATGCAGCTCAGCAGCCTGACATCTGAGGACTCTGCGGTCTATTACTGTGCAAGCCAGCTCAGGCTACAGGCTATGGACTACTGG	IGHV01	IGHD03-02*02	IGHJ04-01*01
Bvax1	3.22984e-05	3	CARGEGGYYAMDYW	CCACATTGACTGTTGACAAGTCCTCCAGCACAGCCTACATGGAGCTCAACAGCCTGACATCTGAGGACTCTGCAGTCTATTACTGTGCAAGAGGGGAGGGAGGATACTATGCTATGGACTACTGG	IGHV01-19*01	unknown	IGHJ04-01*01
Bvax1	3.22984e-05	3	CARHYGNPHWYFDVW	CACTGACTGCAGAAAAATCCTCCAGCACTGCCTACATGCAGCTCAGCAGCCTGACATCTGAGGACTCTGCTGTCTATTTCTGTGCAAGACACTATGGTAACCCTCACTGGTACTTCGATGTCTGG	IGHV01-76*01	IGHD02	IGHJ01-01*01
Bvax1	3.22984e-05	3	CATYDYDGDWYFDVW	CATTGACTGTAGACAAGTCCTCCAGCACAGCCTACATGGAGCTCCGCAGCCTGACATCTGAGGACTCTGCAGTCTATTACTGTGCAACATATGATTACGACGGAGACTGGTACTTCGATGTCTGG	IGHV01	IGHD02	IGHJ01-01*01
Bvax1	3.22984e-05	3	CARGSNYDWYFDVW	TCTCCATCACTAGAGACACTTCCAAGAACCAGTTATTCCTGCAGTTGAACTCTGTGACTACTGAAGATATAGCCACATATTACTGTGCAAGGGGGAGTAACTACGACTGGTACTTCGATGTCTGG	IGHV03-04*01	IGHD02	IGHJ01-01*01
Bvax1	3.22984e-05	3	CARRSNYVYAMDYW	CCACTATAACTGCAGACACATCCTCCAACACAGCCTACCTGCAGCTCAGCAGCCTGACATCTGAGGACACTGCCATCTATTACTGTGCTAGACGGAGTAACTACGTCTATGCTATGGACTACTGG	IGHV14-03*01	IGHD02	IGHJ04-01*01
Bvax1	3.22984e-05	3	CTRGSSGYGAMDYW	TCACCATCTCAAGAGATGATTCCAAAAGTAGTGTCTACCTGCAAATGAACAGCTTAAGAGCTGAAGACACTGGCATTTATTACTGTACACGGGGCAGCTCAGGCTACGGGGCTATGGACTACTGG	IGHV06-06*01	IGHD03-02*02	IGHJ04-01*01
Bvax1	3.22984e-05	3	CMRYGSSHWYFDVW	TCACTATCTTCAGAGACAATGACAAGAGCACCCTGTACCTGCAGATGAGCAATGTGCGATCGGAGGACACAGCCACGTATTTCTGTATGAGATACGGTAGTAGCCACTGGTACTTCGATGTCTGG	IGHV11-02*01	IGHD01-01*01	IGHJ01-01*01
Bvax1	3.22984e-05	3	CARNDYSWFAYW	CCAGACTGAGCATCAGCAAAGACAACTCCAAGAGTCAAGTTTTCTTAAAAATGAACAGTCTGCAAACTGATGACACAGCCAGGTACTACTGTGCCAGAAATGATTACTCCTGGTTTGCTTACTGG	IGHV02-adap06*01	unknown	IGHJ03-01*01
Bvax1	3.22984e-05	3	CARRGNWDLDYW	GCAAGGCCACATTGACTGTAGACACATCCTCCAGCACAGCCTACATGCAGCTCAGCAGCCTGACATCTGAGGACTCTGCGGTCTATTACTGTGCAAGAAGAGGGAACTGGGACCTTGACTACTGG	IGHV01	unknown	IGHJ02-01*01
Bvax1	3.22984e-05	3	CATIRFLYAMDYW	AGGCCACATTGACTGCAGACAAATCCTCCAGCACAGCCTACATGCAACTGAGCAGCCTGACATCTGAGGACTCTGCAGTCTATTACTGTGCAACCATACGGTTTCTCTATGCTATGGACTACTGG	IGHV01-04*01	unknown	IGHJ04-01*01
Bvax1	3.22984e-05	3	CTGKSNSWYFDVW	GGTTCACCATCTCAAGAGATGATTCCAAAAGTAGTGTCTACCTGCAAATGAACAACTTAAGGGCTGAAGACACTGGAATTTATTACTGCACAGGAAAAAGTAACTCCTGGTACTTCGATGTCTGG	IGHV06-03*01	unknown	IGHJ01-01*01
Bvax1	3.22984e-05	3	CAREGDYYDYVFDYW	CCATCACTCGTGACACATCTAAGAACCAGTTTTTCCTGAAGTTGAATTCTGTGACTACTGAGGACACAGCCACATATTACTGTGCAAGAGAGGGGGACTACTATGATTACGTCTTTGACTACTGG	IGHV03-06*01	IGHD02	IGHJ02-01*01
Bvax1	3.22984e-05	3	CARHGLGRDWYFDVW	CCATCTCCAGAGACAATGCCAAGAACACCCTGTACCTGCAAATGAGCCGTCTGAAGTCTGAGGACACAGCCATGTATTACTGTGCAAGACATGGACTGGGACGTGACTGGTACTTCGATGTCTGG	IGHV05-12*01	IGHD04-01	IGHJ01-01*01
Bvax1	3.22984e-05	3	CARKGKYYYAMDYW	TGAGCATCAGCAAGGACAATTCCAAGAGCCAAGTTTTCTTTAAAATGAACAGTCTGCAAGCTGATGACACAGCCATATATTACTGTGCCAGAAAGGGGAAGTATTACTATGCTATGGACTACTGG	IGHV02-02*01	unknown	IGHJ04-01*01
Bvax1	3.22984e-05	3	CALGLYGAMDYW	GCAAGGCCACATTGACTGCAGACAAATCCTCCAGCACAGCCTACATGCAGCTCAACAGCCTGACATCTGAGGACTCTGCAGTCTATTTCTGTGCACTTGGTCTCTACGGTGCTATGGACTACTGG	IGHV01-78*01	unknown	IGHJ04-01*01
Bvax1	3.22984e-05	3	CARNAWFDYW	TCAAATCCAGACTGAGCATCAGCAAAGACAACTCCAAGAGTCAAGTTTTCTTAAAAATGAACAGTCTGCAAACTGATGACACAGCCAGGTACTACTGTGCCAGAAATGCCTGGTTTGACTACTGG	IGHV02-adap06*01	unknown	IGHJ02-01*01
Bvax1	3.22984e-05	3	CAHRRGYYGRRLWYFDVW	AGGATACCTCCAACAACCATGTTTTCCTCAAGATCACCAGTGAGGACACTGAAGATTCTGCCACATACTACTGTGCTCACAGGAGGGGTTACTACGGTAGAAGGCTTTGGTACTTCGATGTCTGG	IGHV08-07*01	IGHD01-01*01	IGHJ01-01*01
Bvax1	3.22984e-05	3	CARSLYGNYEYFDVW	CACTGACTGTAGACAAACCCTCCAGCACAGCCTACATGCAGCTCAGCAGCCTGACATCTGAGGACTCTGCGGTCTATTATTGTGCAAGATCCCTCTATGGTAACTACGAGTACTTCGATGTCTGG	IGHV01-72*01	IGHD02	IGHJ01-01*01
Bvax1	3.22984e-05	3	CARGCFYYAMDYW	GAATCTCCATCACTCGTGACACATCTAAGAACCAGTTTTTCCTGAAGTTGAATTCTGTGACTACTGAGGACACAGCCACATATTACTGTGCAAGAGGTTGTTTTTACTATGCTATGGACTACTGG	IGHV03-06*01	unknown	IGHJ04-01*01
Bvax1	3.22984e-05	3	CARDGGSSPYAMDYW	TCATCTCGAGAGACAATGCAAAGAACATTCTATACCTGCAAATGAGCAGTCTGAAGTCTGAGGACACAGCCACGTATTACTGTGCAAGAGATGGCGGTAGTAGCCCTTATGCTATGGACTACTGG	IGHV05-16*01	IGHD01-01*01	IGHJ04-01*01
Bvax1	3.22984e-05	3	CARSLLYYGSSPWYFDVW	AGGATACCTCCAGAAACCAGGTATTCCTCAAGATCACCAGTGTGGACACTGCAGATACTGCCACATACTACTGTGCTCGAAGCCTCCTTTACTACGGTAGTAGCCCCTGGTACTTCGATGTCTGG	IGHV08-12*01	IGHD01-01*01	IGHJ01-01*01
Bvax1	3.22984e-05	3	CASKDYTWFAYW	CCAAGGCCACATTGACTGTAGACAAATCCTCCAGCACAGCCTACATGCAGCTCAAGAGCCTGACATCTGAGGACTCTGCAGTCTATTACTGTGCAAGTAAAGATTACACCTGGTTTGCTTACTGG	IGHV01-42*01	unknown	IGHJ03-01*01
Bvax1	3.22984e-05	3	CAILNWDWYFDVW	AGGCCACATTGACTGTAGACAAATCCTCCAGCACAGCCTACATGCAGCTCAGCAGCCTGACATCTGAGGACTCTGCGGTCTATTACTGTGCAATACTAAACTGGGACTGGTACTTCGATGTCTGG	IGHV01-74	unknown	IGHJ01-01*01
Bvax1	3.22984e-05	3	CAREGYRAMDYW	GCAAGGCCACATTGACTGTTGACAAGTCCTCCAGCACAGCCTACATGGAGCTCAACAGCCTGACATCTGAGGACTCTGCAGTCTATTACTGTGCAAGAGAGGGATATAGAGCTATGGACTACTGG	IGHV01-19*01	unknown	IGHJ04-01*01
Bvax1	3.22984e-05	3	CTEMRFDYW	CTGTGAAAGGGAGGTTCACCATCTCAAGAGATGATTCCAAAAGTAGTGTCTACCTGCAAATGAACAACTTAAGGGCTGAAGACACTGGAATTTATTACTGCACAGAGATGCGGTTTGACTACTGG	IGHV06-03*01	unknown	IGHJ02-01*01
Bvax1	3.22984e-05	3	CAKDYYGSSYYWYFDVW	GCAAGGATAACTCCAAGAGCCAAGTTTTCTTAAAACTGAACAGTCTGCAAACTGATGACACAGCCACGTACTACTGTGCCAAGGATTACTACGGTAGTAGCTACTACTGGTACTTCGATGTCTGG	IGHV02-03*01	IGHD01-01*01	IGHJ01-01*01
Bvax1	3.22984e-05	3	CARLGAYW	AGAAGTTCAAGGGCAAGGCCACATTGACTGTTGACAAGTCCTCCAGCACAGCCTACATGGAGCTCAACAGCCTGACATCTGAGGACTCTGCAGTCTATTACTGTGCAAGATTAGGGGCTTACTGG	IGHV01-19*01	unknown	IGHJ03-01*01
Bvax1	3.22984e-05	3	CARSYDYDYW	TCAAAAATCGAATCTCCATCACTCGTGACACATCTAAGAACCAGTTTTTCCTGAAGTTGAATTCTGTGACTACTGAGGACACAGCCACATATTACTGTGCAAGATCCTATGATTACGACTACTGG	IGHV03-06*01	IGHD02	unknown
Bvax1	3.22984e-05	3	CARSGVLDAMDYW	AGGCCACATTGACTGTAGACAAGTCCTCTAGCACAGCCTACATGGAGCTCCGCAGCCTGACATCTGAGGACTCTGCAGTCTATTACTGTGCAAGATCGGGGGTACTAGATGCTATGGACTACTGG	IGHV01-31*01	unknown	IGHJ04-01*01
Bvax1	3.22984e-05	3	CARGSGHYAMDYW	AGGCCACACTGACTGCAGAAAAATCCTCCAGCACTGCCTACATGCAGCTCAGCAGCCTGACATCTGAGGACTCTGCTGTCTATTTCTGTGCAAGAGGCTCAGGCCACTATGCTATGGACTACTGG	IGHV01-76*01	IGHD03-02*02	IGHJ04-01*01
Bvax1	3.22984e-05	3	CASHYGYFDVW	AGAGCAAGGCCACACTGACTGTAGACAAATCCTCCAGCACAGCCTACATGCAACTCAGCAGCCTGACATCTGAGGACTCTGCGGTCTATTACTGTGCAAGCCACTACGGCTACTTCGATGTCTGG	IGHV01-64*01	unknown	IGHJ01-01*01
Bvax1	3.22984e-05	3	CARSGTGFAYW	AGGGCAAGGCCACATTGACTGTAGACCAATCTTCCAGCACAGCCTACATGCAGCTCAACAGCCTGACATCTGAGGACTCTGCAGTCTATTACTGTGCAAGATCTGGGACCGGGTTTGCTTACTGG	IGHV01-39*01	unknown	IGHJ03-01*01
Bvax1	3.22984e-05	3	CTSLSNVAYW	TGAAAGGGAGGTTCACCATCTCAAGAGATGATTCCAAAAGTAGTGTCTACCTGCAAATGAACAGCTTAAGAGCTGAAGACACTGGCATTTATTACTGTACCTCCCTATCCAATGTTGCTTACTGG	IGHV06-06*01	unknown	IGHJ03-01*01
Bvax1	3.22984e-05	3	CARRDFFDYW	TCAAGGGCAAGGCCACACTTACTGTAGACAAATCCTCCAGCACAGCCTACATGTTGCTCAGCAGCCTGACCTCTGAGGACTCTGCGGTCTATTTCTGTGCAAGAAGAGATTTCTTTGACTACTGG	IGHV01-75*01	unknown	IGHJ02-01*01
Bvax1	3.22984e-05	3	CARSSYYGRLYWYFDVW	CTGTAGACAAATCCTCCAGCACAGCCTACATGCAGCTCAGCAGCCTGACATCTGAAGACTCTGCGGTCTATTTCTGTGCAAGATCGAGCTACTACGGTAGGCTCTACTGGTACTTCGATGTCTGG	IGHV01-12*01	IGHD01-01*01	IGHJ01-01*01
Bvax1	3.22984e-05	3	CAREGYYGSYWYFDVW	TCACTCGTGACACATCTAAGAACCAGTTTTTCCTGAAGTTGAATTCTGTGACTACTGAGGACACAGCCACATATTACTGTGCAAGAGAAGGGTACTACGGTAGTTACTGGTACTTCGATGTCTGG	IGHV03-06*01	IGHD01-01*01	IGHJ01-01*01
Bvax1	3.22984e-05	3	CALYDYGDYYAMDYW	CATTGACTGTAGACCAATCTTCCAGCACAGCCTACATGCAGCTCAACAGCCTGACATCTGAGGACTCTGCAGTCTATTACTGTGCCCTCTATGATTACGGCGATTACTATGCTATGGACTACTGG	IGHV01-39*01	IGHD02	IGHJ04-01*01
Bvax1	3.22984e-05	3	CTAGDSYWYFDVW	GGTTCACCATCTCAAGAGATGATTCCAAAAGTAGTGTCTACCTGCAAATGAACAACTTAAGGGCTGAAGACACTGGAATTTATTACTGCACAGCGGGGGATTCCTACTGGTACTTCGATGTCTGG	IGHV06-03*01	unknown	IGHJ01-01*01
Bvax1	3.22984e-05	3	CARGRAYYHYAMDYW	CCATAACTCGAGACACATCCAAGAACCAGTATTACCTGCAGTTGAATTCTGTGACTACTGAGGACACAGCCACATATTACTGTGCAAGAGGGAGGGCTTATTACCACTATGCTATGGACTACTGG	IGHV03-08*01	unknown	IGHJ04-01*01
Bvax1	3.22984e-05	3	CARSYYGSSYAMDYW	CACTGACTGTAGACAAATCCTCCAGCACAGCCTACATGCAGCTCAGCAGCCTGACATCTGAAGACTCTGCGGTCTATTTCTGTGCAAGATCTTACTACGGTAGTAGCTACGCTATGGACTACTGG	IGHV01-12*01	IGHD01-01*01	IGHJ04-01*01
Bvax1	3.22984e-05	3	CTRGGGRYFDVW	GCAAGGCCATACTGACTGCAGACAAATCCTCCAGCACAGCCTACATGGAGCTCCGCAGCCTGACATCTGAGGACTCTGCCGTCTATTACTGTACAAGAGGGGGTGGGCGGTACTTCGATGTCTGG	IGHV01-15*01	unknown	IGHJ01-01*01
Bvax1	3.22984e-05	3	CARSWNPMDYW	AGGGCAAGGCCACATTGACTGCAGACAAATCCTCCAGCACAGCCTACATGCAGCTCAACAGCCTGACATCTGAGGACTCTGCAGTCTATTTCTGTGCAAGATCCTGGAACCCCATGGACTACTGG	IGHV01-78*01	unknown	IGHJ04-01*01
Bvax1	3.22984e-05	3	CTRGVYYFDYW	AAGGGAGGTTCACCATCTCAAGAGATGATTCCAAAAGTAGTGTCTACCTGCAAATGAACAACTTAAGGGCTGAAGACACTGGAATTTATTACTGCACAAGGGGGGTCTACTACTTTGACTACTGG	IGHV06-03*01	unknown	IGHJ02-01*01
Bvax1	3.22984e-05	3	CARDVDYVGYYYAMDYW	CTTTGGAAACCTCTGCCAGCACTGCCTATTTGCAGATCAACAACCTCAAAAATGAGGACACGGCTACATATTTCTGTGCAAGAGATGTGGACTATGTCGGCTATTACTATGCTATGGACTACTGG	IGHV09	unknown	IGHJ04-01*01
Bvax1	3.22984e-05	3	CARSDSKVRAWFAYW	CACTGACTGCAGACAAATCCTCCAGCACTGCCTACATGCAGCTCAGCAGCCTGACATCTGAGGACTCTGCGGTCTATTTCTGTGCAAGAAGTGATAGTAAAGTAAGAGCCTGGTTTGCTTACTGG	IGHV01-54*01	unknown	IGHJ03-01*01
Bvax1	3.22984e-05	3	CARPPYGSTYYAMDYW	TCACTGCAGATACATCCTCCAACACAGCCTACATGCAACTCAGCAGCCTGACAACTGAGGACTCTGCCATCTATTACTGTGCAAGACCCCCCTACGGTAGTACTTACTATGCTATGGACTACTGG	IGHV01-09*01	IGHD01-01*01	IGHJ04-01*01
Bvax1	3.22984e-05	3	CARSSHWYFDVW	GCAAGGCCACACTGACTGCAGACAAATCCTCCAGCACAGCCTACATGCAGCTCAGCAGCCTGACCTCTGAGGACTCTGCGGTCTATTTCTGTGCGAGAAGTAGCCACTGGTACTTCGATGTCTGG	IGHV01-80*01	unknown	IGHJ01-01*01
Bvax1	3.22984e-05	3	CARGRYDYDLHFDYW	CATTGACTGTAGACAAATCCTCTAGCACAGCCCACATGGAGCTCCGGAGCCTGACATCTGAGGACTCTGCAGTCTATTATTGTGCAAGAGGGCGGTATGATTACGACCTTCACTTTGACTACTGG	IGHV01-20*01	IGHD02	IGHJ02-01*01
Bvax1	3.22984e-05	3	CAGGNYGYFDVW	GCAAGGCCACACTGACTGTAGACAAATCCTCCAGCACAGCCTACATGCAGCTCAGCAGCCTGACATCTGAGGACTCTGCGGTCTATTATTGTGCGGGAGGTAACTACGGGTACTTCGATGTCTGG	IGHV01-53*01	unknown	IGHJ01-01*01
Bvax1	3.22984e-05	3	CATDYW	ACAACCAGAAGTTCAAGGGCAAGGCCACATTGACTGTAGACAAGTCCTCCAGCACAGCCTACATGGAGCTCCGCAGCCTGACATCTGAGGACTCTGCAGTCTATTACTGTGCAACTGACTACTGG	IGHV01	unknown	IGHJ02-01*01
Bvax1	3.22984e-05	3	CARQDEYFDYW	AGGGCAAGTCCACATTGACTGTAGACAAATCCTCCAGCACAGCCTACATGCAGCTCAGCAGCCTGACATCTGAGGACTCTGCGGTCTATTACTGTGCAAGACAGGATGAATACTTTGACTACTGG	IGHV01-69*01	unknown	IGHJ02-01*01
Bvax1	3.22984e-05	3	CSTFAYW	ATGAGAAGTTCAAGAGCAAGGCCACACTGACTGTAGACAAACCCTCCAGCACAGCCTACATGCAGCTCAGCAGCCTGACATCTGAGGACTCTGCGGTCTATTATTGTTCTACGTTTGCTTACTGG	IGHV01-72*01	unknown	IGHJ03-01*01
Bvax1	3.22984e-05	3	CARATIVTPFDYW	AGGCCACATTGACTGTTGACAAGTCCTCCAGCACAGCCTACATGGAGCTCAACAGCCTGACATCTGAGGACTCTGCAGTCTATTACTGTGCAAGGGCTACTATAGTAACCCCCTTTGACTACTGG	IGHV01-19*01	IGHD02	IGHJ02-01*01
Bvax1	3.22984e-05	3	CARLDYYAMDYW	GCAAGGCCACATTGACTGTAGACACATCCTCCAGCACAGCCTACATGCAGCTCAGCAGCCTGACATCTGAGGACTCTGCGGTCTATTACTGTGCAAGATTAGATTACTATGCTATGGACTACTGG	IGHV01	unknown	IGHJ04-01*01
Bvax1	3.22984e-05	3	CARQGMDYW	CTCTCAAATCCAGACTGAACATCAGCAAGGACAACTCCAAGAGCCAAGTTTTCTTAAAAATGAACAGTCTCCAAACTGATGACACAGCCATGTACTACTGTGCCAGACAAGGGATGGACTACTGG	IGHV02	unknown	IGHJ04-01*01
Bvax1	3.22984e-05	3	CAREGGFRGAMDYW	CCACACTTACTGTAGACAAATCCTCCAGCACAGCCTACATGTTGCTCAGCAGCCTGACCTCTGAGGACTCTGCGGTCTATTTCTGTGCAAGAGAGGGGGGTTTTAGGGGTGCTATGGACTACTGG	IGHV01-75*01	unknown	IGHJ04-01*01
Bvax1	3.22984e-05	3	CASGDLWYFDVW	ATCGAATCTCCATCACTCGTGACACATCTAAGAACCAGTTTTTCCTGAAGTTGAATTCTGTGACTACTGAGGACACAGCCACATATTACTGTGCAAGTGGGGACCTCTGGTACTTCGATGTCTGG	IGHV03-06*01	unknown	IGHJ01-01*01
Bvax1	3.22984e-05	3	CARIRAYYSNYGGAWFAYW	ACAAATCCTCCAGCACAGCCTACATGCAGCTCAAGAGCCTGACATCTGAGGACTCTGCAGTCTATTACTGTGCAAGAATAAGGGCGTACTATAGTAACTACGGAGGAGCCTGGTTTGCTTACTGG	IGHV01-42*01	IGHD02	IGHJ03-01*01
Bvax1	3.22984e-05	3	CARSHGSSSWYFDVW	CACTGACTGCAGACAAATCCTCCAGCACAGCGTACATGGAGCTCCGCAGCCTGACATCTGAGGACTCTGCGGTCTATTTCTGTGCAAGAAGCCACGGTAGTAGCTCCTGGTACTTCGATGTCTGG	IGHV01-81*01	IGHD01-01*01	IGHJ01-01*01
Bvax1	3.22984e-05	3	CARSGRLRGAYW	GCAAGGCCACATTCACTGCAGATACATCCTCCAACACAGCCTACATGCAACTCAGCAGCCTGACAACTGAGGACTCTGCCATCTATTACTGTGCAAGATCGGGGCGATTACGGGGAGCTTACTGG	IGHV01-09*01	unknown	IGHJ03-01*01
Bvax1	3.22984e-05	3	CASMDGSPYAMDYW	CCACATTGACTGTAGACAAATCCTCCAGCACAGCCTACATGCAGCTCAAGAGCCTGACATCTGAGGACTCTGCAGTCTATTACTGTGCAAGTATGGACGGTAGTCCCTATGCTATGGACTACTGG	IGHV01-42*01	IGHD01-01*01	IGHJ04-01*01
Bvax1	3.22984e-05	3	CADWAWFAYW	TCAAGGGCAAGGCCACACTGACTGCAGACAAATCCTCCAGCACAGCCTACATGCAACTCAGCAGCCTGACATCTGAGGACTCTGCGGTCTACTTCTGTGCAGACTGGGCCTGGTTTGCTTACTGG	IGHV01-82*01	unknown	IGHJ03-01*01
Bvax1	3.22984e-05	3	CARNGYDAWFAYW	AGGCCACACTTACTGTAGACAAATCCTCCAGCACAGCCTACATGTTGCTCAGCAGCCTGACCTCTGAGGACTCTGCGGTCTATTTCTGTGCAAGAAATGGTTACGACGCCTGGTTTGCTTACTGG	IGHV01-75*01	IGHD02	IGHJ03-01*01
Bvax1	3.22984e-05	3	CARSDWAFFDYW	GCAAGGCCACACTGACTGTAGACACATCCTCCAGCACAGCCTACATGCAGCTCAGCAGCCTGACATCTGAGGACTCTGCGGTCTATTACTGTGCAAGATCGGACTGGGCCTTCTTTGACTACTGG	IGHV01-55*01	unknown	IGHJ02-01*01
Bvax1	3.22984e-05	3	CATLGVW	ATTCAGCTCTCATATCCAGACTGAGCATCAGCAAGGATAACTCCAAGAGCCAAGTTTTCTTAAAACTGAACAGTCTGCAAACTGATGACACAGCCACGTACTACTGTGCCACCTTGGGAGTCTGG	IGHV02-03*01	unknown	IGHJ01-01*01
Bvax1	3.22984e-05	3	CAKYDYWYFDVW	CCAGACTGAGCATCAGCAAGGATAACTCCAAGAGCCAAGTTTTCTTAAAACTGAACAGTCTGCAAACTGATGACACAGCCACGTACTACTGTGCCAAATATGATTACTGGTACTTCGATGTCTGG	IGHV02-03*01	unknown	IGHJ01-01*01
Bvax1	3.22984e-05	3	CAMMGRDYW	AGTTCAAGGGCAAGGCCACATTGACTGTAGACAAATCCTCCAGCACAGCCTACATGCAGCTCAGCAGCCTGACATCTGAGGACTCTGCGGTCTATTACTGTGCAATGATGGGACGGGACTACTGG	IGHV01-74	unknown	IGHJ04-01*01
Bvax1	3.22984e-05	3	CARYDSAWFAYW	GCAAGGCCACTATAACTGCAGACACATCCTCCAACACAGCCTACCTGCAGCTCAGCAGCCTGACATCTGAGGACACTGCCATCTATTACTGTGCTCGATATGATTCCGCCTGGTTTGCTTACTGG	IGHV14-03*01	unknown	IGHJ03-01*01
Bvax1	3.22984e-05	3	CARGGLRGYFDVW	AGGCCACACTGACTGCAGACAAATCCTCCAGCACAGCCTACATGCAACTCAGCAGCCTGACATCTGAGGACTCTGCGGTCTACTTCTGTGCAAGAGGGGGATTAAGGGGGTACTTCGATGTCTGG	IGHV01-82*01	unknown	IGHJ01-01*01
Bvax1	3.22984e-05	3	CARYNWGAMDYW	GCAAGGCCACACTGACTGTAGACAAATCCTCCAGCACAGCCTACATGCAACTCAGCAGCCTGACATCTGAGGACTCTGCGGTCTATTACTGTGCAAGATATAACTGGGGTGCTATGGACTACTGG	IGHV01-64*01	IGHD04-01*01	IGHJ04-01*01
Bvax1	3.22984e-05	3	CARWYYGSSYRGYAMDYW	TAGACAAGTCCTCCAGCACAGCCTACATGGAGCTCCGCAGCCTGACATCTGAGGACTCTGCAGTCTATTACTGTGCAAGATGGTACTACGGTAGTAGCTACAGGGGGTATGCTATGGACTACTGG	IGHV01	IGHD01-01*01	IGHJ04-01*01
Bvax1	3.22984e-05	3	CASFYYGNYFAMDYW	CATTCACTGCAGATACATCCTCCAACACAGCCTACATGCAACTCAGCAGCCTGACAACTGAGGACTCTGCCATCTATTACTGTGCAAGTTTCTACTATGGTAACTACTTTGCTATGGACTACTGG	IGHV01-09*01	IGHD02	IGHJ04-01*01
Bvax1	3.22984e-05	3	CARETTTDYW	TCAAGGGACGGTTTGCCTTCTCTTTGGAAACCTCTGCCAGCACTGCCTATTTGCAGATCAACAACCTCAAAAATGAGGACACGGCTACATATTTCTGTGCAAGAGAGACTACTACGGACTACTGG	IGHV09-03*01	unknown	IGHJ04-01*01
Bvax1	3.22984e-05	3	CARIGGLPLDFDVW	TCACAATCTCCAAGGATACCTCCAAAAACCAGGTATTCCTCAAGATCGCCAATGTGGACACTGCAGATACTGCCACATACTACTGTGCTCGAATAGGGGGATTACCACTGGACTTCGATGTCTGG	IGHV08-08*01	unknown	IGHJ01-01*01
Bvax1	3.22984e-05	3	CARYGNLYYFDYW	GGTTTGCCTTCTCTTTGGAAACCTCTGCCAGCACTGCCTATTTGCAGATCAACAACCTCAAAAATGAGGACACGGCTACATATTTCTGTGCAAGATATGGTAACCTGTACTACTTTGACTACTGG	IGHV09-03*01	IGHD02	IGHJ02-01*01
Bvax1	3.22984e-05	3	CARRNWEVAMDYW	GATTCACCATCTCCAGAGACAATGCCAAGAACACCCTGTACCTGCAAATGAGCAGTCTGAAGTCTGAGGACACAGCCATGTATTACTGTGCAAGAAGAAACTGGGAGGTGGCTATGGACTACTGG	IGHV05	IGHD04-01	IGHJ04-01*01
Bvax1	3.22984e-05	3	CARGGTGFAYW	AGAGTCGGCTCACAATCTCCAAGGATACCTCCAAAAACCAGGTATTCCTCAAGATCGCCAATGTGGACACTGCAGATACTGCCACATACTACTGTGCTCGCGGTGGGACGGGGTTTGCTTACTGG	IGHV08-08*01	unknown	IGHJ03-01*01
Bvax1	3.22984e-05	3	CARREGNYDAMDYW	CCACATTGACTGCAGACAAATCCTCCAGCACAGCCTACATGCAGCTCAACAGCCTGACATCTGAGGACTCTGCAGTCTATTTCTGTGCAAGAAGAGAGGGTAACTACGATGCTATGGACTACTGG	IGHV01-78*01	unknown	IGHJ04-01*01
Bvax1	3.22984e-05	3	CAIYYGSSYAYWYFDVW	CTGTAGACACATCCTCCAGCACAGCCTACATGCAGCTCAGCAGCCTGACATCTGAGGACTCTGCGGTCTATTACTGTGCAATTTACTACGGTAGTAGCTACGCTTACTGGTACTTCGATGTCTGG	IGHV01	IGHD01-01*01	IGHJ01-01*01
Bvax1	3.22984e-05	3	CARGSYYFDYW	AGGACAAAGCCACATTGGATGCAGACACACTGTCCAACACAGCCTACTTGGAGCTCAACAGTCTGACATCCGAGGACTCTGCTATCTACTACTGTGCAAGGGGGTCTTACTACTTTGACTACTGG	IGHV15-02*01	unknown	IGHJ02-01*01
Bvax1	3.22984e-05	3	CAREGGYVW	AGTTCAAGAGCAAGGCCACACTGACTGTAGACAAACCCTCCAGCACAGCCTACATGCAGCTCAGCAGCCTGACATCTGAGGACTCTGCGGTCTATTATTGTGCAAGAGAGGGGGGTTACGTCTGG	IGHV01-72*01	unknown	IGHJ01-01*01
Bvax1	3.22984e-05	3	CAKNEYFDVW	TCATGTCCAGACTGAGCATCACCAAGGACAACTCCAAGAGCCAAGTTTTCTTTAAAATGAACAGTCTGCAAGCTGATGACACTGCCATATACTACTGTGCCAAAAACGAGTACTTCGATGTCTGG	IGHV02	unknown	IGHJ01-01*01
Bvax1	3.22984e-05	3	CARGYYSNYVYAMDYW	TGACTGCAGAAAAATCCTCCAGCACTGCCTACATGCAGCTCAGCAGCCTGACATCTGAGGACTCTGCTGTCTATTTCTGTGCAAGGGGATACTATAGTAACTACGTCTATGCTATGGACTACTGG	IGHV01-76*01	IGHD02	IGHJ04-01*01
Bvax1	3.22984e-05	3	CARGGYYVDYW	AGGGCAAGGCCACATTGACTGTAGACAAGTCCTCCAGCACAGCCTACATGGAGCTCCGCAGCCTGACATCTGAGGACTCTGCAGTCTATTACTGTGCAAGGGGGGGTTACTACGTGGACTACTGG	IGHV01	IGHD02-03*01	IGHJ04-01*01
Bvax1	3.22984e-05	3	PDYW	CAGACTACAATGCAGCTTTCATGTCCAGACTGAGCATCACCAAGGACAACTCCAAGAGCCAAGTTTTCTTTAAAATGAACAGTCTGCAAGCTGATGACACTGCCATATAGTAACCTGACTACTGG	IGHV02	unknown	IGHJ02-01*01
Bvax1	3.22984e-05	3	CTGYDGYYLYYAMDYW	TCTCAAGAGATGATTCCAAAAGTAGTGTCTACCTGCAAATGAACAACTTAAGGGCTGAAGACACTGGAATTTATTACTGCACAGGCTATGATGGTTACTACCTTTACTATGCTATGGACTACTGG	IGHV06-03*01	IGHD02-03*01	IGHJ04-01*01
Bvax1	3.22984e-05	3	CARSALYAMDYW	GCAAGGCCACATTGACTGTAGACAAGTCCTCCAGCACAGCCTACATGGAGCTCCGCAGCCTGACATCTGAGGACTCTGCAGTCTATTACTGTGCAAGATCGGCCCTCTATGCTATGGACTACTGG	IGHV01	unknown	IGHJ04-01*01
Bvax1	3.22984e-05	3	CARRRDYGRGSMDYW	CATTGACTGTAGACAAATCCTCCAGCACAGCCTACATGCAGCTCAAGAGCCTGACATCTGAGGACTCTGCAGTCTATTACTGTGCAAGAAGGAGGGACTACGGTAGAGGATCTATGGACTACTGG	IGHV01-42*01	IGHD01-01*01	IGHJ04-01*01
Bvax1	3.22984e-05	3	CARRHWDVDYW	AGAGCAAGGCCACACTGACTGTAGACAAATCCTCCAGCACAGCCTACATGCAACTCAGCAGCCTGACATCTGAGGACTCTGCGGTCTATTACTGTGCAAGACGACACTGGGACGTGGATTACTGG	IGHV01-64*01	IGHD04-01	IGHJ04-01*01
Bvax1	3.22984e-05	3	CVRERGNSYWYFDVW	CCATCTCCAGAGATGATTCACAAAGCATGCTCTATCTGCAAATGAACAACCTGAAAACTGAGGACACAGCCATGTATTACTGTGTGAGAGAGAGGGGTAACTCCTACTGGTACTTCGATGTCTGG	IGHV10-03*01	unknown	IGHJ01-01*01
Bvax1	3.22984e-05	3	CARGRGRGYFDVW	AGGCCACATTGACTGTAGACAAATCCTCCAGCACAGCCTACATGCAGCTCAAGAGCCTGACATCTGAGGACTCTGCAGTCTATTACTGTGCAAGAGGGAGAGGTAGGGGGTACTTCGATGTCTGG	IGHV01-42*01	unknown	IGHJ01-01*01
Bvax1	3.22984e-05	3	CARYSNPWYFDVW	AGGCCACATTGACTGTAGACAAGTCCTCCAGCACAGCCTACATGGAGCTCCGCAGCCTGACATCTGAGGACTCTGCAGTCTATTACTGTGCAAGATATAGTAACCCCTGGTACTTCGATGTCTGG	IGHV01	IGHD02	IGHJ01-01*01
Bvax1	3.22984e-05	3	CALGGNFDYW	TCAAGGGCAAGGCCACATTGACTGTAGACAAATCCTCCAGCACAGCCTACATGCAGCTCAGCAGCCTGACATCTGAGGACTCTGCGGTCTATTACTGTGCCTTAGGGGGAAACTTTGACTACTGG	IGHV01-74	unknown	IGHJ02-01*01
Bvax1	3.22984e-05	3	SAIRWLLHAMDYW	AGGCCACATTGACTGTCGACAATACCTCCAGCACAGCCTACATGGAGCTCGGCAGCCTGACTTCTGAGGACTCTGCGGTCTATTACTCTGCAATTCGATGGTTACTGCATGCTATGGACTACTGG	IGHV01-21-1*01	IGHD02-03*01	IGHJ04-01*01
Bvax1	3.22984e-05	3	CARAPYGNFAMDYW	TCTCCATAACTCGAGACACATCCAAGAACCAGTATTACCTGCAGTTGAATTCTGTGACTACTGAGGACACAGCCACATATTACTGTGCAAGAGCCCCCTATGGTAACTTCGCTATGGACTACTGG	IGHV03-08*01	IGHD02	IGHJ04-01*01
Bvax1	3.22984e-05	3	CANYYGDYW	CTCTCAAAAGTCGAATCTCTATCACTCGAGACACATCCAAGAACCAGTTCTCCCTGGAATTGAATTCTGTGACTACTGAGGACACAGCCACATATTACTGTGCAAATTACTACGGTGACTACTGG	IGHV03-02*02	IGHD01	IGHJ02-01*01
Bvax1	3.22984e-05	3	CARSYYDYDGFAYW	CCACATTGACTGCAGACAAATCCTCCAGCACAGCCTACATGCAGCTCAACAGCCTGACATCTGAGGACTCTGCAGTCTATTTCTGTGCAAGGAGCTACTATGATTACGACGGGTTTGCTTACTGG	IGHV01-78*01	IGHD02	IGHJ03-01*01
Bvax1	3.22984e-05	3	CARSGGLLHAMDYW	TCACAATCTCCAAGGATACCTCCAGAAACCAGGTATTCCTCAAGATCACCAGTGTGGACACTGCAGATACTGCCACATACTACTGTGCTCGAAGTGGGGGGTTACTACATGCTATGGACTACTGG	IGHV08-12*01	IGHD02-03*01	IGHJ04-01*01
Bvax1	3.22984e-05	3	CARYYGSSLYWYFDVW	TAACTCGAGACACATCCAAGAACCAGTATTACCTGCAGTTGAATTCTGTGACTACTGAGGACACAGCCACATATTACTGTGCAAGATACTACGGTAGTAGCCTCTACTGGTACTTCGATGTCTGG	IGHV03-08*01	IGHD01-01*01	IGHJ01-01*01
Bvax1	3.22984e-05	3	CAREGYDGFDYW	GCAAGGCCACTATAACTGCAGACACATCCTCCAACACAGCCTACCTGCAGCTCAGCAGCCTGACATCTGAGGACACTGCCATCTATTACTGTGCTAGAGAGGGTTACGACGGCTTTGACTACTGG	IGHV14-03*01	IGHD02	IGHJ02-01*01
Bvax1	3.22984e-05	3	CARPPWDNYAMDYW	TCACAATCTCCAAGGATACCTCCAAAAACCAGGTATTCCTCAAGATCGCCAATGTGGACACTGCAGATACTGCCACATACTACTGTGCTCGACCCCCCTGGGACAACTATGCTATGGACTACTGG	IGHV08-08*01	unknown	IGHJ04-01*01
Bvax1	3.22984e-05	3	CTRGAQATVDYW	GCAAGGCCATACTGACTGCAGACAAATCCTCCAGCACAGCCTACATGGAGCTCCGCAGCCTGACATCTGAGGACTCTGCCGTCTATTACTGTACAAGGGGGGCACAGGCTACTGTGGACTACTGG	IGHV01-15*01	unknown	IGHJ04-01*01
Bvax1	3.22984e-05	3	CANSNYAMDYW	AGGGCAAGGCCACATTGACTGTAGACAAATCCTCCAGCACAGCCTACATGCAGCTCAGCAGCCTGACATCTGAGGACTCTGCGGTCTATTACTGTGCAAATAGTAACTATGCTATGGACTACTGG	IGHV01-74	unknown	IGHJ04-01*01
Bvax1	3.22984e-05	3	CARIDGNYQAMDYW	TCACAATCTCCAAGGATACCTCCAAAAACCAGGTATTCCTCAAGATCGCCAATGTGGACACTGCAGATACTGCCACATACTACTGTGCTCGAATAGATGGTAACTACCAGGCTATGGACTACTGG	IGHV08-08*01	IGHD02	IGHJ04-01*01
Bvax1	3.22984e-05	3	CARIKAQATDYW	GTCGGCTCACAATCTCCAAGGATACCTCCAAAAACCAGGTATTCCTCAAGATCGCCAATGTGGACACTGCAGATACTGCCACATACTACTGTGCTCGAATAAAGGCTCAGGCTACAGACTACTGG	IGHV08-08*01	IGHD03-02*02	unknown
Bvax1	3.22984e-05	3	CASNWDGFW	AGTTCAAGGCCAAGGCCACATTGACTGTAGACAAATCCTCCAGCACAGCCTACATGCAGCTCAAGAGCCTGACATCTGAGGACTCTGCAGTCTATTACTGTGCATCTAACTGGGACGGCTTCTGG	IGHV01-42*01	IGHD04-01*01	unknown
Bvax1	3.22984e-05	3	CARGDDYDNW	TCAAGGGCAAGGCCACATTCACTGCAGATACATCCTCCAACACAGCCTACATGCAACTCAGCAGCCTGACAACTGAGGACTCTGCCATCTATTACTGTGCAAGAGGGGATGATTACGACAACTGG	IGHV01-09*01	IGHD02	unknown
Bvax1	3.22984e-05	3	CARGGYDRVFAYW	AGTCCACATTGACTGTAGACAAATCCTCCAGCACAGCCTACATGCAGCTCAGCAGCCTGACATCTGAGGACTCTGCGGTCTATTACTGTGCAAGAGGGGGTTACGACAGGGTTTTCGCTTACTGG	IGHV01-69*01	IGHD02	IGHJ03-01*01
Bvax1	3.22984e-05	3	CAAGSSGLFDYW	CCAAGGCCACATTGACTGTAGACAAATCCTCCAGCACAGCCTACATGCAGCTCAAGAGCCTGACATCTGAGGACTCTGCAGTCTATTACTGTGCGGCGGGCAGCTCAGGCCTCTTTGACTACTGG	IGHV01-42*01	IGHD03-02*02	IGHJ02-01*01
Bvax1	3.22984e-05	3	CASEGYYYGSSYVVYFDVW	ACCAATCTTCCAGCACAGCCTACATGCAGCTCAACAGCCTGACATCTGAGGACTCTGCAGTCTATTACTGTGCAAGCGAAGGGTATTACTACGGTAGTAGCTACGTAGTGTACTTCGATGTCTGG	IGHV01-39*01	IGHD01-01*01	IGHJ01-01*01
Bvax1	3.22984e-05	3	CVRLWSPYAMDYW	GATTCACCATCTCCAGAGATGATTCAGAAAGCATGCTCTATCTGCAAATGAACAACTTGAAAACTGAGGACACAGCCATGTATTACTGTGTGAGACTATGGTCGCCCTATGCTATGGACTACTGG	IGHV10-01*01	unknown	IGHJ04-01*01
Bvax1	3.22984e-05	3	CARKGYW	CCCCGAAGTTCCAGGGCAAGGCCACTATAACTGCAGACACATCCTCCAACACAGCCTACCTGCAGCTCAGCAGCCTGACATCTGAGGACACTGCCATCTATTACTGTGCTAGAAAGGGCTACTGG	IGHV14-03*01	unknown	IGHJ04-01*01
Bvax1	3.22984e-05	3	CATFYDYEFAYW	GCAAGGCCACATTCACTGCAGATACATCCTCCAACACAGCCTACATGCAACTCAGCAGCCTGACAACTGAGGACTCTGCCATCTATTACTGTGCAACCTTCTATGATTACGAATTTGCCTACTGG	IGHV01-09*01	IGHD02	unknown
Bvax1	3.22984e-05	3	CASAYYTYAMDYW	GAATCTCCATCACTCGTGACACATCTAAGAACCAGTTTTTCCTGAAGTTGAATTCTGTGACTACTGAGGACACAGCCACATATTACTGTGCAAGCGCCTACTATACCTATGCTATGGACTACTGG	IGHV03-06*01	IGHD02	IGHJ04-01*01
Bvax1	3.22984e-05	3	CARLDYDYLYAMDYW	CCATCACTCGTGACACATCTAAGAACCAGTTTTTCCTGAAGTTGAATTCTGTGACTACTGAGGACACAGCCACATATTACTGTGCAAGATTGGACTATGATTACCTCTATGCTATGGACTACTGG	IGHV03-06*01	IGHD02	IGHJ04-01*01
Bvax1	3.22984e-05	3	CARRYFDVW	AGTTCAAGGGCAAGGCCACACTGACTGCAGACAAATCCTCCAGCACAGCCTACATGCAACTCAGCAGCCTGACATCTGAGGACTCTGCGGTCTACTTCTGTGCAAGAAGGTACTTCGATGTCTGG	IGHV01-82*01	unknown	IGHJ01-01*01
Bvax1	3.22984e-05	3	CARGAYW	ACCCATCTCTCAAAAATCGAATCTCCATCACTCGTGACACATCTAAGAACCAGTTTTTCCTGAAGTTGAATTCTGTGACTACTGAGGACACAGCCACATATTACTGTGCAAGGGGTGCTTACTGG	IGHV03-06*01	unknown	IGHJ03-01*01
Bvax1	3.22984e-05	3	CARDRSNGAMDYW	GATTCACCATCTCCAGAGACAATGCCAAGAACAACCTGTACCTGCAAATGAGCCATCTGAAGTCTGAGGACACAGCCATGTATTACTGTGCAAGAGATCGGAGTAACGGGGCTATGGACTACTGG	IGHV05-04*01	unknown	IGHJ04-01*01
Bvax1	3.22984e-05	3	CARHEANYGRYFDVW	CATTGACTGCGGACAAATCCTCCAGCACAGTCTATATGGAGCTTAGTAGATTGACATCTGAAGACTCTGCGGTCTATTTCTGTGCAAGACACGAAGCGAACTACGGCCGGTACTTCGATGTCTGG	IGHV01-62-2*01	unknown	IGHJ01-01*01
Bvax1	3.22984e-05	3	CARPDYRRYFDVW	AATTCATCATCTCCAGAGACAACGCCAAAAATACGCTGTACCTGCAAATGAGCAAAGTGAGATCTGAGGACACAGCCCTTTATTACTGTGCAAGACCAGATTACCGACGGTACTTCGATGTCTGG	IGHV04	unknown	IGHJ01-01*01
Bvax1	3.22984e-05	3	CARHGYDDTYWYFDVW	TGACTGTAGACACATCCTCCAGCACAGCCTACATGCAGCTCAGCAGCCTGACATCTGAGGACTCTGCGGTCTATTACTGTGCAAGACATGGTTACGACGACACCTACTGGTACTTCGATGTCTGG	IGHV01	IGHD02	IGHJ01-01*01
Bvax1	3.22984e-05	3	CARWYFDVW	AGTTCAAGGGCAAGGCCACATTGACTGTTGACAAGTCCTCCAGCACAGCCTACATGGAGCTCAACAGCCTGACATCTGAGGACTCTGCAGTCTATTACTGTGCAAGATGGTACTTCGATGTCTGG	IGHV01-19*01	unknown	IGHJ01-01*01
Bvax1	3.22984e-05	3	CVGSYYALDYW	AAGACAGATTCACCATCTCCAGAGATGATTCACAAAGCATGCTCTATCTGCAAGTGAACAACCTGAAAACTGAGGACACAGCCATGTATTACTGTGTGGGGTCTTACTATGCTTTGGACTACTGG	IGHV10-03*01	unknown	IGHJ04-01*01
Bvax1	3.22984e-05	3	CARRGGYAMDYW	GCAAGGCCACACTGACTGTAGACAAATCCTCCAGCACAGCCTACATGCAACTCAGCAGCCTGACATCTGAGGACTCTGCGGTCTATTACTGTGCAAGAAGAGGGGGCTATGCTATGGACTACTGG	IGHV01-64*01	unknown	IGHJ04-01*01
Bvax1	3.22984e-05	3	CARRDWYFDVW	AGGGCAAGGCCACATTGACTGTAGACCAATCTTCCAGCACAGCCTACATGCAGCTCAACAGCCTGACATCTGAGGACTCTGCAGTCTATTACTGTGCAAGACGGGACTGGTACTTCGATGTCTGG	IGHV01-39*01	unknown	IGHJ01-01*01
Bvax1	3.22984e-05	3	CAREGAPFDYW	AGGCCAAGGCCACATTGACTGTAGACAAATCCTCCAGCACAGCCTACATGCAGCTCAAGAGCCTGACATCTGAGGACTCTGCAGTCTATTACTGTGCAAGAGAGGGGGCCCCCTTTGACTACTGG	IGHV01-42*01	unknown	IGHJ02-01*01
Bvax1	3.22984e-05	3	CARRERSYAMDYW	GGCTCACAATCTCCAAGGATACCTCCAGAAACCAGGTATTCCTCAAGATCACCAGTGTGGACACTGCAGATACTGCCACATACTACTGTGCTCGAAGAGAGAGGAGTTATGCTATGGACTACTGG	IGHV08-12*01	unknown	IGHJ04-01*01
Bvax1	3.22984e-05	3	CARRGGVYYFDYW	GGCTCACAATCTCCAAGGATACCTCCAGAAACCAGGTATTCCTCAAGATCACCAGTGTGGACACTGCAGATACTGCCACATACTACTGTGCTCGAAGAGGGGGAGTGTACTACTTTGACTACTGG	IGHV08-12*01	unknown	IGHJ02-01*01
Bvax1	3.22984e-05	3	CASNSNWYFDVW	GCAAGGCCACTATAACTGCAGACACATCCTCCAACACAGCCTACCTGCAGCTCAGCAGCCTGACATCTGAGGACACTGCCATCTATTACTGTGCCTCTAATAGTAACTGGTACTTCGATGTCTGG	IGHV14-03*01	unknown	IGHJ01-01*01
Bvax1	3.22984e-05	3	CARMRWYGRDYFDYW	GCATCAGCAAGGACAATTCCAAGAGCCAAGTTTTCTTTAAAATGAACAGTCTGCAAGCTGATGACACAGCCATATATTACTGTGCCAGAATGAGGTGGTATGGTCGGGACTACTTTGACTACTGG	IGHV02-02*01	unknown	IGHJ02-01*01
Bvax1	3.22984e-05	3	CARISYGSSYDYW	GGCTCACAATCTCCAAGGATACCTCCAAAAACCAGGTATTCCTCAAGATCGCCAATGTGGACACTGCAGATACTGCCACATACTACTGTGCTCGAATCTCCTACGGTAGTAGCTACGACTACTGG	IGHV08-08*01	IGHD01-01*01	unknown
Bvax1	3.22984e-05	3	CARGDFAYW	AGTTCAAGAGCAAGGCCACACTGACTGTAGACAAACCCTCCAGCACAGCCTACATGCAGCTCAGCAGCCTGACATCTGAGGACTCTGCGGTCTATTATTGTGCAAGAGGGGACTTTGCTTACTGG	IGHV01-72*01	unknown	IGHJ03-01*01
Bvax1	3.22984e-05	3	CAPTVVATDYWYFDVW	TGACTGCAGACAAATCCTCCAGCACAGCCTACATGCAGCTGAGCAGCCTGACATATGAGGACTCTGCAGTCTATTACTGTGCACCTACGGTAGTAGCTACTGACTACTGGTACTTCGATGTCTGG	IGHV01-07*01	IGHD01-01*01	IGHJ01-01*01
Bvax1	3.22984e-05	3	CARDPFAYW	AGTTCAAGGCCAAGGCCACATTGACTGTAGACAAATCCTCCAGCACAGCCTACATGCAGCTCAAGAGCCTGACATCTGAGGACTCTGCAGTCTATTACTGTGCAAGAGACCCCTTTGCTTACTGG	IGHV01-42*01	unknown	IGHJ03-01*01
Bvax1	3.22984e-05	3	CARIAGLYGSSDYW	TCACAATCTCCAAGGATACCTCCAAAAACCAGGTATTCCTCAAGATCGCCAATGTGGACACTGCAGATACTGCCACATACTACTGTGCTCGAATAGCTGGCCTCTACGGTAGCTCTGACTACTGG	IGHV08-08*01	IGHD01-01*01	IGHJ02-01*01
Bvax1	3.22984e-05	3	CARSPSYYGHWYFDVW	TGACTGTAGACAAGTCCTCCAGCACAGCCTACATGGAGCTCCGCAGCCTGACATCTGAGGACTCTGCAGTCTATTACTGTGCAAGGAGCCCCTCTTACTACGGTCACTGGTACTTCGATGTCTGG	IGHV01	IGHD01-01*01	IGHJ01-01*01
Bvax1	3.22984e-05	3	CARGGYYAPFAYW	AGGCCACACTGACTGCAGACAAATCCTCCAGCACAGCCTACATGCAACTCAGCAGCCTGACATCTGAGGACTCTGCGGTCTACTTCTGTGCAAGAGGGGGGTACTACGCCCCGTTTGCTTACTGG	IGHV01-82*01	unknown	IGHJ03-01*01
Bvax1	3.22984e-05	3	CARNFDYYAMDYW	AGGCCACATTGACTGTTGACAAGTCCTCCAGCACAGCCTACATGGAGCTCAACAGCCTGACATCTGAGGACTCTGCAGTCTATTACTGTGCAAGAAATTTCGATTACTATGCTATGGACTACTGG	IGHV01-19*01	unknown	IGHJ04-01*01
Bvax1	3.22984e-05	3	CARREGAMDYW	AGGGCAAGGCCACACTGACTGCAGACAAATCCTCCAGCACAGCGTACATGGAGCTCCGCAGCCTGACATCTGAGGACTCTGCGGTCTATTTCTGTGCAAGACGGGAAGGCGCTATGGACTACTGG	IGHV01-81*01	unknown	IGHJ04-01*01
Bvax1	3.22984e-05	3	CARRGGYGNFGYW	AGGCCACATTGACTGTAGACAAGTCCTCCAGCACAGCCTACATGGAGCTCCGCAGCCTGACATCTGAGGACACTGCAGTCTATTACTGTGCAAGAAGGGGGGGATATGGTAACTTTGGCTACTGG	IGHV01	unknown	IGHJ02-01*01
Bvax1	3.22984e-05	3	CGSNYVGYW	AGTTCAAGGGCAAGGCCACATTGACTGTTGACAAGTCCTCCAGCACAGCCTACATGGAGCTCAACAGCCTGACATCTGAGGACTCTGCAGTCTATTACTGTGGGAGTAACTACGTAGGCTACTGG	IGHV01-19*01	IGHD02	unknown
Bvax1	3.22984e-05	3	CARGGYGSSWYFDVW	CACTGACTGCAGAAAAATCCTCCAGCACTGCCTACATGCAGCTCAGCAGCCTGACATCTGAGGACTCTGCTGTCTATTTCTGTGCAAGAGGGGGCTACGGTAGTAGCTGGTACTTCGATGTCTGG	IGHV01-76*01	IGHD01-01*01	IGHJ01-01*01
Bvax1	3.22984e-05	3	CARWGSSGYDYW	GCAAGGCCACACTGACTGTAGACACATCCTCCAGCACAGCCTACATGCAGCTCAGCAGCCTGACATCTGAGGACTCTGCGGTCTATTACTGTGCAAGATGGGGCAGCTCAGGCTACGACTACTGG	IGHV01-55*01	IGHD03-02*02	unknown
Bvax1	3.22984e-05	3	CVRQDWRDWFAYW	GATTCACCATCTCCAGAGATGATTCAGAAAGCATGCTCTATCTGCAAATGAACAACTTGAAAACTGAGGACACAGCCATGTATTACTGTGTGAGACAGGACTGGAGGGACTGGTTTGCTTACTGG	IGHV10-01*01	unknown	IGHJ03-01*01
Bvax1	3.22984e-05	3	CARRDSSGYMDYW	AGGCCACATTGACTGTAGACCAATCTTCCAGCACAGCCTACATGCAGCTCAACAGCCTGACATCTGAGGACTCTGCAGTCTATTACTGTGCAAGACGAGACAGCTCAGGCTACATGGACTACTGG	IGHV01-39*01	IGHD03-02*02	IGHJ04-01*01
Bvax1	3.22984e-05	3	CARSQTAQAAWFAYW	CATTGACTGTAGACCAATCTTCCAGCACAGCCTACATGCAGCTCAACAGCCTGACATCTGAGGACTCTGCAGTCTATTACTGTGCAAGATCCCAGACAGCTCAGGCCGCCTGGTTTGCTTACTGG	IGHV01-39*01	IGHD03-02*02	IGHJ03-01*01
Bvax1	3.22984e-05	3	CARDPFIAMDYW	ATCGAATCTCCATCACTCGTGACACATCTAAGAACCAGTTTTTCCTGAAGTTGAATTCTGTGACTACTGAGGACACAGCCACATATTACTGTGCAAGAGACCCTTTTATCGCTATGGACTACTGG	IGHV03-06*01	unknown	IGHJ04-01*01
Bvax1	3.22984e-05	3	CVYDGYAMDYW	AGAGCAAGGCCACACTGACTGTAGACACATCCTCCAGCACAGCCTACATGCAGCTCAGCAGCCTGACATCTGAGGACTCTGCGGTCTATTACTGTGTTTACGACGGGTATGCTATGGACTACTGG	IGHV01-55*01	unknown	IGHJ04-01*01
Bvax1	3.22984e-05	3	CARSYYGSSYEGDWYFDVW	ACACATCCAAGAACCAGTATTACCTGCAGTTGAATTCTGTGACTACTGAGGACACAGCCACATATTACTGTGCAAGATCATACTACGGTAGTAGCTACGAGGGGGACTGGTACTTCGATGTCTGG	IGHV03-08*01	IGHD01-01*01	IGHJ01-01*01
Bvax1	3.22984e-05	3	CAKGDSNDAMDYW	AGGCCACATTGACTGTAGACCAATCTTCCAGCACAGCCTACATGCAGCTCAACAGCCTGACATCTGAGGACTCTGCAGTCTATTACTGTGCAAAGGGGGATAGTAACGATGCTATGGACTACTGG	IGHV01-39*01	unknown	IGHJ04-01*01
Bvax1	3.22984e-05	3	CTRGANWDYW	TCAAGGGCAAGGCCATACTGACTGCAGACAAATCCTCCAGCACAGCCTACATGGAGCTCCGCAGCCTGACATCTGAGGACTCTGCCGTCTATTACTGTACAAGAGGCGCTAACTGGGACTACTGG	IGHV01-15*01	unknown	IGHJ04-01*01
Bvax1	3.22984e-05	3	CAKIYYGSSYWYFDVW	TGACTGTAGACCAATCTTCCAGCACAGCCTACATGCAGCTCAACAGCCTGACATCTGAGGACTCTGCAGTCTATTACTGTGCAAAGATTTACTACGGTAGTAGCTACTGGTACTTCGATGTCTGG	IGHV01-39*01	IGHD01-01*01	IGHJ01-01*01
Bvax1	3.22984e-05	3	CVRQYYDYDGWFAYW	CCATCTCCAGAGATGATTCAGAAAGCATGCTCTATCTGCAAATGAACAACTTGAAAACTGAGGACACAGCCATGTATTACTGTGTGAGACAGTACTATGATTACGACGGCTGGTTTGCTTACTGG	IGHV10-01*01	IGHD02	IGHJ03-01*01
Bvax1	3.22984e-05	3	CVRLPIYNGQGLAMDYW	CCAGAGATGATTCACAAAGCATGCTCTATCTGCAAATGAACAACCTGAAAACTGAGGACACAGCCATGTATTACTGTGTGAGACTTCCCATCTACAATGGTCAAGGGCTTGCTATGGACTACTGG	IGHV10-03*01	unknown	IGHJ04-01*01
Bvax1	3.22984e-05	3	CARDNYGSSWFAYW	CCACATTGACTGCAGACAAATCCTCCAGCACAGCCTACATGCAGCTCAACAGCCTGACATCTGAGGACTCTGCAGTCTATTTCTGTGCAAGAGATAACTACGGTAGTTCCTGGTTTGCTTACTGG	IGHV01-78*01	IGHD01-01*01	IGHJ03-01*01
Bvax1	3.22984e-05	3	CAREEDYYGSSYGYFDVW	TAGACCAATCTTCCAGCACAGCCTACATGCAGCTCAACAGCCTGACATCTGAGGACTCTGCAGTCTATTACTGTGCAAGAGAAGAAGATTACTACGGTAGTAGCTACGGGTATTTCGATGTCTGG	IGHV01-39*01	IGHD01-01*01	IGHJ01-01*01
Bvax1	3.22984e-05	3	CTIYVGDYW	CTGTGAAAGGGAGGTTCACCATCTCAAGAGATGATTCCAAAAGTAGTGTCTACCTGCAAATGAACAGCTTAAGAGCTGAAGACACTGGCATTTATTACTGTACTATCTACGTCGGAGACTACTGG	IGHV06-06*01	unknown	unknown
Bvax1	3.22984e-05	3	CARWSYYGSRMDYW	CCACACTGACTTCAGACACATCCTCCAGCACAGCCTACATGCAGCTCAGCAGCCTGACATCTGAGGACTCTGCAATCTATTTCTGTGCAAGATGGTCTTACTACGGTAGCCGAATGGACTACTGG	IGHV01-58*01	IGHD01-01*01	IGHJ04-01*01
Bvax1	3.22984e-05	3	CTSYGSYYAMDYW	GGTTCACCATCTCAAGAGATGATTCCAAAAGTAGTGTCTACCTGCAAATGAACAGCTTAAGAGCTGAAGACACTGGCATTTATTACTGTACCAGCTACGGTAGTTACTATGCTATGGACTACTGG	IGHV06-06*01	IGHD01-01*01	IGHJ04-01*01
Bvax1	3.22984e-05	3	CARESRWYFDVW	GCAAGGCCACATTGACTGTAGACAAGTCCTCCAGCACAGCCTACATGGAGCTCCGCAGCCTGACATCTGAGGACACTGCAGTCTATTACTGTGCAAGAGAGAGTCGGTGGTACTTCGATGTCTGG	IGHV01	unknown	IGHJ01-01*01
Bvax1	3.22984e-05	3	CVREDDYDDYFDYW	TCACCATCTCCAGAGATGATTCACAAAGCATGCTCTATCTGCAAATGAACAACCTGAAAACTGAGGACACAGCCATGTATTACTGTGTGAGAGAGGATGATTACGACGACTACTTTGACTACTGG	IGHV10-03*01	IGHD02	IGHJ02-01*01
Bvax1	3.22984e-05	3	CARIPYDYDGTWFAYW	TCTCCAAGGATACCTCCAAAAACCAGGTATTCCTCAAGATCGCCAATGTGGACACTGCAGATACTGCCACATACTACTGTGCTCGAATACCGTATGATTACGACGGGACCTGGTTTGCTTACTGG	IGHV08-08*01	IGHD02	IGHJ03-01*01
Bvax1	3.22984e-05	3	CARNYAMDYW	TCATATCCAGACTGAGCATCAGCAAGGACAATTCCAAGAGCCAAGTTTTCTTTAAAATGAACAGTCTGCAAGCTGATGACACAGCCATATATTACTGTGCCAGAAACTATGCTATGGACTACTGG	IGHV02-02*01	unknown	IGHJ04-01*01
Bvax1	3.22984e-05	3	CARYHDGYYEGGAMDYW	CTGCAGACAAATCCTCCAGCACAGCCTACATGCAACTGAGCAGCCTGACATCTGAGGACTCTGCAGTCTATTACTGTGCAAGATACCATGATGGTTACTACGAAGGGGGTGCTATGGACTACTGG	IGHV01-04*01	IGHD02-03*01	IGHJ04-01*01
Bvax1	3.22984e-05	3	CARGDWDYFDYW	GCCGTTTCATCATCTCGAGAGACAATGCAAAGAACATTCTATACCTGCAAATGAGCAGTCTGAAGTCTGAGGACACAGCCACGTATTACTGTGCAAGAGGGGACTGGGACTACTTTGACTACTGG	IGHV05-16*01	unknown	IGHJ02-01*01
Bvax1	3.22984e-05	3	CARLRFYYDYDW	GCAAGGCCACATTGACTGCAGACAAATCCTCCAGCACAGCCTACATGCAGCTCAACAGCCTGACATCTGAGGACTCTGCAGTCTATTTCTGTGCAAGACTCCGGTTCTACTATGATTACGACTGG	IGHV01-78*01	IGHD02	unknown
Bvax1	3.22984e-05	3	CARAPWDLW	AGTTCAAGGGCAAGGCCACATTGACTGTAAACAAGTCCTCCAGCACAGCCTACATGGAGCTCCGCAGCCTGACATCGGAGGATTCTGCAGTCTATTACTGTGCAAGAGCCCCCTGGGACCTCTGG	IGHV01-22*01	unknown	IGHJ01-01*01
Bvax1	3.22984e-05	3	CVRAEDAMDYW	AAGACAGATTCACCATCTCCAGAGATGATTCACAAAGCATGCTCTATCTGCAAATGAACAACCTGAAAACTGAGGACACAGCCATGTATTACTGTGTGAGAGCAGAGGATGCTATGGACTACTGG	IGHV10-03*01	unknown	IGHJ04-01*01
Bvax1	3.22984e-05	3	CARWRNYDGYYLYAMDYW	TAGACAAGTCCTCCAGCACAGCCTACATGGAGCTCCGCAGCCTGACATCTGAGGACACTGCAGTCTATTACTGTGCAAGATGGAGAAACTATGATGGTTACTACCTCTATGCTATGGACTACTGG	IGHV01	IGHD02-03*01	IGHJ04-01*01
Bvax1	3.22984e-05	3	CASEGYYGSYWYFDVW	TGACTGTAGACACATCCTCCAGCACAGCCTACATGCAGCTCAGCAGCCTGACATCTGAGGACTCTGCGGTCTATTACTGTGCAAGTGAGGGCTACTACGGTAGTTACTGGTACTTCGATGTCTGG	IGHV01	IGHD01-01*01	IGHJ01-01*01
Bvax1	3.22984e-05	3	CARRAWLGPFAYW	GGCTCACAATCTCCAAGGATACCTCCAGAAACCAGGTATTCCTCAAGATCACCAGTGTGGACACTGCAGATACTGCCACATACTACTGTGCTCGAAGAGCTTGGCTGGGACCGTTTGCTTACTGG	IGHV08-12*01	unknown	IGHJ03-01*01
Bvax1	3.22984e-05	3	CARHSNYGYYAMDYW	CATTGACTGTAGACAAGTCCTCCAGCACAGCCTACATGGAGCTCCGCAGCCTGACATCTGAGGACACTGCAGTCTATTACTGTGCAAGACATAGTAACTACGGGTACTATGCTATGGACTACTGG	IGHV01	IGHD02	IGHJ04-01*01
Bvax1	3.22984e-05	3	CARRDWDGWYFDVW	CCACATTGACTGTAGACACATCCTCCAGCACAGCCTACATGCAGCTCAGCAGCCTGACATCTGAGGACTCTGCGGTCTATTACTGTGCAAGAAGGGACTGGGACGGATGGTACTTCGATGTCTGG	IGHV01	IGHD04-01	IGHJ01-01*01
Bvax1	3.22984e-05	3	CAGDWDWFAYW	AGGACAAGGCCACATTGACTGCAGACAAATCCTCCAGCACAGCCTACATGCAGCTGAGCAGCCTGACATATGAGGACTCTGCAGTCTATTACTGTGCAGGGGACTGGGACTGGTTTGCTTACTGG	IGHV01-07*01	unknown	IGHJ03-01*01
Bvax1	3.22984e-05	3	CARRTVSLDYW	AGAGTCGGCTCACAATCTCCAAGGATACCTCCAAAAACCAGGTATTCCTCAAGATCGCCAATGTGGACACTGCAGATACTGCCACATACTACTGTGCTCGTCGTACGGTCTCTCTTGACTACTGG	IGHV08-08*01	unknown	IGHJ02-01*01
Bvax1	3.22984e-05	3	CAKGGYSNPFAYW	AGGCCACATTGACTGTAAACAAGTCCTCCAGCACAGCCTACATGGAGCTCCGCAGCCTGACATCGGAGGATTCTGCAGTCTATTACTGTGCAAAAGGGGGATATAGTAACCCGTTTGCTTACTGG	IGHV01-22*01	IGHD02	IGHJ03-01*01
Bvax1	3.22984e-05	3	CAYDYDGYYFDYW	AGGCCAAACTGACTGCAGTCACATCCGCCAGCACTGCCTACATGGAGCTCAGCAGCCTGACAAATGAGGACTCTGCGGTCTATTACTGTGCTTATGATTACGACGGGTACTACTTTGACTACTGG	IGHV01-05*01	IGHD02	IGHJ02-01*01
Bvax1	3.22984e-05	3	CARFGPYAMDYW	GCAAGGCCACACTGACTGTAGACAAATCCTCCAGCACAGCCTACATGCAGCTCAGCAGCCTGACATCTGAAGACTCTGCGGTCTATTTCTGTGCAAGATTTGGTCCCTATGCTATGGACTACTGG	IGHV01-12*01	unknown	IGHJ04-01*01
Bvax1	3.22984e-05	3	CARSGLGGPDVW	GCAAGGCCACATTGACTGTTGACAAGTCCTCCAGCACAGCCTACATGGAGCTCAACAGCCTGACATCTGAGGACTCTGCAGTCTATTACTGTGCAAGATCGGGATTGGGGGGCCCCGATGTCTGG	IGHV01-19*01	unknown	IGHJ01-01*01
Bvax1	3.22984e-05	3	CARELLPGYFDVW	AGGCCACATTGACTGCAAACACATCCTCGAGCACAGCCTACATGGAACTCAGCAGCCTCACATCTGAGGACTCTGCGGTCTATTACTGTGCAAGGGAGCTACTACCAGGGTACTTCGATGTCTGG	IGHV01-49*01	unknown	IGHJ01-01*01
Bvax1	3.22984e-05	3	CARGTAFAYW	TCAAAAATCGAATCTCCATCACTCGTGACACATCTAAGAACCAGTTTTTCCTGAAGTTGAATTCTGTGACTACTGAGGACACAGCCACATATTACTGTGCAAGAGGGACAGCCTTTGCTTACTGG	IGHV03-06*01	unknown	IGHJ03-01*01
Bvax1	3.22984e-05	3	CARSMEIYDGYSWYFDVW	AGGATACCTCCAGAAACCAGGTATTCCTCAAGATCACCAGTGTGGACACTGCAGATACTGCCACATACTACTGTGCTCGAAGTATGGAGATCTATGATGGTTACTCCTGGTACTTCGATGTCTGG	IGHV08-12*01	IGHD02-03*01	IGHJ01-01*01
Bvax1	3.22984e-05	3	CTASQYFDVW	TGAAAGGGAGGTTCACCATCTCAAGAGATGATTCCAAAAGTAGTGTCTACCTGCAAATGAACAACTTAAGGGCTGAAGACACTGGAATTTATTACTGCACAGCCAGTCAGTACTTCGATGTCTGG	IGHV06-03*01	unknown	IGHJ01-01*01
Bvax1	3.22984e-05	3	CARSGTGYAMDYW	AGGCCACATTGACTGCAGACAAATCCTCCAGCACAGCCTACATGCAGCTCAACAGCCTGACATCTGAGGACTCTGCAGTCTATTTCTGTGCAAGATCAGGAACTGGGTATGCTATGGACTACTGG	IGHV01-78*01	unknown	IGHJ04-01*01
Bvax1	3.22984e-05	3	CARARWLLAMDYW	AGGCCACATTGACTGTAAACAAGTCCTCCAGCACAGCCTACATGGAGCTCCGCAGCCTGACATCGGAGGATTCTGCAGTCTATTACTGTGCAAGGGCTCGATGGTTACTTGCTATGGACTACTGG	IGHV01-22*01	IGHD02-03*01	IGHJ04-01*01
Bvax1	3.22984e-05	3	CARSAKLYAMDYW	GGCTCACAATCTCCAAGGATACCTCCAGAAACCAGGTATTCCTCAAGATCACCAGTGTGGACACTGCAGATACTGCCACATACTACTGTGCTCGAAGTGCGAAGCTCTATGCTATGGACTACTGG	IGHV08-12*01	unknown	IGHJ04-01*01
Bvax1	3.22984e-05	3	CDYGSSVW	AGAAGTTCAAGGGCAAGGCCACACTGACTGCAGAAAAATCCTCCAGCACTGCCTACATGCAGCTCAGCAGCCTGACATCTGAGGACTCTGCTGTCTATTTCTGTGACTACGGTAGTAGTGTCTGG	IGHV01-76*01	IGHD01-01*01	IGHJ01-01*01
Bvax1	3.22984e-05	3	CARLYDGYFDYW	GCCGATTCACCATCTCTAGAGAGAATGCCAAGAACACCCTGTACCTGGAAATGAGCAGTCTGAGGTCTGAGGACACGGCCATGTATTACTGTGCAAGGCTCTATGATGGTTACTTTGACTACTGG	IGHV05-15*01	IGHD02-03*01	IGHJ02-01*01
Bvax1	3.22984e-05	3	CARSPYGNYDAMDYW	CAATCTCCAAGGATACCTCCAGAAACCAGGTATTCCTCAAGATCACCAGTGTGGACACTGCAGATACTGCCACATACTACTGTGCTCGAAGCCCCTATGGTAACTACGATGCTATGGACTACTGG	IGHV08-12*01	IGHD02	IGHJ04-01*01
Bvax1	3.22984e-05	3	CASWNVLYYFDYW	AGGCCACTATAACTGCAGACACATCCTCCAACACAGCCTACCTGCAGCTCAGCAGCCTGACATCTGAGGACACTGCCATCTATTACTGTGCTAGTTGGAATGTTCTCTACTACTTTGACTACTGG	IGHV14-03*01	unknown	IGHJ02-01*01
Bvax1	3.22984e-05	3	CTLRRGYAMDYW	GCAAGGCCATACTGACTGCAGACAAATCCTCCAGCACAGCCTACATGGAGCTCCGCAGCCTGACATCTGAGGACTCTGCCGTCTATTACTGTACCTTACGACGAGGGTATGCTATGGACTACTGG	IGHV01-15*01	unknown	IGHJ04-01*01
Bvax1	3.22984e-05	3	CAREGDWYFDVW	ATAAATTCATCATCTCCAGAGACAACGCCAAAAATACGCTGTACCTGCAAATGAGCAAAGTGAGATCTGAGGACACAGCCCTTTATTACTGTGCAAGAGAGGGGGACTGGTACTTCGATGTCTGG	IGHV04	unknown	IGHJ01-01*01
Bvax1	3.22984e-05	3	CVRVYYGSSFDYW	GATTCACCATCTCCAGAGATGATTCACAAAGCATGCTCTATCTGCAAATGAACAACCTGAAAACTGAGGACACAGCCATGTATTACTGTGTGAGAGTTTACTACGGTAGTAGCTTTGACTACTGG	IGHV10-03*01	IGHD01-01*01	IGHJ02-01*01
Bvax1	3.22984e-05	3	CARLRRAMDYW	AGAGCAAGGCCACACTGACTGTAGACACATCCTCCAGCACAGCCTACATGCAGCTCAGCAGCCTGACATCTGAGGACTCTGCGGTCTATTACTGTGCCCGGTTACGACGAGCTATGGACTACTGG	IGHV01-55*01	IGHD02	IGHJ04-01*01
Bvax1	3.22984e-05	3	CAREAAMDYW	TCAAGGGCAAGGCCACATTCACTGCAGATACATCCTCCAACACAGCCTACATGCAACTCAGCAGCCTGACAACTGAGGACTCTGCCATCTATTACTGTGCAAGAGAGGCTGCTATGGACTACTGG	IGHV01-09*01	unknown	IGHJ04-01*01
Bvax1	3.22984e-05	3	CARNGNYLWYFDVW	CCACATTGACTGTAGACAAATCCTCCAGCACAGCCTACATGCAGCTCAGCAGCCTGACATCTGAGGACTCTGCGGTCTATTACTGTGCAAGGAATGGTAACTACCTTTGGTACTTCGATGTCTGG	IGHV01	IGHD02	IGHJ01-01*01
Bvax1	3.22984e-05	3	CARRDHWYFDVW	GCAAGGCCACTATAACTGCAGACACATCCTCCAACACAGCCTACCTGCAGCTCAGCAGCCTGACATCTGAGGACACTGCCATCTATTACTGTGCTAGAAGGGACCACTGGTACTTCGATGTCTGG	IGHV14-03*01	unknown	IGHJ01-01*01
Bvax1	3.22984e-05	3	CARYFFDYW	AGTTCAAGGACAAGGCCACATTGACTGTAGACAAATCCTCCAGCACAGCCTACATGCAGCTCAGCAGCCTGACATCTGAGGACTCTGCGGTCTATTACTGTGCAAGATACTTCTTTGACTACTGG	IGHV01	unknown	IGHJ02-01*01
Bvax1	3.22984e-05	3	CARWGDYW	AAAAGTTCAAGGGCAAGGCCACATTGACTGTAGACACATCCTCCAGCACAGCCTACATGCAGCTCAGCAGCCTGACATCTGAGGACTCTGCGGTCTATTACTGTGCAAGATGGGGGGACTACTGG	IGHV01	unknown	IGHJ04-01*01
Bvax1	3.22984e-05	3	CARGSSGYFDVW	GCAAGGCCACATTGACTGTAGACAAGTCCTCCAGCACAGCCTACATGGAGCTCCGCAGCCTGACATCTGAGGACTCTGCAGTCTATTACTGTGCAAGAGGTAGTAGCGGGTACTTCGATGTCTGG	IGHV01	IGHD01-01*01	IGHJ01-01*01
Bvax1	3.22984e-05	3	CARFHSNYGFDYW	AGGCCACATTGACTGTAAACAAGTCCTCCAGCACAGCCTACATGGAGCTCCGCAGCCTGACATCGGAGGATTCTGCAGTCTATTACTGTGCAAGATTCCATAGTAACTACGGATTTGACTACTGG	IGHV01-22*01	IGHD02	IGHJ02-01*01
Bvax1	3.22984e-05	3	CARGPLRVVGYYAMDYW	CTGTAGACACATCCTCCAGCACAGCCTACATGCAGCTCAGCAGCCTGACATCTGAGGACTCTGCGGTCTATTACTGTGCAAGAGGGCCTCTACGAGTAGTGGGTTACTATGCTATGGACTACTGG	IGHV01	unknown	IGHJ04-01*01
Bvax1	3.22984e-05	3	CARGGYFDVW	TCAAGGGACGGTTTGCCTTCTCTTTGGAAACCTCTGCCAGCACTGCCTATTTGCAGATCAACAACCTCAAAAATGAGGACACGGCTACATATTTCTGTGCAAGAGGCGGGTACTTCGATGTCTGG	IGHV09-03*01	unknown	IGHJ01-01*01
Bvax1	3.22984e-05	3	CARRWLLRYFDVW	GGTTTGCCTTCTCTTTGGAAACCTCTGCCAGCACTGCCTATTTGCAGATCAACAACCTCAAAAATGAGGACACGGCTACATATTTCTGTGCAAGAAGATGGTTACTAAGGTACTTCGATGTCTGG	IGHV09-03*01	IGHD02-03*01	IGHJ01-01*01
Bvax1	3.22984e-05	3	CASGDGYNW	AGTTCAAGGCCAAGGCCACATTGACTGTAGACAAATCCTCCAGCACAGCCTACATGCAGCTCAAGAGCCTGACATCTGAGGACTCTGCAGTCTATTACTGTGCAAGTGGGGATGGTTACAACTGG	IGHV01-42*01	unknown	unknown
Bvax1	3.22984e-05	3	CARRDDGYSHWYFDVW	TGACTGCAGAAAAATCCTCCAGCACTGCCTACATGCAGCTCAGCAGCCTGACATCTGAGGACTCTGCTGTCTATTTCTGTGCAAGAAGGGATGATGGTTACTCCCACTGGTACTTCGATGTCTGG	IGHV01-76*01	IGHD02-03*01	IGHJ01-01*01
Bvax1	3.22984e-05	3	CARGFAYW	AGAAGTTTGAGGACAAAGCCACATTGGATGCAGACACACTGTCCAACACAGCCTACTTGGAGCTCAACAGTCTGACATCCGAGGACTCTGCTATCTACTACTGTGCAAGGGGTTTTGCTTACTGG	IGHV15-02*01	unknown	IGHJ03-01*01
Bvax1	3.22984e-05	3	CAMGLRPYYAMDYW	CCACATTGACTGTAGACAAGTCCTCTAGCACAGCCTACATGGAGCTCCGCAGCCTGACATCTGAGGACTCTGCAGTCTATTACTGTGCAATGGGATTACGACCTTACTATGCTATGGACTACTGG	IGHV01-31*01	IGHD02	IGHJ04-01*01
Bvax1	3.22984e-05	3	CAIGDDGYYGGYWYFDVW	GTGACACATCTAAGAACCAGTTTTTCCTGAAGTTGAATTCTGTGACTACTGAGGACACAGCCACATATTACTGTGCAATAGGGGATGATGGTTACTACGGGGGCTACTGGTACTTCGATGTCTGG	IGHV03-06*01	IGHD02-03*01	IGHJ01-01*01
Bvax1	3.22984e-05	3	CTGPQLGPFAYW	GGAGGTTCACCATCTCAAGAGATGATTCCAAAAGTAGTGTCTACCTGCAAATGAACAACTTAAGGGCTGAAGACACTGGAATTTATTACTGCACAGGCCCTCAACTGGGACCGTTTGCTTACTGG	IGHV06-03*01	IGHD04-01*02	IGHJ03-01*01
Bvax1	3.22984e-05	3	CAREGGIYYYGSFDVW	TGACTGTAAACAAGTCCTCCAGCACAGCCTACATGGAGCTCCGCAGCCTGACATCGGAGGATTCTGCAGTCTATTACTGTGCAAGAGAGGGGGGCATTTATTACTACGGTAGTTTCGATGTCTGG	IGHV01-22*01	IGHD01-01*01	IGHJ01-01*01
Bvax1	3.22984e-05	3	CARSGTVVAPFDYW	TTGCCTTCTCTTTGGAAACCTCTGCCAGCACTGCCTATTTGCAGATCAACAACCTCAAAAATGAGGACACGGCTACATATTTCTGTGCAAGATCGGGGACGGTAGTAGCCCCCTTTGACTACTGG	IGHV09-03*01	IGHD01-01*01	IGHJ02-01*01
Bvax1	3.22984e-05	3	CTRLANWNYFDYW	GGTTCACCATCTCAAGAGATGATTCCAAAAGTAGTGTCTACCTGCAAATGAACAGCTTAAGAGCTGAAGACACTGGCATTTATTACTGTACCAGGTTGGCCAATTGGAACTACTTTGACTACTGG	IGHV06-06*01	unknown	IGHJ02-01*01
Bvax1	3.22984e-05	3	CARYRYYYGSSYYAMDYW	TAGACACATCCTCCAGCACAGCCTACATGCAGCTCAGCAGCCTGACATCTGAGGACTCTGCGGTCTATTACTGTGCAAGATATCGTTATTACTACGGTAGTTCTTACTATGCTATGGACTACTGG	IGHV01	IGHD01-01*01	IGHJ04-01*01
Bvax1	3.22984e-05	3	CATGPLFDYW	TCAAGGGCAAGGCCACACTGACTGCAGAAAAATCCTCCAGCACTGCCTACATGCAGCTCAGCAGCCTGACATCTGAGGACTCTGCTGTCTATTTCTGTGCAACTGGGCCTCTCTTTGACTACTGG	IGHV01-76*01	unknown	IGHJ02-01*01
Bvax1	3.22984e-05	3	CARRKLRRNAMDYW	CCACATTGACTGTTGACAAGTCCTCCAGCACAGCCTACATGGAGCTCAACAGCCTGACATCTGAGGACTCTGCAGTCTATTACTGTGCAAGAAGGAAATTACGACGGAATGCTATGGACTACTGG	IGHV01-19*01	IGHD02	IGHJ04-01*01
Bvax1	3.22984e-05	3	CARGGVDYW	GTGTGAAGGGGCGATTCACCATCTCCAGAGACAATGCCAAGAACACCCTGTACCTGCAAATGAGCAGTCTGAAGTCTGAGGACACAGCCATGTATTACTGTGCAAGAGGGGGGGTTGACTACTGG	IGHV05	unknown	IGHJ02-01*01
Bvax1	3.22984e-05	3	LGMYFDVW	CATCTCTAAAGGATAAATTCATCATCTCCAGAGACAACGCCAAAAATACGCTGTACCTGCAAATGAGCAAAGTGAGATCTGAGGACACAGCCCTTCGGGTACTGGGAATGTACTTCGATGTCTGG	IGHV04	unknown	IGHJ01-01*01
Bvax1	3.22984e-05	3	CVRSNWVDYAMDYW	TCACCATCTCCAGAGATGATTCAGAAAGCATGCTCTATCTGCAAATGAACAACTTGAAAACTGAGGACACAGCCATGTATTACTGTGTGAGGTCTAACTGGGTGGACTATGCTATGGACTACTGG	IGHV10-01*01	IGHD04-01*01	IGHJ04-01*01
Bvax1	3.22984e-05	3	CARWTLTTVVATDYW	CACTGACTGTAGACACATCCTCCAGCACAGCCTACATGCAGCTCAGCAGCCTGACATCTGAGGACTCTGCGGTCTATTACTGTGCAAGATGGACCCTTACTACGGTAGTAGCTACGGACTACTGG	IGHV01-55*01	IGHD01-01*01	IGHJ04-01*01
Bvax1	3.22984e-05	3	CARFYYGSDYW	AGGGACGGTTTGCCTTCTCTTTGGAAACCTCTGCCAGCACTGCCTATTTGCAGATCAACAACCTCAAAAATGAGGACACGGCTACATATTTCTGTGCAAGATTCTACTATGGCTCCGACTACTGG	IGHV09-03*01	IGHD02	unknown
Bvax1	3.22984e-05	3	CARREGYWYFDVW	GGCTCACAATCTCCAAGGATACCTCCAGAAACCAGGTATTCCTCAAGATCACCAGTGTGGACACTGCAGATACTGCCACATACTACTGTGCTCGAAGAGAGGGCTACTGGTACTTCGATGTCTGG	IGHV08-12*01	unknown	IGHJ01-01*01
Bvax1	3.22984e-05	3	CARYYYGSSSYAMDYW	TGACTGTAGACACATCCTCCAGCACAGCCTACATGCAGCTCAGCAGCCTGACATCTGAGGACTCTGCGGTCTATTACTGTGCAAGATATTACTACGGTAGTAGCTCCTATGCTATGGACTACTGG	IGHV01	IGHD01-01*01	IGHJ04-01*01
Bvax1	3.22984e-05	3	CARGLRREFAYW	GCAAGGCCACACTGACTGTAGACACATCCTCCAGCACAGCCTACATGCAGCTCAGCAGCCTGACATCTGAGGACTCTGCGGTCTATTACTGTGCAAGAGGATTACGACGGGAGTTTGCTTACTGG	IGHV01-55*01	IGHD02	IGHJ03-01*01
Bvax1	3.22984e-05	3	CARSGYGYLDFDVW	CCACACTGACTGTAGACAAACCCTCCAGCACAGCCTACATGCAGCTCAGCAGCCTGACATCTGAGGACTCTGCGGTCTATTATTGTGCAAGATCTGGTTACGGGTACCTTGACTTCGATGTCTGG	IGHV01-72*01	IGHD02	IGHJ01-01*01
Bvax1	3.22984e-05	3	CARNGLLAFYWYFDVW	TCAGCAAAGACAACTCCAAGAGTCAAGTTTTCTTAAAAATGAACAGTCTGCAAACTGATGACACAGCCAGGTACTACTGTGCCAGAAATGGGTTACTAGCCTTCTACTGGTACTTCGATGTCTGG	IGHV02-adap06*01	IGHD02-03*01	IGHJ01-01*01
Bvax1	3.22984e-05	3	CARIDATGDYW	AGAGTCGGCTCACAATCTCCAAGGATACCTCCAAAAACCAGGTATTCCTCAAGATCGCCAATGTGGACACTGCAGATACTGCCACATACTACTGTGCTCGAATTGATGCTACGGGGGACTACTGG	IGHV08-08*01	unknown	IGHJ04-01*01
Bvax1	3.22984e-05	3	CTGDGSSEGYFDYW	TCACCATCTCAAGAGATGATTCCAAAAGTAGTGTCTACCTGCAAATGAACAACTTAAGGGCTGAAGACACTGGAATTTATTACTGCACAGGGGACGGTAGTAGCGAAGGGTACTTTGACTACTGG	IGHV06-03*01	IGHD01-01*01	IGHJ02-01*01
Bvax1	3.22984e-05	3	CARYYYDYYWYFDVW	CACTGACTGTAGACACATCCTCCAGCACAGCCTACATGCAGCTCAGCAGCCTGACATCTGAGGACTCTGCGGTCTATTACTGTGCAAGATACTACTATGATTACTACTGGTACTTCGATGTCTGG	IGHV01-55*01	IGHD02	IGHJ01-01*01
Bvax1	3.22984e-05	3	CVRLRDYGSTDWYFDVW	CCAGAGATGATTCACAAAGCATGCTCTATCTGCAAATGAACAACCTGAAAACTGAGGACACAGCCATGTATTACTGTGTGAGACTACGGGACTACGGTAGTACCGACTGGTACTTCGATGTCTGG	IGHV10-03*01	IGHD01-01*01	IGHJ01-01*01
Bvax1	3.22984e-05	3	CARLAWFAYW	TCAAGAGCAAGGCCACACTGACTGTAGACAAATCCTCCAGCACAGCCTACATGCAACTCAGCAGCCTGACATCTGAGGACTCTGCGGTCTATTACTGTGCAAGGCTAGCCTGGTTTGCTTACTGG	IGHV01-64*01	unknown	IGHJ03-01*01
Bvax1	3.22984e-05	3	CARSYFGDYW	TCAAGGGCAAGGCCACATTGACTGTAGACCAATCTTCCAGCACAGCCTACATGCAGCTCAACAGCCTGACATCTGAGGACTCTGCAGTCTATTACTGTGCAAGAAGTTACTTCGGAGACTACTGG	IGHV01-39*01	unknown	unknown
Bvax1	3.22984e-05	3	CAGWDNGDYYAMDYW	GCATCAGCAAGGACAATTCCAAGAGCCAAGTTTTCTTTAAAATGAATAGTCTGCAAGCTGATGACACAGCCATATATTACTGTGCCGGATGGGATAACGGGGATTACTATGCTATGGACTACTGG	IGHV02-02*01	unknown	IGHJ04-01*01
Bvax1	3.22984e-05	3	CASNGNW	ATGGGAAGTTCAAGGGCAAGGCCACACTGACTGCAGACAAATCCTCCAGCACAGCCTACATGCAACTCAGCAGCCTGACATCTGAGGACTCTGCGGTCTACTTCTGTGCAAGTAATGGTAACTGG	IGHV01-82*01	unknown	IGHJ03-01*01
Bvax1	3.22984e-05	3	CARQYYGSSYWYFDVW	TCTCCAGAGACAATACCAAGAAGACCCTGTACCTGCAAATGAGCAGTCTGAGGTCTGAGGACACAGCCTTGTATTACTGTGCAAGACAATACTACGGTAGTAGCTACTGGTACTTCGATGTCTGG	IGHV05-02*01	IGHD01-01*01	IGHJ01-01*01
Bvax1	3.22984e-05	3	CARRKWDYDVDWYFDVW	CTGTAGACACATCCTCCAGCACAGCCTACATGCAGCTCAGCAGCCTGACATCTGAGGACTCTGCGGTCTATTACTGTGCAAGAAGAAAATGGGATTACGACGTCGACTGGTACTTCGATGTCTGG	IGHV01	IGHD02	IGHJ01-01*01
Bvax1	3.22984e-05	3	CTRFGYW	ATCAGAAGTTCAAGGGCAAGGCCATACTGACTGCAGACAAATCCTCCAGCACAGCCTACATGGAGCTCCGCAGCCTGACATCTGAGGACTCTGCCGTCTATTACTGTACAAGATTCGGCTACTGG	IGHV01-15*01	unknown	unknown
Bvax1	3.22984e-05	3	CARGDGYDYAMDYW	CCACACTGACTGTAGACACATCCTCCAGCACAGCCTACATGCAGCTCAGCAGCCTGACATCTGAGGACTCTGCGGTCTATTACTGTGCAAGAGGGGATGGTTACGACTATGCTATGGACTACTGG	IGHV01-55*01	IGHD02	IGHJ04-01*01
Bvax1	3.22984e-05	3	CASEGSNYPFAYW	GACTGAGCATCAGCAAGGACAACTCCAAGAGCCAAGTTTTCTTAAAAATGAACAGTCTGCAAACTGATGACACAGCCATGTACTACTGTGCCAGTGAGGGGAGTAACTACCCCTTTGCTTACTGG	IGHV02-06-8*01	IGHD02	IGHJ03-01*01
Bvax1	3.22984e-05	3	CASGYDGFAYW	AGGGCAAGGCCACATTGACTGTAGACCAATCTTCCAGCACAGCCTACATGCAGCTCAACAGCCTGACATCTGAGGACTCTGCAGTCTATTACTGTGCAAGTGGTTACGACGGGTTTGCTTACTGG	IGHV01-39*01	IGHD02	IGHJ03-01*01
Bvax1	3.22984e-05	3	CAKTAGTPFAYW	CCAGACTGAGCATCACCAAGGACAACTCCAAGAGCCAAGTTTTCTTTAAAATGAACAGTCTGCAAGCTGATGACACTGCCATATACTACTGTGCCAAAACCGCTGGGACTCCGTTTGCTTACTGG	IGHV02	unknown	IGHJ03-01*01
Bvax1	3.22984e-05	3	CARFGLRLWYFDVW	TTGCCTTCTCTTTGGAAACCTCTGCCAGCACTGCCTATTTGCAGATCAACAACCTCAAAAATGAGGACACGGCTACATATTTCTGTGCAAGATTTGGATTACGTCTCTGGTACTTCGATGTCTGG	IGHV09-03*01	unknown	IGHJ01-01*01
Bvax1	3.22984e-05	3	CARSSSFAYW	TCAAGGGCAAGGCCACACTGACTGCAGACAAATCCTCCAGCACAGCCTACATGCAACTCAGCAGCCTGACATCTGAGGACTCTGCGGTCTACTTCTGTGCAAGATCCTCCTCGTTTGCTTACTGG	IGHV01-82*01	unknown	IGHJ03-01*01
Bvax1	3.22984e-05	3	CARWLGRGWYFDVW	CCACATTGACTGTAGACAAGTCCTCCAGCACAGCCTACATGGAGCTCCGCAGCCTGACATCTGAGGACTCTGCAGTCTATTACTGTGCAAGATGGCTGGGACGGGGGTGGTACTTCGATGTCTGG	IGHV01	unknown	IGHJ01-01*01
Bvax1	3.22984e-05	3	CAIYWYFDVW	TCAAGAGCAAGGCCACACTGACTGTAGACAAACCCTCCAGCACAGCCTACATGCAGCTCAGCAGCCTGACATCTGAGGACTCTGCGGTCTATTATTGTGCAATATACTGGTACTTCGATGTCTGG	IGHV01-72*01	unknown	IGHJ01-01*01
Bvax1	3.22984e-05	3	CAREDYGGYFDVW	AGGCCACATTGACTGCAAACACATCCTCGAGCACAGCCTACATGGAACTCAGCAGCCTCACATCTGAGGACTCTGCGGTCTATTACTGTGCAAGAGAGGACTACGGGGGGTACTTCGATGTCTGG	IGHV01-49*01	unknown	IGHJ01-01*01
Bvax1	3.22984e-05	3	CARGYYYAMDYW	GTCGAACGTACATAACGCGTGACACATCTAAGAACCAGTTCTCACTGAAGTTGAGTTCTGTGACTACTGAGGACACAGCCACTTACTACTGTGCGAGGGGTTATTACTATGCTATGGACTACTGG	IGHV03-03	unknown	IGHJ04-01*01
Bvax1	3.22984e-05	3	CTGIGGYSFDYW	GCAAGGCCATACTGACTGCAGACAAATCCTCCAGCACAGCCTACATGGAGCTCCGCAGCCTGACATCTGAGGACTCTGCCGTCTATTACTGTACGGGTATAGGTGGTTACTCCTTTGACTACTGG	IGHV01-15*01	unknown	IGHJ02-01*01
Bvax1	3.22984e-05	3	CAIYGSSLYWYFDVW	CATTGACTGTAGACAAATCCTCCAGCACAGCCTACATGCAGCTCAAGAGCCTGACATCTGAGGACTCTGCAGTCTATTACTGTGCAATCTACGGTAGTAGCTTATACTGGTACTTCGATGTCTGG	IGHV01-42*01	IGHD01-01*01	IGHJ01-01*01
Bvax1	3.22984e-05	3	CARGWLLNYW	TGAAGGGCCGATTCACCATCTCCAGAGACAATGCCAAGAACACCCTGTTCCTGCAAATGACCAGTCTGAGGTCTGAGGACACGGCCATGTATTACTGTGCAAGGGGGTGGTTACTAAACTACTGG	IGHV05-17*01	IGHD02-03*01	unknown
Bvax1	3.22984e-05	3	CARLGDWGFAYW	GCAAGGCCACACTGACTGTAGACACATCCTCCAGCACAGCCTACATGCAGCTCAGCAGCCTGACATCTGAGGACTCTGCGGTCTATTACTGTGCAAGATTGGGGGACTGGGGGTTTGCTTACTGG	IGHV01-55*01	unknown	IGHJ03-01*01
Bvax1	3.22984e-05	3	CARGGEGLDYW	AGGGCAAGGCCACATTGACTGTAGACAAGTCCTCCAGCACAGCCTACATGGAGCTCCGCAGCCTGACATCTGAGGACTCTGCAGTCTATTACTGTGCAAGAGGGGGAGAGGGTCTTGACTACTGG	IGHV01	unknown	IGHJ02-01*01
Bvax1	3.22984e-05	3	CARGTMVTTYFDVW	TCTCCATCACTCGTGACACATCTAAGAACCAGTTTTTCCTGAAGTTGAATTCTGTGACTACTGAGGACACAGCCACATATTACTGTGCAAGAGGCACTATGGTTACGACGTACTTCGATGTCTGG	IGHV03-06*01	IGHD02	IGHJ01-01*01
Bvax1	3.22984e-05	3	CTGGNAMDYW	TGAAAGGGAGGTTCACCATCTCAAGAGATGATTCCAAAAGTAGTGTCTACCTGCAAATGAACAACTTAAGGGCTGAAGACACTGGAATTTATTACTGCACAGGGGGAAATGCTATGGACTACTGG	IGHV06-03*01	unknown	IGHJ04-01*01
Bvax1	3.22984e-05	3	CARRGDSSGYESAMDYW	CTGTAGACAAATCCTCCAGCACAGCCTACATGCAGCTCAGCAGCCTGACATCTGAGGACTCTGCGGTCTATTACTGTGCAAGAAGAGGGGACAGCTCAGGCTACGAGAGTGCTATGGACTACTGG	IGHV01	IGHD03-02*02	IGHJ04-01*01
Bvax1	3.22984e-05	3	CARDYSNYDWYFDVW	CCTTCTCTTTGGAAACCTCTGCCAGCACTGCCTATTTACAGATAAGCAACCTCAAAAATGAGGACACGGCTACGTATTTCTGTGCGAGAGACTATAGTAACTACGACTGGTACTTCGATGTCTGG	IGHV09-04*01	IGHD02	IGHJ01-01*01
Bvax1	3.22984e-05	3	CARPSFPTVDAMDYW	CCTTCTCTTTGGAAACCTCTGCCAGCACTGCCTATTTGCAGATCAACAACCTCAAAAATGAGGACACGGCTACATATTTCTGTGCAAGACCCTCCTTCCCTACGGTAGATGCTATGGACTACTGG	IGHV09-03*01	IGHD01-01*01	IGHJ04-01*01
Bvax1	3.22984e-05	3	CAYSSSFDYW	TCAAGGGCAAGGCCACATTGACTGTAGACACATCCTCCAGCACAGCCTACATGGAGCTAAACAGCCTGACTTCTGAGGACTCTGCGGTCTATTACTGTGCGTATAGTAGCTCCTTTGACTACTGG	IGHV01-36*01	unknown	IGHJ02-01*01
Bvax1	3.22984e-05	3	CAREDYEEAMDYW	GGTTTGCCTTCTCTTTGGAAACCTCTGCCAGCACTGCCTATTTGCAGATCAACAACCTCAAAAATGAGGACACGGCTACATATTTCTGTGCAAGAGAGGATTACGAGGAGGCTATGGACTACTGG	IGHV09-03*01	IGHD02	IGHJ04-01*01
Bvax1	3.22984e-05	3	CAIEPLLSYYFDYW	CCACATTGACTGTAGACAAATCCTCCAGCACAGCCTACATGCAGCTCAGCAGCCTGACATCTGAGGACTCTGCGGTCTATTACTGTGCAATCGAGCCTCTACTTTCGTACTACTTTGACTACTGG	IGHV01-74	unknown	IGHJ02-01*01
Bvax1	3.22984e-05	3	CARLDAMDYW	TCAAGGGCAAGGCCACACTGACTGCAGACAAATCCTCCAGCACAGCCTACATGCAACTCAGCAGCCTGACATCTGAGGACTCTGCGGTCTACTTCTGTGCAAGACTAGATGCTATGGACTACTGG	IGHV01-82*01	unknown	IGHJ04-01*01
Bvax1	3.22984e-05	3	CAREGPCLSMDYW	AGGCCACACTGACTGTAGACAAATCCTCCAGCACAGCCTACATGCAACTCAGCAGCCTGACATCTGAGGACTCTGCGGTCTATTACTGTGCAAGGGAGGGGCCTTGCCTGTCTATGGACTACTGG	IGHV01-64*01	unknown	IGHJ04-01*01
Bvax1	3.22984e-05	3	CARSLPFTVVDYW	GGCTCACAATCTCCAAGGATACCTCCAGAAACCAGGTATTCCTCAAGATCACCAGTGTGGACACTGCAGATACTGCCACATACTACTGTGCTCGAAGCCTCCCCTTTACGGTAGTGGACTACTGG	IGHV08-12*01	IGHD01-01*01	IGHJ04-01*01
Bvax1	3.22984e-05	3	CARREREEAMDYW	GGCTCACAATCTCCAAGGATACCTCCAGAAACCAGGTATTCCTCAAGATCACCAGTGTGGACACTGCAGATACTGCCACATACTACTGTGCTCGAAGAGAGCGGGAGGAGGCTATGGACTACTGG	IGHV08-12*01	unknown	IGHJ04-01*01
Bvax1	3.22984e-05	3	CARHYGSSYWYFDVW	CCATCTCCAGAGACAATGCCAAGAACACCCTGTACCTGCAAATGAGCAGTCTGAAGTCTGAGGACACAGCCATGTATTACTGTGCAAGACACTACGGTAGTAGCTATTGGTACTTCGATGTCTGG	IGHV05	IGHD01-01*01	IGHJ01-01*01
Bvax1	3.22984e-05	3	CARSRVARYFDVW	AGGCCACATTGACTGTAGACAAGTCCTCCAGCACAGCCTACATGGAGCTCCGCAGCCTGACATCTGAGGACACTGCAGTCTATTACTGTGCAAGAAGTCGTGTAGCCCGGTACTTCGATGTCTGG	IGHV01	unknown	IGHJ01-01*01
Bvax1	3.22984e-05	3	CAIGNYLDYW	TCAAGGGCAAGGCCACATTGACTGTAGACAAATCCTCCAGCACAGCCTACATGCAGCTCAGCAGCCTGACATCTGAGGACTCTGCGGTCTATTACTGTGCAATAGGGAATTACCTCGACTACTGG	IGHV01-74	unknown	unknown
Bvax1	3.22984e-05	3	CARAAFIW	AGAAGTTCAAGAGCAAGGCCACACTGACTGTAGACAAATCCTCCAGCACAGCCTACATGCAACTCAGCAGCCTGACATCTGAGGACTCTGCGGTCTATTACTGTGCAAGAGCGGCATTTATCTGG	IGHV01-64*01	unknown	IGHJ01-01*01
Bvax1	3.22984e-05	3	CTYYSNYGWYFDVW	CCATACTGACTGCAGACAAATCCTCCAGCACAGCCTACATGGAGCTCCGCAGCCTGACATCTGAGGACTCTGCCGTCTATTACTGTACATACTATAGTAACTACGGCTGGTACTTCGATGTCTGG	IGHV01-15*01	IGHD02	IGHJ01-01*01
Bvax1	3.22984e-05	3	CARSGIYGNYGDYW	CCACACTGACTGTAGACACATCCTCCAGCACAGCCTACATGCAGCTCAGCAGCCTGACATCTGAGGACTCTGCGGTCTATTACTGTGCAAGATCAGGGATATATGGTAACTACGGAGACTACTGG	IGHV01-55*01	IGHD02	unknown
Bvax1	3.22984e-05	3	CAREYFDYW	CAGTGAAGGGCCGATTCACCATCTCCAGAGACAATGCCAAGAACACCCTGTTCCTGCAAATGACCAGTCTGAGGTCTGAGGACACGGCCATGTATTACTGTGCAAGGGAGTACTTTGACTACTGG	IGHV05-17*01	unknown	IGHJ02-01*01
Bvax1	3.22984e-05	3	CARGVGYWYFDVW	AGGCCACACTGACTGTAGACAAATCCTCCAGCACAGCCTACATGCAACTCAGCAGCCTGACATCTGAGGACTCTGCGGTCTATTACTGTGCAAGAGGGGTTGGTTACTGGTACTTCGATGTCTGG	IGHV01-64*01	unknown	IGHJ01-01*01
Bvax1	3.22984e-05	3	CAREEAYYSPYYAMDYW	CTGTAGACAAATCCTCCAGCACAGCCTACATGCAACTCAGCAGCCTGACATCTGAGGACTCTGCGGTCTATTACTGTGCAAGAGAGGAAGCCTACTATAGTCCCTACTATGCTATGGACTACTGG	IGHV01-64*01	IGHD02	IGHJ04-01*01
Bvax1	3.22984e-05	3	CARSWDWYFDVW	GCAAGGCCACATTGACTGTTGACAAGTCCTCCAGCACAGCCTACATGGAGCTCAACAGCCTGACATCTGAGGACTCTGCAGTCTATTACTGTGCAAGAAGCTGGGACTGGTACTTCGATGTCTGG	IGHV01-19*01	unknown	IGHJ01-01*01
Bvax1	3.22984e-05	3	CARKGFYGSSYVWYFDVW	TGGAAACCTCTGCCAGCACTGCCTATTTGCAGATCAACAACCTCAAAAATGAGGACACGGCTACATATTTCTGTGCAAGAAAGGGCTTCTACGGTAGTAGCTACGTCTGGTACTTCGATGTCTGG	IGHV09	IGHD01-01*01	IGHJ01-01*01
Bvax1	3.22984e-05	3	CARWDDYNYYAMDYW	CATTGACTGTTGACAAGTCCTCCAGCACAGCCTACATGGAGCTCAACAGCCTGACATCTGAGGACTCTGCAGTCTATTACTGTGCAAGATGGGACGATTACAATTACTATGCTATGGACTACTGG	IGHV01-19*01	unknown	IGHJ04-01*01
Bvax1	3.22984e-05	3	CARATVVAPFDYW	AGGCCACATTGACTGTAGACCAATCTTCCAGCACAGCCTACATGCAGCTCAACAGCCTGACATCTGAGGACTCTGCAGTCTATTACTGTGCAAGAGCTACGGTAGTAGCCCCCTTTGACTACTGG	IGHV01-39*01	IGHD01-01*01	IGHJ02-01*01
Bvax1	3.22984e-05	3	CAATVVRAMDYW	GCAAGGCCACACTGACTGTAGACACATCCTCCAGCACAGCCTACATGCAGCTCAGCAGCCTGACATCTGAGGACTCTGCGGTCTATTACTGTGCAGCTACGGTAGTGAGGGCTATGGACTACTGG	IGHV01-55*01	IGHD01-01*01	IGHJ04-01*01
Bvax1	3.22984e-05	3	CASGWDAMDYW	AGGGCAAGGCCACATTGACTGTAGACAAGTCCTCCAGCACAGCCTACATGGAGCTCCGCAGCCTGACATCTGAGGACACTGCAGTCTATTACTGTGCAAGTGGGTGGGATGCTATGGACTACTGG	IGHV01	unknown	IGHJ04-01*01
Bvax1	3.22984e-05	3	CATHGDYW	AGAAGTTCAAGAGCAAGGCCACACTGACTGTAGACAAATCCTCCAGCACAGCCTACATGCAGCTCAGCAGCCTGACATCTGAGGACTCTGCGGTCTATTATTGTGCAACTCACGGGGACTACTGG	IGHV01-53*01	unknown	IGHJ04-01*01
Bvax1	3.22984e-05	3	CAREVRDYGSSHSYFDVW	TAGACCAATCTTCCAGCACAGCCTACATGCAGCTCAACAGCCTGACATCTGAGGACTCTGCAGTCTATTACTGTGCAAGAGAGGTACGGGACTACGGTAGTAGCCACTCGTACTTCGATGTCTGG	IGHV01-39*01	IGHD01-01*01	IGHJ01-01*01
Bvax1	3.22984e-05	3	CARSGGDYW	AGTTCAAGAGCAAGGCCACACTGACTGTAGACAAATCCTCCAGCACAGCCTACATGCAGCTCAGCAGCCTGACATCTGAGGACTCTGCGGTCTATTATTGTGCAAGATCTGGGGGGGACTACTGG	IGHV01-53*01	unknown	IGHJ04-01*01
Bvax1	3.22984e-05	3	CARNSRLRYFDVW	GACTGAGCATCAGCAAGGACAATTCCAAGAGCCAAGTTTTCTTTAAAATGAACAGTCTGCAAGCTGATGACACAGCCATATATTACTGTGCCAGAAATTCCCGACTTCGGTACTTCGATGTCTGG	IGHV02-02*01	unknown	IGHJ01-01*01
Bvax1	3.22984e-05	3	CARGIYDGYHVDYW	TTGCCTTCTCTTTGGAAACCTCTGCCAGCACTGCCTATTTGCAGATCAACAACCTCAAAAATGAGGACACGGCTACATATTTCTGTGCAAGAGGGATCTATGATGGTTACCACGTTGACTACTGG	IGHV09-03*01	IGHD02-03*01	IGHJ02-01*01
Bvax1	3.22984e-05	3	CAREGNSAWFAYW	AGGCCACACTGACGGCAGACACATCCTCCAGCACTGCCTACATGCAGCTCAGCAGCCTAACATCTGAGGACTCTGCGGTCTATTACTGTGCAAGAGAGGGTAACTCGGCCTGGTTTGCTTACTGG	IGHV01-66*01	unknown	IGHJ03-01*01
Bvax1	3.22984e-05	3	CAWGTGYFDVW	AGGGCAAGGCCACACTGACTGCAGACAAATCCTCCAGCACAGCCTACATGCAACTCAGCAGCCTGACATCTGAGGACTCTGCGGTCTACTTCTGTGCATGGGGTACCGGGTACTTCGATGTCTGG	IGHV01-82*01	unknown	IGHJ01-01*01
Bvax1	3.22984e-05	3	CEGSSWYFDVW	AGGGCAAGGCCACATTGACTGTAGACACATCCTCCAGCACAGCCTACATGCAGCTCAGCAGCCTGACATCTGAGGACTCTGCGGTCTATTACTGTGAAGGTAGTTCCTGGTACTTCGATGTCTGG	IGHV01	unknown	IGHJ01-01*01
Bvax1	3.22984e-05	3	CARVGSSWYFDVW	GGTTCATCGTCTCCAGAGACACTTCCCAAAGCATCCTCTACCTTCAGATGAATGCCCTGAGAGCTGAGGACACTGCCATTTATTACTGTGCAAGAGTTGGTAGTAGCTGGTACTTCGATGTCTGG	IGHV07-01*01	IGHD01-01*01	IGHJ01-01*01
Bvax1	3.22984e-05	3	CARTYRYFDVW	AGAGCAAGGCCACACTGACTGTAGACACATCCTCCAGCACAGCCTACATGCAGCTCAGCAGCCTGACATCTGAGGACTCTGCGGTCTATTACTGTGCAAGAACCTATAGGTACTTCGATGTCTGG	IGHV01-55*01	unknown	IGHJ01-01*01
Bvax1	3.22984e-05	3	CTRRAYWYFDVW	GCAAGGCCACACTGACTGCAGACAAATCCTCCAGCACAGCCTACATGGAGCTCCGCAGCCTGACATCTGAGGACTCTGCCGTCTATTACTGTACAAGACGCGCCTACTGGTACTTCGATGTCTGG	IGHV01-23*01	unknown	IGHJ01-01*01
Bvax1	3.22984e-05	3	CARSSYVDYW	TCAAGGGCAAGGCCACATTGACTGTAAACAAGTCCTCCAGCACAGCCTACATGGAGCTCCGCAGCCTGACATCGGAGGATTCTGCAGTCTATTACTGTGCAAGATCTTCCTATGTGGACTACTGG	IGHV01-22*01	unknown	IGHJ04-01*01
Bvax1	3.22984e-05	3	CANDRFAYW	AGTTCAAGGGCAAGGCCACACTGACTGCAGACAAATCCTCCAGCACAGCGTACATGGAGCTCCGCAGCCTGACATCTGAGGACTCTGCGGTCTATTTCTGTGCAAATGATCGGTTTGCTTACTGG	IGHV01-81*01	unknown	IGHJ03-01*01
Bvax1	3.22984e-05	3	CARYPPYHYGSSHWYFDVW	ACAAGTCCTCCAGCACAGCCTACATGGAGCTCCGCAGCCTGACATCTGAGGACACTGCAGTCTATTACTGTGCAAGATACCCCCCGTATCACTACGGTAGTAGCCACTGGTACTTCGATGTCTGG	IGHV01	IGHD01-01*01	IGHJ01-01*01
Bvax1	3.22984e-05	3	CNYGHWYFDVW	AGGGCAAGGCCACATTGACTGTTGACAAGTCCTCCAGCACAGCCTACATGGAGCTCAACAGCCTGACATCTGAGGACTCTGCAGTCTATTACTGTAACTATGGTCACTGGTACTTCGATGTCTGG	IGHV01-19*01	unknown	IGHJ01-01*01
Bvax1	3.22984e-05	3	CARSYYSNYGYFDVW	CATTGACTGTAGACACATCCTCCAGCACAGCCTACATGCAGCTCAGCAGCCTGACATCTGAGGACTCTGCGGTCTATTACTGTGCAAGATCTTACTATAGTAACTACGGGTACTTCGATGTCTGG	IGHV01	IGHD02	IGHJ01-01*01
Bvax1	3.22984e-05	3	CAGGSSYGWFAYW	AGGCCACATTGACTGTAGACAAGTCCTCCAGCACAGCCTACATGGAGCTCCGCAGCCTGACATCTGAGGACTCTGCAGTCTATTACTGTGCGGGCGGTAGTAGCTACGGCTGGTTTGCTTACTGG	IGHV01	IGHD01-01*01	IGHJ03-01*01
Bvax1	3.22984e-05	3	CAREDYDYDRAWFAYW	TCAGCAAAGACAACTCCAAGAGTCAAGTTTTCTTAAAAATGAACAGTCTGCAAACTGATGACACAGCCAGGTACTACTGTGCCAGAGAAGACTATGATTACGACAGGGCCTGGTTTGCTTACTGG	IGHV02-adap06*01	IGHD02	IGHJ03-01*01
Bvax1	3.22984e-05	3	CLRPTMFAYW	TAAAAGGCCGATTCACCATCTCCAGAGACAATGCCAAGAACACCCTGTTTCTGCAAATGAGCAGTCTAAGGTATGAGGACACGGCCATGTATTACTGTTTGAGACCTACTATGTTTGCTTACTGG	IGHV05-01*02	unknown	IGHJ03-01*01
Bvax1	3.22984e-05	3	CARDEGDYW	AGTTCAAGAGCAAGGCCACACTGACTGTAGACAAATCCTCCAGCACAGCCTACATGCAACTCAGCAGCCTGACATCTGAGGACTCTGCGGTCTATTACTGTGCAAGAGATGAAGGGGACTACTGG	IGHV01-64*01	unknown	IGHJ04-01*01
Bvax1	3.22984e-05	3	CARGGGWLLRAMDYW	GCATCAGCAAGGACAATTCCAAGAGCCAAGTTTTCTTTAAAATGAACAGTCTGCAAGCTGATGACACAGCCATATATTACTGTGCCAGAGGGGGGGGATGGTTACTACGGGCTATGGACTACTGG	IGHV02-02*01	IGHD02-03*01	IGHJ04-01*01
Bvax1	3.22984e-05	3	CARVGYGSSRLYYFDYW	CTGTAGACCAATCTTCCAGCACAGCCTACATGCAGCTCAACAGCCTGACATCTGAGGACTCTGCAGTCTATTACTGTGCAAGAGTGGGATACGGTAGTAGCCGCCTGTACTACTTTGACTACTGG	IGHV01-39*01	IGHD01-01*01	IGHJ02-01*01
Bvax1	3.22984e-05	3	CARDYGSSYWYFDVW	CACTGACTGTAGACAAATCCTCCAGCACAGCCTACATGCAGCTCAGCAGCCTGACATCTGAAGACTCTGCGGTCTATTTCTGTGCAAGAGACTACGGTAGTAGCTACTGGTACTTCGATGTCTGG	IGHV01-12*01	IGHD01-01*01	IGHJ01-01*01
Bvax1	3.22984e-05	3	CARGNYAYAMDYW	AGGCCACATTGACTGTAGACCAATCTTCCAGCACAGCCTACATGCAGCTCAACAGCCTGACATCTGAGGACTCTGCAGTCTATTACTGTGCAAGAGGGAACTACGCGTATGCTATGGACTACTGG	IGHV01-39*01	unknown	IGHJ04-01*01
Bvax1	3.22984e-05	3	CARQGGLYAMDYW	AGGCCACATTGACTGTAGACAAGTCCTCCAGCACAGCCTACATGGAGCTCCGCAGCCTGACATCTGAGGACTCTGCAGTCTATTACTGTGCAAGACAGGGGGGACTCTATGCTATGGACTACTGG	IGHV01	unknown	IGHJ04-01*01
Bvax1	3.22984e-05	3	CARYKDGSSHWYFDVW	TGACTGTAGACAAATCCTCCAGCACAGCCTACATGCAGCTCAAGAGCCTGACATCTGAGGACTCTGCAGTCTATTACTGTGCAAGATATAAGGACGGTAGTAGCCACTGGTACTTCGATGTCTGG	IGHV01-42*01	IGHD01-01*01	IGHJ01-01*01
Bvax1	3.22984e-05	3	CARWNWDGAMDYW	AGGCCACATTGACTGTAGACCAATCTTCCAGCACAGCCTACATGCAGCTCAACAGCCTGACATCTGAGGACTCTGCAGTCTATTACTGTGCAAGATGGAACTGGGACGGGGCTATGGACTACTGG	IGHV01-39*01	IGHD04-01	IGHJ04-01*01
Bvax1	3.22984e-05	3	CTRGGVVALHWYFDVW	TGACTGCAGTCACATCCGCCAGCACTGCCTACATGGAGCTCAGCAGCCTGACAAATGAGGACTCTGCGGTCTATTACTGTACAAGAGGAGGGGTAGTAGCTCTCCACTGGTACTTCGATGTCTGG	IGHV01-05*01	IGHD01-01*01	IGHJ01-01*01
Bvax1	3.22984e-05	3	CASNYGYYAMDYW	GACTGAGCATCAGCAAGGACAATTCCAAGAGCCAAGTTTTCTTTAAAATGAACAGTCTGCAAGCTGATGACACAGCCATATATTACTGTGCCAGTAACTACGGTTACTATGCTATGGACTACTGG	IGHV02-02*01	unknown	IGHJ04-01*01
Bvax1	3.22984e-05	3	CARYIHDYGYFDVW	TCTCCATAACTCGAGACACATCCAAGAACCAGTATTACCTGCAGTTGAATTCTGTGACTACTGAGGACACAGCCACATATTACTGTGCAAGATATATCCATGATTACGGGTACTTCGATGTCTGG	IGHV03-08*01	unknown	IGHJ01-01*01
Bvax1	3.22984e-05	3	LRYYAMDYW	AGTTCAAAGGCAAGGCCACACTGACTTCAGACAAATCCTCCAGCACAGCCTACATGGAGCTCAGCAGCCTGACCTCTGAGGACTCTGCGGTCTATTAGCTACGTTACTATGCTATGGACTACTGG	IGHV01-14*01	unknown	IGHJ04-01*01
Bvax1	3.22984e-05	3	CARYTVVATEAMDYW	CCATAACTCGAGACACATCCAAGAACCAGTATTACCTGCAGTTGAATTCTGTGACTACTGAGGACACAGCCACATATTACTGTGCAAGATACACGGTAGTAGCTACGGAGGCTATGGACTACTGG	IGHV03-08*01	IGHD01-01*01	IGHJ04-01*01
Bvax1	3.22984e-05	3	CARWGEYYFDYW	ACAAGGCCACATTGACTGTAGACAAATCCTCCAGCACAGCCTACATGCAGCTCAGCAGCCTGACATCTGAGGACTCTGCGGTCTATTACTGTGCAAGATGGGGGGAGTACTACTTTGACTACTGG	IGHV01	unknown	IGHJ02-01*01
Bvax1	3.22984e-05	3	CARYGNYVFDYW	GCAAGGCCACATTGACTGTAGACAAGTCCTCCAGCACAGCCTACATGGAGCTCCGCAGCCTGACATCTGAGGACACTGCAGTCTATTACTGTGCAAGGTATGGTAACTACGTCTTTGACTACTGG	IGHV01	IGHD02	IGHJ02-01*01
Bvax1	3.22984e-05	3	CAREDYYGSSYRFAYW	TGACTGTAGACAAATCCTCCAGCACAGCCTACATGCAGCTCAAGAGCCTGACATCTGAGGACTCTGCAGTCTATTACTGTGCAAGAGAGGATTACTACGGTAGTAGCTACAGGTTTGCTTACTGG	IGHV01-42*01	IGHD01-01*01	IGHJ03-01*01
Bvax1	3.22984e-05	3	CARIKGDYW	CCCTGAAGAGTCGGCTCACAATCTCCAAGGATACCTCCAAAAACCAGGTATTCCTCAAGATCGCCAATGTGGACACTGCAGATACTGCCACATACTACTGTGCTCGAATTAAGGGTGACTACTGG	IGHV08-08*01	unknown	IGHJ02-01*01
Bvax1	3.22984e-05	3	CARRDYYSNYGDAMDYW	CCAAGGATACCTCCAGAAACCAGGTATTCCTCAAGATCACCAGTGTGGACACTGCAGATACTGCCACATACTACTGTGCTCGAAGGGACTACTATAGTAACTACGGGGATGCTATGGACTACTGG	IGHV08-12*01	IGHD02	IGHJ04-01*01
Bvax1	3.22984e-05	3	CARSWENFDYW	AGAGCAAGGCCACACTGACTGTAGACAAACCCTCCAGCACAGCCTACATGCAGCTCAGCAGCCTGACATCTGAGGACTCTGCGGTCTATTATTGTGCAAGAAGCTGGGAAAACTTTGACTACTGG	IGHV01-72*01	unknown	IGHJ02-01*01
Bvax1	3.22984e-05	3	CARWLLKSWFAYW	GGTTTGCCTTCTCTTTGGAAACCTCTGCCAGCACTGCCTATTTGCAGATCAACAACCTCAAAAATGAGGACACGGCTACATATTTCTGTGCAAGATGGTTACTAAAGAGCTGGTTTGCTTACTGG	IGHV09-03*01	IGHD02-03*01	IGHJ03-01*01
Bvax1	3.22984e-05	3	CARIHYYGTSW	AGGGCAAGGCCACACTGACTGCAGAAAAATCCTCCAGCACTGCCTACATGCAGCTCAGCAGCCTGACATCTGAGGACTCTGCTGTCTATTTCTGTGCAAGAATCCATTACTACGGTACCTCCTGG	IGHV01-76*01	IGHD01-01*01	unknown
Bvax1	3.22984e-05	3	CAREYDYARGYFDVW	CCATCACTCATGACACATCTAAGAACCATTTCTTCCTGAAGTTGAATTCTGTGACTACTGAGGACACAGCCACATATTACTGTGCAAGAGAGTATGATTACGCCAGGGGGTACTTCGATGTCTGG	IGHV03-01*01	IGHD02	IGHJ01-01*01
Bvax1	3.22984e-05	3	CARHYYGSPLYAMDYW	TGACTGTAGACACATCCTCCAGCACAGCCTACATGCAGCTCAGCAGCCTGACATCTGAGGACTCTGCGGTCTATTACTGTGCAAGACATTACTACGGTAGTCCCCTCTATGCTATGGACTACTGG	IGHV01	IGHD01-01*01	IGHJ04-01*01
Bvax1	3.22984e-05	3	CTRRGYPYYYAMDYW	CCATCTCAAGAGATGATTCCAAAAGTAGTGTCTACCTGCAAATGAACAGCTTAAGAGCTGAAGACACTGGCATTTATTACTGTACCAGGCGAGGCTACCCCTATTACTATGCTATGGACTACTGG	IGHV06-06*01	unknown	IGHJ04-01*01
Bvax1	3.22984e-05	3	CARRYFDYW	CCCTGAAGAGTCGGCTCACAATCTCCAAGGATACCTCCAAAAACCAGGTATTCCTCAAGATCGCCAATGTGGACACTGCAGATACTGCCACATACTACTGTGCTCGCCGCTACTTTGACTACTGG	IGHV08-08*01	unknown	IGHJ02-01*01
Bvax1	3.22984e-05	3	CARIEYYGNQRYFDVW	TCTCCAAGGATACCTCCAAAAACCAGGTATTCCTCAAGATCGCCAATGTGGACACTGCAGATACTGCCACATACTACTGTGCTCGAATAGAGTACTATGGTAACCAGAGGTACTTCGATGTCTGG	IGHV08-08*01	IGHD02	IGHJ01-01*01
Bvax1	3.22984e-05	3	CARFPHYYGSSYVSYWYFDVW	CTGCCAGCACTGCCTATTTGCAGATCAACAACCTCAAAAATGAGGACACGGCTACATATTTCTGTGCAAGATTCCCTCATTACTACGGTAGTAGCTACGTCAGCTACTGGTACTTCGATGTCTGG	IGHV09	IGHD01-01*01	IGHJ01-01*01
Bvax1	3.22984e-05	3	CARGGLYDGYFDYW	CCACATTGACTGTTGACAAGTCCTCCAGCACAGCCTACATGGAGCTCAACAGCCTGACATCTGAGGACTCTGCAGTCTATTACTGTGCAAGAGGGGGACTATATGATGGTTACTTTGACTACTGG	IGHV01-19*01	IGHD02-03*01	IGHJ02-01*01
Bvax1	3.22984e-05	3	CARVPRDAWDWYFDVW	TCACTCGTGACACATCTAAGAACCAGTTTTTCCTGAAGTTGAATTCTGTGACTACTGAGGACACAGCCACATATTACTGTGCAAGAGTCCCGCGCGACGCTTGGGACTGGTACTTCGATGTCTGG	IGHV03-06*01	unknown	IGHJ01-01*01
Bvax1	3.22984e-05	3	CARSRDVQYFDVW	AGCTCAGAATCTCCAAGGATACCTCCAACAACCAGGTATTCCTCAAGATCACCACTGTGGACACTGTAGATACTGCCACATACTACTGTGCTCGAAGCCGGGACGTCCAGTACTTCGATGTCTGG	IGHV08-06*01	unknown	IGHJ01-01*01
Bvax1	3.22984e-05	3	CARYYGSSYGYW	GCAAGGCCACATTGACTGTAGACAAGTCCTCCAGCACAGCCTACATGGAGCTCCGCAGCCTGACATCTGAGGACTCTGCAGTCTATTACTGTGCAAGATACTACGGTAGTAGCTACGGCTACTGG	IGHV01	IGHD01-01*01	unknown
Bvax1	3.22984e-05	3	CTGGTAYW	AGTCTGTGAAAGGGAGGTTCACCATCTCAAGAGATGATTCCAAAAGTAGTGTCTACCTGCAAATGAACAACTTAAGGGCTGAAGACACTGGAATTTATTACTGCACAGGAGGGACAGCTTACTGG	IGHV06-03*01	unknown	IGHJ03-01*01
Bvax1	3.22984e-05	3	CARGNGYYSYW	AGGGCCGATTCACCATCTCCAGAGACAATGCCAAGAACAACCTGTACCTGCAAATGAGCCATCTGAAGTCTGAGGACACAGCCATGTATTACTGTGCAAGAGGGAATGGTTACTACAGCTACTGG	IGHV05-04*01	IGHD02-03*01	unknown
Bvax1	3.22984e-05	3	CARSFNWDGYAMDYW	CCTTCTCTTTGGAAACCTCTGCCAGCACTGCCTATTTGCAGATCAACAACCTCAAAAATGAGGACACGGCTACATATTTCTGTGCAAGATCTTTTAACTGGGACGGTTATGCTATGGACTACTGG	IGHV09-03*01	IGHD04-01*01	IGHJ04-01*01
Bvax1	3.22984e-05	3	CARQPDSSRAMDYW	TTGCCTTCTCTTTGGAAACCTCTGCCAGCACTGCCTATTTGCAGATCAACAACCTCAAAAATGAGGACACGGCTACATATTTCTGTGCAAGACAGCCTGACTCCTCGAGGGCTATGGACTACTGG	IGHV09-03*01	unknown	IGHJ04-01*01
Bvax1	3.22984e-05	3	CVSWDAMDYW	TGAAAGACAGATTCACCATCTCCAGAGATGATTCAGAAAGCATGCTCTATCTGCAAATGAACAACTTGAAAACTGAGGACACAGCCATGTATTACTGTGTGAGCTGGGATGCTATGGACTACTGG	IGHV10-01*01	unknown	IGHJ04-01*01
Bvax1	3.22984e-05	3	CTGGTGRFDYW	AAGGGAGGTTCACCATCTCAAGAGATGATTCCAAAAGTAGTGTCTACCTGCAAATGAACAACTTAAGGGCTGAAGACACTGGAATTTATTACTGCACAGGGGGGACTGGGCGTTTTGACTACTGG	IGHV06-03*01	unknown	IGHJ02-01*01
Bvax1	3.22984e-05	3	CVRHYYYGSSYWYFDVW	CTTTGGAGACCTCTGCCAGCACTGCCTATTTGCAGATCAACAACCTCAAAAATGAGGACACGGCTACATATTTCTGTGTAAGACATTATTACTACGGTAGTAGCTACTGGTACTTCGATGTCTGG	IGHV09-01*01	IGHD01-01*01	IGHJ01-01*01
Bvax1	3.22984e-05	3	CARGWENWYFDVW	GAACGTACATAACGCGTGACACATCTAAGAACCAGTTCTCACTGAAGTTGAGTTCTGTGACTACTGAGGACACAGCCACTTACTACTGTGCGAGAGGCTGGGAAAACTGGTACTTCGATGTCTGG	IGHV03-03	unknown	IGHJ01-01*01
Bvax1	3.22984e-05	3	CARPRHWGGAMDYW	TCATCATCTCCAGAGACAACGCCAAAAATACGCTGTACCTGCAAATGAGCAAAGTGAGATCTGAGGACACAGCCCTTTATTACTGTGCAAGACCGCGGCACTGGGGAGGTGCTATGGACTACTGG	IGHV04	unknown	IGHJ04-01*01
Bvax1	3.22984e-05	3	CARREGSSHFDYW	GGCTCACAATCTCCAAGGATACCTCCAGAAACCAGGTATTCCTCAAGATCACCAGTGTGGACACTGCAGATACTGCCACATACTACTGTGCTCGAAGAGAGGGGAGTAGCCACTTTGACTACTGG	IGHV08-12*01	unknown	IGHJ02-01*01
Bvax1	3.22984e-05	3	CARYYYGAMDYW	GCAAGGCCACATTGACTGTAGACAAGTCCTCCAGCACAGCCTACATGGAGCTCCGCAGCCTGACATCTGAGGACACTGCAGTCTATTACTGTGCAAGATACTACTATGGTGCTATGGACTACTGG	IGHV01	IGHD02	IGHJ04-01*01
Bvax1	3.22984e-05	3	CARGAPSMDYW	AGAGCAAGGCCACACTGACTGTAGACAAACCCTCCAGCACAGCCTACATGCAGCTCAGCAGCCTGACATCTGAGGACTCTGCGGTCTATTATTGTGCAAGAGGGGCACCCTCTATGGACTACTGG	IGHV01-72*01	unknown	IGHJ04-01*01
Bvax1	3.22984e-05	3	CARSGSSGYVLYFDYW	TGACTGTAGACAAATCCTCCAGCACAGCCTACATGCAGCTCAAGAGCCTGACATCTGAGGACTCTGCAGTCTATTACTGTGCAAGATCCGGGAGCTCAGGCTACGTCCTCTACTTTGACTACTGG	IGHV01-42*01	IGHD03-02*02	IGHJ02-01*01
Bvax1	3.22984e-05	3	CAREDGSYYAMDYW	CCACACTGACGGCAGACACATCCTCCAGCACTGCCTACATGCAGCTCAGCAGCCTAACATCTGAGGACTCTGCGGTCTATTACTGTGCAAGAGAGGATGGTTCTTACTATGCTATGGACTACTGG	IGHV01-66*01	unknown	IGHJ04-01*01
Bvax1	3.22984e-05	3	CARRALDWYFDVW	GGCTCACAATCTCCAAGGATACCTCCAGAAACCAGGTATTCCTCAAGATCACCAGTGTGGACACTGCAGATACTGCCACATACTACTGTGCTCGAAGAGCTCTCGACTGGTACTTCGATGTCTGG	IGHV08-12*01	unknown	IGHJ01-01*01
Bvax1	3.22984e-05	3	CARSHYYGNHYYAMDYW	CCAAGGATACCTCCAAAAACCAGGTATTCCTCAAGATCGCCAATGTGGACACTGCAGATACTGCCACATACTACTGTGCTCGAAGCCACTACTATGGTAACCATTACTATGCTATGGACTACTGG	IGHV08-08*01	IGHD02	IGHJ04-01*01
Bvax1	3.22984e-05	3	CARSGKSYWYFDVW	CCACATTGACTGTAGACCAATCTTCCAGCACAGCCTACATGCAGCTCAACAGCCTGACATCTGAGGACTCTGCAGTCTATTACTGTGCAAGATCGGGGAAAAGCTACTGGTACTTCGATGTCTGG	IGHV01-39*01	unknown	IGHJ01-01*01
Bvax1	3.22984e-05	3	CASYSNYDWFAYW	GACTGAGCATCAGCAAAGACAACTCCAAGAGTCAAGTTTTCTTAAAAATGAACAGTCTGCAAACTGATGACACAGCCAGGTACTACTGTGCCAGTTATAGTAACTACGACTGGTTTGCTTACTGG	IGHV02-adap06*01	IGHD02	IGHJ03-01*01
Bvax1	3.22984e-05	3	CARADYGSSYW	AGGGCAAGGCCACACTGACTGTAGACAAATCCTCCAGCACAGCCTACATGCAGCTCAGCAGCCTGACATCTGAAGACTCTGCGGTCTATTTCTGTGCAAGAGCGGACTACGGTAGTAGCTACTGG	IGHV01-12*01	IGHD01-01*01	unknown
Bvax1	3.22984e-05	3	CARWELGHYFDYW	GGTTTGCCTTCTCTTTGGAAACCTCTGCCAGCACTGCCTATTTGCAGATCAACAACCTCAAAAATGAGGACACGGCTACATATTTCTGTGCAAGATGGGAACTGGGGCACTACTTTGACTACTGG	IGHV09-03*01	unknown	IGHJ02-01*01
Bvax1	3.22984e-05	3	CARYDGYYNWYFDVW	CATTGACTGTAGACAAGTCCTCCAGCACAGCCTACATGGAGCTCCGCAGCCTGACATCTGAGGACACTGCAGTCTATTACTGTGCAAGATATGATGGTTACTACAACTGGTACTTCGATGTCTGG	IGHV01	IGHD02-03*01	IGHJ01-01*01
Bvax1	3.22984e-05	3	CARGELGAMDYW	CCAAGGCCACATTGACTGTAGACAAATCCTCCAGCACAGCCTACATGCAGCTCAAGAGCCTGACATCTGAGGACTCTGCAGTCTATTACTGTGCAAGAGGGGAACTGGGGGCTATGGACTACTGG	IGHV01-42*01	unknown	IGHJ04-01*01
Bvax1	3.22984e-05	3	CARSPDWSYYAMDYW	CATTGACTGTAGACCAATCTTCCAGCACAGCCTACATGCAGCTCAACAGCCTGACATCTGAGGACTCTGCAGTCTATTACTGTGCAAGATCCCCCGACTGGTCGTACTATGCTATGGACTACTGG	IGHV01-39*01	unknown	IGHJ04-01*01
Bvax1	3.22984e-05	3	CARHELDYW	CTCTCAAATCCAGACTGAGCATCAGCAAGGACAACTCCAAGAGCCAAGTTTTCTTAAAAATGAACAGTCTCCAAACTGATGACACAGCCATGTACTACTGTGCCAGACATGAGTTGGACTACTGG	IGHV02	unknown	unknown
Bvax1	3.22984e-05	3	CSRWAGDYAMDYW	GATTCGCCATTTCAAGAGATGATTCAAAAAGCAGTGTCTACCTAGAGATGAACAGATTAAGAGAGGAAGACACTGCCACTTATTTTTGTAGTAGATGGGCGGGAGACTATGCTATGGACTACTGG	IGHV13-02*01	unknown	IGHJ04-01*01
Bvax1	3.22984e-05	3	CASEGGTRDYW	AGGGCAAGGCCACATTGACTGTAGACACATCCTCCAGCACAGCCTACATGCAGCTCAGCAGCCTGACATCTGAGGACTCTGCGGTCTATTACTGTGCAAGTGAGGGTGGGACGAGGGACTACTGG	IGHV01	unknown	IGHJ04-01*01
Bvax1	3.22984e-05	3	CAKSKVDVW	ACTTCAAGGGACGGTTTGCCTTCTCTTTGGAAACCTCTGCCAGCACTGCCTATTTGCAGATCAACAACCTCAAAAATGAGGACACGGCTACATATTTCTGTGCAAAATCTAAGGTGGATGTCTGG	IGHV09-03*01	unknown	IGHJ01-01*01
Bvax1	3.22984e-05	3	CARSLFAKDYAMDYW	CATTGACTGTTGACAAGTCCTCCAGCACAGCCTACATGGAGCTCAACAGCCTGACATCTGAGGACTCTGCAGTCTATTACTGTGCAAGATCCCTTTTTGCAAAAGACTATGCTATGGACTACTGG	IGHV01-19*01	unknown	IGHJ04-01*01
Bvax1	3.22984e-05	3	CARLTSDYAMDYW	AGGCCACATTGACTGTAGACAAATCCTCCAGCACAGCCTACATGCAGCTCAGCAGCCTGACATCTGAGGACTCTGCGGTCTATTACTGTGCAAGGTTAACTTCCGACTATGCTATGGACTACTGG	IGHV01	unknown	IGHJ04-01*01
Bvax1	3.22984e-05	3	CARGYPPDSSGYGSAMDYW	ACAAATCCTCCAGCACAGCCTACATGTTGCTCAGCAGCCTGACCTCTGAGGACTCTGCGGTCTATTTCTGTGCAAGAGGCTACCCCCCTGACAGCTCAGGCTACGGGAGTGCTATGGACTACTGG	IGHV01-75*01	IGHD03-02*02	IGHJ04-01*01
Bvax1	3.22984e-05	3	CVRDDFAYYAMDYW	TCACCATCTCCAGAGATGATTCACAAAGCATGCTCTATCTGCAAATGAACAACCTGAAAACTGAGGACACAGCCATGTATTACTGTGTGAGAGATGACTTTGCTTACTATGCTATGGACTACTGG	IGHV10-03*01	unknown	IGHJ04-01*01
Bvax1	3.22984e-05	3	YGSRFAYW	AGTCTGTGAAAGGCAGATTCGCCATTTCAAGAGATGATTCAAAAAGCAGTGTCTACCTAGAGATGAACAGATTAAGAGAGGAAGACACTGCCACTTAAGACTACGGTAGCCGGTTTGCTTACTGG	IGHV13-02*01	IGHD01-01*01	IGHJ03-01*01
Bvax1	3.22984e-05	3	CARCGSYGDYAMDYW	CCTTCTCTTTGGAAACCTCTGCCAGCACTGCCTATTTGCAGATCAACAACCTCAAAAATGAGGACACGGCTACATATTTCTGTGCAAGATGTGGTTCTTACGGGGACTATGCTATGGACTACTGG	IGHV09-03*01	unknown	IGHJ04-01*01
Bvax1	3.22984e-05	3	CTSYVDYW	AGTCTGTGAAAGGGAGGTTCACCATCTCAAGAGATGATTCCAAAAGTAGTGTCTACCTGCAAATGAACAACTTAAGGGCTGAAGACACTGGAATTTATTACTGCACAAGTTACGTCGACTACTGG	IGHV06-03*01	unknown	unknown
Bvax1	3.22984e-05	3	CTRGLLHGYFDVW	GGTTCACCATCTCAAGAGATGATTCCAAAAGTAGTGTCTACCTGCAAATGAACAGCTTAAGAGCTGAAGACACTGGCATTTATTACTGTACGAGGGGATTACTCCACGGGTACTTCGATGTCTGG	IGHV06-06*01	unknown	IGHJ01-01*01
Bvax1	3.22984e-05	3	CARDSNYGMGAMDYW	CCATAACTCGAGACACATCCAAGAACCAGTATTACCTGCAGTTGAATTCTGTGACTACTGAGGACACAGCCACATATTACTGTGCAAGGGATAGTAACTACGGGATGGGCGCTATGGACTACTGG	IGHV03-08*01	IGHD02	IGHJ04-01*01
Bvax1	3.22984e-05	3	CATGGYW	ATCAGAAGTTCAAGGGCAAGGCCACATTGACTGTAGACCAATCTTCCAGCACAGCCTACATGCAGCTCAACAGCCTGACATCTGAGGACTCTGCAGTCTATTACTGTGCAACTGGGGGCTACTGG	IGHV01-39*01	unknown	IGHJ04-01*01
Bvax1	3.22984e-05	3	CARGGTVVAIDYW	GAATCTCCATCACTCGTGACACATCTAAGAACCAGTTTTTCCTGAAGTTGAATTCTGTGACTACTGAGGACACAGCCACATATTACTGTGCAAGAGGAGGAACGGTAGTAGCTATTGACTACTGG	IGHV03-06*01	IGHD01-01*01	IGHJ04-01*01
Bvax1	3.22984e-05	3	CTRNRWLLLLYWYFDVW	CCAGAGACAATGCCAGGAACACCCTGTACCTGCAAATGAGCAGTCTGAAGTCTGAGGACACAGCCATGTATTACTGTACAAGAAACCGATGGTTACTCCTCCTCTACTGGTACTTCGATGTCTGG	IGHV05-09-1*01	IGHD02-03*01	IGHJ01-01*01
Bvax1	3.22984e-05	3	CAQYGSSYWYFDVW	TCACAATCTCCAAGGATACCTCCAACAACCAGGTATTCCTCAAGATCACCAGTGTGGACACTGCAGATACTGCCACATACTACTGTGCTCAATACGGTAGTAGCTACTGGTACTTCGATGTCTGG	IGHV08-05*01	IGHD01-01*01	IGHJ01-01*01
Bvax1	3.22984e-05	3	CARGYGSSPYYYAMDYW	CTGTAGACAAATCCTCCAGCACAGCCTACATGCAGCTCAAGAGCCTGACATCTGAGGACTCTGCAGTCTATTACTGTGCAAGAGGGTACGGTAGTAGCCCCTATTACTATGCTATGGACTACTGG	IGHV01-42*01	IGHD01-01*01	IGHJ04-01*01
Bvax1	3.22984e-05	3	CTRSWLRDYAMDYW	TCACCATCTCAAGAGATGATTCCAAAAGTAGTGTCTACCTGCAAATGAACAGCTTAAGAGCTGAAGACACTGGCATTTATTACTGTACCAGGTCCTGGTTACGGGACTATGCTATGGACTACTGG	IGHV06-06*01	IGHD02	IGHJ04-01*01
Bvax1	3.22984e-05	3	CARIYYYGSSDYW	AGTCCACATTGACTGTAGACAAATCCTCCAGCACAGCCTACATGCAGCTCAGCAGCCTGACATCTGAGGACTCTGCGGTCTATTACTGTGCAAGAATTTATTACTACGGTAGTAGTGACTACTGG	IGHV01-69*01	IGHD01-01*01	IGHJ02-01*01
Bvax1	3.22984e-05	3	CVRHEGNYFLDYW	GATTCACCATCTCCAGAGATGATTCAGAAAGCATGCTCTATCTGCAAATGAACAACTTGAAAACTGAGGACACAGCCATGTATTACTGTGTGAGACATGAGGGTAACTACTTTTTGGACTACTGG	IGHV10-01*01	IGHD02	IGHJ04-01*01
Bvax1	3.22984e-05	3	CARTPYYGSWYFDVW	CATTGACTGTAGACAAGTCCTCCAGCACAGCCTACATGGAGCTCCGCAGCCTGACATCTGAGGACACTGCAGTCTATTACTGTGCAAGAACCCCTTACTACGGTAGTTGGTACTTCGATGTCTGG	IGHV01	IGHD01-01*01	IGHJ01-01*01
Bvax1	3.22984e-05	3	CARESYYYDYW	AGGGCAAGGCCACATTGACTGCAGACAAATCCTCCAGCACAGCCTACATGCAGCTCAACAGCCTGACATCTGAGGACTCTGCAGTCTATTTCTGTGCAAGAGAGAGTTACTACTATGACTACTGG	IGHV01-78*01	unknown	IGHJ02-01*01
Bvax1	3.22984e-05	3	CARTPTGDYW	TCAAGGGCAAGGCCACATTGACTGCAGACAAATCCTCCAGCACAGCCTACATGCAGCTCAACAGCCTGACATCTGAGGACTCTGCAGTCTATTTCTGTGCAAGAACCCCTACGGGGGACTACTGG	IGHV01-78*01	unknown	IGHJ04-01*01
Bvax1	3.22984e-05	3	CARRGTWYDHDWYFDVW	CTGTAGACACATCCTCCAGCACAGCCTACATGCAGCTCAGCAGCCTGACATCTGAGGACTCTGCGGTCTATTACTGTGCAAGAAGGGGAACTTGGTATGACCACGACTGGTACTTCGATGTCTGG	IGHV01	unknown	IGHJ01-01*01
Bvax1	3.22984e-05	3	CARSYYGSSNWYFDVW	TGACTGTAGACAAATCCTCCAGCACAGCCTACATGCAGCTCAGCAGCCTGACATCTGAAGACTCTGCGGTCTATTTCTGTGCAAGATCCTACTACGGTAGTAGCAACTGGTACTTCGATGTCTGG	IGHV01-12*01	IGHD01-01*01	IGHJ01-01*01
Bvax1	3.22984e-05	3	CARFYYYGSRGYFDVW	TGACTGTAGACCAATCTTCCAGCACAGCCTACATGCAGCTCAACAGCCTGACATCTGAGGACTCTGCAGTCTATTACTGTGCAAGATTTTATTACTACGGTAGTAGGGGGTACTTCGATGTCTGG	IGHV01-39*01	IGHD01-01*01	IGHJ01-01*01
Bvax1	3.22984e-05	3	CARSRTGSWFAYW	AGGCCACACTGACTGCAGACAAATCCTCCAGCACAGCCTACATGCAACTCAGCAGCCTGACCTCTGAGGACTCTGCGGTCTATTTCTGTGCAAGATCCCGAACTGGTAGTTGGTTTGCTTACTGG	IGHV01-80*01	unknown	IGHJ03-01*01
Bvax1	3.22984e-05	3	CARTDTGTWFAYW	AAGCCACATTGGATGCAGACACACTGTCCAACACAGCCTACTTGGAGCTCAACAGTCTGACATCCGAGGACTCTGCTATCTACTACTGTGCAAGGACGGACACTGGGACCTGGTTTGCTTACTGG	IGHV15-02*01	unknown	IGHJ03-01*01
Bvax1	3.22984e-05	3	CARILWYFDYW	AGAGTCGGCTCACAATCTCCAAGGATACCTCCAAAAACCAGGTATTCCTCAAGATCGCCAATGTGGACACTGCAGATACTGCCACATACTACTGTGCTCGAATCCTCTGGTACTTTGACTACTGG	IGHV08-08*01	unknown	IGHJ02-01*01
Bvax1	3.22984e-05	3	CVRDGGTKAMDYW	GATTCACCATCTCCAGAGATGATTCACAAAGCATGCTCTATCTGCAAATGAACAACCTGAAAACTGAGGACACAGCCATGTATTACTGTGTGAGAGACGGTGGGACGAAAGCTATGGACTACTGG	IGHV10-03*01	unknown	IGHJ04-01*01
Bvax1	3.22984e-05	3	CARGGLEAMDYW	CCAAGGCCACATTGACTGTAGACAAATCCTCCAGCACAGCCTACATGCAGCTCAAGAGCCTGACATCTGAGGACTCTGCAGTCTATTACTGTGCAAGAGGGGGATTAGAGGCTATGGACTACTGG	IGHV01-42*01	unknown	IGHJ04-01*01
Bvax1	3.22984e-05	3	CARRGDAMDYW	TATCCAGACTGAGCATCAGCAAGGATAACTCCAAGAGCCAAGTTTTCTTAAAACTGAACAGTCTGCAAACTGATGACACAGCCACGTACTACTGTGCCAGGAGAGGGGATGCTATGGACTACTGG	IGHV02-03*01	unknown	IGHJ04-01*01
Bvax1	3.22984e-05	3	CTRKGGYYWYFDVW	CCAAACTGACTGCAGTCACATCCGCCAGCACTGCCTACATGGAGCTCAGCAGCCTGACAAATGAGGACTCTGCGGTCTATTACTGTACAAGAAAGGGTGGTTACTACTGGTACTTCGATGTCTGG	IGHV01-05*01	unknown	IGHJ01-01*01
Bvax1	3.22984e-05	3	CARMDYGSSYPRYFDVW	CCAAGGATACCTCCAAAAACCAGGTATTCCTCAAGATCGCCAATGTGGACACTGCAGATACTGCCACATACTACTGTGCTCGAATGGACTACGGTAGTAGCTATCCTAGGTACTTCGATGTCTGG	IGHV08-08*01	IGHD01-01*01	IGHJ01-01*01
Bvax1	3.22984e-05	3	CQGGPFNWDGDYW	GAATCTCCATCACTCGTGACACATCTAAGAACCAGTTTTTCCTGAAGTTGAATTCTGTGACTACTGAGGACACAGCCACATATTACTGTCAGGGGGGTCCATTTAACTGGGATGGGGACTACTGG	IGHV03-06*01	IGHD04-01*01	IGHJ04-01*01
Bvax1	3.22984e-05	3	CARIGDYDEDAMDYW	CAATCTCCAAGGATACCTCCAAAAACCAGGTATTCCTCAAGATCGCCAATGTGGACACTGCAGATACTGCCACATACTACTGTGCTCGAATTGGTGATTACGACGAGGATGCTATGGACTACTGG	IGHV08-08*01	IGHD02	IGHJ04-01*01
Bvax1	3.22984e-05	3	CARSPYYYGSSYWYFDVW	TAGACCAATCTTCCAGCACAGCCTACATGCAGCTCAACAGCCTGACATCTGAGGACTCTGCAGTCTATTACTGTGCAAGATCCCCTTATTACTACGGTAGTAGCTACTGGTACTTCGATGTCTGG	IGHV01-39*01	IGHD01-01*01	IGHJ01-01*01
Bvax1	3.22984e-05	3	CARYDYDRYFDVW	AGGCAACACTGACTGCAGACAAATCCTCCAGCACTGCCTACATGCAGCTCAGCAGCCTGACATCTGAGGACTCTGCGGTCTATTTCTGTGCAAGATATGATTACGACAGGTACTTCGATGTCTGG	IGHV01-54*01	IGHD02	IGHJ01-01*01
Bvax1	3.22984e-05	3	CASPHGYSTWFAYW	CCACTATAACTGCAGACACATCCTCCAACACAGCCTACCTGCAGCTCAGCAGCCTGACATCTGAGGACACTGCCATCTATTACTGTGCTAGCCCTCATGGTTACTCAACCTGGTTTGCTTACTGG	IGHV14-03*01	IGHD02-03*01	IGHJ03-01*01
Bvax1	3.22984e-05	3	CASLLRFLMDYW	CCAGACTGAGCATCAGCAAGGATAACTCCAAGAGCCAAGTTTTCTTAAAACTGAACAGTCTGCAAACTGATGACACAGCCACGTACTACTGTGCCTCATTACTACGGTTCCTTATGGACTACTGG	IGHV02-03*01	IGHD01-02*01	IGHJ04-01*01
Bvax1	3.22984e-05	3	CARMGVYYGSSYWYFDVW	AGGATACCTCCAAAAACCAGGTATTCCTCAAGATCGCCAATGTGGACACTGCAGATACTGCCACATACTACTGTGCTCGAATGGGGGTTTACTACGGTAGTAGCTACTGGTACTTCGATGTCTGG	IGHV08-08*01	IGHD01-01*01	IGHJ01-01*01
Bvax1	3.22984e-05	3	CARDTTVVARYFDVW	CACTGACTGTAGACAAACCCTCCAGCACAGCCTACATGCAGCTCAGCAGCCTGACATCTGAGGACTCTGCGGTCTATTATTGTGCAAGGGATACTACGGTAGTAGCTCGATACTTCGATGTCTGG	IGHV01-72*01	IGHD01-01*01	IGHJ01-01*01
Bvax1	3.22984e-05	3	CARDNGSSYWYFDVW	CCATCTCCAGAGACAATGCCAAGAACAACCTGTACCTGCAAATGAGCCATCTGAAGTCTGAGGACACAGCCATGTATTACTGTGCAAGAGATAACGGTAGTAGCTACTGGTACTTCGATGTCTGG	IGHV05-04*01	IGHD01-01*01	IGHJ01-01*01
Bvax1	3.22984e-05	3	CAGSYYYGSSLYAMDYW	CTGTAGACAAATCCTCCAGCACAGCCTACATGCAGCTCAGCAGCCTGACATCTGAGGACTCTGCGGTCTATTACTGTGCCGGATCCTATTACTACGGTAGTAGCCTCTATGCTATGGACTACTGG	IGHV01	IGHD01-01*01	IGHJ04-01*01
Bvax1	3.22984e-05	3	CAGMVRYYFDYW	GCAAGGCCACTATAACTGCAGACACATCCTCCAACACAGCCTACCTGCAGCTCAGCAGCCTGACATCTGAGGACACTGCCATCTATTACTGTGCTGGTATGGTAAGGTACTACTTTGACTACTGG	IGHV14-03*01	IGHD02	IGHJ02-01*01
Bvax1	3.22984e-05	3	CARYNWDGYFDVW	GAATCTCCATAACTCGAGACACATCCAAGAACCAGTATTACCTGCAGTTGAATTCTGTGACTACTGAGGACACAGCCACATATTACTGTGCAAGATATAACTGGGACGGGTACTTCGATGTCTGG	IGHV03-08*01	IGHD04-01*01	IGHJ01-01*01
Bvax1	3.22984e-05	3	CARWGLLHAMDYW	AGGCCACATTGACTGTAGACAAGTCCTCCAGCACAGCCTACATGGAGCTCCGCAGCCTGACATCTGAGGACTCTGCAGTCTATTACTGTGCAAGATGGGGGTTACTACATGCTATGGACTACTGG	IGHV01	IGHD02-03*01	IGHJ04-01*01
Bvax1	3.22984e-05	3	CARHRYDYAMDYW	GACTGAGCATCAGCAAGGACAACTCCAAGAGCCAAGTTTTCTTAAAAATGAACAGTCTCCAAACTGATGACACAGCCATGTACTACTGTGCCAGACATAGGTATGATTACGCTATGGACTACTGG	IGHV02	unknown	IGHJ04-01*01
Bvax1	3.22984e-05	3	CARFITTDYYAMDYW	CAATCTCCAAGGATACCTCCAGAAACCAGGTATTCCTCAAGATCACCAGTGTGGACACTGCAGATACTGCCACATACTACTGTGCTCGCTTTATTACTACGGATTACTATGCTATGGACTACTGG	IGHV08-12*01	IGHD01-01*01	IGHJ04-01*01
Bvax1	3.22984e-05	3	CARGGGSSYDWYFDVW	TAACTCGAGACACATCCAAGAACCAGTATTACCTGCAGTTGAATTCTGTGACTACTGAGGACACAGCCACATATTACTGTGCAAGAGGGGGCGGTAGTAGCTACGACTGGTACTTCGATGTCTGG	IGHV03-08*01	IGHD01-01*01	IGHJ01-01*01
Bvax1	3.22984e-05	3	CARDYGNYRDYW	GCCGATTCACCATCTCCAGAGACAATGCCAAGAACACCCTGTTCCTGCAAATGACCAGTCTGAGGTCTGAGGACACGGCCATGTATTACTGTGCAAGGGACTATGGTAACTACCGGGACTACTGG	IGHV05-17*01	IGHD02	IGHJ04-01*01
Bvax1	3.22984e-05	3	CARSGLTWYFDVW	AGGCCACACTGACTGCAGAAAAATCCTCCAGCACTGCCTACATGCAGCTCAGCAGCCTGACATCTGAGGACTCTGCTGTCTATTTCTGTGCAAGATCCGGATTAACCTGGTACTTCGATGTCTGG	IGHV01-76*01	unknown	IGHJ01-01*01
Bvax1	3.22984e-05	3	CARRTAQATGYAMDYW	TCTCTAGAGAGAATGCCAAGAACACCCTGTACCTGGAAATGAGCAGTCTGAGGTCTGAGGACACGGCCATGTATTACTGTGCAAGACGTACAGCTCAGGCTACGGGGTATGCTATGGACTACTGG	IGHV05-15*01	IGHD03-02*02	IGHJ04-01*01
Bvax1	3.22984e-05	3	CARDYGSSYWFAYW	CCACACTGACTGCAGAAAAATCCTCCAGCACTGCCTACATGCAGCTCAGCAGCCTGACATCTGAGGACTCTGCTGTCTATTTCTGTGCAAGAGACTACGGTAGTAGCTACTGGTTTGCTTACTGG	IGHV01-76*01	IGHD01-01*01	IGHJ03-01*01
Bvax1	3.22984e-05	3	LGRSYW	ACAATGAGATGTACAAGGACAAGGCCGCATTGACTGTAGACACATCCTCCAGCACAGCCTACATGCAGCTCAGCAGCCTGACATCTGAAGACACTGCTGTCTATTTGCTGGGACGGAGCTACTGG	IGHV01-70*01	unknown	unknown
Bvax1	3.22984e-05	3	CARAEGFYYGNSRLAYW	CCAGAGACAATGCCAAGAACAACCTGTACCTGCAAATGAGCCATCTGAAGTCTGAGGACACAGCCATGTATTACTGTGCAAGAGCGGAAGGGTTCTACTATGGTAACTCCCGTTTGGCTTACTGG	IGHV05-04*01	IGHD02	IGHJ03-01*01
Bvax1	3.22984e-05	3	CARRDSPDYW	TCAAGGGCAAGGCCACATTGACTGTAGACAAGTCCTCCAGCACAGCCTACATGGAGCTCCGCAGCCTGACATCTGAGGACTCTGCAGTCTATTACTGTGCAAGAAGGGATAGCCCTGACTACTGG	IGHV01	unknown	IGHJ02-01*01
Bvax1	3.22984e-05	3	CARHYGKDYW	TCAAGGGCAAGGCCACACTGACTGCAGACAAATCCTCCAGCACAGCGTACATGGAGCTCCGCAGCCTGACATCTGAGGACTCTGCGGTCTATTTCTGTGCAAGACACTACGGGAAAGACTACTGG	IGHV01-81*01	unknown	unknown
Bvax1	3.22984e-05	3	CARTTTVVFYWYFDVW	TGACTGTAGACAAATCCTCCAGCACAGCCTACATGCAACTCAGCAGCCTGACATCTGAGGACTCTGCGGTCTATTACTGTGCAAGAACTACTACGGTAGTCTTCTACTGGTACTTCGATGTCTGG	IGHV01-64*01	IGHD01-01*01	IGHJ01-01*01
Bvax1	3.22984e-05	3	CTHSNYGAMDYW	GCAAGGCCATACTGACTGCAGACAAATCCTCCAGCACAGCCTACATGGAGCTCCGCAGCCTGACATCTGAGGACTCTGCCGTCTATTACTGTACCCATAGTAACTACGGGGCTATGGACTACTGG	IGHV01-15*01	IGHD02	IGHJ04-01*01
Bvax1	3.22984e-05	3	CAKFPYGSSRYYAMDYW	CTGTAGACAAATCCTCCAGCACAGCCTACATGCAACTCAGCAGCCTGACATCTGAGGACTCTGCGGTCTATTACTGTGCAAAGTTCCCTTACGGTAGTAGCCGTTACTATGCTATGGACTACTGG	IGHV01-64*01	IGHD01-01*01	IGHJ04-01*01
Bvax1	3.22984e-05	3	CTRFYYYGRKALDYW	AACTGACTGCAGTCACATCCGCCAGCACTGCCTACATGGAGCTCAGCAGCCTGACAAATGAGGACTCTGCGGTCTATTACTGTACAAGATTTTATTACTACGGCAGGAAGGCCTTGGACTACTGG	IGHV01-05*01	IGHD01-01*01	IGHJ02-01*01
Bvax1	3.22984e-05	3	CARNGMDYW	CTTTCATATCCAGACTGAGCATCAGCAAGGACAATTCCAAGAGCCAAGTTTTCTTTAAAATGAACAGTCTGCAAGCTGATGACACAGCCATATATTACTGTGCCAGAAATGGTATGGACTACTGG	IGHV02-02*01	unknown	IGHJ04-01*01
Bvax1	3.22984e-05	3	CAKEGGYDEYYFDYW	GCATCAGCAAGGATAACTCCAAGAGCCAAGTTTTCTTAAAACTGAACAGTCTGCAAACTGATGACACAGCCACGTACTACTGTGCCAAAGAGGGTGGTTACGACGAGTACTACTTTGACTACTGG	IGHV02-03*01	IGHD02	IGHJ02-01*01
Bvax1	3.22984e-05	3	CASLHYYGSSYFDYW	CCTTCTCTTTGGAAACCTCTGCCAGCACTGCCTATTTGCAGATCAACAACCTCAAAAATGAGGACACGGCTACATATTTCTGTGCAAGTCTTCATTACTACGGTAGTAGCTACTTTGACTACTGG	IGHV09-03*01	IGHD01-01*01	IGHJ02-01*01
Bvax1	3.22984e-05	3	CAHTVSYAMDYW	CCAGACTGAGCATCAGCAAGGATAACTCCAAGAGCCAAGTTTTCTTAAAACTGAACAGTCTGCAAACTGATGACACAGCCACGTACTACTGTGCCCATACGGTATCCTATGCTATGGACTACTGG	IGHV02-03*01	unknown	IGHJ04-01*01
Bvax1	3.22984e-05	3	CARGGITTVVPFDYW	CATTGACTGTAGACCAATCTTCCAGCACAGCCTACATGCAGCTCAACAGCCTGACATCTGAGGACTCTGCAGTCTATTACTGTGCAAGAGGAGGCATTACTACGGTAGTCCCCTTTGACTACTGG	IGHV01-39*01	IGHD01-01*01	IGHJ02-01*01
Bvax1	3.22984e-05	3	CARHNYYGSSYGGAMDYW	GAGACAATGCCAAGAACACCCTGTACCTGCAAATGAGCAGTCTGAAGTCTGAGGACACAGCCATGTATTACTGTGCAAGACATAATTACTACGGTAGTAGCTACGGAGGGGCTATGGACTACTGG	IGHV05	IGHD01-01*01	IGHJ04-01*01
Bvax1	3.22984e-05	3	CARGLYYYDHWYFDVW	TGACTGTAGACAAGTCCTCCAGCACAGCCTACATGGAGCTCCGCAGCCTGACATCTGAGGACTCTGCAGTCTATTACTGTGCAAGAGGGCTCTACTACTATGATCACTGGTACTTCGATGTCTGG	IGHV01	IGHD02	IGHJ01-01*01
Bvax1	3.22984e-05	3	CARKGAMDYW	TCAAGGGCAAGGCCACATTGACTGTTGACAAGTCCTCCAGCACAGCCTACATGGAGCTCAACAGCCTGACATCTGAGGACTCTGCAGTCTATTACTGTGCAAGAAAAGGCGCTATGGACTACTGG	IGHV01-19*01	unknown	IGHJ04-01*01
Bvax1	3.22984e-05	3	CARSPVQYYYAMDYW	CACTGACTGTAGACAAATCCTCCAGCACAGCCTACATGCAGCTCAGCAGCCTGACATCTGAAGACTCTGCGGTCTATTTCTGTGCAAGATCGCCGGTCCAATATTACTATGCTATGGACTACTGG	IGHV01-12*01	unknown	IGHJ04-01*01
Bvax1	3.22984e-05	3	CARLYYYAMDYW	CCAGACTGAGCATCAGCAAGGACAATTCCAAGAGCCAAGTTTTCTTTAAAATGAACAGTCTGCAAGCTGATGACACAGCCATATATTACTGTGCCAGGTTATATTACTATGCTATGGACTACTGG	IGHV02-02*01	unknown	IGHJ04-01*01
Bvax1	3.22984e-05	3	CARGYDGFSDVW	ACAAAGCCACATTGGATGCAGACACACTGTCCAACACAGCCTACTTGGAGCTCAACAGTCTGACATCCGAGGACTCTGCTATCTACTACTGTGCAAGGGGCTATGATGGTTTCTCCGATGTCTGG	IGHV15-02*01	IGHD02-03*01	IGHJ01-01*01
Bvax1	3.22984e-05	3	CTENDYYGSSYVDFDVW	CAAGAGATGATTCCAAAAGTAGTGTCTACCTGCAAATGAACAACTTAAGGGCTGAAGACACTGGAATTTATTACTGCACAGAAAATGATTACTACGGTAGTAGCTACGTAGACTTCGATGTCTGG	IGHV06-03*01	IGHD01-01*01	IGHJ01-01*01
Bvax1	3.22984e-05	3	CARGYWYAMDYW	CCAAGGCCACATTGACTGTAGACAAATCCTCCAGCACAGCCTACATGCAGCTCAAGAGCCTGACATCTGAGGACTCTGCAGTCTATTACTGTGCAAGAGGTTACTGGTATGCTATGGACTACTGG	IGHV01-42*01	unknown	IGHJ04-01*01
Bvax1	3.22984e-05	3	CARPQRVYYAMDYW	TCACCATCTCCAGAGACAATGCCAAGAACACCCTGTTCCTGCAAATGACCAGTCTGAGGTCTGAGGACACGGCCATGTATTACTGTGCAAGGCCCCAGAGGGTTTACTATGCTATGGACTACTGG	IGHV05-17*01	unknown	IGHJ04-01*01
Bvax1	3.22984e-05	3	CTEGLTGDDYW	AAGGGAGGTTCACCATCTCAAGAGATGATTCCAAAAGTAGTGTCTACCTGCAAATGAACAACTTAAGGGCTGAAGACACTGGAATTTATTACTGCACAGAGGGCCTAACTGGGGATGACTACTGG	IGHV06-03*01	IGHD04-01*01	IGHJ02-01*01
Bvax1	3.22984e-05	3	CAKTVSGGYFDVW	GAATCTCCATCACTCGTGACACATCTAAGAACCAGTTTTTCCTGAAGTTGAATTCTGTGACTACTGAGGACACAGCCACATATTACTGTGCAAAAACGGTCAGCGGAGGGTACTTCGATGTCTGG	IGHV03-06*01	unknown	IGHJ01-01*01
Bvax1	3.22984e-05	3	CARNGYGSSRYFDVW	CATTGACTGTAGACAAATCCTCCAGCACAGCCTACATGCAGCTCAAGAGCCTGACATCTGAGGACTCTGCAGTCTATTACTGTGCAAGAAACGGCTACGGTAGTAGCCGGTACTTCGATGTCTGG	IGHV01-42*01	IGHD01-01*01	IGHJ01-01*01
Bvax1	3.22984e-05	3	CARMRGDYW	CCCTGAAGAGTCGGCTCACAATCTCCAAGGATACCTCCAAAAACCAGGTATTCCTCAAGATCGCCAATGTGGACACTGCAGATACTGCCACATACTACTGTGCTCGAATGAGGGGTGACTACTGG	IGHV08-08*01	unknown	IGHJ02-01*01
Bvax1	3.22984e-05	3	CTSLDYW	CGGAGTCTGTGAAAGGGAGGTTCACCATCTCAAGAGATGATTCCAAAAGTAGTGTCTACCTGCAAATGAACAACTTAAGGGCTGAAGACACTGGAATTTATTACTGCACATCTCTGGACTACTGG	IGHV06-03*01	unknown	IGHJ04-01*01
Bvax1	3.22984e-05	3	CARDESGSFDYW	GCCGATTCACCATCTCCAGAGACAATGCCAAGAACAACCTGTACCTGCAAATGAGCCATCTGAAGTCTGAGGACACAGCCATGTATTACTGTGCAAGAGATGAGTCTGGGAGCTTTGACTACTGG	IGHV05-04*01	unknown	IGHJ02-01*01
Bvax1	3.22984e-05	3	CAIPGAMDYW	TCAAGGGACGGTTTGCCTTCTCTTTGGAAACCTCTGCCAGCACTGCCTATTTGCAGATCAACAACCTCAAAAATGAGGACACGGCTACATATTTCTGTGCAATCCCGGGAGCTATGGACTACTGG	IGHV09-03*01	unknown	IGHJ04-01*01
Bvax1	3.22984e-05	3	CAGLTGTYYW	TCAAGGGCAAGGCCACATTGACTGTAGACACATCCTCCAGCACAGCCTACATGCAGCTCAGCAGCCTGACATCTGAGGACTCTGCGGTCTATTACTGTGCAGGTCTAACTGGGACTTACTACTGG	IGHV01	IGHD04-01*01	IGHJ02-01*01
Bvax1	3.22984e-05	3	CARDGGYWDYW	AGGGCCGATTCACCATCTCCAGAGACAATGCCAAGAACAACCTGTACCTGCAAATGAGCCATCTGAAGTCTGAGGACACAGCCATGTATTACTGTGCAAGAGATGGGGGCTACTGGGACTACTGG	IGHV05-04*01	unknown	IGHJ04-01*01
Bvax1	3.22984e-05	3	CARPYDGYRYAMDYW	CATTGACTGTAGACCAATCTTCCAGCACAGCCTACATGCAGCTCAACAGCCTGACATCTGAGGACTCTGCAGTCTATTACTGTGCAAGACCCTATGATGGTTATAGGTATGCTATGGACTACTGG	IGHV01-39*01	IGHD02-03*01	IGHJ04-01*01
Bvax1	3.22984e-05	3	CTAVYYGNYDWYFDVW	TGACTGCAGTCACATCCGCCAGCACTGCCTACATGGAGCTCAGCAGCCTGACAAATGAGGACTCTGCGGTCTATTACTGTACAGCGGTCTACTATGGTAACTACGACTGGTACTTCGATGTCTGG	IGHV01-05*01	IGHD02	IGHJ01-01*01
Bvax1	3.22984e-05	3	CTGVWEGRDYW	AAGGGAGGTTCACCATCTCAAGAGATGATTCCAAAAGTAGTGTCTACCTGCAAATGAACAACTTAAGGGCTGAAGACACTGGAATTTATTACTGCACAGGAGTCTGGGAGGGGAGGGACTACTGG	IGHV06-03*01	unknown	IGHJ04-01*01
Bvax1	3.22984e-05	3	CTGGNYGYW	CTGTGAAAGGGAGGTTCACCATCTCAAGAGATGATTCCAAAAGTAGTGTCTACCTGCAAATGAACAGCTTAAGAGCTGAAGACACTGGCATTTATTACTGTACAGGTGGTAACTACGGCTACTGG	IGHV06-06*01	IGHD02	unknown
Bvax1	3.22984e-05	3	CARYFDVW	CGAAGTTCCAGGGCAAGGCCACTATAACTGCAGACACATCCTCCAACACAGCCTACCTGCAGCTCAGCAGCCTGACATCTGAGGACACTGCCATCTATTACTGTGCCCGGTACTTCGATGTCTGG	IGHV14-03*01	unknown	IGHJ01-01*01
Bvax1	3.22984e-05	3	CVRGIAYW	AAGAGTTCAAGGGACGGTTTGCCTTCTCTTTGGAGACCTCTGCCAGCACTGCCTATTTGCAGATCAACAACCTCAAAAATGAGGACACGGCTACATATTTCTGTGTAAGGGGTATTGCTTACTGG	IGHV09-01*01	unknown	IGHJ03-01*01
Bvax1	3.22984e-05	3	CARDHYGNYAMDYW	TCACCATCTCCAGAGACAATGCCAAGAACAACCTGTACCTGCAAATGAGCCATCTGAAGTCTGAGGACACAGCCATGTATTACTGTGCAAGAGATCACTATGGCAACTATGCTATGGACTACTGG	IGHV05-04*01	unknown	IGHJ04-01*01
Bvax1	3.22984e-05	3	CAIGDYFIGAMDYW	CCACATTGACTGTAGACAAATCCTCCAGCACAGCCTACATGCAGCTCAGCAGCCTGACATCTGAGGACTCTGCGGTCTATTACTGTGCAATAGGGGACTATTTCATAGGGGCTATGGACTACTGG	IGHV01-74	unknown	IGHJ04-01*01
Bvax1	3.22984e-05	3	CARGYGSSSSYW	GCAAGGCCACATTGACTGCAGACAAATCCTCCAGCACAGCCTACATGCAGCTCAACAGCCTGACATCTGAGGACTCTGCAGTCTATTTCTGTGCAAGAGGCTACGGTAGTAGCTCTAGCTACTGG	IGHV01-78*01	IGHD01-01*01	unknown
Bvax1	3.22984e-05	3	CARSTYYGSSYYWYFDVW	GAGACACATCCAAGAACCAGTATTACCTGCAGTTGAATTCTGTGACTACTGAGGACACAGCCACATATTACTGTGCAAGATCCACTTACTACGGTAGTAGCTACTACTGGTACTTCGATGTCTGG	IGHV03-08*01	IGHD01-01*01	IGHJ01-01*01
Bvax1	3.22984e-05	3	CARRAYAMDYW	AAAATCGAATCTCCATCACTCGTGACACATCTAAGAACCAGTTTTTCCTGAAGTTGAATTCTGTGACTACTGAGGACACAGCCACATATTACTGTGCAAGAAGGGCTTATGCTATGGACTACTGG	IGHV03-06*01	unknown	IGHJ04-01*01
Bvax1	3.22984e-05	3	CVRITTVGYFDVW	GATTCACCATCTCCAGAGATGATTCAGAAAGCATGCTCTATCTGCAAATGAACAACTTGAAAACTGAGGACACAGCCATGTATTACTGTGTGAGAATTACTACGGTAGGGTACTTCGATGTCTGG	IGHV10-01*01	IGHD01-01*01	IGHJ01-01*01
Bvax1	3.22984e-05	3	CARWRLRYAMDYW	AGGCCACATTGACTGCAGACAAATCCTCCAGCACAGCCTACATGCAGCTCAACAGCCTGACATCTGAGGACTCTGCAGTCTATTTCTGTGCAAGATGGAGGCTACGGTATGCTATGGACTACTGG	IGHV01-78*01	unknown	IGHJ04-01*01
Bvax1	3.22984e-05	3	CVHYWFAYW	AGTTCAAGGGACGGTTTGCCTTCTCTTTGGAGACCTCTGCCAGCACTGCCTATTTGCAGATCAACAACCTCAAAAATGAGGACACGGCTACATATTTCTGTGTACACTACTGGTTTGCTTACTGG	IGHV09-01*01	unknown	IGHJ03-01*01
Bvax1	3.22984e-05	3	CARHAQDYFDYW	GCCGATTCACCATCTCCAGAGACAATGCCAAGAACACCCTGTACCTGCAAATGAGCCGTCTGAAGTCTGAGGACACAGCCATGTATTACTGTGCAAGACATGCCCAAGACTACTTTGACTACTGG	IGHV05-12*01	unknown	IGHJ02-01*01
Bvax1	3.22984e-05	3	CVRDWDEGYFDVW	GATTCACCATCTCCAGAGATGATTCACAAAGCATGCTCTATCTGCAAATGAACAACCTGAAAACTGAGGACACAGCCATGTATTACTGTGTGAGGGACTGGGACGAGGGGTACTTCGATGTCTGG	IGHV10-03*01	IGHD04-01	IGHJ01-01*01
Bvax1	3.22984e-05	3	CVRDLLWLRRGEYFDVW	CCAGAGATGATTCACAAAGCATGCTCTATCTGCAAATGAACAACCTGAAAACTGAGGACACAGCCATGTATTACTGTGTGAGAGATCTACTATGGTTACGACGAGGGGAGTACTTCGATGTCTGG	IGHV10-03*01	IGHD02	IGHJ01-01*01
Bvax1	3.22984e-05	3	CARIAEYYWYFDVW	TCACAATCTCCAAGGATACCTCCAAAAACCAGGTATTCCTCAAGATCGCCAATGTGGACACTGCAGATACTGCCACATACTACTGTGCTCGAATAGCTGAATACTACTGGTACTTCGATGTCTGG	IGHV08-08*01	unknown	IGHJ01-01*01
Bvax1	3.22984e-05	3	CARESNYYAMDYW	GGTTTGCCTTCTCTTTGGAAACCTCTGCCAGCACTGCCTATTTGCAGATCAACAACCTCAAAAATGAGGACACGGCTACATATTTCTGTGCAAGAGAGAGTAACTACTATGCTATGGACTACTGG	IGHV09-03*01	unknown	IGHJ04-01*01
Bvax1	3.22984e-05	3	CARDRDWDFDYW	ATCGAATCTCCATCACTCGTGACACATCTAAGAACCAGTTTTTCCTGAAGTTGAATTCTGTGACTACTGAGGACACAGCCACATATTACTGTGCAAGAGATCGGGACTGGGACTTTGACTACTGG	IGHV03-06*01	unknown	IGHJ02-01*01
Bvax1	3.22984e-05	3	CARHWDYAMDYW	GCAAGGCCACACTGACTGCAGAAAAATCCTCCAGCACTGCCTACATGCAGCTCAGCAGCCTGACATCTGAGGACTCTGCTGTCTATTTCTGTGCAAGACACTGGGACTATGCTATGGACTACTGG	IGHV01-76*01	unknown	IGHJ04-01*01
Bvax1	3.22984e-05	3	CASNWDDAMDYW	ATAAATTCATCATCTCCAGAGACAACGCCAAAAATACGCTGTACCTGCAAATGAGCAAAGTGAGATCTGAGGACACAGCCCTTTATTACTGTGCAAGTAACTGGGACGATGCTATGGACTACTGG	IGHV04	IGHD04-01*01	IGHJ04-01*01
Bvax1	3.22984e-05	3	CARSSDWYFDVW	GCCGGCTCACAATCTCCAAGGATACCTCCAGAAACCAGGTATTCCTCAAGATCACCAGTGTGGACACTGCAGATACTGCCACATACTACTGTGCTCGTAGTAGCGACTGGTACTTCGATGTCTGG	IGHV08-12*01	unknown	IGHJ01-01*01
Bvax1	3.22984e-05	3	CARQYYAMDYW	CGGGCCGATTCACCATCTCTAGAGAGAATGCCAAGAACACCCTGTACCTGGAAATGAGCAGTCTGAGGTCTGAGGACACGGCCATGTATTACTGTGCAAGACAATACTATGCTATGGACTACTGG	IGHV05-15*01	unknown	IGHJ04-01*01
Bvax1	3.22984e-05	3	CAREADVYAMDYW	AGGCCACATTGACTGTAGACCAATCTTCCAGCACAGCCTACATGCAGCTCAACAGCCTGACATCTGAGGACTCTGCAGTCTATTACTGTGCAAGAGAGGCGGACGTCTATGCTATGGACTACTGG	IGHV01-39*01	unknown	IGHJ04-01*01
Bvax1	3.22984e-05	3	CARKAYGSSYGYFDVW	TCTCCAAGGATACCTCCAGAAACCAGGTATTCCTCAAGATCACCAGTGTGGACACTGCAGATACTGCCACATACTACTGTGCTCGAAAGGCCTACGGTAGTAGCTACGGGTACTTCGATGTCTGG	IGHV08-12*01	IGHD01-01*01	IGHJ01-01*01
Bvax1	3.22984e-05	3	CARYGTVVADWYFDVW	TAACTGCAGACACATCCTCCAACACAGCCTACCTGCAGCTCAGCAGCCTGACATCTGAGGACACTGCCATCTATTACTGTGCTAGATATGGTACGGTAGTAGCTGACTGGTACTTCGATGTCTGG	IGHV14-03*01	IGHD01-01*01	IGHJ01-01*01
Bvax1	3.22984e-05	3	CARCGPYGSSYRYFDVW	CTGTAGACAAATCCTCCAGCACAGCCTACATGCAGCTCAGCAGCCTGACATCTGAGGACTCTGCGGTCTATTACTGTGCAAGATGTGGTCCCTACGGTAGTAGCTACAGGTACTTCGATGTCTGG	IGHV01	IGHD01-01*01	IGHJ01-01*01
Bvax1	3.22984e-05	3	CTSPGGMITTGPFAYW	TGACTGCAGACAAATCCTCCAGCACAGCCTACATGGAGCTCCGCAGCCTGACATCTGAGGACTCTGCCGTCTATTACTGTACAAGCCCTGGTGGTATGATTACGACGGGTCCCTTTGCTTACTGG	IGHV01	IGHD02	IGHJ03-01*01
Bvax1	3.22984e-05	3	CVREGPQRYFDVW	GATTCACCATCTCCAGAGATGATTCACAAAGCATGCTCTATCTGCAAATGAACAACCTGAAAACTGAGGACACAGCCATGTATTACTGTGTGAGAGAAGGACCCCAGCGGTACTTCGATGTCTGG	IGHV10-03*01	unknown	IGHJ01-01*01
Bvax1	3.22984e-05	3	CARRGNAFYAMDYW	CCACACTGACTGCAGAAAAATCCTCCAGCACTGCCTACATGCAGCTCAGCAGCCTGACATCTGAGGACTCTGCTGTCTATTTCTGTGCAAGAAGAGGTAATGCTTTCTATGCTATGGACTACTGG	IGHV01-76*01	unknown	IGHJ04-01*01
Bvax1	3.22984e-05	3	CARMDYW	ACCCAGCCCTGAAGAGTCGGCTCACAATCTCCAAGGATACCTCCAAAAACCAGGTATTCCTCAAGATCGCCAATGTGGACACTGCAGATACTGCCACATACTACTGTGCTCGAATGGACTACTGG	IGHV08-08*01	unknown	IGHJ04-01*01
Bvax1	3.22984e-05	3	CARDYYGSSYEYFDVW	TGACTGTAAACAAGTCCTCCAGCACAGCCTACATGGAGCTCCGCAGCCTGACATCGGAGGATTCTGCAGTCTATTACTGTGCAAGAGATTACTACGGTAGTAGCTACGAGTACTTCGATGTCTGG	IGHV01-22*01	IGHD01-01*01	IGHJ01-01*01
Bvax1	3.22984e-05	3	CARRAYGYDNYAMDYW	TCTCCAAGGATACCTCCAGAAACCAGGTATTCCTCAAGATCACCAGTGTGGACACTGCAGATACTGCCACATACTACTGTGCTCGAAGAGCCTATGGTTACGACAACTATGCTATGGACTACTGG	IGHV08-12*01	IGHD02	IGHJ04-01*01
Bvax1	3.22984e-05	3	CAREGREWLLRVYW	CCGCATTGACTGTAGACACATCCTCCAGCACAGCCTACATGCAGCTCAGCAGCCTGACATCTGAAGACACTGCTGTCTATTTCTGTGCAAGAGAGGGGAGGGAATGGTTACTACGGGTCTACTGG	IGHV01-70*01	IGHD02-03*01	IGHJ04-01*01
Bvax1	3.22984e-05	3	CTGGYGSSYGAMDYW	CCATCTCAAGAGATGATTCCAAAAGTAGTGTCTACCTGCAAATGAACAACTTAAGGGCTGAAGACACTGGAATTTATTACTGCACAGGAGGCTACGGTAGTAGCTACGGAGCTATGGACTACTGG	IGHV06-03*01	IGHD01-01*01	IGHJ04-01*01
Bvax1	3.22984e-05	3	CARRRYGPDWYFDVW	TCATCTCCAGAGACAACGCCAAAAATACGCTGTACCTGCAAATGAGCAAAGTGAGATCTGAGGACACAGCCCTTTATTACTGTGCAAGACGGCGATATGGCCCGGACTGGTACTTCGATGTCTGG	IGHV04	unknown	IGHJ01-01*01
Bvax1	3.22984e-05	3	CARSKDYGSSYFDYW	CACTGACTGTAGACAAATCCTCCAGCACAGCCTACATGCAGCTCAGCAGCCTGACATCTGAGGACTCTGCGGTCTATTATTGTGCAAGATCGAAGGACTACGGTAGTAGCTACTTTGACTACTGG	IGHV01-53*01	IGHD01-01*01	IGHJ02-01*01
Bvax1	3.22984e-05	3	CVYLWGFAYW	TCAAGGGCAAGGCCACATTGACTGTAGACAAATCCTCCAGCACAGCCTACATGCAGCTCAGCAGCCTGACATCTGAGGACTCTGCGGTCTATTACTGTGTCTACTTATGGGGGTTTGCTTACTGG	IGHV01-74	unknown	IGHJ03-01*01
Bvax1	3.22984e-05	3	CARTGFAYW	CCCTGAAGAGTCGGCTCACAATCTCCAAGGATACCTCCAAAAACCAGGTATTCCTCAAGATCGCCAATGTGGACACTGCAGATACTGCCACATACTACTGTGCTCGAACTGGGTTTGCTTACTGG	IGHV08-08*01	unknown	IGHJ03-01*01
Bvax1	3.22984e-05	3	CARPAQAKGDAMDYW	CAATCTCCAAGGATACCTCCAAAAACCAGGTATTCCTCAAGATCGCCAATGTGGACACTGCAGATACTGCCACATACTACTGTGCTCGACCAGCTCAGGCTAAGGGGGATGCTATGGACTACTGG	IGHV08-08*01	IGHD03-02*02	IGHJ04-01*01
Bvax1	3.22984e-05	3	CVRHEGNYW	CAGTGAAAGACAGATTCACCATCTCCAGAGATGATTCAGAAAGCATGCTCTATCTGCAAATGAACAACTTGAAAACTGAGGACACAGCCATGTATTACTGTGTGAGACATGAGGGGAACTACTGG	IGHV10-01*01	unknown	IGHJ04-01*01
Bvax1	3.22984e-05	3	CARDYDGYLW	TCAAGAGCAAGGCCACACTGACTGTAGACACATCCTCCAGCACAGCCTACATGCAGCTCAGCAGCCTGACATCTGAGGACTCTGCGGTCTATTACTGTGCAAGAGACTATGATGGTTACCTCTGG	IGHV01-55*01	IGHD02-03*01	IGHJ01-01*01
Bvax1	3.22984e-05	3	CTRWLLREDYW	AAGGGAGGTTCACCATCTCAAGAGATGATTCCAAAAGTAGTGTCTACCTGCAAATGAACAGCTTAAGAGCTGAAGACACTGGCATTTATTACTGTACCCGATGGTTACTACGTGAGGACTACTGG	IGHV06-06*01	IGHD02-03*01	IGHJ04-01*01
Bvax1	3.22984e-05	3	CARDGYFDVW	TAAAGGGCCGATTCACCATCTCCAGAGACAATGCCAAGAACAACCTGTACCTGCAAATGAGCCATCTGAAGTCTGAGGACACAGCCATGTATTACTGTGCAAGGGACGGGTACTTCGATGTCTGG	IGHV05-04*01	unknown	IGHJ01-01*01
Bvax1	3.22984e-05	3	CAREAGSWYFDVW	AGGCCACACTGACTGTAGACACATCCTCCAGCACAGCCTACATGCAGCTCAGCAGCCTGACATCTGAGGACTCTGCGGTCTATTACTGTGCAAGAGAGGCGGGGAGCTGGTACTTCGATGTCTGG	IGHV01-55*01	unknown	IGHJ01-01*01
Bvax1	3.22984e-05	3	CARIRYYGSSMDWYFDVW	AGGATACCTCCAAAAACCAGGTATTCCTCAAGATCGCCAATGTGGACACTGCAGATACTGCCACATACTACTGTGCTCGAATAAGGTACTACGGTAGTAGCATGGACTGGTACTTCGATGTCTGG	IGHV08-08*01	IGHD01-01*01	IGHJ01-01*01
Bvax1	3.22984e-05	3	CTRELGFAYW	TCAAGGGCAAGGCCATACTGACTGCAGACAAATCCTCCAGCACAGCCTACATGGAGCTCCGCAGCCTGACATCTGAGGACTCTGCCGTCTATTACTGTACAAGAGAACTGGGGTTTGCTTACTGG	IGHV01-15*01	unknown	IGHJ03-01*01
Bvax1	3.22984e-05	3	CASGEGGEAYW	AGGGACGGTTTGCCTTCTCTTTGGAAACCTCTGCCAGCACTGCCTATTTGCAGATCAACAACCTCAAAAATGAGGACACGGCTACATATTTCTGTGCAAGCGGGGAGGGTGGTGAAGCTTACTGG	IGHV09-03*01	unknown	IGHJ03-01*01
Bvax1	3.22984e-05	3	CAPITTVGRYFDVW	TCACAATCTCCAAGGATACCTCCAAAAACCAGGTATTCCTCAAGATCGCCAATGTGGACACTGCAGATACTGCCACATACTACTGTGCCCCCATTACTACGGTAGGGAGGTACTTCGATGTCTGG	IGHV08-08*01	IGHD01-01*01	IGHJ01-01*01
Bvax1	3.22984e-05	3	CVRRGGLGDWYFDVW	CAATCTCCAAGGATACCTCCAGAAACCAGGTATTCCTCAAGGTCACCAGTGTGGACACTGCAGATACTGCCACATATTATTGTGTTCGGAGAGGGGGACTGGGAGACTGGTACTTCGATGTCTGG	IGHV08-12*01	unknown	IGHJ01-01*01
Bvax1	3.22984e-05	3	CAGGFLTFW	AGTTCAAGAGCAAGGCCACACTGACTGTAGACAAACCCTCCAGCACAGCCTACATGCAGCTCAGCAGCCTGACATCTGAGGACTCTGCGGTCTATTATTGTGCAGGAGGCTTCTTGACTTTCTGG	IGHV01-72*01	unknown	IGHJ03-01*01
Bvax1	3.22984e-05	3	CARGRYFDVW	TCAAGGGACGGTTTGCCTTTTCTTTGGAAACCTCTGCCAGCACTGCCTATTTGCAGATCAACAACCTCAAAAATGAGGACACGGCTACATATTTCTGTGCAAGAGGGAGGTACTTCGATGTCTGG	IGHV09-02*01	unknown	IGHJ01-01*01
Bvax1	3.22984e-05	3	CARVGVYDGHLDVW	TCACCATCTCCAGAGACAATGCCAAGAACACCCTGTTCCTGCAAATGACCAGTCTGAGGTCTGAGGACACGGCCATGTATTACTGTGCAAGGGTAGGGGTCTATGATGGTCATTTGGATGTCTGG	IGHV05-17*01	IGHD02-03*01	IGHJ01-01*01
Bvax1	3.22984e-05	3	CAIYYEDAMDYW	GCAAGGCCACACTGACTGCAGACAAATCCTCCAGCACAGCCTACATGCAGTTCAGCAGCCTGACATCTGAGGACTCTGCCATCTATTACTGTGCAATCTACTACGAGGATGCTATGGACTACTGG	IGHV01-63*01	unknown	IGHJ04-01*01
Bvax1	3.22984e-05	3	CAKPGSGPFAYW	CCAGACTGAGCATCAGCAAGGATAACTCCAAGAGCCAAGTTTTCTTAAAACTGAACAGTCTGCAAACTGATGACACAGCCACGTACTACTGTGCCAAACCGGGCTCAGGCCCCTTTGCTTACTGG	IGHV02-03*01	IGHD03-02*02	IGHJ03-01*01
Bvax1	3.22984e-05	3	CARGIQGFAYW	AAAATCGAATCTCCATCACTCGTGACACATCTAAGAACCAGTTTTTCCTGAAGTTGAATTCTGTGACTACTGAGGACACAGCCACATATTACTGTGCAAGAGGGATCCAAGGGTTTGCTTACTGG	IGHV03-06*01	unknown	IGHJ03-01*01
Bvax1	3.22984e-05	3	CARMAYYYAMDYW	GGCTCACAATCTCCAAGGATACCTCCAAAAACCAGGTATTCCTCAAGATCGCCAATGTGGACACTGCAGATACTGCCACATACTACTGTGCTCGAATGGCCTACTACTATGCTATGGACTACTGG	IGHV08-08*01	unknown	IGHJ04-01*01
Bvax1	3.22984e-05	3	CARAVNYYGSSYDWYFDVW	AAACCTCTGCCAGCACTGCCTATTTGCAGATCAACAACCTCAAAAATGAGGACACGGCTACATATTTCTGTGCAAGGGCGGTGAATTACTACGGTAGTAGCTACGACTGGTACTTCGATGTCTGG	IGHV09	IGHD01-01*01	IGHJ01-01*01
Bvax1	3.22984e-05	3	CARSTVVANWYFDVW	CATTGACTGTAGACCAATCTTCCAGCACAGCCTACATGCAGCTCAACAGCCTGACATCTGAGGACTCTGCAGTCTATTACTGTGCAAGATCTACGGTAGTAGCTAACTGGTACTTCGATGTCTGG	IGHV01-39*01	IGHD01-01*01	IGHJ01-01*01
Bvax1	3.22984e-05	3	CVREGFAYW	CAGTGAAAGACAGATTCACCATCTCCAGAGATGATTCAGAAAGCATGCTCTATCTGCAAATGAACAACTTGAAAACTGAGGACACAGCCATGTATTACTGTGTGAGGGAGGGGTTTGCTTACTGG	IGHV10-01*01	unknown	IGHJ03-01*01
Bvax1	3.22984e-05	3	CSRGVDWYFDVW	GCAGATTCGCCATTTCAAGAGATGATTCAAAAAGCAGTGTCTACCTAGAGATGAACAGATTAAGAGAGGAAGACACTGCCACTTATTTTTGTAGTAGAGGGGTCGACTGGTACTTCGATGTCTGG	IGHV13-02*01	unknown	IGHJ01-01*01
Bvax1	3.22984e-05	3	CARGEEYDYDVGWYFDVW	TAGACAAATCCTCCAGCACAGCCTACATGCAGCTCAGCAGCCTGACATCTGAAGACTCTGCGGTCTATTTCTGTGCAAGAGGAGAGGAATATGATTACGACGTAGGCTGGTACTTCGATGTCTGG	IGHV01-12*01	IGHD02	IGHJ01-01*01
Bvax1	3.22984e-05	3	CTSPPNWDGWAWFAYW	TCTCAAGAGATGATTCCAAAAGTAGTGTCTACCTGCAAATGAACAGCTTAAGAGCTGAAGACACTGGCATTTATTACTGTACCAGTCCCCCTAACTGGGACGGTTGGGCCTGGTTTGCTTACTGG	IGHV06-06*01	IGHD04-01*01	IGHJ03-01*01
Bvax1	3.22984e-05	3	CARTYYYGSSYPFAYW	TCTCCAGAGACAATGCCAAGAACACCCTGTTCCTGCAAATGACCAGTCTGAGGTCTGAGGACACGGCCATGTATTACTGTGCAAGGACCTATTACTACGGTAGTAGCTATCCGTTTGCTTACTGG	IGHV05-17*01	IGHD01-01*01	IGHJ03-01*01
Bvax1	3.22984e-05	3	CASNNYYAMDYW	GCAAGGCCACACTGACTGCAGACAAATCCTCCAGCACAGCGTACATGGAGCTCCGCAGCCTGACATCTGAGGACTCTGCGGTCTATTTCTGTGCAAGTAACAATTACTATGCTATGGACTACTGG	IGHV01-81*01	unknown	IGHJ04-01*01
Bvax1	3.22984e-05	3	CAISTMIRDWYFDVW	GCATCAGCAAGGACAATTCCAAGAGCCAAGTTTTCTTTAAAATGAACAGTCTGCAAGCTGATGACACAGCCATATATTACTGTGCCATCTCTACTATGATTAGGGACTGGTACTTCGATGTCTGG	IGHV02-02*01	IGHD02	IGHJ01-01*01
Bvax1	3.22984e-05	3	CTEGYW	ATGCCTCGAAGTTCCAGGGCAAGGCCACTATAACAGCAGACACATCCTCCAACACAGCCTACCTGCAGCTCAGCAGCCTGACATCTGAGGACACTGCCGTCTATTACTGTACTGAGGGCTACTGG	IGHV14-04*01	unknown	IGHJ04-01*01
Bvax1	3.22984e-05	3	CAKSGDFDYW	TCATATCCAGACTGAGCATCAGCAAGGATAACTCCAAGAGCCAAGTTTTCTTAAAACTGAACAGTCTGCAAACTGATGACACAGCCACGTACTACTGTGCCAAAAGCGGGGACTTTGACTACTGG	IGHV02-03*01	unknown	IGHJ02-01*01
Bvax1	3.22984e-05	3	CAREGGYW	ATGACTTCAAGGGACGGTTTGCCTTCTCTTTGGAAACCTCTGCCAGCACTGCCTATTTGCAGATCAACAACCTCAAAAATGAGGACACGGCTACATATTTCTGTGCAAGAGAAGGGGGCTACTGG	IGHV09-03*01	unknown	IGHJ04-01*01
Bvax1	3.22984e-05	3	CARRYYYGSSYWYFDVW	CCAGAGACAACGCCAAAAATACGCTGTACCTGCAAATGAGCAAAGTGAGATCTGAGGACACAGCCCTTTATTACTGTGCAAGACGCTATTACTACGGTAGTAGCTACTGGTACTTCGATGTCTGG	IGHV04	IGHD01-01*01	IGHJ01-01*01
Bvax1	3.22984e-05	3	CARGDYW	ATCAAAAGTTCAAGGGCAAGTCCACATTGACTGTAGACAAATCCTCCAGCACAGCCTACATGCAGCTCAGCAGCCTGACATCTGAGGACTCTGCGGTCTATTACTGTGCAAGAGGGGACTACTGG	IGHV01-69*01	unknown	IGHJ04-01*01
Bvax1	3.22984e-05	3	CARQLRLRYAMDYW	CCACATTGACTGTAGACAAGTCCTCCAGCACAGCCTACATGGAGCTCCGCAGCCTGACATCTGAGGACACTGCAGTCTATTACTGTGCAAGACAGCTCAGGCTACGGTATGCTATGGACTACTGG	IGHV01	IGHD03-02*02	IGHJ04-01*01
Bvax1	3.22984e-05	3	CAREGITTVGTNYW	TCTCCATCACTCGTGACACATCTAAGAACCAGTTTTTCCTGAAGTTGAATTCTGTGACTACTGAGGACACAGCCACATATTACTGTGCAAGAGAAGGGATTACTACGGTAGGAACGAACTACTGG	IGHV03-06*01	IGHD01-01*01	IGHJ04-01*01
Bvax1	3.22984e-05	3	CTPYYYGSSYRYFDVW	TCTCAAGAGATGATTCCAAAAGTAGTGTCTACCTGCAAATGAACAGCTTAAGAGCTGAAGACACTGGCATTTATTACTGTACCCCGTATTACTACGGTAGTAGCTACAGGTACTTCGATGTCTGG	IGHV06-06*01	IGHD01-01*01	IGHJ01-01*01
Bvax1	3.22984e-05	3	CARWSYYYGSSYRYFDVW	TAGACAAGTCCTCCAGCACAGCCTACATGGAGCTCCGCAGCCTGACATCTGAGGACACTGCAGTCTATTACTGTGCAAGATGGAGTTATTACTACGGTAGTAGCTACAGGTACTTCGATGTCTGG	IGHV01	IGHD01-01*01	IGHJ01-01*01
Bvax1	3.22984e-05	3	CARDYDGYLYYAMDYW	TTACTGTAGACAAATCCTCCAGCACAGCCTACATGTTGCTCAGCAGCCTGACCTCTGAGGACTCTGCGGTCTATTTCTGTGCAAGAGACTATGATGGTTACCTTTACTATGCTATGGACTACTGG	IGHV01-75*01	IGHD02-03*01	IGHJ04-01*01
Bvax1	3.22984e-05	3	CARSRDDYLYAMDYW	CAATCTCCAAGGATACCTCCAGAAACCAGGTATTCCTCAAGATCACCAGTGTGGACACTGCAGATACTGCCACATACTACTGTGCTCGAAGTAGAGATGATTACCTCTATGCTATGGACTACTGG	IGHV08-12*01	IGHD02	IGHJ04-01*01
Bvax1	3.22984e-05	3	CARYYYGSSRYAMDYW	TCTCTTTGGAAACCTCTGCCAGCACTGCCTATTTGCAGATCAACAACCTCAAAAATGAGGACACGGCTACATATTTCTGTGCAAGATATTACTACGGTAGTAGTCGCTATGCTATGGACTACTGG	IGHV09-03*01	IGHD01-01*01	IGHJ04-01*01
Bvax1	3.22984e-05	3	CVRTGFDVW	CAGTGAAAGACAGATTCACCATCTCCAGAGATGATTCACAAAGCATGCTCTATCTGCAAATGAACAACCTGAAAACTGAGGACACAGCCATGTATTACTGTGTGAGAACAGGCTTCGATGTCTGG	IGHV10-03*01	unknown	IGHJ01-01*01
Bvax1	3.22984e-05	3	CAALAYW	ACCAGAAGTTCAAGGGCAAGGCCACATTGACTGTAGACAAGTCCTCCAGCACAGCCTACATGGAGCTCCGCAGCCTGACATCTGAGGACACTGCAGTCTATTACTGTGCCGCCTTGGCCTACTGG	IGHV01	unknown	IGHJ04-01*01
Bvax1	3.22984e-05	3	CTTLTGTKFAYW	GCAAGGCCACTATGACTGCAGACACATCCTCCAACACAGCCTACCTGCAGCTCAGCAGCCTGACATCTGAGGACACTGCCGTCTATTACTGTACTACGCTAACTGGGACGAAGTTTGCTTACTGG	IGHV14-01*01	IGHD04-01*01	IGHJ03-01*01
Bvax1	3.22984e-05	3	CAKGGRLSYWYFDVW	GCATCAGCAAGGATAACTCCAAGAGCCAAGTTTTCTTAAAACTGAACAGTCTGCAAACTGATGACACAGCCACGTACTACTGTGCCAAGGGGGGACGCCTATCCTACTGGTACTTCGATGTCTGG	IGHV02-03*01	unknown	IGHJ01-01*01
Bvax1	3.22984e-05	3	CTRSQYLHWYFDVW	CCATACTGACTGCAGACAAATCCTCCAGCACAGCCTACATGGAGCTCCGCAGCCTGACATCTGAGGACTCTGCCGTCTATTACTGTACAAGATCCCAATACCTTCACTGGTACTTCGATGTCTGG	IGHV01-15*01	unknown	IGHJ01-01*01
Bvax1	3.22984e-05	3	CARYDYDADWYFDVW	CACTGACTGTAGACACATCCTCCAGCACAGCCTACATGCAGCTCAGCAGCCTGACATCTGAGGACTCTGCGGTCTATTACTGTGCAAGGTATGATTACGACGCGGACTGGTACTTCGATGTCTGG	IGHV01-55*01	IGHD02	IGHJ01-01*01
Bvax1	3.22984e-05	3	CARRGLFAMDYW	GCCGGCTCACAATCTCCAAGGATACCTCCAGAAACCAGGTATTCCTCAAGATCACCAGTGTGGACACTGCAGATACTGCCACATACTACTGTGCTCGAAGAGGGTTATTTGCTATGGACTACTGG	IGHV08-12*01	unknown	IGHJ04-01*01
Bvax1	3.22984e-05	3	CARSDDGYFDYW	GCAAGTCCACATTGACTGTAGACAAATCCTCCAGCACAGCCTACATGCAGCTCAGCAGCCTGACATCTGAGGACTCTGCGGTCTATTACTGTGCAAGATCCGATGATGGTTACTTTGACTACTGG	IGHV01-69*01	IGHD02-03*01	IGHJ02-01*01
Bvax1	3.22984e-05	3	CSNWDLHWYFDVW	AGGCCATACTGACTGCAGACAAATCCTCCAGCACAGCCTACATGGAGCTCCGCAGCCTGACATCTGAGGACTCTGCCGTCTATTACTGTTCCAACTGGGACCTTCACTGGTACTTCGATGTCTGG	IGHV01-15*01	IGHD04-01*02	IGHJ01-01*01
Bvax1	3.22984e-05	3	CATPGSSYDWFAYW	CCACATTGACTGTAGACCAATCTTCCAGCACAGCCTACATGCAGCTCAACAGCCTGACATCTGAGGACTCTGCAGTCTATTACTGTGCAACCCCGGGTAGTAGCTACGACTGGTTTGCTTACTGG	IGHV01-39*01	IGHD01-01*01	IGHJ03-01*01
Bvax1	3.22984e-05	3	CVRANYYGSSYDWYFDVW	TGGAGACCTCTGCCAGCACTGCCTATTTGCAGATCAACAACCTCAAAAATGAGGACACGGCTACATATTTCTGTGTAAGGGCCAATTACTACGGTAGTAGCTACGACTGGTACTTCGATGTCTGG	IGHV09-01*01	IGHD01-01*01	IGHJ01-01*01
Bvax1	3.22984e-05	3	CARGSWDEGYW	AGGACAAGGCCACATTGACTGTAGACAAATCCTCCAGCACAGCCTACATGCAGCTCAGCAGCCTGACATCTGAGGACTCTGCGGTCTATTACTGTGCAAGGGGGAGCTGGGACGAGGGCTACTGG	IGHV01	unknown	IGHJ04-01*01
Bvax1	3.22984e-05	3	CARTGTLAYW	TCATATCCAGACTGAGCATCAGCAAGGACAATTCCAAGAGCCAAGTTTTCTTTAAAATGAACAGTCTGCAAGCTGATGACACAGCCATATATTACTGTGCCAGAACTGGGACACTTGCTTACTGG	IGHV02-02*01	unknown	IGHJ03-01*01
Bvax1	3.22984e-05	3	CARECPFDYW	TCAAGAGCAAGGCCACACTGACTGTAGACACATCCTCCAGCACAGCCTACATGCAGCTCAGCAGCCTGACATCTGAGGACTCTGCGGTCTATTACTGTGCAAGAGAATGTCCCTTTGACTACTGG	IGHV01-55*01	unknown	IGHJ02-01*01
Bvax1	3.22984e-05	3	CARGDGDGYPYAMDYW	TGACTGTAGACAAACCCTCCAGCACAGCCTACATGCAGCTCAGCAGCCTGACATCTGAGGACTCTGCGGTCTATTATTGTGCAAGAGGGGATGGTGATGGTTACCCTTATGCTATGGACTACTGG	IGHV01-72*01	IGHD02-03*01	IGHJ04-01*01
Bvax1	3.22984e-05	3	CVRRRGGYYDWYFDVW	TCTCTTTGGAGACCTCTGCCAGCACTGCCTATTTGCAGATCAACAACCTCAAAAATGAGGACACGGCTACATATTTCTGTGTAAGAAGGAGGGGTGGTTACTACGACTGGTACTTCGATGTCTGG	IGHV09-01*01	IGHD02-03*01	IGHJ01-01*01
Bvax1	3.22984e-05	3	CAREADYYGSSYPFAYW	CTCGTGACACATCTAAGAACCAGTTTTTCCTGAAGTTGAATTCTGTGACTACTGAGGACACAGCCACATATTACTGTGCAAGAGAGGCGGATTACTACGGTAGTAGCTACCCGTTTGCTTACTGG	IGHV03-06*01	IGHD01-01*01	IGHJ03-01*01
Bvax1	3.22984e-05	3	CAGDYDAWFAYW	CCAGACTGAGCATCACCAAGGACAACTCCAAGAGCCAAGTTTTCTTTAAAATGAACAGTCTGCAAGCTGATGACACTGCCATATACTACTGTGCGGGGGATTACGATGCCTGGTTTGCTTACTGG	IGHV02	IGHD02	IGHJ03-01*01
Bvax1	3.22984e-05	3	CAPWYFDVW	AGTTCAAGGGCAAGGCCACATTGACTGTAGACACATCCTCCAGCACAGCCTACATGCAGCTCAGCAGCCTGACATCTGAGGACTCTGCGGTCTATTACTGTGCTCCCTGGTACTTCGATGTCTGG	IGHV01	unknown	IGHJ01-01*01
Bvax1	3.22984e-05	3	CARELGQRYFDVW	GGTTTGCCTTTTCTTTGGAAACCTCTGCCAGCACTGCCTATTTGCAGATCAACAACCTCAAAAATGAGGACACGGCTACATATTTCTGTGCAAGAGAACTGGGACAGAGGTACTTCGATGTCTGG	IGHV09-02*01	IGHD04-01	IGHJ01-01*01
Bvax1	3.22984e-05	3	CARSVWDEDFDYW	AGGCCACACTGACTGTAGACAAACCCTCCAGCACAGCCTACATGCAGCTCAGCAGCCTGACATCTGAGGACTCTGCGGTCTATTATTGTGCAAGATCGGTCTGGGACGAGGACTTTGACTACTGG	IGHV01-72*01	unknown	IGHJ02-01*01
Bvax1	3.22984e-05	3	CARENWAPFDYW	GCAAGGCCACACTGACTGTAGACAAATCCTCCAGCACAGCCTACATGCAACTCAGCAGCCTGACATCTGAGGACTCTGCGGTCTATTACTGTGCAAGAGAGAACTGGGCCCCTTTTGACTACTGG	IGHV01-64*01	unknown	IGHJ02-01*01
Bvax1	3.22984e-05	3	CARTLLENAMDYW	AGGCCACATTGACTGTAGACAAGTCCTCCAGCACAGCCTACATGGAGCTCCGCAGCCTGACATCTGAGGACACTGCAGTCTATTACTGTGCAAGAACATTACTAGAGAATGCTATGGACTACTGG	IGHV01	IGHD01-02*01	IGHJ04-01*01
Bvax1	3.22984e-05	3	CTSSYAMDYW	TCAAGGGCAAGGCCATACTGACTGCAGACAAATCCTCCAGCACAGCCTACATGGAGCTCCGCAGCCTGACATCTGAGGACTCTGCCGTCTATTACTGTACGAGTAGCTATGCTATGGACTACTGG	IGHV01-15*01	unknown	IGHJ04-01*01
Bvax1	3.22984e-05	3	CAKGYFDVW	CTCTCATATCCAGACTGAGCATCAGCAAGGATAACTCCAAGAGCCAAGTTTTCTTAAAACTGAACAGTCTGCAAACTGATGACACAGCCACGTACTACTGTGCCAAGGGGTACTTCGATGTCTGG	IGHV02-03*01	unknown	IGHJ01-01*01
Bvax1	3.22984e-05	3	CTRFTTVVATRDYW	CCATACTGACTGCAGACAAATCCTCCAGCACAGCCTACATGGAGCTCCGCAGCCTGACATCTGAGGACTCTGCCGTCTATTACTGTACAAGATTCACTACGGTAGTAGCTACGCGGGACTACTGG	IGHV01-15*01	IGHD01-01*01	IGHJ04-01*01
Bvax1	3.22984e-05	3	CTGTAQAPFAYW	GGAGGTTCACCATCTCAAGAGATGATTCCAAAAGTAGTGTCTACCTGCAAATGAACAGCTTAAGAGCTGAAGACACTGGCATTTATTACTGTACCGGGACAGCTCAGGCTCCGTTTGCTTACTGG	IGHV06-06*01	IGHD03-02*02	IGHJ03-01*01
Bvax1	3.22984e-05	3	CTRRYFDVW	AGTTCAAGGGCAAGGCCAAACTGACTGCAGTCACATCCGCCAGCACTGCCTACATGGAGCTCAGCAGCCTGACAAATGAGGACTCTGCGGTCTATTACTGTACAAGAAGGTACTTCGATGTCTGG	IGHV01-05*01	unknown	IGHJ01-01*01
Bvax1	3.22984e-05	3	CARNTDYW	CAGCTTTCATATCCAGACTGAGCATCAGCAAGGACAATTCCAAGAGCCAAGTTTTCTTTAAAATGAACAGTCTGCAAGCTGATGACACAGCCATATATTACTGTGCCAGAAATACGGACTACTGG	IGHV02-02*01	unknown	IGHJ04-01*01
Bvax1	3.22984e-05	3	CARSYDYDVGYW	GCAAGGCCACATTGACTGTTGACAAGTCCTCCAGCACAGCCTACATGGAGCTCAACAGCCTGACATCTGAGGACTCTGCAGTCTATTACTGTGCAAGATCGTATGATTACGACGTTGGCTACTGG	IGHV01-19*01	IGHD02	IGHJ02-01*01
Bvax1	3.22984e-05	3	CARSFNGSSPRYFDVW	TCTCTTTGGAAACCTCTGCCAGCACTGCCTATTTGCAGATCAACAACCTCAAAAATGAGGACACGGCTACATATTTCTGTGCAAGATCGTTTAATGGTAGTAGCCCACGGTACTTCGATGTCTGG	IGHV09-03*01	IGHD01-01*01	IGHJ01-01*01
Bvax1	3.22984e-05	3	CARAGTFDYW	TGAAGGGCCGATTCACCATCTCCAGAGACAATGCCAAGAACACCCTGTTCCTGCAAATGACCAGTCTGAGGTCTGAGGACACGGCCATGTATTACTGTGCAAGGGCTGGGACCTTTGACTACTGG	IGHV05-17*01	unknown	IGHJ02-01*01
Bvax1	3.22984e-05	3	CAWLWEYAMDYW	GCAAGGCCACACTGACTGTAGACAAATCCTCCAGCACAGCCTACATGCAACTCAGCAGCCTGACATCTGAGGACTCTGCGGTCTATTACTGTGCATGGCTATGGGAGTATGCTATGGACTACTGG	IGHV01-64*01	unknown	IGHJ04-01*01
Bvax1	3.22984e-05	3	CARDQTGHWYFDVW	TCACCATCTCCAGAGACAATGCCAAGAACAACCTGTACCTGCAAATGAGCCATCTGAAGTCTGAGGACACAGCCATGTATTACTGTGCAAGAGATCAAACTGGGCACTGGTACTTCGATGTCTGG	IGHV05-04*01	unknown	IGHJ01-01*01
Bvax1	3.22984e-05	3	CARWGGNYAMDYW	GAATCTCCATAACTCGAGACACATCCAAGAACCAGTATTACCTGCAGTTGAATTCTGTGACTACTGAGGACACAGCCACATATTACTGTGCAAGATGGGGTGGTAACTATGCTATGGACTACTGG	IGHV03-08*01	unknown	IGHJ04-01*01
Bvax1	3.22984e-05	3	CAITTVVAQTGYFDVW	TGACTGTAGACAAATCCTCCAGCACAGCCTACATGCAGCTCAGCAGCCTGACATCTGAGGACTCTGCGGTCTATTACTGTGCAATTACCACGGTAGTAGCTCAAACTGGGTACTTCGATGTCTGG	IGHV01-74	IGHD01-01*01	IGHJ01-01*01
Bvax1	3.22984e-05	3	CASGLYGHAGFDYW	CCACATTGACTGTAGACAAATCCTCCAGCACAGCCTACATGCAGCTCAGCAGCCTGACATCTGAGGACTCTGCGGTCTATTACTGTGCAAGCGGACTCTATGGCCACGCAGGCTTTGACTACTGG	IGHV01	unknown	IGHJ02-01*01
Bvax1	3.22984e-05	3	CVREGPLRGFAYW	GATTCACCATCTCCAGAGATGATTCACAAAGCATGCTCTATCTGCAAATGAACAACCTGAAAACTGAGGACACAGCCATGTATTACTGTGTGAGAGAGGGGCCTTTAAGAGGGTTTGCTTACTGG	IGHV10-03*01	unknown	IGHJ03-01*01
Bvax1	3.22984e-05	3	CARDGYYGSSHWYFDVW	CTTTGGAAACCTCTGCCAGCACTGCCTATTTGCAGATCAACAACCTCAAAAATGAGGACACGGCTACATATTTCTGTGCAAGAGATGGTTACTACGGTAGTAGCCACTGGTACTTCGATGTCTGG	IGHV09	IGHD01-01*01	IGHJ01-01*01
Bvax1	3.22984e-05	3	CGNWGGYWYFDVW	AGGCCACATTCTCTGTAGACCGGTCCTCCAGCACAGTGTACATGGTGTTGAACAGCCTGACATCTGAGGACCCTGCTGTCTATTACTGTGGGAACTGGGGGGGTTACTGGTACTTCGATGTCTGG	IGHV01-11*01	unknown	IGHJ01-01*01
Bvax1	3.22984e-05	3	CAREWYHW	AGAAGTTCAAGGCCAAGGCCACATTGACTGTAGACAAATCCTCCAGCACAGCCTACATGCAGCTCAAGAGCCTGACATCTGAGGACTCTGCAGTCTATTACTGTGCAAGAGAGTGGTACCACTGG	IGHV01-42*01	unknown	unknown
Bvax1	3.22984e-05	3	CARDYYGSSYKDYW	CCACACTTACTGTAGACAAATCCTCCAGCACAGCCTACATGTTGCTCAGCAGCCTGACCTCTGAGGACTCTGCGGTCTATTTCTGTGCAAGGGATTACTACGGTAGTAGCTACAAGGACTACTGG	IGHV01-75*01	IGHD01-01*01	IGHJ04-01*01
Bvax1	3.22984e-05	3	CAKVDGYWYFDVW	AGGCCACATTGACTGTAGACCAATCTTCCAGCACAGCCTACATGCAGCTCAACAGCCTGACATCTGAGGACTCTGCAGTCTATTACTGTGCAAAAGTTGATGGTTACTGGTACTTCGATGTCTGG	IGHV01-39*01	unknown	IGHJ01-01*01
Bvax1	3.22984e-05	3	CARRHYDGGYFDVW	CCACATTGACTGTAGAAAAATCCTCTAGCACAGTCTACTTGGAGCTCAGCCGATTAACATCTGATGACTCTGCTGTTTATTACTGTGCAAGGCGTCACTATGATGGGGGGTACTTCGATGTCTGG	IGHV01-47*01	IGHD02-03*01	IGHJ01-01*01
Bvax1	3.22984e-05	3	CARDYYGSSYGYWYFDVW	AGGATACCTCCAGAAACCAGGTATTCCTCAAGATCACCAGTGTGGACACTGCAGATACTGCCACATACTACTGTGCTCGAGATTACTACGGTAGTAGCTACGGTTACTGGTACTTCGATGTCTGG	IGHV08-12*01	IGHD01-01*01	IGHJ01-01*01
Bvax1	3.22984e-05	3	CAGGSGYVAMDYW	AGGCCACACTGACTGTAGACAAATCCTCCAGCACAGCCTACATGCAACTCAGCAGCCTGACATCTGAGGACTCTGCGGTCTATTACTGTGCCGGGGGCTCAGGCTACGTGGCTATGGACTACTGG	IGHV01-64*01	IGHD03-02*02	IGHJ04-01*01
Bvax1	3.22984e-05	3	CARRLRAMDYW	AGGGACGGTTTGCCTTCTCTTTGGAAACCTCTGCCAGCACTGCCTATTTGCAGATCAACAACCTCAAAAATGAGGACACGGCTACATATTTCTGTGCAAGGAGATTACGAGCTATGGACTACTGG	IGHV09-03*01	IGHD02	IGHJ04-01*01
Bvax1	3.22984e-05	3	CAKLRLAMDYW	AGGGCAAGGCCACACTGACTGCAGACAAATCCTCCAGCACAGCGTACATGGAGCTCCGCAGCCTGACATCTGAGGACTCTGCGGTCTATTTCTGTGCAAAGTTACGACTTGCTATGGACTACTGG	IGHV01-81*01	IGHD02-12*01	IGHJ04-01*01
Bvax1	3.22984e-05	3	CARREDGYYWYFDVW	TCATCTCCAGAGACAACGCCAAAAATACGCTGTACCTGCAAATGAGCAAAGTGAGATCTGAGGACACAGCCCTTTATTACTGTGCAAGACGGGAGGATGGTTACTACTGGTACTTCGATGTCTGG	IGHV04	IGHD02-03*01	IGHJ01-01*01
Bvax1	3.22984e-05	3	CARARYYGSSHVRYFDVW	TAGACAAATCCTCCAGCACAGCCTACATGCAGCTCAGCAGCCTGACATCTGAGGACTCTGCGGTCTATTACTGTGCAAGAGCGAGGTACTACGGTAGTAGTCACGTCAGGTACTTCGATGTCTGG	IGHV01	IGHD01-01*01	IGHJ01-01*01
Bvax1	3.22984e-05	3	CARAAGPYWYFDVW	CCACACTGACTGTAGACAAACCCTCCAGCACAGCCTACATGCAGCTCAGCAGCCTGACATCTGAGGACTCTGCGGTCTATTATTGTGCAAGGGCGGCTGGGCCGTACTGGTACTTCGATGTCTGG	IGHV01-72*01	unknown	IGHJ01-01*01
Bvax1	3.22984e-05	3	CASPGYYGSSPYFDVW	TGACTGCAGACAAATCCTCCAGCACAGCCTACATGCAGCTGAGCAGCCTGACATATGAGGACTCTGCAGTCTATTACTGTGCAAGCCCAGGGTACTACGGTAGTAGCCCGTACTTCGATGTCTGG	IGHV01-07*01	IGHD01-01*01	IGHJ01-01*01
Bvax1	3.22984e-05	3	CASLYYDYAYW	AATCCAGACTGAGCATCAGCAAGGACAACTCCAAGAGCCAAGTTTTCTTAAAAATGAACAGTCTGCAAACTGATGACACAGCCATGTACTACTGTGCCAGTCTCTACTATGATTACGCTTACTGG	IGHV02-06-8*01	IGHD02	IGHJ03-01*01
Bvax1	3.22984e-05	3	CTREDGYYVSFAYW	CCAAACTGACTGCAGTCACATCCGCCAGCACTGCCTACATGGAGCTCAGCAGCCTGACAAATGAGGACTCTGCGGTCTATTACTGTACAAGAGAGGATGGTTACTACGTCAGTTTTGCTTACTGG	IGHV01-05*01	IGHD02-03*01	IGHJ03-01*01
Bvax1	3.22984e-05	3	CARGGRTGNWYFDVW	CACTGACTGTAGACAAATCCTCCAGCACAGCCTACATGCAACTCAGCAGCCTGACATCTGAGGACTCTGCGGTCTATTACTGTGCAAGAGGGGGCAGGACTGGGAACTGGTACTTCGATGTCTGG	IGHV01-64*01	unknown	IGHJ01-01*01
Bvax1	3.22984e-05	3	CTGLPNW	CGGAGTCTGTGAAAGGGAGGTTCACCATCTCAAGAGATGATTCCAAAAGTAGTGTCTACCTGCAAATGAACAACTTAAGGGCTGAAGACACTGGAATTTATTACTGCACAGGCCTCCCTAACTGG	IGHV06-03*01	unknown	IGHJ03-01*01
Bvax1	3.22984e-05	3	CARSLYYYGSSYYFDYW	CTTTGGAAACCTCTGCCAGCACTGCCTATTTGCAGATCAACAACCTCAAAAATGAGGACACGGCTACATATTTCTGTGCAAGATCCCTGTATTACTACGGTAGTAGCTACTACTTTGACTACTGG	IGHV09	IGHD01-01*01	IGHJ02-01*01
Bvax1	3.22984e-05	3	CAIRLLGWAMDYW	AGGCCACATTGACTGTAGACAAATCCTCCAGCACAGCCTACATGCAGCTCAGCAGCCTGACATCTGAGGACTCTGCGGTCTATTACTGTGCAATCCGACTCCTGGGATGGGCTATGGACTACTGG	IGHV01-74	unknown	IGHJ04-01*01
Bvax1	3.22984e-05	3	CASTVVATRAMDYW	TTGCCTTCTCTTTGGAAACCTCTGCCAGCACTGCCTATTTGCAGATCAACAACCTCAAAAATGAGGACACGGCTACATATTTCTGTGCAAGTACGGTAGTAGCTACGAGGGCTATGGACTACTGG	IGHV09-03*01	IGHD01-01*01	IGHJ04-01*01
Bvax1	3.22984e-05	3	CARADYFDVW	TCAAGGGCAAGGCCACACTTACTGTAGACAAATCCTCCAGCACAGCCTACATGTTGCTCAGCAGCCTGACCTCTGAGGACTCTGCGGTCTATTTCTGTGCAAGAGCTGACTACTTCGATGTCTGG	IGHV01-75*01	unknown	IGHJ01-01*01
Bvax1	3.22984e-05	3	CAWYYYAMDYW	AGGGCAAGGCCACATTGACTGTAGACCAATCTTCCAGCACAGCCTACATGCAGCTCAACAGCCTGACATCTGAGGACTCTGCAGTCTATTACTGTGCATGGTATTACTATGCTATGGACTACTGG	IGHV01-39*01	unknown	IGHJ04-01*01
Bvax1	3.22984e-05	3	CARLGGYYYAMDYW	CCACATTGACTGTAAACAAGTCCTCCAGCACAGCCTACATGGAGCTCCGCAGCCTGACATCGGAGGATTCTGCAGTCTATTACTGTGCAAGACTTGGGGGATATTACTATGCTATGGACTACTGG	IGHV01-22*01	unknown	IGHJ04-01*01
Bvax1	3.22984e-05	3	CARSGAASSYWYFDVW	TGACTGTAGACAAGTCCTCCAGCACAGCCTACATGGAGCTCCGCAGCCTGACATCTGAGGACTCTGCAGTCTATTACTGTGCAAGATCGGGCGCGGCTAGTAGCTACTGGTACTTCGATGTCTGG	IGHV01	unknown	IGHJ01-01*01
Bvax1	3.22984e-05	3	CARGGSSHYW	TAAAGGGCCGATTCACCATCTCCAGAGACAATGCCAAGAACAACCTGTACCTGCAAATGAGCCATCTGAAGTCTGAGGACACAGCCATGTATTACTGTGCAAGAGGGGGTAGTAGCCACTACTGG	IGHV05-04*01	IGHD01-01*01	unknown
Bvax1	3.22984e-05	3	CARAHYGSSFYWYFDVW	CCAGAGACAATGCCAAGAACACCCTGTTCCTGCAAATGACCAGTCTGAGGTCTGAGGACACGGCCATGTATTACTGTGCAAGGGCTCACTACGGTAGTAGCTTTTACTGGTACTTCGATGTCTGG	IGHV05-17*01	IGHD01-01*01	IGHJ01-01*01
Bvax1	3.22984e-05	3	CARGYYGSSYKAGWYFDVW	ACAAGTCCTCCAGCACAGCCTACATGGAGCTCCGCAGCCTGACATCTGAGGACACTGCAGTCTATTACTGTGCAAGGGGATACTACGGTAGTAGCTACAAGGCTGGCTGGTACTTCGATGTCTGG	IGHV01	IGHD01-01*01	IGHJ01-01*01
Bvax1	3.22984e-05	3	CARGDYDRGRFAYW	CCACACTGACTGTAGACAAATCCTCCAGCACAGCCTACATGCAGCTCAGCAGCCTGACATCTGAGGACTCTGCGGTCTATTATTGTGCAAGGGGTGATTACGACAGGGGGAGGTTTGCTTACTGG	IGHV01-53*01	IGHD02	IGHJ03-01*01
Bvax1	3.22984e-05	3	CARMGYYGSSLWYFDVW	CCAAGGATACCTCCAAAAACCAGGTATTCCTCAAGATCGCCAATGTGGACACTGCAGATACTGCCACATACTACTGTGCTCGAATGGGTTACTACGGTAGTAGCCTCTGGTACTTCGATGTCTGG	IGHV08-08*01	IGHD01-01*01	IGHJ01-01*01
Bvax1	3.22984e-05	3	CASYYGNYGFAYW	AGGCCACACTGACTGTAGACAAACCCTCCAGCACAGCCTACATGCAGCTCAGCAGCCTGACATCTGAGGACTCTGCGGTCTATTATTGTGCAAGCTACTATGGTAACTACGGGTTTGCTTACTGG	IGHV01-72*01	IGHD02	IGHJ03-01*01
Bvax1	3.22984e-05	3	CAYGSSYFDYW	AGGCCAAGGCCACATTGACTGTAGACAAATCCTCCAGCACAGCCTACATGCAGCTCAAGAGCCTGACATCTGAGGACTCTGCAGTCTATTACTGTGCATACGGTAGTAGCTACTTTGACTACTGG	IGHV01-42*01	IGHD01-01*01	IGHJ02-01*01
Bvax1	3.22984e-05	3	CARVGGNGFAYW	GCAAGGCCACATTGACTGTTGACAAGTCCTCCAGCACAGCCTACATGGAGCTCAACAGCCTGACATCTGAGGACTCTGCAGTCTATTACTGTGCAAGAGTCGGGGGTAACGGGTTTGCTTACTGG	IGHV01-19*01	unknown	IGHJ03-01*01
Bvax1	3.22984e-05	3	CARSSYGAMDYW	GCAAGGCCACATTCACTGCAGATACATCCTCCAACACAGCCTACATGCAACTCAGCAGCCTGACAACTGAGGACTCTGCCATCTATTACTGTGCAAGGAGTAGCTACGGGGCTATGGACTACTGG	IGHV01-09*01	IGHD01-01*01	IGHJ04-01*01
Bvax1	3.22984e-05	3	CARGHWAWFAYW	ATCGAATCTCCATCACTCGTGACACATCTAAGAACCAGTTTTTCCTGAAGTTGAATTCTGTGACTACTGAGGACACAGCCACATATTACTGTGCAAGGGGCCACTGGGCCTGGTTTGCTTACTGG	IGHV03-06*01	unknown	IGHJ03-01*01
Bvax1	3.22984e-05	3	CARHARDVW	AGTTCAAGGGCAAGGCCACACTGACTGTAGACAAATCCTCCAGCACAGCCTACATGCAGCTCAGCAGCCTGACATCTGAAGACTCTGCGGTCTATTTCTGTGCAAGACACGCCAGAGATGTCTGG	IGHV01-12*01	unknown	IGHJ01-01*01
Bvax1	3.22984e-05	3	CTGDYYGSFDYW	GGAGGTTCACCATCTCAAGAGATGATTCCAAAAGTAGTGTCTACCTGCAAATGAACAACTTAAGGGCTGAAGACACTGGAATTTATTACTGCACAGGCGATTACTACGGTAGCTTTGACTACTGG	IGHV06-03*01	IGHD01-01*01	IGHJ02-01*01
Bvax1	3.22984e-05	3	CARSTTVEDYW	AGGGCAAGGCCACACTGACTGCAGACAAATCCTCCAGCACAGCCTACATGCAACTCAGCAGCCTGACATCTGAGGACTCTGCGGTCTACTTCTGTGCAAGATCGACTACGGTAGAGGACTACTGG	IGHV01-82*01	IGHD01-01*01	IGHJ04-01*01
Bvax1	3.22984e-05	3	CARSHYDMDYW	AGGGCAAGGCCACATTGACTGTAGACAAGTCCTCCAGCACAGCCTACATGGAGCTCCGCAGCCTGACATCTGAGGACACTGCAGTCTATTACTGTGCAAGATCGCACTATGATATGGACTACTGG	IGHV01	unknown	IGHJ04-01*01
Bvax1	3.22984e-05	3	CARWGPYYSGYAMDYW	TGACTGTAGACAAGTCCTCCAGCACAGCCTACATGGAGCTCCGCAGCCTGACATCTGAGGACACTGCAGTCTATTACTGTGCAAGATGGGGCCCCTACTATAGTGGGTATGCTATGGACTACTGG	IGHV01	IGHD02	IGHJ04-01*01
Bvax1	3.22984e-05	3	MDYW	CCTACTATCCAGACACCATGGAGAGACGATTCATCATCTCCAGAGACAATACCAAGAAGACCCTGTACCTGCAAATGAGCAGTCTGAGGTCTGAGTAGCTTTTTTACTATGCTATGGACTACTGG	IGHV05-02*01	unknown	IGHJ04-01*01
Bvax1	3.22984e-05	3	CARYGLTGYFDYW	AGGCCACATTGACTGTAGACAAGTCCTCCAGCACAGCCTACATGGAGCTCCGCAGCCTGACATCTGAGGACACTGCAGTCTATTACTGTGCAAGATATGGGCTAACTGGCTACTTTGACTACTGG	IGHV01	IGHD04-01*01	IGHJ02-01*01
Bvax1	3.22984e-05	3	CARSRDFDVW	TCAAGAGCAAGGCCACACTGACTGTAGACAAACCCTCCAGCACAGCCTACATGCAGCTCAGCAGCCTGACATCTGAGGACTCTGCGGTCTATTATTGTGCAAGATCGAGGGACTTCGATGTCTGG	IGHV01-72*01	unknown	IGHJ01-01*01
Bvax1	3.22984e-05	3	CTRRGYYGSSDFDYW	TACTGACTGCAGACAAATCCTCCAGCACAGCCTACATGGAGCTCCGCAGCCTGACATCTGAGGACTCTGCCGTCTATTACTGTACAAGAAGAGGGTACTACGGTAGTAGCGACTTTGACTACTGG	IGHV01-15*01	IGHD01-01*01	IGHJ02-01*01
Bvax1	3.22984e-05	3	CAREWDGFAYW	AGGGCCGATTCACCATCTCCAGAGACAATGCCAAGAACAACCTGTACCTGCAAATGAGCCATCTGAAGTCTGAGGACACAGCCATGTATTACTGTGCAAGAGAGTGGGACGGGTTTGCTTACTGG	IGHV05-04*01	unknown	IGHJ03-01*01
Bvax1	3.22984e-05	3	CVRDGSNWYFDVW	GATTCACCATCTCCAGAGATGATTCACAAAGCATGCTCTATCTGCAAATGAACAACCTGAAAACTGAGGACACAGCCATGTATTACTGTGTGAGAGACGGCTCCAACTGGTACTTCGATGTCTGG	IGHV10-03*01	unknown	IGHJ01-01*01
[truncated: 153,855 more rows]
