# Supplementary material for: B cell–based therapy produces antibodies that inhibit glioblastoma growth
Source: J Clin Invest. 2024 Aug 29;134(20):e177384. doi: 10.1172/JCI177384 (PMC11473152; doi:10.1172/JCI177384)
Supplement: Supplemental table 4 [file jci-134-177384-s186.xlsx]

## Sheet: Sheet1
sample_name.x	productive_frequency.x	templates.x	amino_acid	rearrangement.x	v_resolved	d_resolved	j_resolved	sample_name.y	productive_frequency.y	templates.y	rearrangement.y
Bvax1	0.00132423	123	CMRYSNYWYFDVW	GATTCACTATCTTCAGAGACAATGACAAGAGCACCCTGTACCTGCAGATGAGCAATGTGCGATCGGAGGACACAGCCACGTATTTCTGTATGAGATATAGTAACTACTGGTACTTCGATGTCTGG	IGHV11-02*01	unknown	IGHJ01-01*01	TIB1	0.000115161	2	GATTCACTATCTTCAGAGACAATGACAAGAGCACCCTGTACCTGCAGATGAGCAATGTGCGATCGGAGGACACAGCCACGTATTTCTGTATGAGATATAGTAACTACTGGTACTTCGATGTCTGG
Bvax1	0.000699798	65	CMRYGNYWYFDVW	GATTCACTATCTTCAGAGACAATGACAAGAGCACCCTGTACCTGCAGATGAGCAATGTGCGATCGGAGGACACAGCCACGTATTTCTGTATGAGATATGGTAACTACTGGTACTTCGATGTCTGG	IGHV11-02*01	unknown	IGHJ01-01*01	TIB1	0.000115161	2	GATTCACTATCTTCAGAGACAATGACAAGAGCACCCTGTACCTGCAGATGAGCAATGTGCGATCGGAGGACACAGCCACGTATTTCTGTATGAGATATGGTAACTACTGGTACTTCGATGTCTGG
Bvax1	8.61289e-05	8	CARRYYGSSYWYFDVW	TGACTGTAGACACATCCTCCAGCACAGCCTACATGCAGCTCAGCAGCCTGACATCTGAGGACTCTGCGGTCTATTACTGTGCAAGACGGTACTACGGTAGTAGCTACTGGTACTTCGATGTCTGG	IGHV01	IGHD01-01*01	IGHJ01-01*01	TIB2	0.000139324	2	TGACTGTAGACAAATCCTCCAGCACAGCCTACATGCAGCTCAGCAGCCTGACATCTGAGGACTCTGCGGTCTATTACTGTGCAAGACGATACTACGGTAGTTCCTACTGGTACTTCGATGTCTGG
Bvax1	7.53628e-05	7	CARGFAYW	AGAAGTTCAAGGGCAAGGCCACATTGACTGTAGACAAGTCCTCCAGCACAGCCTACATGGAGCTCCGCAGCCTGACATCTGAGGACACTGCAGTCTATTACTGTGCAAGGGGGTTTGCTTACTGG	IGHV01	unknown	IGHJ03-01*01	TIB2	6.96621e-05	1	AAAAGTTCAAGGGCAAGGCCACATTGACTGTAGACACATCCTCCAGCACAGCCTACATGCAGCTCAGCAGCCTGACATCTGAGGACTCTGCGGTCTATTATTGTGCAAGAGGGTTTGCTTACTGG
Bvax1	4.30645e-05	4	CAGDSWGYWYFDVW	TCTCCATTACTAGAGAAACGTCAAAGAACCAGTTCTTCCTCCAATTGAACTCTGTGACCACAGAGGACACAGCCATGTATTACTGTGCAGGAGACAGCTGGGGCTACTGGTACTTCGATGTCTGG	IGHV12-03*01	unknown	IGHJ01-01*01	TIB1	0.000115161	2	TCTCCATTACTAGAGAAACGTCAAAGAACCAGTTCTTCCTCCAATTGAACTCTGTGACCACAGAGGACACAGCCATGTATTACTGTGCAGGAGACAGCTGGGGCTACTGGTACTTCGATGTCTGG
Bvax1	4.30645e-05	4	CARDAMDYW	AATTCCAGGGCAAGGCCACTATAACAGCAGACACATCCTCCAACACAGCCTACCTGCAGCTCAGCAGCCTGACATCTGAGGACACTGCCGTCTATTACTGTGCTAGAGATGCTATGGACTACTGG	IGHV14-02*01	unknown	IGHJ04-01*01	TIB2	6.96621e-05	1	AATTCCAGGGCAAGGCCACTATAACAGCAGACACATCCTCCAACACAGCCTACCTGCAGCTCAGCAGCCTGACATCTGAGGACACTGCCGTCTATTACTGTGCTAGGGATGCTATGGACTACTGG
Bvax1	4.30645e-05	4	CARGDYW	ATCAAAAGTTCAAGGACAAGGCCACATTGACTGTAGACAAATCCTCCAGCACAGCCTACATGCAGCTCAGCAGCCTGACATCTGAGGACTCTGCGGTCTATTACTGTGCAAGAGGGGACTACTGG	IGHV01	unknown	IGHJ04-01*01	TIB1	5.75805e-05	1	ATCAAAAGTTCAAGGGCAAGGCCACATTGACTGTAGACACATCCTCCAGCACAGCCTACATGCAGCTCAGCAGCCTGACATCTGAGGACTCTGCGGTCTATTTCTGTGCAAGGGGGGACTACTGG
Bvax1	4.30645e-05	4	CARGYFDVW	AGTTCAAGGGCAAGGCCACATTGACTGTAGACAAGTCCTCCAGCACAGCCTACATGGAGCTCCGCAGCCTGACATCTGAGGACACTGCAGTCTATTACTGTGCAAGGGGGTACTTCGATGTCTGG	IGHV01	unknown	IGHJ01-01*01	TIB2	6.96621e-05	1	AGTTCAAGGGCAAGGCCACATTGACTGTAGACACATCCTCCAGCACAGCCTACATGCAGCTCAGCAGCCTGACATCTGAGGACTCTGCGGTCTATTATTGTGCAAGAGGGTACTTCGATGTCTGG
Bvax1	4.30645e-05	4	CARGNWVDYW	TCAAGGGCAAGGCCACATTGACTGCAGACAAATCCTCCAGCACAGCCTACATGCAGCTCAACAGCCTGACATCTGAGGACTCTGCAGTCTATTTCTGTGCAAGAGGGAACTGGGTTGACTACTGG	IGHV01-78*01	unknown	IGHJ02-01*01	TIB2	6.96621e-05	1	TCAAGGGCAAGGCCACATTGACTGCAGACAAATCCTCCAGCACAGCCTACATGCAGCTCAACAGCCTGACATCTGAGGACTCTGCAGTCTATTTCTGTGCAAGAGGAAACTGGGTTGACTACTGG
Bvax1	3.22984e-05	3	CARQGRYYAMDYW	GGTTTGCCTTCTCTTTGGAAACCTCTGCCAGCACTGCCTATTTGCAGATCAACAACCTCAAAAATGAGGACACGGCTACATATTTCTGTGCAAGACAGGGGAGATACTATGCTATGGACTACTGG	IGHV09-03*01	unknown	IGHJ04-01*01	TIB1	0.000287902	5	GGTTTGCCTTCTCTTTGGAAACCTCTGCCAGCACTGCCTATTTGCAGATCAACAACCTCAAAAATGAGGACACGGCTACATATTTCTGTGCAAGACAGGGACGGTACTATGCTATGGACTACTGG
Bvax1	3.22984e-05	3	CARGWDHWYFDVW	AGGCCACATTGACTGTAGACAAGTCCTCCAGCACAGCCTACATGGAGCTCCGCAGCCTGACATCTGAGGACTCTGCAGTCTATTACTGTGCAAGAGGGTGGGACCACTGGTACTTCGATGTCTGG	IGHV01	unknown	IGHJ01-01*01	TIB1	5.75805e-05	1	AGGCCACATTGACTGTAGACAAATCCTCCAGCACAGCCTACATGCAGCTCAACAGCCTGACATCTGAGGACTCTGCGGTCTACTTCTGTGCAAGGGGCTGGGACCACTGGTACTTCGATGTCTGG
Bvax1	3.22984e-05	3	CARGAMDYW	AGTTCAAGGGCAAGGCCACATTAACTGTAGACAAGTCATCCAGCACAGCCTACATGCAGCTCAAGAGCCTGACATCTGAGGACTCTGCTGTCTATTACTGTGCAAGAGGAGCTATGGACTACTGG	IGHV01-43*01	unknown	IGHJ04-01*01	TIB1	5.75805e-05	1	AGTTCAAGGGCAAGGCCACATTAACTGTAGACAAGTCATCCAGCACAGCCTACATGCAGCTCAAGAGCCTGACATCTGAGGACTCTGCAGTCTATTACTGTGCAAGAGGGGCTATGGACTACTGG
Bvax1	3.22984e-05	3	CAREFAYW	AAAAGTTCAAGGGCAAGGCCACATTGACTGTAGACACATCCTCCAGCACAGCCTACATGCAGCTCAGCAGCCTGACATCTGAGGACTCTGCGGTCTATTACTGTGCAAGAGAGTTTGCTTACTGG	IGHV01	unknown	IGHJ03-01*01	TIB1	5.75805e-05	1	AAAAGTTCAAGGGCAAGGCCACATTGACTGTAGACACATCCTCCAGCACAGCCTACATGCAGCTCAGCAGCCTGACATCTGAGGACTCTGCCATCTATTACTGTGCAAGAGAGTTTGCTTACTGG
Bvax1	3.22984e-05	3	CARDYGSSYDYW	GCAAGGCCACATTGACTGTAGACAAGTCCTCCAGCACAGCCTACATGGAGCTCCGCAGCCTGACATCTGAGGACTCTGCAGTCTATTACTGTGCAAGAGACTACGGTAGTAGCTATGACTACTGG	IGHV01	IGHD01-01*01	IGHJ02-01*01	TIB1	5.75805e-05	1	ACAAGGCCACATTGACTGTAGACAAATCCTCCAGCACAGCCTACATGCAGCTCAGCAGCCTGACATCTGAGGACTCTGCGGTCTATTACTGTGCAAGGGACTACGGTAGTAGCTATGACTACTGG
Bvax1	3.22984e-05	3	CARGDYW	ACGGAAAGTTCAAGGGCAAGGCCACACTGACTGCAGACAAATCCTCCAGCACAGCCTACATGCAGCTCAGCAGCCTGACCTCTGAGGACTCTGCGGTCTATTTCTGTGCAAGAGGGGACTACTGG	IGHV01-80*01	unknown	IGHJ04-01*01	TIB2	6.96621e-05	1	ATGAGAAGTTCAAGGGCAAGGCCACACTGACTGCAGACAAATCCTCCAGCACAGCCTACATGCAGCTCAGCAGCCTGACCTCTGAAGACTCTGCGGTCTATTTCTGTGCAAGAGGGGACTACTGG
Bvax1	3.22984e-05	3	CARTAQGAMDYW	ACAAGGCCACATTGACTGTAGACAAATCCTCCAGCACAGCCTACATGCAGCTCAGCAGCCTGACATCTGAGGACTCTGCGGTCTATTACTGTGCAAGAACAGCTCAGGGTGCTATGGACTACTGG	IGHV01	IGHD03-02*02	IGHJ04-01*01	TIB1	5.75805e-05	1	GCAAGGCCACATTGACTGTAGACAAGTCCTCCAGCACAGCCTACATGGAGCTCCGCAGCCTGACATCTGAGGACTCTGCGGTCTATTTCTGTGCAAGAACAGCTCAGGGGGCTATGGACTACTGG
Bvax1	3.22984e-05	3	CARSDYW	ACCAGAAGTTCAAGGGCAAGGCCACATTGACTGTAGACAAGTCCTCCAGCACAGCCTACATGGAGCTCCGCAGCCTGACATCTGAGGACTCTGCAGTCTATTACTGTGCAAGATCGGACTACTGG	IGHV01	unknown	IGHJ04-01*01	TIB1	5.75805e-05	1	ATGAGAAGTTCAAGGGCAAGGCCACACTGACTGCAGACACATCCTCCAGCACAGCCTACATGCAGCTCAGCAGCCTGACATCTGAGGACTCTGCAGTCTATTACTGTGCAAGATCGGACTACTGG
Bvax1	3.22984e-05	3	CARGGYYFDYW	AGAGCAAGGCCACACTGACTGTAGACAAATCCTCCAGCACAGCCTACATGCAACTCAGCAGCCTGACATCTGAGGACTCTGCGGTCTATTACTGTGCAAGAGGGGGTTACTACTTTGACTACTGG	IGHV01-64*01	unknown	IGHJ02-01*01	TIB1	5.75805e-05	1	AGAGAAAGGCCACACTGACTGTAGACAAATCCTCCAGCACAGCCTACATGCAACTCAGCAGCCTGACATCTGAGGACTCTGCGGTCTATTACTGTGCAAGAGGGGGCTACTACTTTGACTACTGG
Bvax1	3.22984e-05	3	CARGAYW	ATCAAAAGTTCAAGGACAAGGCCACATTGACTGTAGACAAATCCTCCAGCACAGCCTACATGCAGCTCAGCAGCCTGACATCTGAGGACTCTGCGGTCTATTACTGTGCAAGAGGGGCTTACTGG	IGHV01	unknown	IGHJ03-01*01	TIB1	0.000230322	4	ATCAAAAGTTCAAGGACAAGGCCACATTGACTGTAGACAAATCCTCCAGCACAGCCTACATGCAGCTCAGCAGCCTGACATCTGAGGACTCTGCGGTCTATTACTGTGCAAGGGGAGCTTACTGG
Bvax1	3.22984e-05	3	CARGGYYFDYW	AGGGCAAGGCCACATTGACTGTAGACACATCCTCCAGCACAGCCTACATGCAGCTCAGCAGCCTGACATCTGAGGACTCTGCGGTCTATTACTGTGCAAGAGGGGGGTACTACTTTGACTACTGG	IGHV01	unknown	IGHJ02-01*01	TIB1	0.000115161	2	AGGGCAAGGCCACATTGACTGTAGACACATCCTCCAGCACAGCCTACATGCAGCTCAGCAGCCTGACATCTGAGGACTCTGCGGTCTATTACTGTGCAAGAGGGGGCTACTACTTTGACTACTGG
Bvax1	3.22984e-05	3	CARSPYAMDYW	AGGGCAAGGCCACATTGACTGTAGACAAGTCCTCCAGCACAGCCTACATGGAGCTCCGCAGCCTGACATCTGAGGACACTGCAGTCTATTACTGTGCAAGATCCCCCTATGCTATGGACTACTGG	IGHV01	unknown	IGHJ04-01*01	TIB1	5.75805e-05	1	AGGGCAAGGCCACACTGACTGCAGACACATCCTCCAGCACAGCCTACATGCAGCTCAGCAGCCTGACATCTGAGGACTCTGCGGTCTATTTCTGTGCCCGGTCCCCTTATGCTATGGACTACTGG
Bvax1	3.22984e-05	3	CTRMDYW	CTGAGTCTGTGAAAGGGAGGTTCACCATCTCAAGAGATGATTCCAAAAGTAGTGTCTACCTGCAAATGAACAGCTTAAGAGCTGAAGACACTGGCATTTATTACTGTACCAGGATGGACTACTGG	IGHV06-06*01	unknown	IGHJ04-01*01	TIB1	5.75805e-05	1	CTGAGTCTGTGAAAGGGAGGTTCACCATCTCAAGAGATGATTCCAAAAGTAGTGTCTACCTGCAAATGAACAGCTTAAGAGCTGAAGACACTGGCATTTATTACTGTACCAGGATGGACTACTGG
Bvax1	3.22984e-05	3	CARDGYFDYW	TGAAGAGCCGTTTCATCATCTCGAGAGACAATGCAAAGAACATTCTATACCTGCAAATGAGCAGTCTGAAGTCTGAGGACACTGCCACGTATTACTGTGCAAGAGATGGTTACTTTGACTACTGG	IGHV05-16*01	unknown	IGHJ02-01*01	TIB1	5.75805e-05	1	TGAAGAGCCGTTTCATCATCTCGAGAGACAATACAAAGAACATTCTATACCTGCAAATGAGCAGTCTGAAGTCTGAGGACACAGCCACGTATTACTGTGCAAGAGATGGGTACTTTGACTACTGG
Bvax1	3.22984e-05	3	CAIEAMDYW	AGTTCAAGGGCAAGGCCACATTGACTGTAGACAAATCCTCCAGCACAGCCTACATGCAGCTCAGCAGCCTGACATCTGAGGACTCTGCGGTCTATTACTGTGCAATAGAGGCTATGGACTACTGG	IGHV01-74	unknown	IGHJ04-01*01	TIB1	5.75805e-05	1	AGTTCAAGGGCAAGGCCACATTGACTGTAGACAAATCCTCCAGCACAGCCTACATGCAGCTCAGCAGCCTGACATCTGAGGACTCTGCGGTCTATTACTGTGCAATAGAAGCTATGGACTACTGG
Bvax1	3.22984e-05	3	CARWDYW	ATCAAAAGTTCAAGGGCAAGGCCACATTGACTGTAGACACATCCTCCAGCACAGCCTACATGCAGCTCAGCAGCCTGACATCTGAGGACTCTGCGGTCTATTACTGTGCAAGATGGGACTACTGG	IGHV01	unknown	IGHJ04-01*01	TIB1	5.75805e-05	1	ACCAGAAGTTCAAGGGCAAGGCCACATTGACTGTAGACAAGTCCTCCAGCACAGCCTACATGGAGCTCCGCAGCCTGACATCTGAGGACTCTGCAGTCTATTACTGTGCAAGATGGGACTACTGG
Bvax1	3.22984e-05	3	CARDYGSSYAMDYW	CCACATTGACTGTAGACAAGTCCTCCAGCACAGCCTACATGGAGCTCCGCAGCCTGACATCTGAGGACACTGCAGTCTATTACTGTGCAAGAGACTACGGTAGTAGCTACGCTATGGACTACTGG	IGHV01	IGHD01-01*01	IGHJ04-01*01	TIB2	6.96621e-05	1	CCACATTGACTGTAGACAAGTCCTCCAGCACAGCCTACATGGAGCTCCGCAGCCTGACATCTGAGGACACTGCAGTCTATTACTGTGCAAGAGACTACGGTAGTAGCTATGCTATGGACTACTGG
Bvax1	3.22984e-05	3	CARSDYYYAMDYW	AGGCCACACTGACTGTAGACAAACCCTCCAGCACAGCCTACATGCAGCTCAGCAGCCTGACATCTGAGGACTCTGCGGTCTATTATTGTGCAAGATCGGATTATTACTATGCTATGGACTACTGG	IGHV01-72*01	unknown	IGHJ04-01*01	TIB2	0.000139324	2	AGGCCACACTGACTGTAGACAAACCCTCCAGCACAGCCTACATGCAGCTCAGCAGCCTGACATCTGAGGACTCTGCGGTCTATTATTGTGCAAGATCGGATTACTACTATGCTATGGACTACTGG
Bvax1	3.22984e-05	3	CARWYFDVW	AGTTCAAGGGCAAGGCCACATTGACTGTAGACAAGTCCTCCAGCACAGCCTACATGGAGCTCCGCAGCCTGACATCTGAGGACTCTGCAGTCTATTACTGTGCAAGATGGTACTTCGATGTCTGG	IGHV01	unknown	IGHJ01-01*01	TIB2	0.000139324	2	AGTTCAAGGGCAAGGCCACATTGACTGTAGACAAGTCCTCCAGCACAGCCTACATGGAGCTCCGCAGCCTGACATCTGAGGACTCTGCAGTCTATTACTGTGCAAGATGGTACTTCGATGTCTGG
Bvax1	3.22984e-05	3	CANWDYW	ATGCAGCTTTCATGTCCAGACTGAGCATCACCAAGGACAACTCCAAGAGCCAAGTTTTCTTTAAAATGAACAGTCTGCAAGCTGATGACACTGCCATATACTACTGTGCCAACTGGGACTACTGG	IGHV02	unknown	IGHJ04-01*01	TIB1	5.75805e-05	1	ATTCAGCTCTCAAATCCAGACTGAGCATCAGCAAGGACAACTCCAAGAGCCAAGTTTTCTTAAAACTGAACAGTCTGCAAACTGATGACACAGCCACGTACTACTGTGCCAACTGGGACTACTGG
Bvax1	3.22984e-05	3	CARGGYFDVW	TCAAGGGCAAGGCCACATTGACTGTAGACAAGTCCTCCAGCACAGCCTACATGGAGCTCCGCAGCCTGACATCTGAGGACTCTGCAGTCTATTACTGTGCAAGAGGGGGGTACTTCGATGTCTGG	IGHV01	unknown	IGHJ01-01*01	TIB1	5.75805e-05	1	TCAAGGACAAGGCCACATTGACTGTAGACAAATCCTCCAGCACAGCCTACATGCAGCTCAGCAGCCTGACATCTGAGGACTCTGCGGTCTATTACTGTGCAAGAGGGGGGTACTTCGATGTCTGG
Bvax1	3.22984e-05	3	CAKGGDLAYW	TCATATCCAGACTGAGCATCAGCAAGGATAACTCCAAGAGCCAAGTTTTCTTAAAACTGAACAGTCTGCAAACTGATGACACAGCCACGTACTACTGTGCCAAAGGGGGGGACTTGGCTTACTGG	IGHV02-03*01	unknown	IGHJ03-01*01	TIB2	6.96621e-05	1	TCATATCCAGACTGAGCATCAGCAAGGATAACTCCAAGAGCCAAGTTTTCTTAAAACTGAACAGTCTGCAAACTGATGACACAGCCACGTACTACTGTGCCAAAGGGGGGGATCTTGCTTACTGG
Bvax1	2.15322e-05	2	CARPNYYGSSYWYFDVW	CCAGAGACAATGCCAAGAACACCCTGTTCCTGCAAATGACCAGTCTGAGGTCTGAGGACACGGCCATGTATTACTGTGCAAGGCCTAATTACTACGGTAGTAGCTACTGGTACTTCGATGTCTGG	IGHV05-17*01	IGHD01-01*01	IGHJ01-01*01	TIB2	6.96621e-05	1	CCAGAGACAATGCCAAGAACACCCTGTTCCTGCAAATGACCAGTCTGAGGTCTGAGGACACGGCCATGTATTACTGTGCAAGGCCTAATTACTACGGTAGTAGCTACTGGTACTTCGATGTCTGG
Bvax1	2.15322e-05	2	CARSPFAYW	AGTTCAAGGGCAAGGCCACACTGACTGCAGACAAATCCTCCAGCACAGCCTACATGCAACTCAGCAGCCTGACATCTGAGGACTCTGCGGTCTACTTCTGTGCAAGGAGCCCGTTTGCTTACTGG	IGHV01-82*01	unknown	IGHJ03-01*01	TIB1	5.75805e-05	1	AGTTCAAGGGCAAGGCCACACTGACTGCAGACAAATCCTCCAGCACAGCCTACATGCAACTCAGCAGCCTGACATCTGAGGACTCTGCGGTCTATTTCTGTGCAAGATCCCCGTTTGCTTACTGG
Bvax1	2.15322e-05	2	CARRGNYFDYW	AGAGCAAGGCCACACTGACTGTAGACACATCCTCCAGCACAGCCTACATGCAGCTCAGCAGCCTGACATCTGAGGACTCTGCGGTCTATTACTGTGCAAGACGGGGGAACTACTTTGACTACTGG	IGHV01-55*01	unknown	IGHJ02-01*01	TIB1	5.75805e-05	1	AGAGCAAGGCCACACTGACTGTAGACACATCCTCCAGCACAGCCTACATGCAGCTCAGCAGCCTGACATCTGAGGACTCTGCGGTCTATTACTGTGCAAGACGCGGTAACTACTTTGACTACTGG
Bvax1	2.15322e-05	2	CARGLYFDYW	TGAAGGGCCGATTCACCATCTCCAGAGACAATGCCAAGAACACCCTGTTCCTGCAAATGACCAGTCTGAGGTCTGAGGACACGGCCATGTATTACTGTGCAAGGGGACTTTACTTTGACTACTGG	IGHV05-17*01	unknown	IGHJ02-01*01	TIB1	0.000115161	2	TGAAGGGCCGATTCACCATCTCCAGAGACAATGCCAAGAACACCCTGTTCCTGCAAATGACCAGTCTGAGGTCTGAGGACACGGCCATGTATTACTGTGCAAGGGGTCTTTACTTTGACTACTGG
Bvax1	2.15322e-05	2	CARGDYDWYFDVW	AGTCCACATTGACTGTAGACAAATCCTCCAGCACAGCCTACATGCAGCTCAGCAGCCTGACATCTGAGGACTCTGCGGTCTATTACTGTGCAAGAGGTGATTACGACTGGTACTTCGATGTCTGG	IGHV01-69*01	unknown	IGHJ01-01*01	TIB1	0.000115161	2	AGTCCACATTGACTGTAGACAAATCCTCCAGCACAGCCTACATGCAGCTCAGCAGCCTGACATCTGAGGACTCTGCGGTCTATTACTGTGCAAGAGGGGATTACGACTGGTACTTCGATGTCTGG
Bvax1	2.15322e-05	2	CARWDYDGFAYW	GCAAGGCCACATTGACTGTAGACAAGTCCTCCAGCACAGCCTACATGGAGCTCCGCAGCCTGACATCTGAGGACTCTGCAGTCTATTACTGTGCAAGATGGGATTACGACGGGTTTGCTTACTGG	IGHV01	IGHD02	IGHJ03-01*01	TIB2	6.96621e-05	1	GCAAGGCCACATTGACTGTAGACACATCCTCCAGCACAGCCTACATGCAGCTCAGCAGCCTGACATCTGAGGACTCTGCCATCTATTACTGTGCAAGATGGGATTACGACGGGTTTGCTTACTGG
Bvax1	2.15322e-05	2	CARGDYYGSSYGYFDVW	CTGTAGACAAGTCCTCCAGCACAGCCTACATGGAGCTCCGCAGCCTGACATCTGAGGACACTGCAGTCTATTACTGTGCAAGAGGGGATTACTACGGTAGTAGCTACGGATACTTCGATGTCTGG	IGHV01	IGHD01-01*01	IGHJ01-01*01	TIB2	6.96621e-05	1	CTGTAGACAAGTCCTCCAGCACAGCCTACATGGAGCTCCGCAGCCTGACATCTGAGGACTCTGCGGTCTATTTCTGTGCAAGAGGGGATTACTACGGTAGTAGCTACGGGTACTTCGATGTCTGG
Bvax1	2.15322e-05	2	CARGYYGSSYWYFDVW	TGACTGTAGACAAATCCTCCAGCACAGCCTACATGCAGCTCAAGAGCCTGACATCTGAGGACTCTGCAGTCTATTACTGTGCAAGAGGTTACTACGGTAGTAGCTACTGGTACTTCGATGTCTGG	IGHV01-42*01	IGHD01-01*01	IGHJ01-01*01	TIB1	5.75805e-05	1	TGACTGTAGACAAATCCTCCAGCACAGCCTACATGCAGCTCAAGAGCCTGACATCTGAGGACTCTGCAGTCTATTACTGTGCAAGGGGTTACTACGGTAGTAGCTACTGGTACTTCGATGTCTGG
Bvax1	2.15322e-05	2	CARDWDGYFDVW	ATCGAATCTCCATCACTCGTGACACATCTAAGAACCAGTTTTTCCTGAAGTTGAATTCTGTGACTACTGAGGACACAGCCACATATTACTGTGCAAGAGACTGGGACGGGTACTTCGATGTCTGG	IGHV03-06*01	unknown	IGHJ01-01*01	TIB1	5.75805e-05	1	ATCGAATCTCCATCACTCGTGACACATCTAAGAACCAGTTTTTCCTGAAGTTGAATTCTGTGACTACTGAGGACACAGCCACATATTACTGTGCAAGGGACTGGGACGGGTACTTCGATGTCTGG
Bvax1	2.15322e-05	2	CAGDSSGYYAMDYW	TCTCCATTACTAGAGAAACGTCAAAGAACCAGTTCTTCCTCCAATTGAACTCTGTGACCACAGAGGACACAGCCATGTATTACTGTGCAGGAGACAGCTCAGGCTACTATGCTATGGACTACTGG	IGHV12-03*01	unknown	IGHJ04-01*01	TIB1	0.000230322	4	TCTCCATTACTAGAGAAACGTCAAAGAACCAGTTCTTCCTCCAATTGAACTCTGTGACCACAGAGGACACAGCCATGTATTACTGTGCAGGAGACAGCTCAGGCTACTATGCTATGGACTACTGG
Bvax1	2.15322e-05	2	CARTGTRAMDYW	GCAAGGCCACACTGACTGCAGACAAATCCTCCAGCACAGCCTACATGCAACTCAGCAGCCTGACATCTGAGGACTCTGCGGTCTACTTCTGTGCAAGAACTGGGACAAGGGCTATGGACTACTGG	IGHV01-82*01	IGHD04-01	IGHJ04-01*01	TIB2	6.96621e-05	1	GCAAGGCCACACTGACTGCAGACAAATCCTCCAGCACAGCCTACATGCAACTCAGCAGCCTGACATCTGAGGACTCTGCGGTCTATTTCTGTGCAAGAACTGGGACGAGGGCTATGGACTACTGG
Bvax1	2.15322e-05	2	CARDYYGSSYWYFDVW	TGACTGCAGACAAATCCTCCAGCACAGCGTACATGGAGCTCCGCAGCCTGACATCTGAGGACTCTGCGGTCTATTTCTGTGCAAGAGATTACTACGGTAGTTCCTACTGGTACTTCGATGTCTGG	IGHV01-81*01	IGHD01-01*01	IGHJ01-01*01	TIB1	5.75805e-05	1	TGACTGCAGACAAATCCTCCAGCACAGCGTACATGGAGCTCCGCAGCCTGACATCTGAGGACTCTGCGGTCTATTATTGTGCAAGAGATTACTACGGTAGTAGCTACTGGTACTTCGATGTCTGG
Bvax1	2.15322e-05	2	CARGGYGSSYWYFDVW	TGACTGTAGACACATCCTCCAGCACAGCCTACATGCAGCTCAGCAGCCTGACATCTGAGGACTCTGCGGTCTATTACTGTGCAAGAGGGGGCTACGGTAGTAGCTACTGGTACTTCGATGTCTGG	IGHV01	IGHD01-01*01	IGHJ01-01*01	TIB1	0.000115161	2	TGACTGTAGACAAATCCTCCAGCACAGCCTACATGCAGCTCAGCAGCCTGACATCTGAGGACTCTGCGGTCTATTACTGTGCAAGAGGGGGCTACGGTAGTAGCTACTGGTACTTCGATGTCTGG
Bvax1	2.15322e-05	2	CARLYFDVW	AGTTCAAGGGCAAGGCCACATTGACTGTAGACAAGTCCTCCAGCACAGCCTACATGGAGCTCCGCAGCCTGACATCTGAGGACTCTGCAGTCTATTACTGTGCAAGATTGTACTTCGATGTCTGG	IGHV01	unknown	IGHJ01-01*01	TIB1	5.75805e-05	1	AGTTCAAGAGCAAGGCCACACTGACTGTAGACAAATCCTCCAGCACAGCCTACATGCAACTCAGCAGCCTGACATCTGAGGACTCTGCGGTCTATTATTGTGCAAGACTGTACTTCGATGTCTGG
Bvax1	2.15322e-05	2	CARGYGSSYWYFDVW	CATTGACTGTAGACAAGTCCTCCAGCACAGCCTACATGGAGCTCCGCAGCCTGACATCTGAGGACACTGCAGTCTATTACTGTGCAAGAGGGTACGGTAGTAGCTACTGGTACTTCGATGTCTGG	IGHV01	IGHD01-01*01	IGHJ01-01*01	TIB2	6.96621e-05	1	CATTGACTGTAGACAAATCCTCCAGCACAGCCTACATGCAGCTCAGCAGCCTGACATCTGAGGACTCTGCGGTCTATTACTGTGCAAGAGGCTACGGTAGTAGCTACTGGTACTTCGATGTCTGG
Bvax1	2.15322e-05	2	CARGDYDAWFAYW	AGGCCACATTGACTGTAGACACATCCTCCAGCACAGCCTACATGCAGCTCAGCAGCCTGACATCTGAGGACTCTGCGGTCTATTACTGTGCAAGAGGCGATTACGACGCCTGGTTTGCTTACTGG	IGHV01	IGHD02	IGHJ03-01*01	TIB2	6.96621e-05	1	AGGCCACATTGACTGTAGACAAGTCCTCCAGCACAGCCTACATGGAGCTCCGCAGCCTGACATCTGAGGACTCTGCGGTCTATTACTGTGCAAGAGGGGATTACGACGCCTGGTTTGCTTACTGG
Bvax1	2.15322e-05	2	CARDYGSSPWYFDVW	CATTGACTGTAGACACATCCTCCAGCACAGCCTACATGCAGCTCAGCAGCCTGACATCTGAGGACTCTGCGGTCTATTACTGTGCAAGAGACTACGGTAGTAGCCCTTGGTACTTCGATGTCTGG	IGHV01	IGHD01-01*01	IGHJ01-01*01	TIB1	5.75805e-05	1	CATTGACTGTAGACAAGTCCTCCAGCACAGCCTACATGGAGCTCCGCAGCCTGACATCTGAGGACTCTGCAGTCTATTACTGTGCAAGAGACTACGGTAGTAGCCCCTGGTACTTCGATGTCTGG
Bvax1	2.15322e-05	2	CARGDFDYW	AGTTCAAGGGCAAGGCCACATTGACTGTAGACAAGTCCTCCAGCACAGCCTACATGGAGCTCCGCAGCCTGACATCTGAGGACTCTGCAGTCTATTACTGTGCAAGGGGGGACTTTGACTACTGG	IGHV01	unknown	IGHJ02-01*01	TIB2	6.96621e-05	1	AGTTCAAGGGCAAGGCCACATTGACTGTAGACAAGTCCTCCAGCACAGCCTACATGGAGCTCCGCAGCCTGACATCTGAGGACTCTGCAGTCTATTACTGTGCAAGAGGGGACTTTGACTACTGG
Bvax1	2.15322e-05	2	CARGDYYAMDYW	GCAAGGCCACACTGACTGCAGACAAATCCTCCAGCACAGCCTACATGCAACTCAGCAGCCTGACATCTGAGGACTCTGCGGTCTACTTCTGTGCAAGAGGAGATTACTATGCTATGGACTACTGG	IGHV01-82*01	unknown	IGHJ04-01*01	TIB1	0.000115161	2	GCAAGGCCACACTGACTGCAGACAAATCCTCCAGCACAGCCTACATGCAACTCAGCAGCCTGACATCTGAGGACTCTGCGGTCTACTTCTGTGCAAGAGGGGATTACTATGCTATGGACTACTGG
Bvax1	2.15322e-05	2	CAIIYDGYYYAMDYW	CATTGACTGTAGACAAATCCTCCAGCACAGCCTACATGCAGCTCAGCAGCCTGACATCTGAGGACTCTGCGGTCTATTACTGTGCAATAATCTATGATGGTTATTACTATGCTATGGACTACTGG	IGHV01-74	IGHD02-03*01	IGHJ04-01*01	TIB2	6.96621e-05	1	CATTGACTGTAGACAAATCCTCCAGCACAGCCTACATGCAGCTCAGCAGCCTGACATCTGAGGACTCTGCGGTCTATTATTGTGCAATCATCTATGATGGTTACTACTATGCTATGGACTACTGG
Bvax1	2.15322e-05	2	CARRGYAMDYW	AGGGCAAGGCCACATTGACTGTAGACAAGTCCTCCAGCACAGCCTACATGGAGCTCCGCAGCCTGACATCTGAGGACACTGCAGTCTATTACTGTGCAAGAAGGGGCTATGCTATGGACTACTGG	IGHV01	unknown	IGHJ04-01*01	TIB2	6.96621e-05	1	AGGGCAAGGCCACATTGACTGTAGACAAGTCCTCCAGCACAGCCTACATGGAGCTCCGCAGCCTGACATCTGAGGACTCTGCGGTCTATTACTGTGCAAGGAGGGGTTATGCTATGGACTACTGG
Bvax1	2.15322e-05	2	CARVYYYGSRYFDVW	CATTGACTGTAGACAAATCCTCCAGCACAGCCTACATGCAGCTCAGCAGCCTGACATCTGAGGACTCTGCGGTCTATTACTGTGCAAGAGTTTATTACTACGGTAGTAGATACTTCGATGTCTGG	IGHV01	IGHD01-01*01	IGHJ01-01*01	TIB1	5.75805e-05	1	CATTGACTGTAGACAAGTCCTCCAGCACAGCCTACATGGAGCTCCGCAGCCTGACATCTGAGGACTCTGCAGTCTATTACTGTGCAAGAGTTTATTACTACGGTAGTAGGTACTTCGATGTCTGG
Bvax1	2.15322e-05	2	CARDGGTYWYFDVW	TCTCCATCACTCGTGACACATCTAAGAACCAGTTTTTCCTGAAGTTGAATTCTGTGACTACTGAGGACACAGCCACATATTACTGTGCAAGAGATGGTGGGACGTACTGGTACTTCGATGTCTGG	IGHV03-06*01	unknown	IGHJ01-01*01	TIB1	5.75805e-05	1	TCTCCATCACTCGTGACACATCTAAGAACCAGTTTTTCCTGAAGTTGAATTCTGTGACTACTGAGGACACAGCCACATATTACTGTGCAAGAGATGGGGGGACATACTGGTACTTCGATGTCTGG
Bvax1	2.15322e-05	2	CARNYYGSSLDYW	AGGCCACATTGACTGTAGACAAGTCCTCCAGCACAGCCTACATGGAGCTCCGCAGCCTGACATCTGAGGACACTGCAGTCTATTACTGTGCAAGAAATTACTACGGTAGTAGCCTTGACTACTGG	IGHV01	IGHD01-01*01	IGHJ02-01*01	TIB2	6.96621e-05	1	AGGCCACACTGACTGCAGACAAATCCTCCAGCACAGCCTACATGCAGCTCAGCAGCCTGACATCTGAGGACTCTGCGGTCTATTACTGTGCAAGAAACTACTACGGTAGTAGTCTTGACTACTGG
Bvax1	2.15322e-05	2	CARRNYFDYW	TCAAGGACAAGGCCACATTGACTGTAGACAAATCCTCCAGCACAGCCTACATGCAGCTCAGCAGCCTGACATCTGAGGACTCTGCGGTCTATTACTGTGCAAGACGTAACTACTTTGACTACTGG	IGHV01	unknown	IGHJ02-01*01	TIB1	5.75805e-05	1	TCAAGGGCAAGGCCACATTGACTGTAGACAAGTCCTCCAGCACAGCCTACATGGAGCTCCGCAGCCTGACATCTGAGGACTCTGCAGTCTATTTCTGTGCAAGAAGGAACTACTTTGACTACTGG
Bvax1	2.15322e-05	2	CARRAMDYW	AGTTCAAGAGCAAGGCCACACTGACTGTAGACACATCCTCCAGCACAGCCTACATGCAGCTCAGCAGCCTGACATCTGAGGACTCTGCGGTCTATTACTGTGCAAGACGGGCTATGGACTACTGG	IGHV01-55*01	unknown	IGHJ04-01*01	TIB1	5.75805e-05	1	AGTTCAAGAGCAAGGCCACACTGACTGTAGACACATCCTCCAGCACAGCCTACATGCAGCTCAGCAGCCTGACATCTGAGGACTCTGCGGTCTATTACTGTGCAAGACGGGCTATGGACTACTGG
Bvax1	2.15322e-05	2	CARYYYGSSYDYW	GGTTTGCCTTCTCTTTGGAAACCTCTGCCAGCACTGCCTATTTGCAGATCAACAACCTCAAAAATGAGGACACGGCTACATATTTCTGTGCGAGATATTACTACGGTAGTAGCTACGACTACTGG	IGHV09-03*01	IGHD01-01*01	unknown	TIB1	5.75805e-05	1	GGTTTGCCTTCTCTTTGGAAACCTCTGCCAGCACTGCCTATTTGCAGATCAACAACCTCAAAAATGAGGACACGGCTACATATTTCTGTGCAAGATACTACTACGGTAGTAGCTACGACTACTGG
Bvax1	2.15322e-05	2	CARGGDFDYW	TCAAGGGCAAGGCCACATTGACTGTAGACCAATCTTCCAGCACAGCCTACATGCAGCTCAACAGCCTGACATCTGAGGACTCTGCAGTCTATTACTGTGCAAGAGGGGGGGACTTTGACTACTGG	IGHV01-39*01	unknown	IGHJ02-01*01	TIB2	6.96621e-05	1	TCAAGGGCAAGGCCACATTGACTGTAGACCAATCTTCCAGCACAGCCTACATGCAGCTCAACAGCCTGACATCTGAGGACTCTGCAGTCTATTACTGTGCAAGAGGAGGGGACTTTGACTACTGG
Bvax1	2.15322e-05	2	CARYGNYEYFDVW	AGGCCACATTGACTGTAGACAAATCCTCCAGCACAGCCTACATGCAGCTCAGCAGCCTGACATCTGAGGACTCTGCGGTCTATTACTGTGCAAGATATGGTAACTACGAGTACTTCGATGTCTGG	IGHV01	IGHD02	IGHJ01-01*01	TIB2	6.96621e-05	1	AGGCCACACTGACTGTAGACAAATCCTCCAGCACAGCCTACATGCAGCTCAGCAGCCTGACATCTGAGGACTCTGCGGTCTATTTCTGTGCAAGATATGGTAACTACGAGTACTTCGATGTCTGG
Bvax1	2.15322e-05	2	CARSGGYYVRWYFDVW	TGACTGTAGACACATCCTCCAGCACAGCCTACATGCAGCTCAGCAGCCTGACATCTGAGGACTCTGCGGTCTATTACTGTGCAAGATCGGGGGGTTACTACGTAAGGTGGTACTTCGATGTCTGG	IGHV01	IGHD02-03*01	IGHJ01-01*01	TIB2	0.000139324	2	TGACTGTAGACAAGTCCTCCAGCACAGCCTACATGGAGCTCCGCAGCCTGACATCTGAGGACTCTGCAGTCTATTACTGTGCAAGATCGGGTGGTTACTACGTTCGGTGGTACTTCGATGTCTGG
Bvax1	2.15322e-05	2	CASEFAYW	AGAAGTTCAAGGGCAAGGCCACACTGACTGTAGACAAATCCTCCAGCACAGCCTACATGCAGCTCAGCAGCCTGACATCTGAAGACTCTGCGGTCTATTTCTGTGCAAGTGAGTTTGCTTACTGG	IGHV01-12*01	unknown	IGHJ03-01*01	TIB2	6.96621e-05	1	AGAAGTTCAAGGGCAAGGCCACACTGACTGTAGACAAATCCTCCAGCACAGCCTACATGCAGCTCAGCAGCCTGACATCTGAAGACTCTGCGGTCTATTTCTGTGCAAGCGAGTTTGCTTACTGG
Bvax1	2.15322e-05	2	CARNLDYW	AGAAGTTCAAGAGCAAGGCCACACTGACTGTAGACAAACCCTCCAGCACAGCCTACATGCAGCTCAGCAGCCTGACATCTGAGGACTCTGCGGTCTATTATTGTGCAAGGAACCTTGACTACTGG	IGHV01-72*01	unknown	IGHJ02-01*01	TIB1	5.75805e-05	1	AGAAGTTCAAGAGCAAGGCCACACTGACTGTAGACAAACCCTCCAGCACAGCCTACATGCAGCTCAGAAGCCTGACATCTGAGGACTCTGCGGTCTATTATTGTGCACGTAACCTTGACTACTGG
Bvax1	2.15322e-05	2	CARGGYFDVW	TCAAGGGCAAGTCCACATTGACTGTAGACAAATCCTCCAGCACAGCCTACATGCAGCTCAGCAGCCTGACATCTGAGGACTCTGCGGTCTATTACTGTGCAAGAGGCGGGTACTTCGATGTCTGG	IGHV01-69*01	unknown	IGHJ01-01*01	TIB1	5.75805e-05	1	TCAAGGGCAAGTCCACATTGACTGTAGACAAATCCTCCAGCACAGCCTACATGCAGCTCAGCAGCCTGACATCTGAGGACTCTGCGGTCTATTACTGTGCAAGAGGGGGGTACTTCGATGTCTGG
Bvax1	2.15322e-05	2	CARGAYW	ATGAGAAGTTCAAGGGCAAGGCCACACTGACTGCAGACAAATCCTCCAGCACAGCGTACATGGAGCTCCGCAGCCTGACATCTGAGGACTCTGCGGTCTATTTCTGTGCAAGAGGGGCTTACTGG	IGHV01-81*01	unknown	IGHJ03-01*01	TIB1	5.75805e-05	1	ATGAGAAGTTCAAGGGCAAGGCCACACTGACTGCAGACAAATCCTCCAGCACAGCGTACATGGAGCTCCGCAGCCTGACATCTGAGGACTCTGCGGTCTATTTCTGTGCAAGAGGGGCTTACTGG
Bvax1	2.15322e-05	2	CTGGYFDVW	CTGTGAAAGGGAGGTTCACCATCTCAAGAGATGATTCCAAAAGTAGTGTCTACCTGCAAATGAACAACTTAAGGGCTGAAGACACTGGAATTTATTACTGCACAGGGGGGTACTTCGATGTCTGG	IGHV06-03*01	unknown	IGHJ01-01*01	TIB1	0.000115161	2	CTGTGAAAGGGAGGTTCACCATCTCAAGAGATGATTCCAAAAGTAGTGTCTACCTGCAAATGAACAACTTAAGGGCTGAAGACACTGGAATTTATTACTGCACAGGGGGGTACTTCGATGTCTGG
Bvax1	2.15322e-05	2	CARLDDYDGYWYFDVW	TCTCTTTGGAAACCTCTGCCAGCACTGCCTATTTGCAGATCAACAACCTCAAAAATGAGGACACGGCTACATATTTCTGTGCAAGATTGGATGATTACGACGGTTACTGGTACTTCGATGTCTGG	IGHV09-03*01	IGHD02	IGHJ01-01*01	TIB2	0.000139324	2	TCTCTTTGGAAACCTCTGCCAGCACTGCCTATTTGCAGATCAACAACCTCAAAAATGAGGACACGGCTACATATTTCTGTGCAAGATTGGATGATTACGACGGGTACTGGTACTTCGATGTCTGG
Bvax1	2.15322e-05	2	CARDYAMDYW	TCAAGGGCAAGTCCACATTGACTGTAGACAAATCCTCCAGCACAGCCTACATGCAGCTCAGCAGCCTGACATCTGAGGACTCTGCGGTCTATTACTGTGCAAGAGACTATGCTATGGACTACTGG	IGHV01-69*01	unknown	IGHJ04-01*01	TIB1	5.75805e-05	1	TCAAGGGCAAGTCCACATTGACTGTAGACAAATCCTCCAGCACAGCCTACATGCAGCTCAGCAGCCTGACATCTGAGGACTCTGCGGTCTATTACTGTGCAAGAGACTATGCTATGGACTACTGG
Bvax1	2.15322e-05	2	CARDPGFDYW	TAAAGGGCCGATTCACCATCTCCAGAGACAATGCCAAGAACAACCTGTACCTGCAAATGAGCCATCTGAAGTCTGAGGACACAGCCATGTATTACTGTGCAAGAGATCCTGGGTTTGACTACTGG	IGHV05-04*01	unknown	IGHJ02-01*01	TIB1	0.000172741	3	TAAAGGGCCGATTCACCATCTCCAGAGACAATGCCAAGAACAACCTGTACCTGCAAATGAGCCATCTGAAGTCTGAGGACACAGCCATGTATTACTGTGCAAGAGATCCTGGCTTTGACTACTGG
Bvax1	2.15322e-05	2	CARGSRYFDVW	AGGGCAAGGCCACACTTACTGTAGACAAATCCTCCAGCACAGCCTACATGTTGCTCAGCAGCCTGACCTCTGAGGACTCTGCGGTCTATTTCTGTGCAAGGGGTAGCAGGTACTTCGATGTCTGG	IGHV01-75*01	unknown	IGHJ01-01*01	TIB2	6.96621e-05	1	AGGGCAAGGCCACACTTACTGTAGACAAATCCTCCAGCACAGCCTACATGTTGCTCAGCAGCCTGACCTCTGAGGACTCTGCGGTCTATTTCTGTGCAAGAGGGTCGAGGTACTTCGATGTCTGG
Bvax1	2.15322e-05	2	CARNFDVW	AGAAGTTCAAGAGCAAGGCCACACTGACTGTAGACACATCCTCCAGCACAGCCTACATGCAGCTCAGCAGCCTGACATCTGAGGACTCTGCGGTCTATTACTGTGCAAGAAACTTCGATGTCTGG	IGHV01-55*01	unknown	IGHJ01-01*01	TIB2	0.000208986	3	AGAAGTTCAAGAGCAAGGCCACACTGACTGTAGACACATCCTCCAGCACAGCCTACATGCAGCTCAGCAGCCTGACATCTGAGGACTCTGCGGTCTATTACTGTGCAAGAAACTTCGATGTCTGG
Bvax1	2.15322e-05	2	CARWGDPYYFDYW	AGGCCACATTGACTGTAGACACATCCTCCAGCACAGCCTACATGCAGCTCAGCAGCCTGACATCTGAGGACTCTGCGGTCTATTACTGTGCAAGATGGGGTGACCCCTACTACTTTGACTACTGG	IGHV01	unknown	IGHJ02-01*01	TIB1	5.75805e-05	1	AGGCCACATTGACTGTAGACAAGTCCTCCAGCACAGCCTACATGGAGCTCCGCAGCCTGACATCTGAGGACTCTGCAGTCTATTACTGTGCAAGATGGGGGGACCCTTACTACTTTGACTACTGG
Bvax1	2.15322e-05	2	CARWLLGAMDYW	GCAAGGCCACATTGACTGTAGACAAGTCCTCCAGCACAGCCTACATGGAGCTCCGCAGCCTGACATCTGAGGACTCTGCAGTCTATTACTGTGCAAGATGGTTACTGGGTGCTATGGACTACTGG	IGHV01	IGHD02-03*01	IGHJ04-01*01	TIB2	6.96621e-05	1	GCAAGGCCACATTGACTGTAGACAAGTCCTCCAGCACAGCCTACATGGAGCTCCGCAGCCTGACATCTGAGGACTCTGCAGTCTATTACTGTGCAAGATGGTTACTGGGAGCTATGGACTACTGG
Bvax1	2.15322e-05	2	CARDYGSSYAMDYW	CCACATTGACTGTAAACAAGTCCTCCAGCACAGCCTACATGGAGCTCCGCAGCCTGACATCGGAGGATTCTGCAGTCTATTACTGTGCAAGAGACTACGGTAGTTCCTATGCTATGGACTACTGG	IGHV01-22*01	IGHD01-01*01	IGHJ04-01*01	TIB2	6.96621e-05	1	CCACATTGACTGTAAACAAGTCCTCCAGCACAGCCTACATGGAGCTCCGCAGCCTGACATCGGAGGATTCTGCAGTCTATTACTGTGCAAGAGACTACGGTAGTAGCTATGCTATGGACTACTGG
Bvax1	2.15322e-05	2	CARIDYW	ACCAGAAGTTCAAGGGCAAGGCCACATTGACTGTAGACAAGTCCTCCAGCACAGCCTACATGGAGCTCCGCAGCCTGACATCTGAGGACTCTGCAGTCTATTACTGTGCAAGAATTGACTACTGG	IGHV01	unknown	unknown	TIB1	5.75805e-05	1	ACCAGAAGTTCAAGGGCAAGGCCACATTGACTGTAGACAAGTCCTCCAGCACAGCCTACATGGAGCTCCGCAGCCTGACATCTGAGGACACTGCAGTCTATTACTGTGCAAGAATTGACTACTGG
Bvax1	2.15322e-05	2	CARSGYGSSHWYFDVW	TGACTGTAGACCAATCTTCCAGCACAGCCTACATGCAGCTCAACAGCCTGACATCTGAGGACTCTGCAGTCTATTACTGTGCAAGATCTGGCTACGGTAGTAGCCACTGGTACTTCGATGTCTGG	IGHV01-39*01	IGHD01-01*01	IGHJ01-01*01	TIB1	0.000115161	2	TGACTGTAGACCAATCTTCCAGCACAGCCTACATGCAGCTCAACAGCCTGACATCTGAGGACTCTGCAGTCTATTACTGTGCAAGATCGGGGTACGGTAGTAGCCATTGGTACTTCGATGTCTGG
Bvax1	2.15322e-05	2	CARTGGFDYW	TCAAGGGCAAGGCCACATTGACTGTAGACAAGTCCTCCAGCACAGCCTACATGGAGCTCCGCAGCCTGACATCTGAGGACTCTGCAGTCTATTACTGTGCAAGGACTGGGGGCTTTGACTACTGG	IGHV01	unknown	IGHJ02-01*01	TIB2	0.000139324	2	TCAAGGGCAAGGCCACATTGACTGTAGACAAGTCCTCCAGCACAGCCTACATGGAGCTCCGCAGCCTGACATCTGAGGACTCTGCAGTCTATTACTGTGCAAGAACTGGAGGATTTGACTACTGG
Bvax1	2.15322e-05	2	CARFDYDRGYYAMDYW	TGACTGTAGACAAGTCCTCCAGCACAGCCTACATGGAGCTCCGCAGCCTGACATCTGAGGACTCTGCAGTCTATTACTGTGCAAGATTTGATTACGACAGAGGTTACTATGCTATGGACTACTGG	IGHV01	IGHD02	IGHJ04-01*01	TIB1	5.75805e-05	1	TGACTGTAGACAAATCCTCCAGCACAGCCTACATGCAGCTCAGCAGCCTGACATCTGAGGACTCTGCGGTCTACTTCTGTGCAAGATTTGATTACGACCGAGGTTACTATGCTATGGACTACTGG
Bvax1	2.15322e-05	2	CARGYYAMDYW	AGGGCAAGGCCACATTGACTGTAGACACATCCTCCAGCACAGCCTACATGCAGCTCAGCAGCCTGACATCTGAGGACTCTGCGGTCTATTACTGTGCAAGGGGATACTATGCTATGGACTACTGG	IGHV01	unknown	IGHJ04-01*01	TIB1	5.75805e-05	1	AGGGCAAGGCCACATTGACTGTAGACAAGTCCTCCAGCACAGCCTACATGGAGCTCCGCAGCCTGACATCTGAGGACTCTGCAGTCTATTACTGTGCAAGGGGTTACTATGCTATGGACTACTGG
Bvax1	2.15322e-05	2	CARGGFAYW	AGTTCAAGGACAAGGCCACATTGACTGTAGACAAATCCTCCAGCACAGCCTACATGCAGCTCAGCAGCCTGACATCTGAGGACTCTGCGGTCTATTACTGTGCAAGAGGGGGCTTTGCTTACTGG	IGHV01	unknown	IGHJ03-01*01	TIB1	0.000172741	3	AGTTCAAGGGCAAGGCCACATTGACTGTAGACACATCCTCCAGCACAGCCTACATGCAGCTCAGCAGCCTGACATCTGAGGACTCTGCGGTCTATTACTGTGCAAGAGGGGGGTTTGCTTACTGG
Bvax1	2.15322e-05	2	CAREGDGYPFAYW	GAATCTCCATCACTCGTGACACATCTAAGAACCAGTTTTTCCTGAAGTTGAATTCTGTGACTACTGAGGACACAGCCACATATTACTGTGCAAGAGAAGGGGATGGTTACCCGTTTGCTTACTGG	IGHV03-06*01	IGHD02-03*01	IGHJ03-01*01	TIB1	5.75805e-05	1	GAATCTCCATCACTCGTGACACATCTAAGAACCAGTTTTTCCTGAAGTTGAATTCTGTGACTACTGAGGACACAGCCACATATTACTGTGCAAGAGAGGGTGATGGTTACCCCTTTGCTTACTGG
Bvax1	2.15322e-05	2	CARSYYYAMDYW	GCAAGGCCACATTGACTGTAGACAAGTCCTCCAGCACAGCCTACATGGAGCTCCGCAGCCTGACATCTGAGGACTCTGCAGTCTATTACTGTGCAAGATCTTATTACTATGCTATGGACTACTGG	IGHV01	unknown	IGHJ04-01*01	TIB1	5.75805e-05	1	GCAAGGCCACATTGACTGTAGACAAGTCCTCCAGCACAGCCTACATGGAGCTCCGCAGCCTGACATCTGAGGACTCTGCAGTCTATTACTGTGCAAGAAGTTATTACTATGCTATGGACTACTGG
Bvax1	2.15322e-05	2	CARDAYYGSSYGYFDVW	CCAGAGACACTTCCCAAAGCATCCTCTACCTTCAGATGAATGCCCTGAGAGCTGAGGACACTGCCATTTATTACTGTGCAAGAGATGCCTACTACGGTAGTAGCTACGGATACTTCGATGTCTGG	IGHV07-01*01	IGHD01-01*01	IGHJ01-01*01	TIB1	0.000115161	2	CCAGAGACACTTCCCAAAGCATCCTCTACCTTCAGATGAATGCCCTGAGAGCTGAGGACACTGCCATTTATTACTGTGCAAGAGATGCCTACTACGGTAGTAGCTACGGGTACTTCGATGTCTGG
Bvax1	2.15322e-05	2	CARDYYGSSPFDYW	TCTCCATCACTCGTGACACATCTAAGAACCAGTTTTTCCTGAAGTTGAATTCTGTGACTACTGAGGACACAGCCACATATTACTGTGCAAGGGATTACTACGGTAGTAGCCCCTTTGACTACTGG	IGHV03-06*01	IGHD01-01*01	IGHJ02-01*01	TIB1	5.75805e-05	1	TCTCCATCACTCGTGACACATCTAAGAACCAGTTTTTCCTGAAGTTGAATTCTGTGACTACTGAGGACACAGCCACATATTACTGTGCAAGAGATTACTACGGTAGTAGCCCTTTTGACTACTGG
Bvax1	2.15322e-05	2	CARDYGSSYWYFDVW	CATTGACTGTAGACAAGTCCTCCAGCACAGCCTACATGGAGCTCCGCAGCCTGACATCTGAGGACTCTGCAGTCTATTACTGTGCAAGAGACTACGGTAGTAGCTACTGGTACTTCGATGTCTGG	IGHV01	IGHD01-01*01	IGHJ01-01*01	TIB1	0.000115161	2	CATTGACTGTAGACAAGTCCTCCAGCACAGCCTACATGGAGCTCCGCAGCCTGACATCTGAGGACTCTGCAGTCTATTACTGTGCAAGAGACTACGGTAGTAGCTACTGGTACTTCGATGTCTGG
Bvax1	2.15322e-05	2	CARNWDYFDYW	AGGACAAGGCCACATTGACTGTAGACAAATCCTCCAGCACAGCCTACATGCAGCTCAGCAGCCTGACATCTGAGGACTCTGCGGTCTATTACTGTGCAAGAAACTGGGACTACTTTGACTACTGG	IGHV01	unknown	IGHJ02-01*01	TIB1	5.75805e-05	1	AGGACAAGGCCACATTGACTGTAGACAAATCCTCCAGCACAGCCTACATGCAGCTCAGCAGCCTGACATCTGAGGACTCTGCGGTCTACTTCTGTGCAAGGAACTGGGACTACTTTGACTACTGG
Bvax1	2.15322e-05	2	CARSDGYYEYFDVW	CCACATTGACTGTAGACAAATCCTCCAGCACAGCCTACATGCAGCTCAGCAGCCTGACATCTGAGGACTCTGCGGTCTATTACTGTGCAAGGTCTGATGGTTACTACGAGTACTTCGATGTCTGG	IGHV01	IGHD02-03*01	IGHJ01-01*01	TIB2	6.96621e-05	1	CCACATTGACTGTAGACACATCCTCCAGCACAGCCTACATGCAGCTCAGCAGCCTGACATCTGAGGACTCTGCGGTCTATTACTGTGCAAGATCGGATGGTTACTACGAGTACTTCGATGTCTGG
Bvax1	2.15322e-05	2	CAREGDWYFDVW	ATCGAATCTCCATCACTCGTGACACATCTAAGAACCAGTTTTTCCTGAAGTTGAATTCTGTGACTACTGAGGACACAGCCACATATTACTGTGCAAGAGAGGGGGACTGGTACTTCGATGTCTGG	IGHV03-06*01	unknown	IGHJ01-01*01	TIB1	5.75805e-05	1	ATCGAATCTCCATCACTCGTGACACATCTAAGAACCAGTTTTTCCTGAAGTTGAATTCTGTGACTACTGAGGACACAGCCACATATTACTGTGCAAGAGAAGGAGACTGGTACTTCGATGTCTGG
Bvax1	2.15322e-05	2	CARIDYW	ACCAGAAGTTCAAGGGCAAGGCCACATTGACTGTAAACAAGTCCTCCAGCACAGCCTACATGGAGCTCCGCAGCCTGACATCGGAGGATTCTGCAGTCTATTACTGTGCAAGGATTGACTACTGG	IGHV01-22*01	unknown	unknown	TIB1	0.000230322	4	ACCAGAAGTTCAAGGGCAAGGCCACATTGACTGTAAACAAGTCCTCCAGCACAGCCTACATGGAGCTCCGCAGCCTGACATCGGAGGATTCTGCAGTCTATTACTGTGCAAGAATTGACTACTGG
Bvax1	2.15322e-05	2	CARGGFAYW	AGTTCAAGGGCAAGGCCACATTGACTGTAGAAAAATCCTCTAGCACAGTCTACTTGGAGCTCAGCCGATTAACATCTGATGACTCTGCTGTTTATTACTGTGCAAGGGGGGGGTTTGCTTACTGG	IGHV01-47*01	unknown	IGHJ03-01*01	TIB1	5.75805e-05	1	AGGTCAAGGGCAAGGCCACATTGACTGTAGAAAAATCCTCTAGCCCAGTCTACTTGGAGCTCAGCCGATTAACATCTGATGACTCTGCTGTTTATTACTGTGCAAGGGGGGGGTTTGCTTACTGG
Bvax1	2.15322e-05	2	CARGTPFAYW	TCAAGGGCAAGGCCACATTGACTGTAGACAAGTCCTCCAGCACAGCCTACATGGAGCTCCGCAGCCTGACATCTGAGGACTCTGCAGTCTATTACTGTGCAAGAGGAACCCCCTTTGCTTACTGG	IGHV01	unknown	IGHJ03-01*01	TIB1	5.75805e-05	1	TCAAGGACAAGGCCACATTGACTGTAGACAAATCCTCCAGCACAGCCTACATGCAGCTCAGCAGCCTGACATCTGAGGACTCTGCGGTCTATTATTGTGCAAGAGGAACCCCGTTTGCTTACTGG
Bvax1	2.15322e-05	2	CARYPYAMDYW	AGGGCAAGGCCACATTGACTGTAGACAAGTCCTCCAGCACAGCCTACATGGAGCTCCGCAGCCTGACATCTGAGGACTCTGCAGTCTATTACTGTGCAAGATACCCTTATGCTATGGACTACTGG	IGHV01	unknown	IGHJ04-01*01	TIB1	5.75805e-05	1	AGGGCAAGGCCACATTGACTGTAGACACATCCTCCAGCACAGCCTACATGCAGCTCAGCAGCCTGACATCTGAGGACTCTGCGGTCTATTACTGTGCAAGATACCCTTATGCTATGGACTACTGG
Bvax1	2.15322e-05	2	CARGYYGSSLFAYW	CCACATTGACTGTAGACAAATCCTCCAGCACAGCCTACATGCAGCTCAGCAGCCTGACATCTGAGGACTCTGCGGTCTATTACTGTGCAAGAGGTTACTACGGTAGTAGCCTGTTTGCTTACTGG	IGHV01	IGHD01-01*01	IGHJ03-01*01	TIB1	5.75805e-05	1	CCACATTGACTGTAGACAAATCCTCCAGCACAGCCTACATGCAGCTCAGCAGCCTGACATCTGAGGACTCTGCGGTCTATTACTGTGCAAGAGGTTACTACGGTAGTAGCCTCTTTGCTTACTGG
Bvax1	2.15322e-05	2	CARGDYDAWFAYW	AGGCCACACTGACTGTAGACAAATCCTCCAGCACAGCCTACATGCAACTCAGCAGCCTGACATCTGAGGACTCTGCGGTCTATTACTGTGCAAGGGGGGATTACGACGCTTGGTTTGCTTACTGG	IGHV01-64*01	IGHD02	IGHJ03-01*01	TIB2	0.000139324	2	AGGCCACACTGACTGTAGACAAATCCTCCAGCACAGCCTACATGCAACTCAGCAGCCTGACATCTGAGGACTCTGCGGTCTATTACTGTGCAAGAGGGGATTACGACGCCTGGTTTGCTTACTGG
Bvax1	2.15322e-05	2	CVRGSYYFDYW	AGGGCCGATTCACCATCTCCAGAGACAATGCCAAGAACACCCTGTTCCTGCAAATGACCAGTCTGAGGTCTGAGGACACGGCCATGTATTACTGTGTAAGGGGGTCGTACTACTTTGACTACTGG	IGHV05-17*01	unknown	IGHJ02-01*01	TIB1	5.75805e-05	1	AGGGCCGATTCACCATCTCCAGAGACAATGCCAAGAACACCCTGTTCCTGCAAATGACCAGTCTGAGGTCTGAGGACACGGCCATGTATTACTGTGTAAGAGGATCCTATTACTTTGACTACTGG
Bvax1	2.15322e-05	2	CAHYGSSPFAYW	GCAAGGCCACATTGACTGTAGACACATCCTCCAGCACAGCCTACATGCAGCTCAGCAGCCTGACATCTGAGGACTCTGCGGTCTATTACTGTGCCCACTACGGTAGTAGCCCCTTTGCTTACTGG	IGHV01	IGHD01-01*01	IGHJ03-01*01	TIB2	6.96621e-05	1	GCAAGGCCACATTGACTGTAGACAAGTCCTCCAGCACAGCCTACATGGAGCTCCGCAGCCTGACATCTGAGGACTCTGCAGTCTATTACTGTGCACACTACGGTAGTAGCCCGTTTGCTTACTGG
Bvax1	2.15322e-05	2	CARLTGTYYFDYW	GATTCACCATCTCCAGAGACAATGCCAAGAACACCCTGTTCCTGCAAATGACCAGTCTGAGGTCTGAGGACACGGCCATGTATTACTGTGCAAGGCTAACTGGGACGTACTACTTTGACTACTGG	IGHV05-17*01	IGHD04-01*01	IGHJ02-01*01	TIB2	0.000139324	2	GATTCACCATCTCCAGAGACAATGCCAAGAACACCCTGTTCCTGCAAATGACCAGTCTGAGGTCTGAGGACACGGCCATGTATTACTGTGCAAGGCTAACTGGGACCTACTACTTTGACTACTGG
Bvax1	2.15322e-05	2	CARDGYYYAMDYW	AGGCCACACTGACTGTAGACAAACCCTCCAGCACAGCCTACATGCAGCTCAGCAGCCTGACATCTGAGGACTCTGCGGTCTATTATTGTGCAAGAGATGGTTACTACTATGCTATGGACTACTGG	IGHV01-72*01	unknown	IGHJ04-01*01	TIB1	5.75805e-05	1	AGGCCACACTGACTGTAGACAAACCCTCCAGCACAGCCTACATGCAGCTCAGCAGCCTGACATCTGAGGACTCTGCGGTCTATTATTGTGCAAGGGATGGTTACTACTATGCTATGGACTACTGG
Bvax1	1.07661e-05	1	CARDAMDYW	AGTTCCAGGGCAAGGCCACTATGACTGCAGACACATCCTCCAACACAGCCTACCTGCAGCTCAGCAGCCTGACATCTGAGGACACTGCCGTCTATTACTGTGCTAGAGATGCTATGGACTACTGG	IGHV14-01*01	unknown	IGHJ04-01*01	TIB2	6.96621e-05	1	AGTTCCAGGGCAAGGCCACTATGACTGCAGACACATCCTCCAACACAGCCTACCTGCAGCTCAGCAGCCTGACATCTGAGGACACTGCCGTCTATTACTGTGCTAGGGATGCTATGGACTACTGG
Bvax1	1.07661e-05	1	CARGGAMDYW	TCAAGGGCAAGGCCACACTGACTGCAGACAAATCCTCCAGCACAGCCTACATGCAACTCAGCAGCCTGACATCTGAGGACTCTGCGGTCTATTACTGTGCAAGAGGGGGGGCTATGGACTACTGG	IGHV01	unknown	IGHJ04-01*01	TIB1	5.75805e-05	1	TCAAGGGCAAGGCCACATTGACTGTAGACAAGTCCTCCAGCACAGCCTACATGGAGCTCCGCAGCCTGACATCTGAGGACTCTGCAGTCTATTACTGTGCAAGAGGGGGGGCTATGGACTACTGG
Bvax1	1.07661e-05	1	CARGMDYW	AGAAGTTCAAGAGCAAGGCCACACTGACTGTAGACAAACCCTCCAGCACAGCCTACATGCAGCTCAGCAGCCTGACATCTGAGGACTCTGCGGTCTATTACTGTGCAAGGGGGATGGACTACTGG	IGHV01-62-3*01	unknown	IGHJ04-01*01	TIB2	6.96621e-05	1	AGAAGTTCAAGAGCAAGGCCACACTGACTGTAGACAAACCCTCCAGCACAGCCTACATGCAGCTCAGCAGCCTGACATCTGAGGACTCTGCGGTCTATTACTGTGCAAGAGGGATGGACTACTGG
Bvax1	1.07661e-05	1	CARGDYW	ATGAGAAGTTCAAGGGCAAGGCCACACTGACTGCAGACAAATCCTCCAGCACAGCGTACATGGAGCTCCGCAGCCTGACATCTGAGGACTCTGCGGTCTATTTCTGTGCAAGAGGGGACTACTGG	IGHV01-81*01	unknown	IGHJ04-01*01	TIB1	0.000115161	2	ATGAGAAGTTCAAGGGCAAGGCCACACTGACTGCAGACAAATCCTCCAGCACAGCGTACATGGAGCTCCGCAGCCTGACATCTGAGGACTCTGCGGTCTATTTCTGTGCAAGGGGGGACTACTGG
Bvax1	1.07661e-05	1	CAREDYYGSSYYFDYW	TGACTGTAGACACATCCTCCAGCACAGCCTACATGCAGCTCAGCAGCCTGACATCTGAGGACTCTGCAGTCTATTTCTGTGCAAGAGAGGATTACTACGGTAGTAGCTACTACTTTGACTACTGG	IGHV01	IGHD01-01*01	IGHJ02-01*01	TIB2	0.000139324	2	TGACTGTAGACAAATCCTCCAGCACAGCCTACATGCAGCTCAGCAGCCTGACATCTGAGGACTCTGCGGTCTATTACTGTGCAAGAGAGGATTACTACGGTAGTAGCTACTACTTTGACTACTGG
Bvax1	1.07661e-05	1	CARRGVYYGNYAWFAYW	CTGTAGACAAGTCCTCCAGCACAGCCTACATGGAGCTCCGCAGCCTGACATCTGAGGACACTGCAGTCTATTACTGTGCAAGACGGGGTGTCTACTATGGTAACTACGCCTGGTTTGCTTACTGG	IGHV01	IGHD02	IGHJ03-01*01	TIB1	5.75805e-05	1	CTGTAGACAAATCCTCCAGCACAGCCTACATGCAGCTCAGCAGCCTGACATCTGAGGACTCTGCGGTCTATTACTGTGCAAGAAGAGGGGTCTACTATGGTAACTACGCCTGGTTTGCTTACTGG
Bvax1	1.07661e-05	1	CARNWDFDYW	TCAAGAGCAAGGCCACACTGACTGTAGACAAACCCTCCAGCACAGCCTACATGCAGCTCAGCAGCCTGACATCTGAGGACTCTGCGGTCTATTATTGTGCAAGAAACTGGGACTTTGACTACTGG	IGHV01-72*01	unknown	IGHJ02-01*01	TIB1	0.000115161	2	TCAAGAGCAAGGCCACACTGACTGTAGACAAACCCTCCAGCACAGCCTACATGCAGCTCAGCAGCCTGACATCTGAGGACTCTGCGGTCTATTATTGTGCAAGAAACTGGGACTTTGACTACTGG
Bvax1	1.07661e-05	1	CARHEEGLYYFDYW	CCACATTGACTGCGGACAAATCCTCCAGCACAGTCTATATGGAGCTTAGTAGATTGACATCTGAAGACTCTGCGGTCTATTTCTGTGCAAGACACGAAGAGGGTCTTTACTACTTTGACTACTGG	IGHV01-62-2*01	unknown	IGHJ02-01*01	TIB2	6.96621e-05	1	CCACATTGACTGCGGACAAATCCTCCAGCACAGTCTATATGGAGCTTAGTAGATTGACATCTGAAGACTCTGCGGTCTATTTCTGTGCAAGACACGAAGAAGGACTATACTACTTTGACTACTGG
Bvax1	1.07661e-05	1	CARGDAMDYW	TCAAGGGCAAGGCCACATTGACTGTAGACAAGTCCTCCAGCACAGCCTACATGGAGCTCCGCAGCCTGACATCTGAGGACACTGCAGTCTATTACTGTGCAAGAGGAGATGCTATGGACTACTGG	IGHV01	unknown	IGHJ04-01*01	TIB1	5.75805e-05	1	TCAAGGGCAAGGCCACATTGACTGTAGACAAGTCCTCCAGCACAGCCTACATGGAGCTCCGCAGCCTGACATCTGAGGACTCTGCAGTCTATTACTGTGCAAGAGGGGATGCTATGGACTACTGG
Bvax1	1.07661e-05	1	CARYYYYGSSYWYFDVW	CTGTAGACAAATCCTCCAGCACAGCCTACATGCAGCTCAGCAGCCTGACATCTGAGGACTCTGCGGTCTATTACTGTGCAAGATATTATTACTACGGTAGTAGCTACTGGTACTTCGATGTCTGG	IGHV01	IGHD01-01*01	IGHJ01-01*01	TIB2	6.96621e-05	1	CTGTAGACAAGTCCTCCAGCACAGCCTACATGGAGCTCCGCAGCCTGACATCTGAGGACTCTGCAGTCTATTACTGTGCAAGATATTATTACTACGGTAGTAGCTACTGGTACTTCGATGTCTGG
Bvax1	1.07661e-05	1	CARGYYGSRGYFDVW	CACTGACTGTAGACACATCCTCCAGCACAGCCTACATGCAGCTCAGCAGCCTGACATCTGAGGACTCTGCGGTCTATTACTGTGCAAGGGGATACTACGGTAGTAGAGGGTACTTCGATGTCTGG	IGHV01-55*01	IGHD01-01*01	IGHJ01-01*01	TIB1	5.75805e-05	1	CACTGACTGTAGACACATCCTCCAGCACAGCCTACATGCAGCTCAGCAGCCTGACATCTGAGGACTCTGCGGTCTATTACTGTGCAAGAGGGTACTACGGTAGTAGAGGGTACTTCGATGTCTGG
Bvax1	1.07661e-05	1	CARGDYGSSSWFAYW	CATTGACTGCAGACAAATCCTCCAGCACAGCCTACATGCAGCTGAGCAGCCTGACATATGAGGACTCTGCAGTCTATTACTGTGCAAGAGGAGACTACGGTAGTAGTTCCTGGTTTGCTTACTGG	IGHV01-07*01	IGHD01-01*01	IGHJ03-01*01	TIB2	0.000139324	2	CATTGACTGCAGACAAATCCTCCAGCACAGCCTACATGCAGCTGAGCAGCCTGACATATGAGGACTCTGCAGTCTATTACTGTGCAAGAGGGGACTACGGTAGTAGCTCCTGGTTTGCTTACTGG
Bvax1	1.07661e-05	1	CARSGGSSPFAYW	AGGCCACATTGACTGTAGACAAATCCTCCAGCACAGCCTACATGCAGCTCAGCAGCCTGACATCTGAGGACTCTGCGGTCTATTACTGTGCAAGATCGGGGGGTAGTAGCCCGTTTGCTTACTGG	IGHV01	IGHD01-01*01	IGHJ03-01*01	TIB1	5.75805e-05	1	AGGCCACATTGACTGTAGACAAGTCCTCCAGCACAGCCTACATGGAGCTCCGCAGCCTGACATCTGAGGACTCTGCGGTCTATTTCTGTGCAAGATCGGGCGGTAGTAGTCCCTTTGCTTACTGG
Bvax1	1.07661e-05	1	CARSDYYGTYYAMDYW	TGACTGTAGACAAGTCCTCCAGCACAGCCTACATGGAGCTCCGCAGCCTGACATCTGAGGACTCTGCAGTCTATTACTGTGCAAGATCGGATTACTACGGTACCTACTATGCTATGGACTACTGG	IGHV01	IGHD01-01*01	IGHJ04-01*01	TIB2	6.96621e-05	1	TGACTGTAGACAAGTCCTCCAGCACAGCCTACATGGAGCTCCGCAGCCTGACATCTGAGGACACTGCAGTCTATTACTGTGCAAGATCGGATTACTACGGTACTTACTATGCTATGGACTACTGG
Bvax1	1.07661e-05	1	CARRGYYYGSSYWYFDVW	TAGACAAGTCCTCCAGCACAGCCTACATGGAGCTCCGCAGCCTGACATCTGAGGACACTGCAGTCTATTACTGTGCAAGAAGGGGGTATTACTACGGTAGTAGCTACTGGTACTTCGATGTCTGG	IGHV01	IGHD01-01*01	IGHJ01-01*01	TIB2	6.96621e-05	1	TAGACAAGTCCTCCAGCACAGCCTACATGGAGCTCCGCAGCCTGACATCTGAGGACTCTGCAGTCTATTACTGTGCAAGAAGGGGGTATTACTACGGTAGTAGCTACTGGTACTTCGATGTCTGG
Bvax1	1.07661e-05	1	CARDYGSSYGFAYW	CCACATTGACTGTAGACAAATCCTCCAGCACAGCCTACATGCAGCTCAGCAGCCTGACATCTGAGGACTCTGCGGTCTATTACTGTGCAAGAGACTACGGTAGTAGCTATGGGTTTGCTTACTGG	IGHV01	IGHD01-01*01	IGHJ03-01*01	TIB1	5.75805e-05	1	CCACATTGACTGTAGACAAGTCCTCCAGCACAGCCTACATGGAGCTCCGCAGCCTGACATCTGAGGACTCTGCAGTCTATTACTGTGCAAGAGACTACGGTAGTAGCTACGGCTTTGCTTACTGG
Bvax1	1.07661e-05	1	CARFAYW	ACGGAAAGTTCAAGGGCAAGGCCACACTGACTGCAGACAAATCCTCCAGCACAGCCTACATGCAGCTCAGCAGCCTGACCTCTGAGGACTCTGCGGTCTATTTCTGTGCAAGATTTGCTTACTGG	IGHV01-80*01	unknown	IGHJ03-01*01	TIB1	0.000115161	2	ACGGAAAGTTCAAGGGCAAGGCCACACTGACTGCAGACAAATCCTCCAGCACAGCCTACATGCAGCTCAGCAGCCTGACCTCTGAGGACTCTGCGGTCTATTTCTGTGCAAGATTTGCTTACTGG
Bvax1	1.07661e-05	1	CARGDYYGSSYYFDYW	TGACTGTAGACAAGTCCTCCAGCACAGCCTACATGGAGCTCCGCAGCCTGACATCTGAGGACTCTGCAGTCTATTACTGTGCAAGAGGGGATTACTACGGTAGTAGTTACTACTTTGACTACTGG	IGHV01	IGHD01-01*01	IGHJ02-01*01	TIB1	5.75805e-05	1	TGACTGTAGACAAGTCCTCCAGCACAGCCTACATGGAGCTCCGCAGCCTGACATCTGAGGACTCTGCAGTCTATTACTGTGCAAGAGGTGATTACTACGGTAGTAGCTACTACTTTGACTACTGG
Bvax1	1.07661e-05	1	CARWDYYGSPYAMDYW	TGACTGTAGACAAGTCCTCCAGCACAGCCTACATGGAGCTCCGCAGCCTGACATCTGAGGACTCTGCAGTCTATTACTGTGCAAGATGGGATTACTACGGTAGTCCCTATGCTATGGACTACTGG	IGHV01	IGHD01-01*01	IGHJ04-01*01	TIB2	6.96621e-05	1	TGACTGTAGACAAGTCCTCCAGCACAGCCTACATGGAGCTCCGCAGCCTGACATCTGAGGACACTGCAGTCTATTACTGTGCAAGATGGGATTACTACGGTAGTCCCTATGCTATGGACTACTGG
Bvax1	1.07661e-05	1	CARDWDVRYFDVW	AGGCCACATTGACTGTAGACAAGTCCTCCAGCACAGCCTACATGGAGCTCCGCAGCCTGACATCTGAGGACTCTGCAGTCTATTACTGTGCAAGAGACTGGGACGTGAGGTACTTCGATGTCTGG	IGHV01	IGHD04-01	IGHJ01-01*01	TIB1	5.75805e-05	1	AGGCCACATTGACTGTAGACACATCCTCCAGCACAGCCTACATGCAGCTCAGCAGCCTGACATCTGAGGACTCTGCGGTCTATTATTGTGCAAGAGACTGGGACGTCCGGTACTTCGATGTCTGG
Bvax1	1.07661e-05	1	CAGGFAYW	AGAAGTTCAAGGGCAAGGCCACATTGACTGTAGACAAGTCCTCCAGCACAGCCTACATGGAGCTCCGCAGCCTGACATCTGAGGACTCTGCAGTCTATTACTGTGCAGGGGGGTTTGCTTACTGG	IGHV01	unknown	IGHJ03-01*01	TIB2	6.96621e-05	1	AGAAGTTCAAGGGCAAGGCCACATTGACTGTAGACAAGTCCTCCAGCACAGCCTACATGGAGCTCCGCAGCCTGACATCTGAGGACACTGCAGTCTATTACTGTGCGGGGGGTTTTGCTTACTGG
Bvax1	1.07661e-05	1	CARRGTTVVATDWYFDVW	TAGACACATCCTCCAGCACAGCCTACATGCAGCTCAGCAGCCTGACATCTGAGGACTCTGCGGTCTATTACTGTGCAAGAAGAGGGACTACGGTAGTAGCTACAGACTGGTACTTCGATGTCTGG	IGHV01	IGHD01-01*01	IGHJ01-01*01	TIB2	6.96621e-05	1	TAGACACATCCTCCAGCACAGCCTACATGCAGCTCAGCAGCCTGACATCTGAGGACTCTGCGGTCTATTACTGTGCAAGAAGGGGGACTACGGTAGTAGCTACAGACTGGTACTTCGATGTCTGG
Bvax1	1.07661e-05	1	CARDYGSSYRYFDVW	CACTGACTGCAGACAAATCCTCCAGCACAGCGTACATGGAGCTCCGCAGCCTGACATCTGAGGACTCTGCGGTCTATTTCTGTGCAAGAGACTACGGTAGTAGCTACAGGTACTTCGATGTCTGG	IGHV01-81*01	IGHD01-01*01	IGHJ01-01*01	TIB2	0.000139324	2	CACTGACTGCAGACAAATCCTCCAGCACAGCGTACATGGAGCTCCGCAGCCTGACATCTGAGGACTCTGCGGTCTATTTCTGTGCAAGAGACTACGGTAGTAGCTACCGGTACTTCGATGTCTGG
Bvax1	1.07661e-05	1	CARDGGYYFDYW	GCAAGGCCACACTGACTGCAGACAAATCCTCCAGCACAGCGTACATGGAGCTCCGCAGCCTGACATCTGAGGACTCTGCGGTCTATTTCTGTGCAAGAGACGGGGGGTACTACTTTGACTACTGG	IGHV01-81*01	unknown	IGHJ02-01*01	TIB1	5.75805e-05	1	GCAAGGCCACACTGACTGCAGACAAATCCTCCAGCACAGCGTACATGGAGCTCCGCAGCCTGACATCTGAGGACTCTGCGGTCTATTTCTGTGCAAGAGACGGGGGTTACTACTTTGACTACTGG
Bvax1	1.07661e-05	1	CATYYSNYGGFAYW	CCACATTGACTGTAGACACATCCTCCAGCACAGCCTACATGCAGCTCAGCAGCCTGACATCTGAGGACTCTGCGGTCTATTACTGTGCAACCTACTATAGTAACTACGGGGGGTTTGCTTACTGG	IGHV01	IGHD02	IGHJ03-01*01	TIB2	6.96621e-05	1	CCACATTGACTGTAGACAAGTCCTCCAGCACAGCCTACATGGAGCTCCGCAGCCTGACATCTGAGGACACTGCAGTCTATTACTGTGCAACCTACTATAGTAACTACGGGGGGTTTGCTTACTGG
Bvax1	1.07661e-05	1	CARGGFDYW	AGTTCAAGGGCAAGTCCACATTGACTGTAGACAAATCCTCCAGCACAGCCTACATGCAGCTCAGCAGCCTGACATCTGAGGACTCTGCGGTCTATTACTGTGCAAGAGGTGGTTTTGACTACTGG	IGHV01-69*01	unknown	IGHJ02-01*01	TIB1	5.75805e-05	1	AGTTCAAGGGCAAGTCCACATTGACTGTAGACAAATCCTCCAGCACAGCCTACATGCAGCTCAGCAGCCTGACATCTGAGGACTCTGCGGTCTATTACTGTGCAAGAGGGGGCTTTGACTACTGG
Bvax1	1.07661e-05	1	CARWGYFDVW	TCAAGGGCAAGGCCACATTGACTGTAGACAAGTCCTCCAGCACAGCCTACATGGAGCTCCGCAGCCTGACATCTGAGGACTCTGCAGTCTATTACTGTGCAAGATGGGGGTACTTCGATGTCTGG	IGHV01	unknown	IGHJ01-01*01	TIB2	0.000208986	3	TCAAGGGCAAGGCCACATTGACTGTAGACAAGTCCTCCAGCACAGCCTACATGGAGCTCCGCAGCCTGACATCTGAGGACACTGCAGTCTATTACTGTGCAAGATGGGGGTACTTCGATGTCTGG
Bvax1	1.07661e-05	1	CARDGAMDYW	TCAAGGGCAAGGCCACATTGACTGTAGACACATCCTCCAGCACAGCCTACATGCAGCTCAGCAGCCTGACATCTGAGGACTCTGCGGTCTATTACTGTGCAAGAGACGGTGCTATGGACTACTGG	IGHV01	unknown	IGHJ04-01*01	TIB2	6.96621e-05	1	TCAAGGGCAAGGCCACATTGACTGTAGACACATCCTCCAGCACAGCCTACATGCAGCTCAGCAGCCTGACATCTGAGGACTCTGCGGTCTATTACTGTGCAAGAGACGGTGCTATGGACTACTGG
Bvax1	1.07661e-05	1	CARRGYYAMDYW	GCAAGGCCACATTGACTGTAGACAAGTCCTCCAGCACAGCCTACATGGAGCTCCGCAGCCTGACATCTGAGGACTCTGCAGTCTATTACTGTGCAAGAAGGGGGTACTATGCTATGGACTACTGG	IGHV01	unknown	IGHJ04-01*01	TIB1	5.75805e-05	1	GCAAGGCCACATTGACTGTAGACAAGTCCTCCAGCACAGCCTACATGGAGCTCCGCAGCCTGACATCTGAGGACTCTGCAGTCTATTACTGTGCAAGAAGGGGTTACTATGCTATGGACTACTGG
Bvax1	1.07661e-05	1	CVRDLYYYAMDYW	GATTCACCATCTCCAGAGATGATTCACAAAGCATGCTCTATCTGCAAATGAACAACCTGAAAACTGAGGACACAGCCATGTATTACTGTGTGAGAGACCTCTATTACTATGCTATGGACTACTGG	IGHV10-03*01	unknown	IGHJ04-01*01	TIB2	6.96621e-05	1	GATTCACCATCTCCAGAGATGATTCACAAAGCATGCTCTATCTGCAAATGAACAACCTGAAAACTGAGGACACAGCCATGTATTACTGTGTGAGAGATCTTTATTACTATGCTATGGACTACTGG
Bvax1	1.07661e-05	1	CTRGDYGSSYWYFDVW	TGACTGCAGACAAATCCTCCAGCACAGCCTACATGGAGCTCCGCAGCCTGACATCTGAGGACTCTGCCGTCTATTACTGTACAAGAGGGGACTACGGTAGTAGCTACTGGTACTTCGATGTCTGG	IGHV01	IGHD01-01*01	IGHJ01-01*01	TIB1	5.75805e-05	1	TGACTGCAGACAAATCCTCCAGCACAGCCTACATGGAGCTCCGCAGCCTGACATCTGAGGACTCTGCCGTCTATTACTGTACAAGAGGGGACTACGGTAGTAGCTACTGGTACTTCGATGTCTGG
Bvax1	1.07661e-05	1	CARGSYYFDYW	AAAGTCGAATCTCCATCACTCATGACACATCTAAGAACCATTTCTTCCTGAAGTTGAATTCTGTGACTACTGAGGACACAGCCACATATTACTGTGCAAGAGGCTCCTACTACTTTGACTACTGG	IGHV03-01*01	unknown	IGHJ02-01*01	TIB1	5.75805e-05	1	AAAGTCGAATCTCCATCACTCATGACACATCTAAGAACCATTTCTTCCCGAAGTTGAATTCTGTGACTACTGAGGACACAGCCACATATTACTGTGCAAGGGGGAGTTACTACTTTGACTACTGG
Bvax1	1.07661e-05	1	CARRIYYDYDGYAMDYW	CTGTAGACAAGTCCTCCAGCACAGCCTACATGGAGCTCCGCAGCCTGACATCTGAGGACTCTGCAGTCTATTACTGTGCAAGAAGGATCTACTATGATTACGACGGTTATGCTATGGACTACTGG	IGHV01	IGHD02	IGHJ04-01*01	TIB1	5.75805e-05	1	CTGTAGACACATCCTCCAGCACAGCCTACATGCAGCTCAGCAGCCTGACATCTGAGGACTCTGCAGTCTATTACTGTGCAAGAAGGATCTACTATGATTACGACGGGTATGCTATGGACTACTGG
Bvax1	1.07661e-05	1	CARPYYYGSSYGFAYW	TGACTGTAGACAAATCCTCCAGCACAGCCTACATGCAGCTCAGCAGCCTGACATCTGAGGACTCTGCGGTCTATTACTGTGCAAGACCCTATTACTACGGTAGTAGCTACGGGTTTGCTTACTGG	IGHV01	IGHD01-01*01	IGHJ03-01*01	TIB2	6.96621e-05	1	TGACTGTAGACAAGTCCTCCAGCACAGCCTACATGGAGCTCCGCAGCCTGACATCTGAGGACTCTGCAGTCTATTACTGTGCAAGACCATATTACTACGGTAGTAGCTACGGGTTTGCTTACTGG
Bvax1	1.07661e-05	1	CAREGFAYW	AGTTCAAGGGCAAGGCCACACTGACTGCAGACAAATCCTCCAGCACAGCGTACATGGAGCTCCGCAGCCTGACATCTGAGGACTCTGCGGTCTATTTCTGTGCAAGAGAGGGGTTTGCTTACTGG	IGHV01-81*01	unknown	IGHJ03-01*01	TIB1	5.75805e-05	1	AGTTCAAGGGCAAGGCCACACTGACTGCAGACAAATCCTCCAGCACAGCGTACATGGAGCTCCGCAGCCTGACATCTGAGGACTCTGCGGTCTATTTCTGTGCAAGAGAGGGGTTTGCTTACTGG
Bvax1	1.07661e-05	1	CARGGWSYYFDYW	GAATCTCCATCACTCGTGACACATCTAAGAACCAGTTTTTCCTGAAGTTGAATTCTGTGACTACTGAGGACACAGCCACATATTACTGTGCAAGGGGGGGATGGTCCTACTACTTTGACTACTGG	IGHV03-06*01	unknown	IGHJ02-01*01	TIB1	5.75805e-05	1	GAATCTCCATCACTCGTGACACATCTAAGAACCAGTTTTTCCTGAAGTTGAATTCTGTGACTACTGAGGACACAGCCACATATTACTGTGCAAGAGGGGGTTGGTCGTACTACTTTGACTACTGG
Bvax1	1.07661e-05	1	CAREDYYGSSYAMDYW	TCACTGCAGATACATCCTCCAACACAGCCTACATGCAACTCAGCAGCCTGACAACTGAGGACTCTGCCATCTATTACTGTGCAAGAGAAGATTACTACGGTAGTAGCTACGCTATGGACTACTGG	IGHV01-09*01	IGHD01-01*01	IGHJ04-01*01	TIB2	6.96621e-05	1	TCACTGCAGATACATCCTCCAACACAGCCTACATGCAACTCAGCAGCCTGACAACTGAGGACTCTGCCATCTATTACTGTGCTAGAGAGGATTACTACGGTAGTAGCTATGCTATGGACTACTGG
Bvax1	1.07661e-05	1	CARSYGSSYWYFDVW	CATTGACTGTAGACAAGTCCTCCAGCACAGCCTACATGGAGCTCCGCAGCCTGACATCTGAGGACTCTGCAGTCTATTACTGTGCAAGATCCTACGGTAGTAGCTACTGGTACTTCGATGTCTGG	IGHV01	IGHD01-01*01	IGHJ01-01*01	TIB2	6.96621e-05	1	CATTGACTGTAGACAAGTCCTCCAGCACAGCCTACATGGAGCTCCGCAGCCTGACATCTGAGGACACTGCAGTCTATTACTGTGCAAGATCGTACGGTAGTAGCTACTGGTACTTCGATGTCTGG
Bvax1	1.07661e-05	1	CARYYGSSYFDYW	AGGCCACACTGACTGCAGACAAATCCTCCAGCACAGCGTACATGGAGCTCCGCAGCCTGACATCTGAGGACTCTGCGGTCTATTTCTGTGCAAGATACTACGGTAGTAGCTACTTTGACTACTGG	IGHV01-81*01	IGHD01-01*01	IGHJ02-01*01	TIB2	6.96621e-05	1	AGGCCACACTGACTGCAGACAAATCCTCCAGCACAGCGTACATGGAGCTCCGCAGCCTGACATCTGAGGACTCTGCGGTCTATTTCTGTGCAAGATACTACGGTAGTAGCTACTTTGACTACTGG
Bvax1	1.07661e-05	1	CARSGYYGSSPFAYW	CATTGACTGTAGACAAGTCCTCCAGCACAGCCTACATGGAGCTCCGCAGCCTGACATCTGAGGACTCTGCAGTCTATTACTGTGCAAGATCGGGTTACTACGGTAGTAGCCCGTTTGCTTACTGG	IGHV01	IGHD01-01*01	IGHJ03-01*01	TIB1	5.75805e-05	1	CATTGACTGTAGACACATCCTCCAGCACAGCCTACATGCAGCTCAGCAGCCTGACATCTGAGGACTCTGCGGTCTATTACTGTGCAAGATCGGGGTACTACGGTAGTAGCCCGTTTGCTTACTGG
Bvax1	1.07661e-05	1	CARNYGSSYWFAYW	CCACATTGACTGTAGACAAATCCTCCAGCACAGCCTACATGCAGCTCAGCAGCCTGACATCTGAGGACTCTGCGGTCTATTACTGTGCAAGAAACTACGGTAGTAGCTACTGGTTTGCTTACTGG	IGHV01	IGHD01-01*01	IGHJ03-01*01	TIB1	5.75805e-05	1	CCACATTGACTGTAGACAAGTCCTCCAGCACAGCCTACATGGAGCTCCGCAGCCTGACATCTGAGGACTCTGCAGTCTATTACTGTGCAAGAAACTACGGTAGTAGCTACTGGTTTGCTTACTGG
Bvax1	1.07661e-05	1	CARRDYGSSPSFDYW	CATTGACTGTAGACAAGTCCTCCAGCACAGCCTACATGGAGCTCCGCAGCCTGACATCTGAGGACACTGCAGTCTATTACTGTGCAAGAAGAGACTACGGTAGTAGCCCCTCCTTTGACTACTGG	IGHV01	IGHD01-01*01	IGHJ02-01*01	TIB2	6.96621e-05	1	CATTGACTGTAGACAAGTCCTCCAGCACAGCCTACATGGAGCTCCGCAGCCTGACATCTGAGGACTCTGCAGTCTATTACTGTGCAAGACGGGACTACGGTAGTAGCCCCTCCTTTGACTACTGG
Bvax1	1.07661e-05	1	CARGWYFDVW	TCAAGGGCAAGGCCACATTGACTGTAGACAAGTCCTCCAGCACAGCCTACATGGAGCTCCGCAGCCTGACATCTGAGGACTCTGCAGTCTATTACTGTGCAAGAGGGTGGTACTTCGATGTCTGG	IGHV01	unknown	IGHJ01-01*01	TIB1	5.75805e-05	1	TCAAGGGCAAGGCCACATTGACTGTAGACACATCCTCCAGCACAGCCTACATGCAGCTCAGCAGCCTGACATCTGAGGACTCTGCGGTCTATTATTGTGCAAGAGGGTGGTACTTCGATGTCTGG
Bvax1	1.07661e-05	1	CARRGGPYAMDYW	AGGCCACATTGACTGTAGACCAATCTTCCAGCACAGCCTACATGCAGCTCAACAGCCTGACATCTGAGGACTCTGCAGTCTATTACTGTGCAAGAAGGGGTGGTCCCTATGCTATGGACTACTGG	IGHV01-39*01	unknown	IGHJ04-01*01	TIB2	0.000139324	2	AGGCCACATTGACTGTAGACCAATCTTCCAGCACAGCCTACATGCAGCTCAACAGCCTGACATCTGAGGACTCTGCAGTCTATTACTGTGCAAGAAGGGGTGGCCCCTATGCTATGGACTACTGG
Bvax1	1.07661e-05	1	CARGDYSNYWFAYW	CCACATTGACTGTAGACAAGTCCTCCAGCACAGCCTACATGGAGCTCCGCAGCCTGACATCTGAGGACACTGCAGTCTATTACTGTGCAAGAGGGGACTATAGTAACTACTGGTTTGCTTACTGG	IGHV01	IGHD02	IGHJ03-01*01	TIB2	6.96621e-05	1	CCACACTGACTGTAGACACATCCTCCAGCACAGCCTACATGCAGCTCAGCAGCCTGACCTCTGAGGACTCTGCGGTCTATTTCTGTGCAAGAGGGGACTATAGTAACTACTGGTTTGCTTACTGG
Bvax1	1.07661e-05	1	CAREGYSYWYFDVW	TCATCATCTCGAGAGACAATGCAAAGAACATTCTATACCTGCAAATGAGCAGTCTGAAGTCTGAGGACACAGCCACGTATTACTGTGCAAGAGAGGGCTATAGTTACTGGTACTTCGATGTCTGG	IGHV05-16*01	unknown	IGHJ01-01*01	TIB1	0.000345483	6	TCATCATCTCGAGAGACAATGCAAAGAACATTCTATACCTGCAAATGAGCAGTCTGAAGTCTGAGGACACAGCCACGTATTACTGTGCAAGAGAGGGCTACTCCTACTGGTACTTCGATGTCTGG
Bvax1	1.07661e-05	1	CARDAMDYW	AGTTCCAGGGCAAGGCCACTATAACTGCAGACACATCCTCCAACACAGCCTACCTGCAGCTCAGCAGCCTGACATCTGAGGACACTGCCGTCTATTACTGTGCTAGAGATGCTATGGACTACTGG	IGHV14-03*01	unknown	IGHJ04-01*01	TIB2	6.96621e-05	1	AGTTCCAGGGCAAGGCCACTATAACTGCAGACACATCCTCCAACACAGCCTACCTGCAGCTCAGCAGCCTGACATCTGAGGACACTGCCGTCTATTACTGTGCTAGGGATGCTATGGACTACTGG
Bvax1	1.07661e-05	1	CARDAMDYW	AGTTCAAGGGCAAGGCCACACTGACTGCAGACAAATCCTCCAGCACAGCGTACATGGAGCTCCGCAGCCTGACATCTGAGGACTCTGCGGTCTATTACTGTGCAAGAGATGCTATGGACTACTGG	IGHV01-81*01	unknown	IGHJ04-01*01	TIB1	5.75805e-05	1	AGTTCAAGGGCAAGGCCACACTGACTGCAGACAAATCCTCCAGCACAGCGTACATGGAGCTCCGCAGCCTGACATCTGAGGACTCTGCGGTCTATTTCTGTGCAAGAGATGCTATGGACTACTGG
Bvax1	1.07661e-05	1	CARGAMDYW	AGTTCAAGGGCAAGGCCACATTGACTGTAAACAAGTCCTCCAGCACAGCCTACATGGAGCTCCGCAGCCTGACATCTGAGGACTCTGCAGTCTATTACTGTGCAAGAGGAGCTATGGACTACTGG	IGHV01	unknown	IGHJ04-01*01	TIB1	5.75805e-05	1	AGTTCAAGGGCAAGGCCACACTGACTGCAGACACATCCTCCAGCACAGCCTACATGCAGCTCAAGAGCCTGACATCTGAGGACTCTGCAGTCTATTACTGTGCAAGAGGGGCTATGGACTACTGG
Bvax1	1.07661e-05	1	CARGDYW	ACCAGAAGTTCAAGGGCAAGGCCACATTGACTGTTGACAAGTCCTCCAGCACAGCCTACATGGAGCTCAACAGCCTGACATCTGAGGACTCTGCGGTCTATTACTGTGCAAGAGGGGACTACTGG	IGHV01-19*01	unknown	IGHJ04-01*01	TIB1	5.75805e-05	1	ACCAGAAGTTCAAGGGCAAGGCCACATTGACTGTTGACAAGTCCTCCAGCACAGCCTACATGGAGCTCAACAGCCTGACATCTGAGGACTCTGCAGTCTATTACTGTGCAAGAGGGGACTACTGG
Bvax1	1.07661e-05	1	CARRDGYYDYFDYW	CCACATTGACTGTAGACAAATCCTCCAGCACAGCCTACATGCAGCTCAGCAGCCTGACATCTGAGGACTCTGCTGTCTATTTCTGTGCAAGAAGGGATGGTTACTACGATTACTTTGACTACTGG	IGHV01	IGHD02-03*01	IGHJ02-01*01	TIB1	5.75805e-05	1	CCACATTGACTGTAGACAAGTCCTCCAGCACAGCCTACATGGAGCTCCGCAGCCTGACATCTGAGGACTCTGCAGTCTATTACTGTGCAAGAAGGGATGGTTACTACGACTACTTTGACTACTGG
Bvax1	1.07661e-05	1	CARRGYGNYYFDYW	CCACATTGACTGTAGACAAATCCTCCAGCACAGCCTACATGCAGCTCAGCAGCCTGACATCTGAGGACTCTGCGGTCTATTACTGTGCAAGAAGAGGGTATGGTAACTACTACTTTGACTACTGG	IGHV01	IGHD02	IGHJ02-01*01	TIB2	6.96621e-05	1	CCACATTGACTGTAGACAAATCCTCCAGCACAGCCTACATGCAGCTCAGCAGCCTGACATCTGAGGACTCTGCGGTCTATTACTGTGCAAGAAGGGGCTATGGTAACTACTACTTTGACTACTGG
Bvax1	1.07661e-05	1	CARDYGSSFYAMDYW	CATTGACTGTAGACACATCCTCCAGCACAGCCTACATGCAGCTCAGCAGCCTGACATCTGAGGACTCTGCGGTCTATTATTGTGCAAGAGACTACGGTAGTAGCTTCTATGCTATGGACTACTGG	IGHV01	IGHD01-01*01	IGHJ04-01*01	TIB1	5.75805e-05	1	CACTGACTGTAGACAAATCCTCCAGCACAGCCTACATGCAGCTCAGCAGCCTGACATCTGAGGACTCTGCGGTCTACTTCTGTGCAAGAGACTACGGTAGTAGCTTCTATGCTATGGACTACTGG
Bvax1	1.07661e-05	1	CARSDYYYAMDYW	AGGCCACATTGACTGTAGACAAATCCTCCAGCACAGCCTACATGCAGCTCAGCAGCCTGACATCTGAGGACTCTGCGGTCTATTATTGTGCAAGATCGGATTATTACTATGCTATGGACTACTGG	IGHV01	unknown	IGHJ04-01*01	TIB2	6.96621e-05	1	AGGCCACATTGACTGTAGACAAATCCTCCAGCACAGCCTACATGCAGCTCAGCAGCCTGACATCTGAGGACTCTGCGGTCTATTATTGTGCAAGATCGGATTACTACTATGCTATGGACTACTGG
Bvax1	1.07661e-05	1	CARGYYYAMDYW	GCAAGGCCACACTGACTGCAGACAAATCCTCCAGCACAGCGTACATGGAGCTCCGCAGCCTGACATCTGAGGACTCTGCGGTCTATTATTGTGCACGGGGGTATTACTATGCTATGGACTACTGG	IGHV01-81*01	unknown	IGHJ04-01*01	TIB1	5.75805e-05	1	GCAAGGCCACACTGACTGCAGACAAATCCTCCAGCACAGCGTACATGGAGCTCCGCAGCCTGACATCTGAGGACTCTGCAGTCTATTACTGTGCAAGGGGGTATTACTATGCTATGGACTACTGG
Bvax1	1.07661e-05	1	CARGGLRPWFAYW	AGGCCACATTGACTGTAGACAAATCCTCCAGCACAGCCTACATGCAGCTCAGCAGCCTGACATCTGAGGACTCTGCGGTCTATTACTGTGCAAGAGGGGGATTACGACCCTGGTTTGCTTACTGG	IGHV01	IGHD02	IGHJ03-01*01	TIB1	0.000115161	2	AGGCCACATTGACTGTAGACAAGTCCTCCAGCACAGCCTACATGGAGCTCCGCAGCCTGACATCTGAGGACACTGCAGTCTATTACTGTGCAAGAGGGGGATTACGACCCTGGTTTGCTTACTGG
Bvax1	1.07661e-05	1	CAGDSDGYWYFDVW	TCTCCATTACTAGAGAAACGTCAAAGAACCAGTTCTTCCTCCAATTGAACTCTGTGACCACAGAGGACACAGCCATGTATTACTGTGCAGGAGATTCTGATGGTTACTGGTACTTCGATGTCTGG	IGHV12-03*01	unknown	IGHJ01-01*01	TIB1	0.000230322	4	TCTCCATTACTAGAGAAACGTCAAAGAACCAGTTCTTCCTCCAATTGAACTCTGTGACCACAGAGGACACAGCCATGTATTACTGTGCAGGAGACAGTGATGGTTACTGGTACTTCGATGTCTGG
Bvax1	1.07661e-05	1	CARSITTVVATDWYFDVW	TAGACAAGTCCTCCAGCACAGCCTACATGGAGCTCCGCAGCCTGACATCTGAGGACTCTGCAGTCTATTACTGTGCAAGATCTATTACTACGGTAGTAGCTACCGACTGGTACTTCGATGTCTGG	IGHV01	IGHD01-01*01	IGHJ01-01*01	TIB1	5.75805e-05	1	TAGACAAGTCCTCCAGCACAGCCTACATGGAGCTCCGCAGCCTGACATCTGAGGACTCTGCAGTCTATTACTGTGCAAGATCGATTACTACGGTAGTAGCTACGGACTGGTACTTCGATGTCTGG
Bvax1	1.07661e-05	1	CARSGDYDWFAYW	AGGCCACATTGACTGTAGACAAGTCCTCCAGCACAGCCTACATGGAGCTCCGCAGCCTGACATCTGAGGACACTGCAGTCTATTACTGTGCAAGATCAGGGGATTACGACTGGTTTGCTTACTGG	IGHV01	IGHD02	IGHJ03-01*01	TIB1	5.75805e-05	1	AGGCCACATTGACTGTAGACAAATCCTCCAGCACAGCCTACATGCAGCTCAGCAGCCTGACATCTGAGGACTCTGCGGTCTATTACTGTGCAAGATCGGGGGATTACGACTGGTTTGCTTACTGG
Bvax1	1.07661e-05	1	CARSHYYGSSYGYFDVW	CTGTAGACAAGTCCTCCAGCACAGCCTACATGGAGCTCCGCAGCCTGACATCTGAGGACTCTGCAGTCTATTACTGTGCAAGATCACATTACTACGGTAGTAGCTACGGGTACTTCGATGTCTGG	IGHV01	IGHD01-01*01	IGHJ01-01*01	TIB2	6.96621e-05	1	CTGTAGACACATCCTCCAGCACAGCCTACATGCAGCTCAGCAGCCTGACATCTGAGGACTCTGCGGTCTATTACTGTGCAAGATCCCATTACTACGGTAGTAGCTACGGGTACTTCGATGTCTGG
Bvax1	1.07661e-05	1	CARDDYDGGFAYW	GAATCTCCATCACTCGTGACACATCTAAGAACCAGTTTTTCCTGAAGTTGAATTCTGTGACTACTGAGGACACAGCCACATATTACTGTGCAAGAGATGATTACGACGGGGGGTTTGCTTACTGG	IGHV03-06*01	IGHD02	IGHJ03-01*01	TIB1	0.000115161	2	GAATCTCCATCACTCGTGACACATCTAAGAACCAGTTTTTCCTGAAGTTGAATTCTGTGACTACTGAGGACACAGCCACATATTACTGTGCAAGAGATGATTACGACGGGGGGTTTGCTTACTGG
Bvax1	1.07661e-05	1	CASSYDYYAMDYW	AGGCCACATTGACTGTAGACAAGTCCTCCAGCACAGCCTACATGGAGCTCCGCAGCCTGACATCTGAGGACTCTGCAGTCTATTACTGTGCAAGCTCCTATGATTACTATGCTATGGACTACTGG	IGHV01	unknown	IGHJ04-01*01	TIB1	5.75805e-05	1	AGGCCACATTGACTGTAGACAAGTCCTCCAGCACAGCCTACATGGAGCTCCGCAGCCTGACATCTGAGGACTCTGCAGTCTATTACTGTGCAAGTTCTTATGATTACTATGCTATGGACTACTGG
Bvax1	1.07661e-05	1	CARRDGYFDVW	AGGACAAGGCCACATTGACTGTAGACAAATCCTCCAGCACAGCCTACATGCAGCTCAGCAGCCTGACATCTGAGGACTCTGCGGTCTATTACTGTGCAAGACGGGATGGGTACTTCGATGTCTGG	IGHV01	unknown	IGHJ01-01*01	TIB1	5.75805e-05	1	AGGGCAAGGCCACATTGACTGTAGACAAGTCCTCCAGCACAGCCTACATGGAGCTCCGCAGCCTGACATCTGAGGACACTGCAGTCTATTACTGTGCAAGAAGGGACGGGTACTTCGATGTCTGG
Bvax1	1.07661e-05	1	CARRGAWFAYW	AGGGCAAGGCCACATTGACTGTAGACAAGTCCTCCAGCACAGCCTACATGGAGCTCCGCAGCCTGACATCTGAGGACACTGCAGTCTATTACTGTGCAAGAAGGGGTGCCTGGTTTGCTTACTGG	IGHV01	unknown	IGHJ03-01*01	TIB1	5.75805e-05	1	AGGGCAAGGCCACATTGACTGTAGACAAGTCCTCCAGCACAGCCTACATGGAGCTCCGCAGCCTGACATCTGAGGACTCTGCAGTCTATTACTGTGCAAGAAGGGGCGCCTGGTTTGCTTACTGG
Bvax1	1.07661e-05	1	CARSGDGYYEGFAYW	CATTGACTGTAGACAAGTCCTCCAGCACAGCCTACATGGAGCTCCGCAGCCTGACATCTGAGGACTCTGCAGTCTATTACTGTGCAAGATCGGGGGATGGTTACTACGAAGGGTTTGCTTACTGG	IGHV01	IGHD02-03*01	IGHJ03-01*01	TIB2	6.96621e-05	1	CATTGACTGTAGACAAATCCTCCAGCACAGCCTACATGCAGCTCAGCAGCCTGACATCTGAGGACTCTGCGGTCTATTACTGTGCAAGATCGGGTGATGGTTACTACGAGGGGTTTGCTTACTGG
Bvax1	1.07661e-05	1	CARSYYGSSYWYFDVW	TGACTGTAGACACATCCTCCAGCACAGCCTACATGCAGCTCAGCAGCCTGACATCTGAGGACTCTGCGGTCTATTACTGTGCAAGATCCTACTACGGTAGTAGCTACTGGTACTTCGATGTCTGG	IGHV01	IGHD01-01*01	IGHJ01-01*01	TIB1	0.000172741	3	TGACTGTAGACAAATCCTCCAGCACAGCCTACATGCAGCTCAGCAGCCTGACATCTGAGGACTCTGCGGTCTATTACTGTGCAAGATCTTACTACGGTAGTAGCTACTGGTACTTCGATGTCTGG
Bvax1	1.07661e-05	1	CARSHYYGSSYWYFDVW	CTGTAGACAAACCCTCCAGCACAGCCTACATGCAGCTCAGCAGCCTGACATCTGAGGACTCTGCGGTCTATTATTGTGCAAGATCCCATTACTACGGTAGTAGCTACTGGTACTTCGATGTCTGG	IGHV01-72*01	IGHD01-01*01	IGHJ01-01*01	TIB1	0.000115161	2	CTGTAGACAAACCCTCCAGCACAGCCTACATGCAGCTCAGCAGCCTGACATCTGAGGACTCTGCGGTCTATTATTGTGCAAGATCCCATTACTACGGTAGTAGCTACTGGTACTTCGATGTCTGG
Bvax1	1.07661e-05	1	CARGYFDYW	CAGTGAAGGGCCGATTCACCATCTCCAGAGACAATGCCAAGAACACCCTGTTCCTGCAAATGACCAGTCTGAGGTCTGAGGACACGGCCATGTATTACTGTGCAAGGGGGTACTTTGACTACTGG	IGHV05-17*01	unknown	IGHJ02-01*01	TIB1	0.000115161	2	CAGTGAAGGGCCGATTCACCATCTCCAGAGACAATGCCAAGAACACCCTGTTCCTGCAAATGACCAGTCTGAGGTCTGAGGACACGGCCATGTATTACTGTGCAAGGGGGTACTTTGACTACTGG
Bvax1	1.07661e-05	1	CARWEDGYSFAYW	AGGCCACATTGACTGTAGACAAATCCTCCAGCACAGCCTACATGCAGCTCAGCAGCCTGACATCTGAGGACTCTGCGGTCTATTACTGTGCAAGATGGGAGGATGGTTACTCGTTTGCTTACTGG	IGHV01	IGHD02-03*01	IGHJ03-01*01	TIB1	5.75805e-05	1	AGGCCACATTGACTGTAGACAAATCCTCCAGCACAGCCTACATGCAGCTCAGCAGCCTGACATCTGAGGACTCTGCGGTCTATTACTGTGCAAGATGGGAAGATGGTTACTCGTTTGCTTACTGG
Bvax1	1.07661e-05	1	CARGQAWFAYW	AGGGCAAGGCCACATTGACTGTAGACACATCCTCCAGCACAGCCTACATGCAGCTCAGCAGCCTGACATCTGAGGACTCTGCGGTCTATTACTGTGCAAGAGGGCAGGCCTGGTTTGCTTACTGG	IGHV01	unknown	IGHJ03-01*01	TIB2	6.96621e-05	1	AGGGCAAGGCCACATTGACTGTAGACAAGTCCTCCAGCACAGCCTACATGGAGCTCCGCAGCCTGACATCTGAGGACTCTGCAGTCTATTACTGTGCAAGAGGACAGGCCTGGTTTGCTTACTGG
Bvax1	1.07661e-05	1	CARGAYW	ATGAGAAGTTCAAGAGCAAGGCCACACTGACTGTAGACAAATCCTCCAGCACAGCCTACATGCAACTCAGCAGCCTGACATCTGAGGACTCTGCGGTCTATTACTGTGCAAGAGGGGCTTACTGG	IGHV01-64*01	unknown	IGHJ03-01*01	TIB1	5.75805e-05	1	ATGAGAAGTTCAAGAGCAAGGCCACACTGACTGTAGACAAATCCTCCAGCACAGCCTACATGCAACTCAGCAGCCTGACATCTGAGGACTCTGCGGTCTATTACTGTGCAAGGGGAGCTTACTGG
Bvax1	1.07661e-05	1	CARGGNYYFDYW	GCAAGGCCACACTGACTATAGACAAATCCTCCAGCACAGCCTACATGCAACTCAGCAGCCTGACATCTGAGGACTCTGCGGTCTATTACTGTGCAAGGGGGGGTAACTACTACTTTGACTACTGG	IGHV01-64*01	unknown	IGHJ02-01*01	TIB2	6.96621e-05	1	GCAAGGCCACACTGACTGTAGACAAATCCTCCAGCACAGCCTACATGCAACTCAGCAGCCTGACATCTGAGGACTCTGCGGTCTATTACTGTGCAAGAGGGGGTAACTACTACTTTGACTACTGG
Bvax1	1.07661e-05	1	CARSGYFDVW	TCAAGGGCAAGGCCACATTGACTGTAGACAAGTCCTCCAGCACAGCCTACATGGAGCTCCGCAGCCTGACATCTGAGGACTCTGCGGTCTATTTCTGTGCAAGATCGGGGTACTTCGATGTCTGG	IGHV01	unknown	IGHJ01-01*01	TIB2	0.000208986	3	TCAAGGGCAAGGCCACATTGACTGTAGACAAGTCCTCCAGCACAGCCTACATGGAGCTCCGCAGCCTGACATCTGAGGACACTGCAGTCTATTACTGTGCAAGATCGGGGTACTTCGATGTCTGG
Bvax1	1.07661e-05	1	CARGRYFDVW	TCAAGGGCAAGGCCACATTGACTGTAGACAAGTCCTCCAGCACAGCCTACATGGAGCTCCGCAGCCTGACATCTGAGGACTCTGCAGTCTATTACTGTGCAAGAGGAAGGTACTTCGATGTCTGG	IGHV01	unknown	IGHJ01-01*01	TIB1	5.75805e-05	1	TCAAGGACAAGGCCACATTGACTGTAGACAAATCCTCCAGCACAGCCTACATGCAGCTCAGCAGCCTGACATCTGAGGACTCTGCGGTCTATTACTGTGCAAGAGGGCGGTACTTCGATGTCTGG
Bvax1	1.07661e-05	1	CARDDGYYGFAYW	AGGCCACATTGACTGTAGACACATCCTCCAGCACAGCCTACATGCAGCTCAGCAGCCTGACATCTGAGGACTCTGCGGTCTATTATTGTGCAAGGGACGATGGTTACTACGGGTTTGCTTACTGG	IGHV01	IGHD02-03*01	IGHJ03-01*01	TIB1	5.75805e-05	1	AGGCCACATTGACTGTAGACAAGTCCTCCAGCACAGCCTACATGGAGCTCCGCAGCCTGACATCTGAGGACTCTGCAGTCTATTACTGTGCAAGGGATGATGGTTACTACGGGTTTGCTTACTGG
Bvax1	1.07661e-05	1	CARDFDVW	AGAAGTTCAAGAGCAAGGCCACACTGACTGTAGACAAATCCTCCAGCACAGCCTACATGCAACTCAGCAGCCTGACATCTGAGGACTCTGCGGTCTATTACTGTGCAAGGGACTTCGATGTCTGG	IGHV01-64*01	unknown	IGHJ01-01*01	TIB1	5.75805e-05	1	AGAAGTTCAAGAGCAAGGCCACACTGACTGTAGACAAATCCTCCAGCACAGCCTACATGCAACTCAGCAGCCTGACATCTGAGGACTCTGCGGTCTATTACTGTGCAAGAGACTTCGATGTCTGG
Bvax1	1.07661e-05	1	CARGGGYFDYW	AAAATCGAATCTCCATCACTCGTGACACATCTAAGAACCAGTTTTTCCTGAAGTTGAATTCTGTGACTACTGAGGACACAGCCACATATTACTGTGCAAGGGGTGGTGGTTACTTTGACTACTGG	IGHV03-06*01	unknown	IGHJ02-01*01	TIB2	6.96621e-05	1	AAAATCGAATCTCCATCACTCGTGACACATCTAAGAACCAGTTTTTCCTGAAGTTGAATTCTGTGACTACTGAGGACACAGCCACATATTACTGTGCAAGAGGAGGAGGGTACTTTGACTACTGG
Bvax1	1.07661e-05	1	CARDYDYDRFAYW	AGGCCACATTGACTGTAGACAAGTCCTCCAGCACAGCCTACATGGAGCTCCGCAGCCTGACATCTGAGGACTCTGCAGTCTATTACTGTGCAAGAGACTATGATTACGACCGGTTTGCTTACTGG	IGHV01	IGHD02	IGHJ03-01*01	TIB2	6.96621e-05	1	AGGCCACATTGACTGTAGACAAATCCTCCAGCACAGCCTACATGCAGCTCAGCAGCCTGACATCTGAGGACTCTGCGGTCTATTATTGTGCAAGAGACTATGATTACGACAGGTTTGCTTACTGG
Bvax1	1.07661e-05	1	CARSYFDVW	AGTTCAAGGGCAAGGCCACATTGACTGTAGACAAGTCCTCCAGCACAGCCTACATGGAGCTCCGCAGCCTGACATCTGAGGACTCTGCAGTCTATTACTGTGCAAGATCTTACTTCGATGTCTGG	IGHV01	unknown	IGHJ01-01*01	TIB1	5.75805e-05	1	AGTTCAAGGGCAAGGCCACACTGACTGCAGACACATCCTCCAGCACAGCCTACATGCAGCTCAGCAGCCTGACATCTGAGGACTCTGCAGTCTATTACTGTGCTAGATCGTACTTCGATGTCTGG
Bvax1	1.07661e-05	1	CARYGDGPWFAYW	AGGCCACATTGACTGTAGACAAGTCCTCCAGCACAGCCTACATGGAGCTCCGCAGCCTGACATCTGAGGACTCTGCAGTCTATTACTGTGCAAGATACGGCGACGGTCCCTGGTTTGCTTACTGG	IGHV01	unknown	IGHJ03-01*01	TIB2	6.96621e-05	1	AGGCCACATTGACTGTAGACACATCCTCCAGCACAGCCTACATGCAGCTCAGCAGCCTGACATCTGAGGACTCTGCGGTCTATTACTGTGCAAGATATGGGGATGGCCCCTGGTTTGCTTACTGG
Bvax1	1.07661e-05	1	CARPPYYYGSSYWYFDVW	TAGACAAATCCTCCAGCACAGCCTACATGCAGCTCAGCAGCCTGACATCTGAGGACTCTGCGGTCTATTACTGTGCAAGACCCCCTTATTACTACGGTAGTAGCTATTGGTACTTCGATGTCTGG	IGHV01	IGHD01-01*01	IGHJ01-01*01	TIB2	0.000139324	2	TAGACAAATCCTCCAGCACAGCCTACATGCAGCTCAGCAGCCTGACATCTGAGGACTCTGCGGTCTATTACTGTGCAAGACCCCCTTATTACTACGGTAGTAGCTACTGGTACTTCGATGTCTGG
Bvax1	1.07661e-05	1	CARGGSSSWFAYW	AGGCCACATTGACTGTAGACAAGTCCTCCAGCACAGCCTACATGGAGCTCCGCAGCCTGACATCTGAGGACACTGCAGTCTATTACTGTGCAAGGGGCGGTAGTAGCTCCTGGTTTGCTTACTGG	IGHV01	IGHD01-01*01	IGHJ03-01*01	TIB2	6.96621e-05	1	AGGCCACATTGACTGTAGACAAGTCCTCCAGCACAGCCTACATGGAGCTCCGCAGCCTGACATCTGAGGACTCTGCAGTCTATTACTGTGCAAGAGGCGGTAGTAGTTCCTGGTTTGCTTACTGG
Bvax1	1.07661e-05	1	CARNYYGSSYWYFDVW	TGACTGTAGACAAGTCCTCCAGCACAGCCTACATGGAGCTCCGCAGCCTGACATATGAGGACTCTGCAGTCTATTACTGTGCAAGAAATTACTACGGTAGTAGCTACTGGTACTTCGATGTCTGG	IGHV01	IGHD01-01*01	IGHJ01-01*01	TIB2	0.000208986	3	TGACTGTAGACAAGTCCTCCAGCACAGCCTACATGGAGCTCCGCAGCCTGACATCTGAGGACACTGCAGTCTATTACTGTGCAAGAAATTACTACGGTAGTAGCTACTGGTACTTCGATGTCTGG
Bvax1	1.07661e-05	1	CARDYSNYWYFDVW	CCACATTGACTGTAGACAAATCCTCCAGCACAGCCTACATGCAGCTCAGCAGCCTGACATCTGAGGACTCTGCGGTCTATTACTGTGCAAGAGACTATAGTAACTACTGGTACTTCGATGTCTGG	IGHV01	IGHD02	IGHJ01-01*01	TIB2	6.96621e-05	1	CCACATTGACTGTAGACAAGTCCTCCAGCACAGCCTACATGGAGCTCCGCAGCCTGACATCTGAGGACTCTGCAGTCTATTACTGTGCAAGAGACTATAGTAACTACTGGTACTTCGATGTCTGG
Bvax1	1.07661e-05	1	CARNWDFDYW	TCAAGGGCAAGGCCACATTGACTGTAGACAAGTCCTCCAGCACAGCCTACATGGAGCTCCGCAGCCTGACATCTGAGGACTCTGCAGTCTATTACTGTGCAAGAAACTGGGACTTTGACTACTGG	IGHV01	unknown	IGHJ02-01*01	TIB2	6.96621e-05	1	TCAAGGGCAAGGCCACATTGACTGTAGACACATCCTCCAGCACAGCCTACATGCAGCTCAGCAGCCTGACATCTGAGGACTCTGCGGTCTATTACTGTGCAAGAAACTGGGACTTTGACTACTGG
Bvax1	1.07661e-05	1	CARDWYFDVW	TCAAGGGCAAGGCCACATTGACTGTAGACAAGTCCTCCAGCACAGCCTACATGGAGCTCCGCAGCCTGACATCTGAGGACTCTGCAGTCTATTACTGTGCAAGGGACTGGTACTTCGATGTCTGG	IGHV01	unknown	IGHJ01-01*01	TIB1	5.75805e-05	1	TCAAGGACAAGGCCACATTGACTGTAGACAAATCCTCCAGCACAGCCTACATGCAGCTCAGCAGCCTGACATCTGAGGACTCTGCGGTCTATTACTGTGCAAGAGACTGGTACTTCGATGTCTGG
Bvax1	1.07661e-05	1	CARRDYDWYFDVW	AGGCCACACCGACTGTAGACAAATCCTCCAGCACAGCCTACATGCAGCTCAGCAGCCTGACATCTGAGGACTCTGCGGTCTATTACTGTGCAAGAAGGGATTACGACTGGTACTTCGATGTCTGG	IGHV01	unknown	IGHJ01-01*01	TIB1	5.75805e-05	1	AGGCCACATTGACTGTAGACAAGTCCTCCAGCACAGCCTACATGGAGCTCCGCAGCCTGACATCTGAGGACTCTGCAGTCTATTACTGTGCAAGACGTGATTACGACTGGTACTTCGATGTCTGG
Bvax1	1.07661e-05	1	CARGSYWYFDVW	ATCGAATCTCCATCACTCGTGACACATCTAAGAACCAGTTTTTCCTGAAGTTGAATTCTGTGACTACTGAGGACACAGCCACATATTACTGTGCAAGAGGGTCTTACTGGTACTTCGATGTCTGG	IGHV03-06*01	unknown	IGHJ01-01*01	TIB2	0.000139324	2	ATCGAATCTCCATCACTCGTGACACATCTAAGAACCAGTTTTTCCTGAAGTTGAATTCTGTGACTACTGAGGACACAGCCACATATTACTGTGCAAGAGGTAGCTACTGGTACTTCGATGTCTGG
Bvax1	1.07661e-05	1	CARNYGSSYGYFDVW	CATTGACTGTAGACAAATCCTCCAGCACAGCCTACATGCAGCTCAGCAGCCTGACATCTGAGGACTCTGCGGTCTATTACTGTGCAAGAAACTACGGTAGTAGCTACGGGTACTTCGATGTCTGG	IGHV01	IGHD01-01*01	IGHJ01-01*01	TIB1	0.000287902	5	CATTGACTGTAGACAAATCCTCCAGCACAGCCTACATGCAGCTCAGCAGCCTGACATCTGAGGACTCTGCGGTCTATTACTGTGCAAGAAACTACGGTAGTAGCTACGGGTACTTCGATGTCTGG
Bvax1	1.07661e-05	1	CARGSSGSYYYAMDYW	TGACTGTAGACACATCCTCCAGCACAGCCTACATGCAGCTCAGCAGCCTGACATCTGAGGACTCTGCGGTCTATTACTGTGCAAGAGGCAGCTCAGGCTCATATTACTATGCTATGGACTACTGG	IGHV01	IGHD03-02*02	IGHJ04-01*01	TIB2	6.96621e-05	1	TGACTGTAGACAAGTCCTCCAGCACAGCCTACATGGAGCTCCGCAGCCTGACATCTGAGGACTCTGCAGTCTATTACTGTGCAAGAGGCAGCTCAGGCTCATATTACTATGCTATGGACTACTGG
Bvax1	1.07661e-05	1	CARGSFDYW	AGTTCAAGGGCAAGGCCACACTGACTGCAGACACATCCTCCAGCACAGCCTACATGCAGCTCAGCAGCCTGACATCTGAGGACTCTGCAGTCTATTTCTGTGCAAGAGGGTCTTTTGACTACTGG	IGHV01	unknown	IGHJ02-01*01	TIB2	6.96621e-05	1	AGTTCAAGGGCAAGGCCACATTGACTGTAGACAAGTCCTCCAGCACAGCCTACATGGAGCTCCGCAGCCTGACATCTGAGGACTCTGCAGTCTATTACTGTGCAAGAGGATCCTTTGACTACTGG
Bvax1	1.07661e-05	1	CARGGYAMDYW	AGGGCAAGGCCACATTGACTGTAGACAAGTCCTCCAGCACAGCCTACATGGAGCTCCGCAGCCTGACATCTGAGGACTCTGCAGTCTATTACTGTGCAAGAGGGGGGTATGCTATGGACTACTGG	IGHV01	unknown	IGHJ04-01*01	TIB2	6.96621e-05	1	AGGGCAAGGCCACATTGACTGTAGACACATCCTCCAGCACAGCCTACATGCAGCTCAGCAGCCTGACATCTGAGGACTCTGCGGTCTATTACTGTGCAAGAGGAGGATATGCTATGGACTACTGG
Bvax1	1.07661e-05	1	CARDYGSSYYAMDYW	CATTGACTGTAGACACATCCTCCAGCACAGCCTACATGCAGCTCAGCAGCCTGACATCTGAGGACTCTGCGGTCTATTACTGTGCAAGAGACTACGGTAGTAGCTACTATGCTATGGACTACTGG	IGHV01	IGHD01-01*01	IGHJ04-01*01	TIB1	5.75805e-05	1	CACTGACGGCAGACACATCCTCCAGCACAGCCTACATGCAGCTCAGCAGCCTGACATCTGAGGACTCTGCGGTCTATTACTGTGCAAGAGACTACGGTAGTAGCTACTATGCTATGGACTACTGG
Bvax1	1.07661e-05	1	CTRRLGWFAYW	AAGGGAGGTTCACCATCTCAAGAGATGATTCCAAAAGTAGTGTCTACCTGCAAATGAACAGCTTAAGAGCTGAAGACACTGGCATTTATTACTGTACCAGGCGGCTGGGTTGGTTTGCTTACTGG	IGHV06-06*01	unknown	IGHJ03-01*01	TIB2	6.96621e-05	1	AAGGGAGGTTCACCATCTCAAGAGATGATTCCAAAAGTAGTGTCTACCTGCAAATGAACAGCTTAAGAGCTGAAGACACTGGCATTTATTACTGTACCAGGCGATTGGGCTGGTTTGCTTACTGG
Bvax1	1.07661e-05	1	CARSGWFAYW	TCAAGGGCAAGGCCACATTGACTGTAGACAAGTCCTCCAGCACAGCCTACATGGAGCTCCGCAGCCTGACATCTGAGGACTCTGCCATCTATTACTGTGCAAGATCGGGGTGGTTTGCTTACTGG	IGHV01	unknown	IGHJ03-01*01	TIB1	0.000172741	3	TCAAGGGCAAGGCCACATTGACTGTAGACAAGTCCTCCAGCACAGCCTACATGGAGCTCCGCAGCCTGACATCTGAGGACTCTGCAGTCTATTACTGTGCAAGATCTGGCTGGTTTGCTTACTGG
Bvax1	1.07661e-05	1	CAYGNYWYFDVW	ATCGAATCTCCATCACTCGTGACACATCTAAGAACCAGTTTTTCCTGAAGTTGAATTCTGTGACTACTGAGGACACAGCCACATATTACTGTGCATATGGTAACTACTGGTACTTCGATGTCTGG	IGHV03-06*01	IGHD02	IGHJ01-01*01	TIB1	5.75805e-05	1	ATCGAATCTCCATCACTCGTGACACATCTAAGAACCAGTTTTTCCTGAAGTTGAATTCTGTGACTACTGAGGACACAGCCACATATTACTGTGCCTATGGTAACTACTGGTACTTCGATGTCTGG
Bvax1	1.07661e-05	1	CARITTVVARYFDVW	CTATAACTGCAGACACATCCTCCAACACAGCCTACCTGCAGCTCAGCAGCCTGACATCTGAGGACACTGCCATCTATTACTGTGCTAGAATTACTACGGTAGTAGCTAGGTACTTCGATGTCTGG	IGHV14-03*01	IGHD01-01*01	IGHJ01-01*01	TIB1	5.75805e-05	1	CTATAACTGCAGACACATCCTCCAACACAGCCTACCTGCAGCTCAGCAGCCTGACATCTGAGGACACTGCCATCTATTACTGTGCTAGAATCACTACGGTAGTAGCTCGGTACTTCGATGTCTGG
Bvax1	1.07661e-05	1	CARPAQATWFAYW	AGGCCACATTGACTGTAGACAAGTCCTCCAGCACAGCCTACATGGAGCTCCGCAGCCTGACATCTGAGGACTCTGCAGTCTATTACTGTGCAAGACCAGCTCAGGCTACCTGGTTTGCTTACTGG	IGHV01	IGHD03-02*02	IGHJ03-01*01	TIB2	6.96621e-05	1	AGGCCACATTGACTGTAGACAAGTCCTCCAGCACAGCCTACATGGAGCTCCGCAGCCTGACATCTGAGGACTCTGCAGTCTATTACTGTGCAAGACCAGCTCAGGCTACCTGGTTTGCTTACTGG
Bvax1	1.07661e-05	1	CARGDSYYAMDYW	AGGCCACATTGACTGTAGACAAGTCCTCCAGCACAGCCTACATGGAGCTCCGCAGCCTGACATCTGAGGACTCTGCAGTCTATTACTGTGCAAGAGGGGATTCCTACTATGCTATGGACTACTGG	IGHV01	unknown	IGHJ04-01*01	TIB1	5.75805e-05	1	AGGCCACATTGACTGTAGACACATCCTCCAGCACAGCCTACATGCAGCTCAGCAGCCTGACATCTGAGGACTCTGCGGTCTATTACTGTGCAAGGGGGGATTCCTACTATGCTATGGACTACTGG
Bvax1	1.07661e-05	1	CARRGYFDVW	TCAAGGGCAAGGCCACATTGACTGTAGACAAGTCCTCCAGCACAGCCTACATGGAGCTCCGCAGCCTGACATCTGAGGACTCTGCAGTCTATTACTGTGCAAGACGGGGGTACTTCGATGTCTGG	IGHV01	unknown	IGHJ01-01*01	TIB1	5.75805e-05	1	TCAAGGGCAAGGCCACATTGACTGTAGACACATCCTCCAGCACAGCCTACATGCAGCTCAGCAGCCTGACATCTGAGGACTCTGCGGTCTATTACTGTGCAAGACGGGGGTACTTCGATGTCTGG
Bvax1	1.07661e-05	1	CARGYDYDWFAYW	AGGCCACATTGACTGTAGACAAGTCCTCCAGCACAGCCTACATGGAGCTCCGCAGCCTGACATCTGAGGACTCTGCAGTCTATTACTGTGCAAGAGGCTATGATTACGACTGGTTTGCTTACTGG	IGHV01	IGHD02	IGHJ03-01*01	TIB1	5.75805e-05	1	AGGCCACATTGACTGTAGACAAGTCCTCCAGCACAGCCTACATGGAGCTCCGCAGCCTGACATCTGAGGACTCTGCAGTCTATTACTGTGCAAGAGGCTATGATTACGACTGGTTTGCTTACTGG
Bvax1	1.07661e-05	1	CARGGFAYW	AGTTCAAGGGCACGGCCACATTGACTGTAGACAAATCCTCCAGCACAGCCTACATGCAGCTCAGCAGCCTGACATCTGAGGACTCTGCGGTCTATTACTGTGCAAGGGGGGGGTTTGCTTACTGG	IGHV01-74	unknown	IGHJ03-01*01	TIB1	5.75805e-05	1	AGTTCAAGGGCAAGGCCACATTGACTGTAGACAAGTCCTCCAGCACAGCCTACATGCAGCTCAGCAGCCTGACATCTGAGGACTCTGCGGTCTATTACTGTGCAAGAGGGGGGTTTGCTTACTGG
Bvax1	1.07661e-05	1	CAREGYYFDYW	AAAGTCGAATCTCCATCACTCATGACACATCTAAGAACCATTTCTTCCTGAAGTTGAATTCTGTGACTACTGAGGACACAGCCACATATTACTGTGCAAGGGAGGGATACTACTTTGACTACTGG	IGHV03-01*01	unknown	IGHJ02-01*01	TIB1	5.75805e-05	1	AAAGTCGAATCTCCATCACTCATGACACATCTAAGAACCATTTCTTCCTGAAGTTGAATTCTGTGACTACTGAGGACACAGCCACATATTACTGTGCAAGAGAGGGGTACTACTTTGACTACTGG
Bvax1	1.07661e-05	1	CTGYFDVW	AGTCTGTGAAAGGGAGGTTCACCATCTCAAGAGATGATTCCAAAAGTAGTGTCTACCTGCAAATGAACAGCTTAAGAGCTGAAGACACTGGCATTTATTACTGTACGGGGTACTTCGATGTCTGG	IGHV06-06*01	unknown	IGHJ01-01*01	TIB2	0.000139324	2	AGTCTGTGAAAGGGAGGTTCACCATCTCAAGAGATGATTCCAAAAGTAGTGTCTACCTGCAAATGAACAGCTTAAGAGCTGAAGACACTGGCATTTATTACTGTACCGGGTACTTCGATGTCTGG
Bvax1	1.07661e-05	1	CAKYDYLYYYAMDYW	GCATCAGCAAGGATAACTCCAAGAGCCAAGTTTTCTTAAAACTGAACAGTCTGCAAACTGATGACACAGCCACGTACTACTGTGCCAAATATGATTACCTATATTACTATGCTATGGACTACTGG	IGHV02-03*01	IGHD02	IGHJ04-01*01	TIB2	0.000139324	2	GCATCAGCAAGGATAACTCCAAGAGCCAAGTTTTCTTAAAACTGAACAGTCTGCAAACTGATGACACAGCCACGTACTACTGTGCCAAGTATGATTACCTTTATTACTATGCTATGGACTACTGG
Bvax1	1.07661e-05	1	CARRGYYGSSYYFDYW	TGACTGTAGACACATCCTCCAGCACAGCCTACATGCAGCTCAGCAGCCTGACATCTGAGGACTCTGCGGTCTATTACTGTGCAAGAAGGGGTTACTACGGTAGTAGCTACTACTTTGACTACTGG	IGHV01	IGHD01-01*01	IGHJ02-01*01	TIB1	5.75805e-05	1	TGACTGTAGACAAGTCCTCCAGCACAGCCTACATGGAGCTCCGCAGCCTGACATCTGAGGACTCTGCAGTCTATTACTGTGCAAGACGGGGATACTACGGTAGTAGCTACTACTTTGACTACTGG
Bvax1	1.07661e-05	1	CARGGITTVVADYFDYW	CTGTAGACAAATCCTCCAGCACAGCCTACATGCAGCTCAGCAGCCTGACATCTGAGGACTCTGCGGTCTATTACTGTGCAAGAGGAGGGATTACTACGGTAGTAGCCGACTACTTTGACTACTGG	IGHV01	IGHD01-01*01	IGHJ02-01*01	TIB2	6.96621e-05	1	CTGTAGACAAATCCTCCAGCACAGCCTACATGCAGCTCAGCAGCCTGACATCTGAGGACTCTGCGGTCTATTACTGTGCAAGAGGGGGGATTACTACGGTAGTAGCGGACTACTTTGACTACTGG
Bvax1	1.07661e-05	1	CARGGRFAYW	TCAAGGACAAGGCCACATTGACTGTAGACAAATCCTCCAGCACAGCCTACATGCAGCTCAGCAGCCTGACATCTGAGGACTCTGCGGTCTATTACTGTGCAAGAGGGGGAAGGTTTGCTTACTGG	IGHV01	unknown	IGHJ03-01*01	TIB2	6.96621e-05	1	TCAAGGGCAAGGCCACATTGACTGTAGACACATCCTCCAGCACAGCCTACATGCAGCTCAGCAGCCTGACATCTGAGGACTCTGCGGTCTATTATTGTGCAAGAGGGGGAAGGTTTGCTTACTGG
Bvax1	1.07661e-05	1	CARYYGSSSYWYFDVW	TGACTGTAGACAAATCCTCCAGCACAGCCTACATGCAGCTCAGCAGCCTGACATCTGAGGACTCTGCGGTCTATTACTGTGCAAGATACTACGGTAGTAGCTCTTACTGGTACTTCGATGTCTGG	IGHV01	IGHD01-01*01	IGHJ01-01*01	TIB2	6.96621e-05	1	TGACTGTAGACAAATCCTCCAGCACAGCCTACATGCAGCTCAGCAGCCTGACATCTGAGGACTCTGCGGTCTATTTCTGTGCAAGATACTACGGTAGTAGCTCCTACTGGTACTTCGATGTCTGG
Bvax1	1.07661e-05	1	CARYYYGSSPAWFAYW	TGACTGTAGACAAATCCTCCAGCACAGCCTACATGCAACTCAGCAGCCTGACATCTGAGGACTCTGCGGTCTATTACTGTGCAAGGTATTACTACGGTAGTAGCCCCGCCTGGTTTGCTTACTGG	IGHV01-64*01	IGHD01-01*01	IGHJ03-01*01	TIB2	6.96621e-05	1	TGACTGTAGACAAATCCTCCAGCACAGCCTACATGCAACTCAGCAGCCTGACATCTGAGGACTCTGCGGTCTATTACTGTGCAAGATATTACTACGGTAGTAGCCCGGCCTGGTTTGCTTACTGG
Bvax1	1.07661e-05	1	CARRGTYYFDYW	GCAAGGCCACATTGACTGTAGACAAGTCCTCCAGCACAGCCTACATGGAGCTCCGCAGCCTGACATCTGAGGACACTGCAGTCTATTACTGTGCAAGAAGGGGTACTTACTACTTTGACTACTGG	IGHV01	unknown	IGHJ02-01*01	TIB2	6.96621e-05	1	ACAAGGCCACATTGACTGTAGACAAATCCTCCAGCACAGCCTACATGCAGCTCAGCAGCCTGACATCTGAGGACTCTGCGGTCTATTACTGTGCAAGAAGAGGGACGTACTACTTTGACTACTGG
Bvax1	1.07661e-05	1	CARSGTGYFDYW	GCAAGGCCACACTGACTGTAGACAAATCCTCCAGCACGGCCTACATGCAGCTCAGCAGCCTGACATCTGAAGACTCTGCGGTCTATTTCTGTGCAAGATCGGGAACTGGATACTTTGACTACTGG	IGHV01-12*01	unknown	IGHJ02-01*01	TIB1	5.75805e-05	1	GCAAGGCCACACTGACTGTAGACAAATCCTCCAGCACAGCCTACATGCAGCTCAGCAGCCTGACATCTGAAGACTCTGCGGTCTATTTCTGTGCAAGATCGGGGACGGGGTACTTTGACTACTGG
Bvax1	1.07661e-05	1	CARDYYGSSYFDYW	TCACCATCTCCAGAGACAATGCCAAGAACACCCTGTTCCTGCAAATGACCAGTCTGAGGTCTGAGGACACGGCCATGTATTACTGTGCAAGGGATTACTACGGTAGTAGCTACTTTGACTACTGG	IGHV05-17*01	IGHD01-01*01	IGHJ02-01*01	TIB1	5.75805e-05	1	TCACCATCTCCAGAGACAATGCCAAGAACACCCTGTTCCTGCAAATGACCAGTCTGAGGTCTGAGGACACGGCCATGTATTACTGTGCAAGGGATTACTACGGTAGTAGCTACTTTGACTACTGG
Bvax1	1.07661e-05	1	CARWITTVVATDYW	CCACATTGACTGTAGACAAATCCTCCAGCACAGCCTACATGCAGCTCAGCAGCCTGACATCTGAGGACTCTGCGGTCTATTACTGTGCAAGATGGATTACTACGGTAGTAGCTACGGACTACTGG	IGHV01	IGHD01-01*01	IGHJ04-01*01	TIB2	6.96621e-05	1	CCACATTGACTGTAGACAAGTCCTCCAGCACAGCCTACATGGAGCTCCGCAGCCTGACATCTGAGGACTCTGCGGTCTATTACTGTGCAAGATGGATTACTACGGTAGTAGCTACGGACTACTGG
Bvax1	1.07661e-05	1	CARGGNYVLYAMDYW	CATTGACTGTAGACAAGTCCTCCAGCACAGCCTACATGGAGCTCCGCAGCCTGACATCTGAGGACACTGCAGTCTATTACTGTGCAAGGGGGGGTAACTACGTTCTTTATGCTATGGACTACTGG	IGHV01	IGHD02	IGHJ04-01*01	TIB2	6.96621e-05	1	CATTGACTGTAGACACATCCTCCAGCACAGCCTACATGCAGCTCAGCAGCCTGACATCTGAGGACTCTGCGGTCTATTACTGTGCAAGGGGAGGTAACTACGTCCTCTATGCTATGGACTACTGG
Bvax1	1.07661e-05	1	CARDYFDYW	AGTTCAAGGGCAAGGCCACATTGACTGTAGACAAGTCCTCCAGCACAGCCTACATGGAGCTCCGCAGCCTGACATCTGAGGACTCTGCAGTCTATTACTGTGCAAGGGACTACTTTGACTACTGG	IGHV01	unknown	IGHJ02-01*01	TIB1	5.75805e-05	1	AGTTCAAGGGCAAGGCCACATTGACTGTAGACAAGTCCTCCAGCACAGCCTACATGGAGCTCCGCAGCCTGACATCTGAGGACTCTGCAGTCTATTACTGTGCAAGAGATTATTTTGACTACTGG
Bvax1	1.07661e-05	1	CTGRDYW	CGGAGTCTGTGAAAGGGAGGTTCACCATCTCAAGAGATGATTCCAAAAGTAGTGTCTACCTGCAAATGAACAACTTAAGGGCTGAAGACACTGGAATTTATTACTGCACTGGGAGGGACTACTGG	IGHV06-03*01	unknown	IGHJ04-01*01	TIB2	0.000139324	2	CGGAGTCTGTGAAAGGGAGGTTCACCATCTCAAGAGATGATTCCAAAAGTAGTGTCTACCTGCAAATGAACAACTTAAGGGCTGAAGACACTGGAATTTATTACTGCACAGGCCGGGACTACTGG
Bvax1	1.07661e-05	1	CARGAYW	ATGAGAAGTTCAAGAGCAAGGCCACACTGACTGTAGACAAACCCTCCAGCACAGCCTACATGCAGCTCAGCAGCCTGACATCTGAGGACTCTGCGGTCTATTTCTGTGCAAGAGGGGCTTACTGG	IGHV01-62-3*01	unknown	IGHJ03-01*01	TIB1	5.75805e-05	1	ATGAGAAGTTCAAGAGCAAGGCCACACTGACTGTAGACAAACCCTCCAGCACAGCCTACATGCAGCTCAGCAGCCTGACATCTGAGGACTCTGCGGTCTATTACTGTGCAAGGGGAGCTTACTGG
Bvax1	1.07661e-05	1	CATYYFDYW	AGTTCAAGGGCAAGGCCACATTGACTGTAGACAAGTCCTCCAGCACAGCCTACATGGAGCTCCGCAGCCTGACATCTGAGGACTCTGCAGTCTATTACTGTGCAACGTACTACTTTGACTACTGG	IGHV01	unknown	IGHJ02-01*01	TIB2	6.96621e-05	1	AGTTCAAGGGCAAGGCCACATTGACTGTAGACAAGTCCTCCAGCACAGCCTACATGGAGCTCCGCAGCCTGACATCTGAGGACACTGCAGTCTATTACTGTGCAACCTACTACTTTGACTACTGG
Bvax1	1.07661e-05	1	CARSDWAFDYW	AGAGCAAGGCCACACTGACTGTAGACAAACCCTCCAGCACAGCCTACATGCAGCTCAGCAGCCTGACATCTGAGGACTCTGCGGTCTATTATTGTGCAAGATCGGACTGGGCCTTTGACTACTGG	IGHV01-72*01	unknown	IGHJ02-01*01	TIB1	5.75805e-05	1	AGAGCAAGGCCACACTGACTGTAGACAAACCCTCCAGCACAGCCTACATGCAGCTCAGCAGCCTGACATCTGAGGACTCTGCGGTCTATTATTGTGCAAGATCGGACTGGGCCTTTGACTACTGG
Bvax1	1.07661e-05	1	CARSDYYGSSHWYFDVW	CTGTAGACAAATCCTCCAGCACAGCCTACATGCAGCTCAGCAGCCTGACATCTGAGGACTCTGCGGTCTATTATTGTGCAAGATCGGATTACTACGGTAGTAGCCACTGGTACTTCGATGTCTGG	IGHV01-53*01	IGHD01-01*01	IGHJ01-01*01	TIB1	0.000115161	2	CTGTAGACAAATCCTCCAGCACAGCCTACATGCAGCTCAGCAGCCTGACATCTGAGGACTCTGCGGTCTATTATTGTGCAAGATCCGATTACTACGGTAGTAGCCACTGGTACTTCGATGTCTGG
Bvax1	1.07661e-05	1	CAIGGYW	ATGAGAAGTTCAAGAGCAAGGCCACACTGACTGTAGACAAATCCTCCAGCACAGCCTACATGCAGCTCAGCAGCCTGACATCTGAGGACTCTGCGGTCTATTACTGTGCAATAGGGGGCTACTGG	IGHV01	unknown	IGHJ04-01*01	TIB2	6.96621e-05	1	ATCAAAAGTTCAAGGGCAAGGCCACATTGACTGTAGACACATCCTCCAGCACAGCCTACATGCAGCTCAGCAGCCTGACATCTGAGGACTCTGCGGTCTATTACTGTGCTATAGGGGGCTACTGG
Bvax1	1.07661e-05	1	CARSGGDYAMDYW	AGGCCACATTGACTGTAGACAAGTCCTCCAGCACAGCCTACATGGAGCTCCGCAGCCTGACATCTGAGGACTCTGCAGTCTATTACTGTGCAAGAAGTGGGGGAGACTATGCTATGGACTACTGG	IGHV01	unknown	IGHJ04-01*01	TIB2	6.96621e-05	1	AGGCCACATTGACTGTAGACAAGTCCTCCAGCACAGCCTACATGGAGCTCCGCAGCCTGACATCTGAGGACTCTGCAGTCTATTACTGTGCAAGATCTGGAGGAGACTATGCTATGGACTACTGG
Bvax1	1.07661e-05	1	CAREGYDYDYAMDYW	CATTGACTGTAGACACATCCTCCAGCACAGCCTACATGCAGCTCAGCAGCCTGACATCTGAGGACTCTGCGGTCTATTACTGTGCAAGAGAGGGTTATGATTACGACTATGCTATGGACTACTGG	IGHV01	IGHD02	IGHJ04-01*01	TIB1	0.000115161	2	CATTGACTGTAGACAAGTCCTCCAGCACAGCCTACATGGAGCTCCGCAGCCTGACATCTGAGGACACTGCAGTCTATTACTGTGCAAGAGAGGGCTATGATTACGACTATGCTATGGACTACTGG
Bvax1	1.07661e-05	1	CARRLYFDYW	TCAAGGGCAAGGCCACACTGACTGCAGACAAATCCTCCAGCACAGCCTACATGCAACTCAGCAGCCTGACATCTGAGGACTCTGCGGTCTATTACTGTGCAAGACGACTTTACTTTGACTACTGG	IGHV01	unknown	IGHJ02-01*01	TIB2	6.96621e-05	1	TCAAGGACAAGGCCACATTGACTGTAGACAAATCCTCCAGCACAGCCTACATGCAGCTCAGCAGCCTGACATCTGAGGACTCTGCGGTCTATTATTGTGCAAGACGCTTGTACTTTGACTACTGG
Bvax1	1.07661e-05	1	CARITTVVAPYFDYW	CATTGACTGTAGACAAATCCTCCAGCACAGCCTACATGCAGCTCAGCAGCCTGACATCTGAGGACTCTGCGGTCTATTATTGTGCAAGGATTACTACGGTAGTAGCTCCTTACTTTGACTACTGG	IGHV01	IGHD01-01*01	IGHJ02-01*01	TIB1	0.000115161	2	CATTGACTGTAGACAAGTCCTCCAGCACAGCCTACATGGAGCTCCGCAGCCTGACATCTGAGGACTCTGCAGTCTATTACTGTGCAAGGATTACTACGGTAGTAGCCCCCTACTTTGACTACTGG
Bvax1	1.07661e-05	1	CARDDYDYFDYW	GCAAGGCCACACTGACTGTAGACAAATCCTCCAGCACAGCCTACATGCAGCTCAGCAGCCTGACATCTGAGGACTCTGCGGTCTATTATTGTGCAAGAGATGATTACGACTACTTTGACTACTGG	IGHV01-53*01	IGHD02	IGHJ02-01*01	TIB2	6.96621e-05	1	GCAAGGCCACACTGACTGTAGACAAATCCTCCAGCACAGCCTACATGCAGCTCAGCAGCCTGACATCTGAGGACTCTGCGGTCTATTATTGTGCAAGAGATGATTACGACTACTTTGACTACTGG
Bvax1	1.07661e-05	1	CARSYGYFDYW	AGGGCAAGGCCACATTGACTGTAGACACATCCTCCAGCACAGCCTACATGCAGCTCAGCAGCCTGACATCTGAGGACTCTGCCATCTATTACTGTGCTAGATCTTACGGGTACTTTGACTACTGG	IGHV01	unknown	IGHJ02-01*01	TIB1	5.75805e-05	1	AGGGCAAGGCCACATTGACTGTAGACACATCCTCCAGCACAGCCTACATGCAGCTCAGCAGCCTGACATCTGAGGACTCTGCGGTCTATTACTGTGCAAGATCCTATGGTTACTTTGACTACTGG
Bvax1	1.07661e-05	1	C	ACGGTGGTACTAGCTACAACCAGAAGTTCAAGGGCAAGGCCACATTGACTGTTGACAAGTCCTCCAGCACAGCCTACATGGAGCTCAACAGCCTGACATCTGAGGACTCTGCAGTCTATTACTGT	IGHV01-19*01	unknown	IGHJ03-01*01	TIB1	5.75805e-05	1	ACGGTGGTACTAGCTACAACCAGAAGTTCAAGGGCAAGGCCACATTGACTGTTGACAAGTCCTCCAGCACAGCCTACATGGAGCTCAACAGCCTGACATCTGAGGACTCTGCAGTCTATTACTGT
Bvax1	1.07661e-05	1	CAREGGDYW	AGTTCAAGGGCAAGGCCACACTGACTGCAGACAAATCCTCCAGCACAGCGTACATGGAGCTCCGCAGCCTGACATCTGAGGACTCTGCGGTCTATTTCTGTGCAAGAGAGGGGGGGGACTACTGG	IGHV01-81*01	unknown	IGHJ04-01*01	TIB2	6.96621e-05	1	AGTTCAAGGGCAAGGCCACACTGACTGCAGACAAATCCTCCAGCACAGCGTACATGGAGCTCCGCAGCCTGACATCTGAGGACTCTGCGGTCTATTTCTGTGCAAGAGAGGGGGGGGACTACTGG
Bvax1	1.07661e-05	1	CARDYAMDYW	TCAAGGGCAAGGCCACATTGACTGTAGACACATCCTCCAGCACAGCCTACATGCAGCTCAGCAGCCTGACATCTGAGGACTCTGCGGTCTATTACTGTGCAAGGGACTATGCTATGGACTACTGG	IGHV01	unknown	IGHJ04-01*01	TIB1	5.75805e-05	1	TCAAGGGCAAGGCCACACTGACTGCAGACACATCCTCCAGCACAGCCTACATGCAGCTCAGCAGCCTGACATCTGAGGACTCTGCGGTCTATTACTGTGCAAGAGACTATGCTATGGACTACTGG
Bvax1	1.07661e-05	1	CARDYGSSYGYFDVW	CATTGACTGTAGACAAATCCTCCAGCACAGCCTACATGCAGCTCAGCAGCCTGACATCTGAGGACTCTGCGGTCTATTACTGTGCAAGAGACTACGGTAGTAGCTACGGGTACTTCGATGTCTGG	IGHV01	IGHD01-01*01	IGHJ01-01*01	TIB1	0.000115161	2	CATTGACTGTAGACAAATCCTCCAGCACAGCCTACATGCAGCTCAGCAGCCTGACATCTGAGGACTCTGCGGTCTATTACTGTGCAAGGGACTACGGTAGTAGCTACGGGTACTTCGATGTCTGG
Bvax1	1.07661e-05	1	CARGGSYWYFDVW	GAATCTCCATCACTCGTGACACATCTAAGAACCAGTTTTTCCTGAAGTTGAATTCTGTGACTACTGAGGACACAGCCACATATTACTGTGCAAGAGGGGGGTCCTACTGGTACTTCGATGTCTGG	IGHV03-06*01	unknown	IGHJ01-01*01	TIB1	5.75805e-05	1	GAATCTCCATCACTCGTGACACATCTAAGAACCAGTTTTTCCTGAAGTTGAATTCTGTGACTACTGAGGACACAGCCACATATTACTGTGCAAGGGGCGGTAGCTACTGGTACTTCGATGTCTGG
Bvax1	1.07661e-05	1	CARAYYSNYDAMDYW	CATTGACTGTAGACAAGTCCTCCAGCACAGCCTACATGGAGCTCCGCAGCCTGACATCTGAGGACTCTGCAGTCTATTTCTGTGCAAGAGCCTACTATAGTAACTACGATGCTATGGACTACTGG	IGHV01	IGHD02	IGHJ04-01*01	TIB1	5.75805e-05	1	CATTGACTGTAGACAAGTCCTCCAGCACAGCCTACATGGAGCTCCGCAGCCTGACATCTGAGGACACTGCAGTCTATTACTGTGCAAGGGCCTACTATAGTAACTACGATGCTATGGACTACTGG
Bvax1	1.07661e-05	1	CARWGSNYW	AGTTCAAGGGCAAGGCCACATTGACTGTAGACACATCCTCCAGCACAGCCTACATGCAGCTCAGCAGCCTGACATCTGAGGACTCTGCGGTCTATTACTGTGCAAGATGGGGGAGTAACTACTGG	IGHV01	unknown	IGHJ02-01*01	TIB2	6.96621e-05	1	AGTTCAAGGGCAAGGCCACATTGACTGTAGACAAGTCCTCCAGCACAGCCTACATGGAGCTCCGCAGCCTGACATCTGAGGACTCTGCAGTCTATTACTGTGCAAGATGGGGGAGTAACTACTGG
Bvax1	1.07661e-05	1	C	ATCATGCAACATACTATGCTGAGTCTGTGAAAGGGAGGTTCACCATCTCAAGAGATGATTCCAAAAGTAGTGTCTACCTGCAAATGAACAGCTTAAGAGCTGAAGACACTGGCATTTATTACTGT	IGHV06-06*01	unknown	IGHJ03-01*01	TIB1	5.75805e-05	1	ATCATGCAACATACTATGCTGAGTCTGTGAAAGGGAGGTTCACCATCTCAAGAGATGATTCCAAAAGTAGTGTCTACCTGCAAATGAACAGCTTAAGAGCTGAAGACACTGGCATTTATTACTGT
Bvax1	1.07661e-05	1	CARGGTDWYFDVW	AGGCCACATTGACTGTAGACAAATCCTCCAGCACAGCCTACATGCAGCTCAGCAGCCTGACATCTGAGGACTCTGCGGTCTATTACTGTGCAAGAGGGGGGACTGACTGGTACTTCGATGTCTGG	IGHV01	unknown	IGHJ01-01*01	TIB2	0.000139324	2	AGGCCACATTGACTGTAGACAAATCCTCCAGCACAGCCTACATGCAGCTCAGCAGCCTGACATCTGAGGACTCTGCGGTCTATTACTGTGCAAGAGGTGGGACGGACTGGTACTTCGATGTCTGG
Bvax1	1.07661e-05	1	CARDYGSRYWYFDVW	CATTGACTGTAGACAAGTCCTCCAGCACAGCCTACATGGAGCTCCGCAGCCTGACATCTGAGGACTCTGCGGTCTATTTCTGTGCAAGAGACTACGGTAGTAGGTACTGGTACTTCGATGTCTGG	IGHV01	IGHD01-01*01	IGHJ01-01*01	TIB1	5.75805e-05	1	CATTGACTGTAGACAAATCCTCCAGCACAGCCTACATGCAGCTCAGCAGCCTGACATCTGAGGACTCTGCGGTCTATTACTGTGCAAGAGACTACGGTAGTAGGTACTGGTACTTCGATGTCTGG
Bvax1	1.07661e-05	1	CARGGYGNYYFDYW	CCACATTGACTGTAGACAAATCCTCCAGCACAGCCTACATGCAGCTCAGCAGCCTGACATCTGAGGACTCTGCAATCTATTTCTGTGCAAGAGGCGGGTATGGTAACTACTACTTTGACTACTGG	IGHV01	IGHD02	IGHJ02-01*01	TIB2	6.96621e-05	1	CCACATTGACTGTAGACAAATCCTCCAGCACAGCCTACATGCAGCTCAGCAGCCTGACATCTGAGGACTCTGCGGTCTATTACTGTGCAAGAGGGGGATATGGTAACTACTACTTTGACTACTGG
Bvax1	1.07661e-05	1	CARGGTDWYFDVW	AGGCCACTATAACTGCAGACACATCCTCCAACACAGCCTACCTGCAGCTCAGCAGCCTGACATCTGAGGACTCTGCGGTCTATTACTGTGCAAGAGGGGGGACTGACTGGTACTTCGATGTCTGG	IGHV14	unknown	IGHJ01-01*01	TIB2	6.96621e-05	1	AGGCCACTATGACTGCAGACACATCCTCCAACACAGCCTACCTGCAGCTCAGCAGCCTGACATCTGAGGACACTGCCGTCTATTACTGTGCAAGAGGTGGGACGGACTGGTACTTCGATGTCTGG
Bvax1	1.07661e-05	1	CARYGNYFDYW	AGGGCAAGGCCACATTGACTGTAGACAAGTCCTCCAGCACAGCCTACATGGAGCTCCGCAGCCTGACATCTGAGGACTCTGCAGTCTATTACTGTGCAAGATATGGTAACTACTTTGACTACTGG	IGHV01	unknown	IGHJ02-01*01	TIB1	0.000172741	3	AGGGCAAGGCCACATTGACTGTAGACACATCCTCCAGCACAGCCTACATGCAGCTCAGCAGCCTGACATCTGAGGACTCTGCGGTCTATTACTGTGCAAGATATGGTAACTACTTTGACTACTGG
Bvax1	1.07661e-05	1	CAPIYYGNYGYFDVW	CATTGACTGTAGACAAATCCTCCAGCACAGCCTACATGCAGCTCAGCAGCCTGACATCTGAGGACTCTGCGGTCTACTTCTGTGCACCGATCTACTATGGTAACTACGGGTACTTCGATGTCTGG	IGHV01	IGHD02	IGHJ01-01*01	TIB2	6.96621e-05	1	CATTGACTGTAGACAAGTCCTCCAGCACAGCCTACATGGAGCTCCGCAGCCTGACATCTGAGGACACTGCAGTCTATTACTGTGCCCCCATCTACTATGGTAACTACGGGTACTTCGATGTCTGG
Bvax1	1.07661e-05	1	CARLRYFDVW	TCAAGGACAAGGCCACATTGACTGCAGACAAATCCTCCAGCACAGCCTACATGCAGCTGAGCAGCCTGACATCTGAGGACTCTGCGGTCTATTACTGTGCAAGACTACGGTACTTCGATGTCTGG	IGHV01	unknown	IGHJ01-01*01	TIB2	0.000139324	2	TCAAGGGCAAGGCCACATTGACTGTAGACAAGTCCTCCAGCACAGCCTACATGGAGCTCCGCAGCCTGACATCTGAGGACTCTGCAGTCTATTACTGTGCAAGACTGAGGTACTTCGATGTCTGG
Bvax1	1.07661e-05	1	CARGGVDYW	AGTTCAAGGACAAGGCCACATTGACTGTAGACAAATCCTCCAGCACAGCCTACATGCAGCTCAGCAGCCTGACATCTGAGGACTCTGCGGTCTATTACTGTGCTAGAGGGGGGGTTGACTACTGG	IGHV01	unknown	IGHJ02-01*01	TIB1	5.75805e-05	1	AGTTCAAGGGCAAGGCCACATTGACTGTAGACAAGTCCTCCAGCACAGCCTACATGGAGCTCCGCAGCCTGACATCTGAGGACTCTGCAGTCTATTACTGTGCAAGAGGGGGAGTTGACTACTGG
Bvax1	1.07661e-05	1	CARGSYW	ACCAGAAGTTCAAGGGCAAGGCCACATTGACTGTAGACAAGTCCTCCAGCACAGCCTACATGGAGCTCCGCAGCCTGACATCTGAGGACTCTGCAGTCTATTACTGTGCCAGGGGATCTTACTGG	IGHV01	unknown	IGHJ03-01*01	TIB1	5.75805e-05	1	ACCAGAAGTTCAAGGGCAAGGCCACATTGACTGTAGACACATCCTCCAGCACAGCCTACATGCAGCTCAGCAGCCTGACATCTGAGGACTCTGCGGTCTATTTCTGTGCAAGAGGTTCTTACTGG
Bvax1	1.07661e-05	1	CARSYYYGSSYAMDYW	TGACTGTAGACAAATCCTCCAGCACAGCCTACATGCAGCTCAGCAGCCTGACATCTGAGGACTCTGCGGTCTATTACTGTGCAAGAAGTTATTACTACGGTAGTAGCTACGCTATGGACTACTGG	IGHV01	IGHD01-01*01	IGHJ04-01*01	TIB1	5.75805e-05	1	TGACTGTAGACACATCCTCCAGCACAGCCTACATGCAGCTCAGCAGCCTGACATCTGAGGACTCTGCAATCTATTTCTGTGCAAGATCCTATTACTACGGTAGTAGCTACGCTATGGACTACTGG
Bvax1	1.07661e-05	1	CARDDGYSWFAYW	AGGCCACATTGACTGTAGACAAGTCCTCCAGCACAGCCTACATGGAGCTCCGCAGCCTGACATCTGAGGACTCTGCAGTCTATTACTGTGCAAGGGATGATGGTTACTCCTGGTTTGCTTACTGG	IGHV01	IGHD02-03*01	IGHJ03-01*01	TIB2	0.000139324	2	AGGCCACATTGACTGTAGACAAGTCCTCCAGCACAGCCTACATGGAGCTCCGCAGCCTGACATCTGAGGACTCTGCAGTCTATTACTGTGCAAGAGATGATGGTTACTCCTGGTTTGCTTACTGG
Bvax1	1.07661e-05	1	CASGAWFAYW	TCAAGGGCAAGGCCACACTGACTGCAGAAAAATCCTCCAGCACTGCCTACATGCAGCTCAGCAGCCTGACATCTGAGGACTCTGCGGTCTATTATTGTGCAAGCGGTGCCTGGTTTGCTTACTGG	IGHV01-76*01	unknown	IGHJ03-01*01	TIB2	6.96621e-05	1	TCAAGGGCAAGGCCACACTGACTGCAGAAAAATCCTCCAGCACTGCCTACATGCAGCTCAGCAGCCTGACATCTGAGGACTCTGCTGTCTATTACTGTGCAAGCGGCGCCTGGTTTGCTTACTGG
Bvax1	1.07661e-05	1	CASGAWFAYW	TCAAGGGCAAGGCCACATTGACTGTAGACACATCCTCCAGCACAGCCTACATGCAGCTCAGCAGCCTGACATCTGAGGACTCTGCGGTCTATTACTGTGCAAGCGGTGCCTGGTTTGCTTACTGG	IGHV01	unknown	IGHJ03-01*01	TIB2	6.96621e-05	1	TCAAGGGCAAGGCCACACTGACTGTAGACACATCCTCCAGCACAGCCTACATGCAGCTCAGCAGCCTGACATCTGAGGACTCTGCGGTCTATTACTGTGCAAGCGGCGCCTGGTTTGCTTACTGG
Bvax1	1.07661e-05	1	CASGAWFAYW	TCAAGGGCAAGGCCACATTGACTGTAGACAAGTCCTCCAGCACAGCCTACATGCAGCTCAGCAGCCTGACATCTGAGGACTCTGCGGTCTATTATTGTGCAAGCGGTGCCTGGTTTGCTTACTGG	IGHV01-74	unknown	IGHJ03-01*01	TIB2	6.96621e-05	1	TCAAGGGCAAGGCCACATTGACTGTAGACAAATCCTCCAGCACAGCCTACATGCAACTCAGCAGCCTGACATCTGAGGACTCTGCGGTCTATTACTGTGCAAGCGGCGCCTGGTTTGCTTACTGG
Bvax1	1.07661e-05	1	CARSSYAMDYW	AGGGCAAGGCCACATTGACTGTAGACAAGTCCTCCAGCACAGCCTACATGGAGCTCCGCAGCCTGACATCTGAGGACACTGCAGTCTATTACTGTGCAAGATCGAGCTATGCTATGGACTACTGG	IGHV01	unknown	IGHJ04-01*01	TIB1	0.000115161	2	AGGGCAAGGCCACATTGACTGTAGACAAGTCCTCCAGCACAGCCTACATGGAGCTCCGCAGCCTGACATCTGAGGACACTGCAGTCTATTACTGTGCAAGATCGTCCTATGCTATGGACTACTGG
Bvax1	1.07661e-05	1	CARRGPFDYW	TCAAGGACAAGGCCACATTGACTGCAGACAAATCCTCCAGCACAGCCTACATGCAGCTGAGCAGCCTGACATATGAGGACTCTGCAGTCTATTACTGTGCAAGGAGGGGTCCTTTTGACTACTGG	IGHV01-07*01	unknown	IGHJ02-01*01	TIB1	5.75805e-05	1	TCAAGGACAAGGCCACATTGACTGCAGACAAATCCTCCAGCACAGCCTACATGCAGCTGAGCAGCCTGACATATGAGGACTCTGCAGTCTATTACTGTGCAAGGAGGGGGCCGTTTGACTACTGG
Bvax1	1.07661e-05	1	CARGSPYAMDYW	GCAAGGCCACATTGACTGTAGACAAGTCCTCCAGCACAGCCTACATGGAGCTCCGCAGCCTGACATCTGAGGACTCTGCAGTCTATTACTGTGCAAGAGGGTCTCCCTATGCTATGGACTACTGG	IGHV01	unknown	IGHJ04-01*01	TIB1	5.75805e-05	1	ACAAGGCCACATTGACTGTAGACAAATCCTCCAGCACAGCCTACATGCAGCTCAGCAGCCTGACATCTGAGGACTCTGCGGTCTATTACTGTGCAAGAGGCTCCCCCTATGCTATGGACTACTGG
Bvax1	1.07661e-05	1	CARSYFDYW	AGTTCAAGAGCAAGGCCACACTGACTGTAGACAAATCCTCCAGCACAGCCTACATGCAGCTCAAGAGCCTGACATCTGAGGACTCTGCAGTCTATTACTGTGCAAGAAGCTACTTTGACTACTGG	IGHV01	unknown	IGHJ02-01*01	TIB1	5.75805e-05	1	AGTTCAAGGGCAAGGCCACATTGACTGTAGACAAGTCCTCCAGCACAGCCTACATGGAGCTCCGCAGCCTGACATCTGAGGACTCTGCAGTCTATTTCTGTGCAAGATCTTACTTTGACTACTGG
Bvax1	1.07661e-05	1	CARLYYYAMDYW	GCAAGGCCACATTGACTGTAGACAAGTCCTCCAGCACAGCCTACATGGAGCTCCGCAGCCTGACATCTGAGGACTCTGCAGTCTATTACTGTGCCCGTTTATATTACTATGCTATGGACTACTGG	IGHV01	unknown	IGHJ04-01*01	TIB2	6.96621e-05	1	ACAAGGCCACATTGACTGTAGACAAATCCTCCAGCACAGCCTACATGCAGCTCAGCAGCCTGACATCTGAGGACTCTGCGGTCTATTATTGTGCAAGACTCTATTACTATGCTATGGACTACTGG
Bvax1	1.07661e-05	1	CARPDYW	ATGGGAAGTTCAAGGGCAAGGCCACACTGACTGCAGACAAATCCTCCAGCACAGCCTACATGCAACTCAGCAGCCTGACATCTGAGGACTCTGCAGTCTATTACTGTGCAAGACCTGACTACTGG	IGHV01	unknown	IGHJ02-01*01	TIB2	6.96621e-05	1	ATCAAAAGTTCAAGGACAAGGCCACATTGACTGTAGACAAATCCTCCAGCACAGCCTACATGCAGCTCAGCAGCCTGACCTCTGAGGACTCTGCGGTCTATTTCTGTGCAAGACCTGACTACTGG
Bvax1	1.07661e-05	1	CARDYGSSYGFAYW	CCACACTGACTGCAGACAAATCCTCCAGCACAGCCTACATGCAGCTCAGCAGCCTGACCTCTGAGGACTCTGCGGTCTATTTCTGTGCAAGAGACTACGGTAGTAGCTACGGGTTTGCTTACTGG	IGHV01-80*01	IGHD01-01*01	IGHJ03-01*01	TIB2	6.96621e-05	1	CCACACTGACTGCAGACAAATCCTCCAGCACAGCCTACATGCAGCTCAGCAGCCTGACCTCTGAGGACTCTGCGGTCTATTACTGTGCAAGAGACTACGGTAGTAGCTACGGGTTTGCTTACTGG
Bvax1	1.07661e-05	1	CARDYGSSYGFAYW	CCACACTGACTGTAGACAAATCCTCCAGCACAGCCTACATGCAACTCAGCAGCCTGACATCTGAGGACTCTGCGGTCTATTTCTGTGCAAGAGACTACGGTAGTAGCTACGGGTTTGCTTACTGG	IGHV01-64*01	IGHD01-01*01	IGHJ03-01*01	TIB2	6.96621e-05	1	CCACACTGACTGTAGACAAATCCTCCAGCACAGCCTACATGCAACTCAGCAGCCTGACATCTGAGGACTCTGCGGTCTATTACTGTGCAAGAGACTACGGTAGTAGCTACGGGTTTGCTTACTGG
Bvax1	1.07661e-05	1	CARYYYGSSYYAMDYW	TGACTGTAGACAAGTCCTCCAGCACAGCCTACATGGAGCTCCGCAGCCTGACATCTGAGGACACTGCAGTCTATTACTGTGCAAGATATTACTACGGTAGTAGCTACTATGCTATGGACTACTGG	IGHV01	IGHD01-01*01	IGHJ04-01*01	TIB2	6.96621e-05	1	TGACTGTAGACAAGTCCTCCAGCACAGCCTACATGGAGCTCCGCAGCCTGACATCTGAGGACTCTGCGGTCTATTTCTGTGCAAGATATTACTACGGTAGTAGCTACTATGCTATGGACTACTGG
Bvax1	1.07661e-05	1	CARGYSNYYAMDYW	CCACATTGACTGTAGACAAATCCTCCAGCACAGCCTACATGCAGCTCAGCAGCCTGACATCTGAGGACTCTGCGGTCTATTTCTGTGCAAGAGGGTATAGTAACTACTATGCTATGGACTACTGG	IGHV01	unknown	IGHJ04-01*01	TIB2	6.96621e-05	1	CCACATTGACTGTAGACAAATCCTCCAGCACAGCCTACATGCAGCTCAGCAGCCTGACATCTGAGGACTCTGCGGTCTATTACTGTGCAAGAGGGTATAGTAACTACTATGCTATGGACTACTGG
Bvax1	1.07661e-05	1	CARGLPFAYW	TCAAGGGCAAGGCCACATTGACTGTAGACAAGTCCTCCAGCACAGCCTACATGGAGCTCCGCAGCCTGACATCTGAGGACTCTGCGGTCTATTATTGTGCAAGAGGATTACCGTTTGCTTACTGG	IGHV01	unknown	IGHJ03-01*01	TIB1	5.75805e-05	1	TCAAGGGCAAGGCCACATTGACTGTAGACAAGTCCTCCAGCACAGCCTACATGGAGCTCCGCAGCCTGACATCTGAGGACTCTGCAGTCTATTACTGTGCAAGGGGGTTACCTTTTGCTTACTGG
Bvax1	1.07661e-05	1	CARPFAYW	AGAAGTTCAAGAGCAAGGCCACACTGACTGTAGACACATCCTCCAGCACAGCCTACATGCAGCTCAGCAGCCTGACATCTGAGGACTCTGCGGTCTATTACTGTGCAAGACCGTTTGCTTACTGG	IGHV01-55*01	unknown	IGHJ03-01*01	TIB1	0.000230322	4	AGAAGTTCAAGAGCAAGGCCACACTGACTGTAGACACATCCTCCAGCACAGCCTACATGCAGCTCAGCAGCCTGACATCTGAGGACTCTGCGGTCTATTACTGTGCAAGACCTTTTGCTTACTGG
Bvax1	1.07661e-05	1	CARDAMDYW	AGTTCAAGGGCAAGGCCACACTGACTGCAGACAAATCCTCCAGCACAGCCTACATGCAACTCAGCAGCCTGACATCTGAGGACTCTGCGGTCTATTACTGTGCAAGGGATGCTATGGACTACTGG	IGHV01	unknown	IGHJ04-01*01	TIB1	5.75805e-05	1	AGTTCAAGGGCAAGGCCACACTGACTGCAGACAAATCCTCCAGCACAGCGTACATGGAGCTCCGCAGCCTGACATCTGAGGACTCTGCCATCTATTACTGTGCAAGAGATGCTATGGACTACTGG
Bvax1	1.07661e-05	1	CARSDAMDYW	TCAAGGGCAAGGCCACATTGACTGTAGACAAGTCCTCCAGCACAGCCTACATGGAGCTCCGCAGCCTGACATCTGAGGACTCTGCAGTCTATTACTGTGCAAGATCGGATGCTATGGACTACTGG	IGHV01	unknown	IGHJ04-01*01	TIB1	5.75805e-05	1	TCAAGGGCAAGGCCACATTGACTGTAGACACATCCTCCAGCACAGCCTACATGCAGCTCAGCAGCCTGACATCTGAGGACTCTGCGGTCTATTACTGTGCAAGATCGGATGCTATGGACTACTGG
Bvax1	1.07661e-05	1	CAREFAYW	AGAAGTTCAAGGGCAAGGCCACATTCACTGCAGATACATCCTCCAACACAGCCTACATGCAACTCAGCAGCCTGACAACTGAGGACTCTGCGGTCTACTTCTGTGCAAGAGAGTTTGCTTACTGG	IGHV01-09*01	unknown	IGHJ03-01*01	TIB1	0.000115161	2	AGAAGTTCAAGGGCAAGGCCACATTCACTGCAGATACATCCTCCAACACAGCCTACATGCAACTCAGCAGCCTGACAACTGAGGACTCTGCCATCTATTACTGTGCAAGAGAGTTTGCTTACTGG
Bvax1	1.07661e-05	1	CARAMDYW	AAAAGTTCAAGGGCAAGTCCACATTGACTGTAGACAAATCCTCCAGCACAGCCTACATGCAGCTCAGCAGCCTGACATCTGAGGACTCTGCGGTCTATTACTGTGCAAGAGCTATGGACTACTGG	IGHV01-69*01	unknown	IGHJ04-01*01	TIB1	5.75805e-05	1	AAAAGTTCAAGGGCAAGTCCACATTGACTGTAGACAAATCCTCCAGCACAGCCTACATGCAGCTCAGCAGCCTGACATCTGAGGACTCTGCGGTCTATTACTGTGCAAGAGCTATGGACTACTGG
Bvax2	0.000133899	10	CMRYSSYWYFDVW	GATTCACTATCTTCAGAGACAATGACAAGAGCACCCTGTACCTGCAGATGAGCAATGTGCGATCGGAGGACACAGCCACGTATTTCTGTATGAGATATAGTAGCTACTGGTACTTCGATGTCTGG	IGHV11-02*01	unknown	IGHJ01-01*01	TIB2	6.96621e-05	1	GATTCACTATCTTCAGAGACAATGACAAGAGCACCCTGTACCTGCAGATGAGCAATGTGCGATCGGAGGACACAGCCACGTATTTCTGTATGAGATATAGCTCCTACTGGTACTTCGATGTCTGG
Bvax2	6.69496e-05	5	CARRGWYFDVW	AGGGCAAGGCCACATTGACTGTAGACAAGTCCTCCAGCACAGCCTACATGGAGCTCCGCAGCCTGACATCTGAGGACTCTGCAGTCTATTACTGTGCAAGAAGGGGCTGGTACTTCGATGTCTGG	IGHV01	unknown	IGHJ01-01*01	TIB2	0.000139324	2	AGGGCAAGGCCACATTGACTGTAGACAAGTCCTCCAGCACAGCCTACATGGAGCTCCGCAGCCTGACATCTGAGGACTCTGCAGTCTATTACTGTGCAAGAAGGGGGTGGTACTTCGATGTCTGG
Bvax2	6.69496e-05	5	CTTGGFDYW	AGTTCCAGGGCAAGGCCACTATGACTGCAGACACATCCTCCAACACAGCCTACCTGCAGCTCAGCAGCCTGACATCTGAGGACACTGCCGTCTATTACTGTACTACAGGGGGGTTTGACTACTGG	IGHV14-01*01	unknown	IGHJ02-01*01	TIB2	6.96621e-05	1	AGTTCCAGGGCAAGGCCACTATGACTGCAGACACATCCTCCAACACAGCCTACCTGCAGCTCAGCAGCCTGACATCTGAGGACACTGCCGTCTATTACTGTACTACAGGGGGATTTGACTACTGG
Bvax2	5.35597e-05	4	CASPNWDWYFDVW	AATTCATCATCTCCAGAGACAACGCCAAAAATACGCTGTACCTGCAAATGAGCAAAGTGAGATCTGAGGACACAGCCCTTTATTACTGTGCAAGCCCTAACTGGGACTGGTACTTCGATGTCTGG	IGHV04	IGHD04-01*01	IGHJ01-01*01	TIB2	6.96621e-05	1	AATTCATCATCTCCAGAGACAACGCCAAAAATACGCTGTACCTGCAAATGAGCAAAGTGAGATCTGAGGACACAGCCCTTTATTACTGTGCAAGCCCTAACTGGGACTGGTACTTCGATGTCTGG
Bvax2	5.35597e-05	4	CVRELAWFAYW	AAGACAGATTCACCATCTCCAGAGATGATTCACAAAGCATTCTCTATCTGCAAATGAACAACCTGAAAACTGAGGACACAGCCATGTATTACTGTGTGAGGGAACTGGCCTGGTTTGCTTACTGG	IGHV10-03*01	unknown	IGHJ03-01*01	TIB1	0.000115161	2	AAGACAGATTCACCATCTCCAGAGATGATTCACAAAGCATGTTCTATCTGCAAATGAACAACCTGAAAATTGAGGACACAGCCATGTATTACTGTGTGAGAGAATTGGCCTGGTTTGCTTACTGG
Bvax2	4.01698e-05	3	CARGMDYW	AAAAGTTCAAGGACAAGGCCACATTGACTGTAGACAAATCCTCCAGCACAGCCTACATGCAGCTCAGCAGCCTGACATCTGAGGACTCTGCGGTCTATTACTGTGCAAGAGGGATGGACTACTGG	IGHV01	unknown	IGHJ04-01*01	TIB2	6.96621e-05	1	AGAAGTTCAAGGGCAAGGCCACACTGACTGCAGACACATCCTCCAGCACAGCCTACATGCAGCTCAGCAGCCTGACATCTGAGGACTCTGCAGTCTATTACTGTGCAAGAGGGATGGACTACTGG
Bvax2	4.01698e-05	3	CARGYFDVW	AGTTCAAGGGCAAGGCCACATTGACTGTAAACAAGTCCTCCAGCACAGCCTACATGGAGCTCCGCAGCCTGACATCGGAGGATTCTGCAGTCTATTACTGTGCAAGAGGGTACTTCGATGTCTGG	IGHV01-22*01	unknown	IGHJ01-01*01	TIB2	0.000139324	2	AGTTCAAGGGCAAGGCCACATTGACTGTAAACAAGTCCTCCAGCACAGCCTACATGGAGCTCCGCAGCCTGACATCGGAGGATTCTGCAGTCTATTACTGTGCAAGAGGGTACTTCGATGTCTGG
Bvax2	4.01698e-05	3	CTRDYAMDYW	TGAAGGGCCGATTCACCATCTCCAGAGACAATGCCAGGAACACCCTGTACCTGCAAATGAGCAGTCTGAAGTCTGAGGACACAGCCATGTATTACTGTACAAGGGACTATGCTATGGACTACTGG	IGHV05-09-1*01	unknown	IGHJ04-01*01	TIB2	6.96621e-05	1	TGAAGGGCCGATTCACCATCTCCAGAGACAATGCCAGGAACACCCTGTACCTGCAAATGAGCAGTCTGAAGTCTGAGGACACAGCCATGTATTACTGTACAAGAGACTATGCTATGGACTACTGG
Bvax2	4.01698e-05	3	CARRDYW	CCCCGAAATTCCAGGGCAAGGCCACTATAACAGCAGACACATCCTCCAACACAGCCTACCTGCAGCTCAGCAGCCTGACATCTGAGGACACTGCCGTCTATTACTGTGCCCGAAGGGACTACTGG	IGHV14-02*01	unknown	IGHJ04-01*01	TIB1	5.75805e-05	1	CCCCGAAATTCCAGGGCAAGGCCACTATAACAGCAGACACATCCTCCAACACAGCCTACCTGCAGCTCAGCAGCCTGACATCTGAGGACACTGCCGTCTATTACTGTGCTAGAAGGGACTACTGG
Bvax2	4.01698e-05	3	CARNYGSSYGYFDVW	CACTGACTGCAGACAAATCCTCCAGCACAGCGTACATGGAGCTCCGCAGCCTGACATCTGAGGACTCTGCGGTCTATTTCTGTGCAAGAAACTACGGTAGTAGCTACGGGTACTTCGATGTCTGG	IGHV01-81*01	IGHD01-01*01	IGHJ01-01*01	TIB1	5.75805e-05	1	CACTGACTGCAGACAAATCCTCCAGCACAGCGTACATGGAGCTCCGCAGCCTGACATCTGAGGACTCTGCGGTCTATTACTGTGCAAGAAACTACGGTAGTAGCTACGGGTACTTCGATGTCTGG
Bvax2	2.67799e-05	2	CARYRDWYFDVW	GCAAGGCCACATTGACTGTAGACAAGTCCTCCAGCACAGCCTACATGGAGCTCCGCAGCCTGACATCTGAGGACACTGCAGTCTATTACTGTGCAAGATACCGGGACTGGTACTTCGATGTCTGG	IGHV01	unknown	IGHJ01-01*01	TIB1	5.75805e-05	1	ACAAGGCCACATTGACTGTAGACAAATCCTCCAGCACAGCCTACATGCAGCTCAGCAGCCTGACATCTGAGGACTCTGCGGTCTATTACTGTGCAAGATACCGGGACTGGTACTTCGATGTCTGG
Bvax2	2.67799e-05	2	CARSDYYGSSFDYW	CCACATTGACTGTAGACAAGTCCTCCAGCACAGCCTACATGGAGCTCCGCAGCCTGACATCTGAGGACTCTGCAGTCTATTACTGTGCAAGATCCGATTACTACGGTAGTAGCTTTGACTACTGG	IGHV01	IGHD01-01*01	IGHJ02-01*01	TIB1	5.75805e-05	1	CCACATTGACTGTAGACAAGTCCTCCAGCACAGCCTACATGGAGCTCCGCAGCCTGACATCTGAGGACTCTGCAGTCTATTACTGTGCAAGATCAGATTACTACGGTAGTAGCTTTGACTACTGG
Bvax2	2.67799e-05	2	CARGAYW	ATCAAAAGTTCAAGGGCAAGTCCACATTGACTGTAGACAAATCCTCCAGCACAGCCTACATGCAGCTCAGCAGCCTGACATCTGAGGACTCTGCGGTCTATTACTGTGCAAGAGGGGCCTACTGG	IGHV01-69*01	unknown	IGHJ04-01*01	TIB2	6.96621e-05	1	ATCAAAAGTTCAAGGGCAAGTCCACATTGACTGTAGACAAATCCTCCAGCACAGCCTACATGCAGCTCAGCAGCCTGACATCTGAGGACTCTGCGGTCTATTTCTGTGCAAGAGGGGCCTACTGG
Bvax2	2.67799e-05	2	CARNGYFDYW	TCAAGGACAAGGCCACATTGACTGTAGACAAATCCTCCAGCACAGCCTACATGCAGCTCAGCAGCCTGACATCTGAGGACTCTGCGGTCTATTACTGTGCAAGAAATGGATACTTTGACTACTGG	IGHV01	unknown	IGHJ02-01*01	TIB2	0.000139324	2	TCAAGGACAAGGCCACATTGACTGTAGACAAATCCTCCAGCACAGCCTACATGCAGCTCAGCAGCCTGACATCTGAGGACTCTGCGGTCTATTACTGTGCAAGAAATGGTTACTTCGACTACTGG
Bvax2	2.67799e-05	2	CGRGELFDYW	TCATGGGCAAGGCCACATTCTCTGTAGACCGGTCCTCCAGCACAGTGTACATGGTGTTGAACAGCCTGACATCTGAGGACCCTGCTGTCTATTACTGTGGAAGAGGGGAACTGTTTGACTACTGG	IGHV01-11*01	unknown	IGHJ02-01*01	TIB1	5.75805e-05	1	TCATGGGCAAGGCCACATTCTCTGTAGACCGGTCCTCCAGCACAGTATACATGGTGTTGAACAGCCTGACATCTGAGGACCCTGCTGTCTATTACTGTGGAAGGGGGGAACTCTTTGACTACTGG
Bvax2	2.67799e-05	2	CARSYGNYWYFDVW	CCACATTGACTGTAGACAAATCCTCCAGCACAGCCTACATGCAGCTCAGCAGCCTGACATCTGAGGACTCTGCGGTCTATTACTGTGCAAGATCCTATGGTAACTACTGGTACTTCGATGTCTGG	IGHV01	IGHD02	IGHJ01-01*01	TIB1	5.75805e-05	1	CCACATTGACTGTAGACAAATCCTCCAGCACAGCCTACATGCAGCTCAGCAGCCTGACATCTGAGGACTCTGCGGTCTATTTCTGTGCAAGATCTTATGGTAACTACTGGTACTTCGATGTCTGG
Bvax2	2.67799e-05	2	CARGAFDYW	AGTTCAAGGGCAAGGCCACATTGACTGTAGACAAGTCCTCCAGCACAGCCTACATGGAGCTCCGCAGCCTGACATCTGAGGACACTGCAGTCTATTACTGTGCAAGAGGGGCCTTTGACTACTGG	IGHV01	unknown	IGHJ02-01*01	TIB2	6.96621e-05	1	AGTTCAAGGGCAAGGCCACATTGACTGTAGACACATCCTCCAGCACAGCCTACATGCAGCTCAGCAGCCTGACATCTGAGGACTCTGCGGTCTATTACTGTGCAAGAGGGGCTTTTGACTACTGG
Bvax2	2.67799e-05	2	CARGYLYWYFDVW	AGGCCACATTGACTGTAGACAAGTCCTCCAGCACAGCCTACATGGAGCTCCGCAGCCTGACATCTGAGGACACTGCAGTCTATTACTGTGCAAGAGGTTACCTCTACTGGTACTTCGATGTCTGG	IGHV01	unknown	IGHJ01-01*01	TIB1	0.000172741	3	AGGCCACATTGACTGTAGACAAGTCCTCCAGCACAGCCTACATGGAGCTCCGCAGCCTGACATCTGAGGACACTGCAGTCTATTACTGTGCAAGAGGTTACCTCTACTGGTACTTCGATGTCTGG
Bvax2	2.67799e-05	2	CARDGNFDYW	TCAAGGGACGGTTTGCCTTCTCTTTGGAAACCTCTGCCAGCACTGCCTATTTACAGATAAGCAACCTCAAAAATGAGGACACGGCTACGTATTTCTGTGCGAGAGATGGTAACTTTGACTACTGG	IGHV09-04*01	unknown	IGHJ02-01*01	TIB1	5.75805e-05	1	TCAAGGGACGGTTTGCCTTCTCTTTGGAAACCTCTGCCAGCACTGCCTATTTACAGATAAGCAACCTCAAAAATGAGGACACGGCTACGTATTTCTGTGCGAGAGATGGTAACTTTGACTACTGG
Bvax2	2.67799e-05	2	CARGIYYYGSSWYFDVW	CTTTGGAAACCTCTGCCAGCACTGCCTATTTGCAGATCAACAACCTCAAAAATGAGGACACGGCTACATATTTCTGTGCAAGGGGGATTTATTACTACGGTAGTAGCTGGTACTTCGATGTCTGG	IGHV09	IGHD01-01*01	IGHJ01-01*01	TIB1	5.75805e-05	1	CTTTGGAAACCTCTGCCAGCACTGCCTATTTGCAGATCAACAACCTCAAAAATGAGGACACGGCTACATATTTCTGTGCAAGAGGGATTTATTACTACGGTAGTAGCTGGTACTTCGATGTCTGG
Bvax2	2.67799e-05	2	CARGGTPFAYW	AAAATCGAATCTCCATCACTCGTGACACATCTAAGAACCAGTTTTTCCTGAAGTTGAATTCTGTGACTACTGAGGACACAGCCACATATTACTGTGCAAGAGGAGGGACCCCCTTTGCTTACTGG	IGHV03-06*01	unknown	IGHJ03-01*01	TIB1	5.75805e-05	1	AAAATCGAATCTCCATCACTCGTGACACATCTAAGAACCAGTTTTTCCTGAAGTTGAATTCTGTGACTACTGAGGACACAGCCACATATTACTGTGCAAGAGGGGGGACTCCGTTTGCTTACTGG
Bvax2	2.67799e-05	2	CARDYDYDYW	TCAAGGGCAAGGCCACATTGACTGTAGACAAGTCCTCCAGCACAGCCTACATGGAGCTCCGCAGCCTGACATCTGAGGACTCTGCAGTCTATTACTGTGCAAGAGACTATGATTACGACTACTGG	IGHV01	IGHD02	unknown	TIB2	6.96621e-05	1	TCAAGGACAAGGCCACATTGACTGCAGACAAATCCTCCAGCACAGCCTACATGCAACTGAGCAGCCTGACATCTGAGGACTCTGCGGTCTACTTCTGTGCAAGAGACTATGATTACGACTACTGG
Bvax2	2.67799e-05	2	CARDGYYWYFDVW	AGGCCACATTGACTGTAAACAAGTCCTCCAGCACAGCCTACATGGAGCTCCGCAGCCTGACATCGGAGGATTCTGCAGTCTATTACTGTGCCCGTGATGGTTACTACTGGTACTTCGATGTCTGG	IGHV01-22*01	IGHD02-03*01	IGHJ01-01*01	TIB2	6.96621e-05	1	AGGCCACATTGACTGTAAACAAGTCCTCCAGCACAGCCTACATGGAGCTCCGCAGCCTGACATCGGAGGATTCTGCAGTCTATTACTGTGCAAGAGATGGTTACTACTGGTACTTCGATGTCTGG
Bvax2	2.67799e-05	2	CARDLYFDYW	TCAAAAATCGAATCTCCATCACTCGTGACACATCTAAGAACCAGTTTTTCCTGAAGTTGAATTCTGTGACTACTGAGGACACAGCCACATATTACTGTGCAAGAGACCTCTACTTTGACTACTGG	IGHV03-06*01	unknown	IGHJ02-01*01	TIB1	0.000115161	2	TCAAAAATCGAATCTCCATCACTCGTGACACATCTAAGAACCAGTTTTTCCTGAAGTTGAATTCTGTGACTACTGAGGACACAGCCACATATTACTGTGCAAGAGACCTCTACTTTGACTACTGG
Bvax2	2.67799e-05	2	CARDYGSSYRYFDVW	CATTGACTGTAGACAAGTCCTCCAGCACAGCCTACATGGAGCTCCGCAGCCTGACATCTGAGGACACTGCAGTCTATTACTGTGCAAGAGACTACGGTAGTAGCTACCGGTACTTCGATGTCTGG	IGHV01	IGHD01-01*01	IGHJ01-01*01	TIB2	6.96621e-05	1	CATTGACTGTAGACACATCCTCCAGCACAGCCTACATGCAGCTCAGCAGCCTGACATCTGAGGACTCTGCGGTCTATTTCTGTGCAAGAGACTACGGTAGTAGCTACCGGTACTTCGATGTCTGG
Bvax2	2.67799e-05	2	CARGGFDYW	AGTTCAAGGGCAAGGCCACATTGACTGTAGACAAGTCCTCCAGCACAGCCTACATGGAGCTCCGCAGCCTGACATCTGAGGACTCTGCAGTCTATTACTGTGCAAGGGGGGGATTTGACTACTGG	IGHV01	unknown	IGHJ02-01*01	TIB1	0.000115161	2	AGTTCAAGGGCAAGGCCACATTGACTGTAGACAAGTCCTCCAGCACAGCCTACATGGAGCTCCGCAGCCTGACATCTGAGGACTCTGCAGTCTATTACTGTGCAAGAGGGGGGTTTGACTACTGG
Bvax2	2.67799e-05	2	CAVRYYYAMDYW	GCAAGGCCACATTGACTGTAGACAAGTCCTCCAGCACAGCCTACATGGAGCTCCGCAGCCTGACATCTGAGGACTCTGCAGTCTATTACTGTGCGGTAAGATATTACTATGCTATGGACTACTGG	IGHV01	unknown	IGHJ04-01*01	TIB1	0.000115161	2	GCAAGGCCACATTGACTGTAGACAAGTCCTCCAGCACAGCCTACATGGAGCTCCGCAGCCTGACATCTGAGGACACTGCAGTCTATTACTGTGCAGTAAGGTATTACTATGCTATGGACTACTGG
Bvax2	2.67799e-05	2	CAKKDYAMDYW	TATCCAGACTGAGCATCAGCAAGGATAACTCCAAGAGCCAAGTTTTCTTAAAACTGAACAGTCTGCAAACTGATGACACAGCCACGTACTACTGTGCCAAAAAGGACTATGCTATGGACTACTGG	IGHV02-03*01	unknown	IGHJ04-01*01	TIB1	0.000115161	2	TATCCAGACTGAGCATCAGCAAGGATAACTCCAAGAGCCAAGTTTTCTTAAAACTGAACAGTCTGCAAACTGATGACACAGCCACGTACTACTGTGCCAAAAAGGACTATGCTATGGACTACTGG
Bvax2	2.67799e-05	2	CTGNYHYAMDYW	GGAGGTTCACCATCTCAAGAGATGATTCCAAAAGTAGTGTCTACCTGCAAATGAACAACTTAAGGGCTGAAGACACTGGAATTTATTACTGCACAGGTAACTACCACTATGCTATGGACTACTGG	IGHV06-03*01	unknown	IGHJ04-01*01	TIB2	6.96621e-05	1	GGAGGTTCACCATCTCAAGAGATGATTCCAAAAGTAGTGTCTACCTGCAAATGAACAACTTAAGGGCTGAAGACACTGGAATTTATTACTGCACAGGCAATTACCACTATGCTATGGACTACTGG
Bvax2	2.67799e-05	2	CARQLRLRAMDYW	AGGCCACATTGACTGTAGACAAATCCTCCAGCACAGCCTACATGCAGCTCAGCAGCCTGACATCTGAGGACTCTGCGGTCTATTACTGTGCAAGACAGCTCAGGCTACGAGCTATGGACTACTGG	IGHV01	IGHD03-02*02	IGHJ04-01*01	TIB2	6.96621e-05	1	AGGCCACACTGACTGTAGACAAATCCTCCAGCACAGCCTACATGCAGCTCAGCAGCCTGACATCTGAGGACTCTGCGGTCTATTACTGTGCAAGACAGCTCAGGCTACGAGCTATGGACTACTGG
Bvax2	2.67799e-05	2	CARRANWDYFDYW	GGCTCACAATCTCCAAGGATACCTCCAGAAACCAGGTATTCCTCAAGATCACCAGTGTGGACACTGCAGATACTGCCACATACTACTGTGCTCGAAGAGCTAACTGGGACTACTTTGACTACTGG	IGHV08-12*01	IGHD04-01*01	IGHJ02-01*01	TIB1	0.000115161	2	GGCTCACAATCTCCAAGGATACCTCCAGAAACCAGGTATTCCTCAAGATCACCAGTGTGGACACTGCAGATACTGCCACATACTACTGTGCTCGAAGAGCTAACTGGGACTACTTTGACTACTGG
Bvax2	2.67799e-05	2	CARYGNYWYFDVW	AGGCCACATTGACTGTAGACAAGTCCTCCAGCACAGCCTACATGGAGCTCCGCAGCCTGACATCTGAGGACTCTGCAGTCTATTACTGTGCAAGATATGGTAACTACTGGTACTTCGATGTCTGG	IGHV01	IGHD02	IGHJ01-01*01	TIB1	0.000172741	3	AGGCCACATTGACTGTAGACAAGTCCTCCAGCACAGCCTACATGGAGCTCCGCAGCCTGACATCTGAGGACACTGCAGTCTATTACTGTGCAAGATATGGTAACTACTGGTACTTCGATGTCTGG
Bvax2	2.67799e-05	2	CARNWDGFAYW	AGGGCAAGGCCACATTGACTGTAGACAAGTCCTCCAGCACAGCCTACATGGAGCTCCGCAGCCTGACATCTGAGGACTCTGCAGTCTATTACTGTGCAAGAAACTGGGACGGGTTTGCTTACTGG	IGHV01	IGHD04-01	IGHJ03-01*01	TIB1	0.000115161	2	AGGACAAGGCCACATTGACTGTAGACAAATCCTCCAGCACAGCCTACATGCAGCTCAGCAGCCTGACATCTGAGGACTCTGCGGTCTATTACTGTGCAAGGAACTGGGACGGGTTTGCTTACTGG
Bvax2	2.67799e-05	2	CARDDGYYWYFDVW	TCTCCATCACTCGTGACACATCTAAGAACCAGTTTTTCCTGAAGTTGAATTCTGTGACTACTGAGGACACAGCCACATATTACTGTGCAAGGGATGATGGTTACTACTGGTACTTCGATGTCTGG	IGHV03-06*01	IGHD02-03*01	IGHJ01-01*01	TIB1	0.000172741	3	TCTCCATCACTCGTGACACATCTAAGAACCAGTTTTTCCTGAAGTTGAATTCTGTGACTACTGAGGACACAGCCACATATTACTGTGCAAGAGATGATGGTTACTACTGGTACTTCGATGTCTGG
Bvax2	2.67799e-05	2	CARGGFDYW	AGTTCAAGGGCAAGGCCACACTGACTGCAGACAAATCCTCCAGCACAGCCTACATGCAACTCAGCAGCCTGACATCTGAGGACTCTGCGGTCTACTTCTGTGCAAGAGGGGGCTTTGACTACTGG	IGHV01-82*01	unknown	IGHJ02-01*01	TIB1	0.000115161	2	AGTTCAAGGGCAAGGCCACACTGACTGCAGACAAATCCTCCAGCACAGCCTACATGCAACTCAGCAGCCTGACATCTGAGGACTCTGCGGTCTACTTCTGTGCAAGAGGGGGGTTTGACTACTGG
Bvax2	2.67799e-05	2	CARGYYFDYW	TCAAGGACAAGGCCACATTGACTGCAGACAAATCCTCCAGCACAGCCTACATGCAGCTGAGCAGCCTGACATATGAGGACTCTGCAGTCTATTACTGTGCAAGGGGCTACTACTTTGACTACTGG	IGHV01-07*01	unknown	IGHJ02-01*01	TIB1	5.75805e-05	1	TCAAGGACAAGGCCACATTGACTGCAGACAAATCCTCCAGCACAGCCTACATGCAGCTGAGCAGCCTGACATATGAGGACTCTGCAGTCTATTACTGTGCAAGAGGGTACTACTTTGACTACTGG
Bvax2	2.67799e-05	2	CARSPFAYW	AGTTCAAGGGCAAGGCCACATTGACTGTAGACAAGTCCTCCAGCACAGCCTACATGGAGCTCCGCAGCCTGACATCTGAGGACACTGCAGTCTATTACTGTGCAAGATCCCCGTTTGCTTACTGG	IGHV01	unknown	IGHJ03-01*01	TIB1	5.75805e-05	1	AGTTCAAGGGCAAGGCCACACTGACTTCAGACACATCCTCCAGCACAGCCTACATGCAGCTCAGCAGCCTGACATCTGAGGACTCTGCGGTCTATTACTGTGCAAGATCCCCTTTTGCTTACTGG
Bvax2	2.67799e-05	2	CAREGVTPFAYW	GCAAGGCCACATTGACTGTAGACAAGTCCTCCAGCACAGCCTACATGGAGCTCCGCAGCCTGACATCTGAGGACTCTGCAGTCTATTACTGTGCAAGAGAAGGCGTTACTCCGTTTGCTTACTGG	IGHV01	unknown	IGHJ03-01*01	TIB2	6.96621e-05	1	GCAAGGCCACATTGACTGTAGACAAGTCCTCCAGCACAGCCTACATGGAGCTCCGCAGCCTGACATCTGAGGACTCTGCAGTCTATTACTGTGCAAGAGAGGGAGTTACCCCGTTTGCTTACTGG
Bvax2	2.67799e-05	2	CASYYSNPYAMDYW	TGAGCATCAGCAAGGACAACTCCAAGAGCCAAGTTTTCTTAAAAATGAACAGTCTCCAAACTGATGACACAGCCATGTACTACTGTGCCAGCTACTATAGTAACCCCTATGCTATGGACTACTGG	IGHV02	IGHD02	IGHJ04-01*01	TIB2	0.000139324	2	TGAGCATCAGCAAGGACAACTCCAAGAGCCAAGTTTTCTTAAAAATGAACAGTCTCCAAACTGATGACACAGCCATGTACTACTGTGCCAGCTACTATAGTAACCCCTATGCTATGGACTACTGG
Bvax2	2.67799e-05	2	CARGGDWYFDVW	GCAAGGCCACATTGACTGTAGACAAGTCCTCCAGCACAGCCTACATGGAGCTCCGCAGCCTGACATCTGAGGACTCTGCAGTCTATTACTGTGCAAGAGGGGGGGACTGGTACTTCGATGTCTGG	IGHV01	unknown	IGHJ01-01*01	TIB2	0.000139324	2	GCAAGGCCACATTGACTGTAGACAAGTCCTCCAGCACAGCCTACATGGAGCTCCGCAGCCTGACATCTGAGGACTCTGCAGTCTATTACTGTGCAAGAGGGGGGGACTGGTACTTCGATGTCTGG
Bvax2	2.67799e-05	2	CVRQGDYDGFAYW	GATTCACCATCTCCAGAGATGATTCAGAAAGCATGCTCTATCTGCAAATGAACAACTTGAAAACTGAGGACACAGCCATGTATTACTGTGTGAGACAGGGAGATTACGACGGGTTTGCTTACTGG	IGHV10-01*01	IGHD02	IGHJ03-01*01	TIB2	0.000139324	2	GATTCACCATCTCCAGAGATGATTCAGAAAGCATGCTCTATCTGCAAATGAACAACTTGAAAACTGAGGACACAGCCATGTATTACTGTGTGAGACAGGGGGATTACGACGGGTTTGCTTACTGG
Bvax2	2.67799e-05	2	CVRRGFAYW	CAGTGAAAGACAGATTCACCATCTCCAGAGATGATTCAGAAAGCATGCTCTATCTGCAAATGAACAACTTGAAAACTGAGGACACAGCCATGTATTACTGTGTGAGACGGGGGTTTGCTTACTGG	IGHV10-01*01	unknown	IGHJ03-01*01	TIB1	0.000115161	2	CAGTGAAAGACAGATTCACCATCTCCAGAGATGATTCAGAAAGCATGCTCTATCTGCAAATGAACAACTTGAAAACTGAGGACACAGCCATGTATTACTGTGTGAGAAGGGGGTTTGCTTACTGG
Bvax2	2.67799e-05	2	CARSGFYFDYW	AGGGCAAGGCCACATTGACTGTAGACAAGTCCTCCAGCACAGCCTACATGGAGCTCCGCAGCCTGACATCTGAGGACTCTGCAGTCTATTACTGTGCAAGATCGGGCTTCTACTTTGACTACTGG	IGHV01	unknown	IGHJ02-01*01	TIB1	5.75805e-05	1	AGGACAAGGCCACATTGACTGTAGACAAATCCTCCAGCACAGCCTACATGCAGCTCAGCAGCCTGACATCTGAGGACTCTGCAGTCTATTACTGTGCAAGAAGTGGGTTTTACTTTGACTACTGG
Bvax2	2.67799e-05	2	CARGMDYW	AGAAGTTCAAGAGCAAGGCCACACTGACTGTAGACAAATCCTCCAGCACAGCCTACATGCAACTCAGCAGCCTGACATCTGAGGACTCTGCGGTCTATTACTGTGCAAGAGGGATGGACTACTGG	IGHV01-64*01	unknown	IGHJ04-01*01	TIB2	0.000208986	3	AGAAGTTCAAGAGCAAGGCCACACTGACTGTAGACAAATCCTCCAGCACAGCCTACATGCAACTCAGCAGCCTGACATCTGAGGACTCTGCGGTCTATTACTGTGCAAGAGGGATGGACTACTGG
Bvax2	2.67799e-05	2	CARSNWDYFDYW	GCAAGGCCACACTGACTGTAGACAAACCCTCCAGCACAGCCTACATGCAGCTCAGCAGCCTGACATCTGAGGACTCTGCGGTCTATTATTGTGCAAGATCGAACTGGGACTACTTTGACTACTGG	IGHV01-72*01	unknown	IGHJ02-01*01	TIB1	0.000115161	2	GCAAGGCCACACTGACTGTAGACAAACCCTCCAGCACAGCCTACATGCAGCTCAGCAGCCTGACATCTGAGGACTCTGCGGTCTATTATTGTGCAAGATCGAACTGGGACTACTTTGACTACTGG
Bvax2	2.67799e-05	2	CARRYFDYW	AATTCCAGGGCAAGGCCACTATAACAGCAGACACATCCTCCAACACAGCCTACCTGCAGCTCAGCAGCCTGACATCTGAGGACACTGCCGTCTATTACTGTGCTAGAAGGTACTTTGACTACTGG	IGHV14-02*01	unknown	IGHJ02-01*01	TIB1	5.75805e-05	1	AATTCCAGGGCAAGGCCACTATAACAGCAGACACATCCTCCAACACAGCCTACCTGCAGCTCAGCAGCCTGACATCTGAGGACACTGCCGTCTATTACTGTGCTAGACGTTACTTTGACTACTGG
Bvax2	2.67799e-05	2	CARRMDYW	AGAAGTTCAAGGGCAAGGCCACATTGACTGTAGACAAGTCCTCCAGCACAGCCTACATGGAGCTCCGCAGCCTGACATCTGAGGACACTGCAGTCTATTACTGTGCAAGAAGGATGGACTACTGG	IGHV01	unknown	IGHJ04-01*01	TIB2	6.96621e-05	1	AGAAGTTCAAGGGCAAGGCCACATTGACTGTAGACAAGTCCTCCAGCACAGCCTACATGGAGCTCCGCAGCCTGACATCTGAGGACTCTGCAGTCTATTACTGTGCAAGGAGGATGGACTACTGG
Bvax2	2.67799e-05	2	CARDSNYGFAYW	GCAAGGCCACATTGACTGTAGACAAGTCCTCCAGCACAGCCTACATGGAGCTCCGCAGCCTGACATCTGAGGACTCTGCAGTCTATTACTGTGCAAGAGATAGTAACTACGGGTTTGCTTACTGG	IGHV01	IGHD02	IGHJ03-01*01	TIB2	0.000139324	2	GCAAGGCCACATTGACTGTAGACAAGTCCTCCAGCACAGCCTACATGGAGCTCCGCAGCCTGACATCTGAGGACACTGCAGTCTATTACTGTGCAAGAGATAGTAACTACGGTTTTGCTTACTGG
Bvax2	2.67799e-05	2	CARRDWDGFDYW	GCAAGTCCACATTGACTGTAGACAAATCCTCCAGCACAGCCTACATGCAGCTCAGCAGCCTGACATCTGAGGACTCTGCGGTCTATTACTGTGCAAGAAGGGACTGGGACGGGTTTGACTACTGG	IGHV01-69*01	IGHD04-01	IGHJ02-01*01	TIB1	0.000172741	3	GCAAGTCCACATTGACTGTAGACAAATCCTCCAGCACAGCCTACATGCAGCTCAGCAGCCTGACATCTGAGGACTCTGCGGTCTATTACTGTGCAAGAAGAGACTGGGACGGCTTTGACTACTGG
Bvax2	2.67799e-05	2	CARRFDYW	AGAAGTTCAAGGGCAAGGCCACATTGACTGTAAACAAGTCCTCCAGCACAGCCTACATGGAGCTCCGCAGCCTGACATCGGAGGATTCTGCAGTCTATTACTGTGCAAGACGATTTGACTACTGG	IGHV01-22*01	unknown	IGHJ02-01*01	TIB2	6.96621e-05	1	AGAAGTTCAAGGGCAAGGCCACATTGACTGTAAACAAGTCCTCCAGCACAGCCTACATGGAGCTCCGCAGCCTGACATCGGAGGATTCTGCAGTCTATTACTGTGCAAGACGGTTTGACTACTGG
Bvax2	2.67799e-05	2	CARGYWFAYW	TCAAGGGCAAGGCCACATTGACTGTAGACAAGTCCTCCAGCACAGCCTACATGGAGCTCCGCAGCCTGACATCTGAGGACTCTGCAGTCTATTACTGTGCAAGGGGCTATTGGTTTGCTTACTGG	IGHV01	unknown	IGHJ03-01*01	TIB2	6.96621e-05	1	TCAAGGGCAAGGCCACATTGACTGTAGACACATCCTCCAGCACAGCCTACATGCAGCTCAGCAGCCTGACATCTGAGGACTCTGCGGTCTATTACTGTGCAAGAGGCTACTGGTTTGCTTACTGG
Bvax2	2.67799e-05	2	CTRFAYW	ATCAGAAGTTCAAGGGCAAGGCCATACTGACTGCAGACAAATCCTCCAGCACAGCCTACATGGAGCTCCGCAGCCTGACATCTGAGGACTCTGCCGTCTATTACTGTACAAGGTTTGCTTACTGG	IGHV01-15*01	unknown	IGHJ03-01*01	TIB1	0.000115161	2	ATCAGAAGTTCAAGGGCAAGGCCATACTGACTGCAGACAAATCCTCCAGCACAGCCTACATGGAGCTCCGCAGCCTGACATCTGAGGACTCTGCCGTCTATTACTGTACAAGATTTGCTTACTGG
Bvax2	2.67799e-05	2	CARGGYYFDYW	AGGGCAAGTCCACATTGACTGTAGACAAATCCTCCAGCACAGCCTACATGCAGCTCAGCAGCCTGACATCTGAGGACTCTGCGGTCTATTACTGTGCAAGAGGGGGTTACTACTTTGACTACTGG	IGHV01-69*01	unknown	IGHJ02-01*01	TIB1	5.75805e-05	1	AGGGCAAGTCCACATTGACTGTAGACAAATCCTCCAGCACAGCCTACATGCAGCTCAGCAGCCTGACATCTGAGGACTCTGCGGTCTATTACTGTGCAAGAGGGGGCTACTACTTTGACTACTGG
Bvax2	2.67799e-05	2	CARGDYFDYW	TAAAGGGCCGATTCACCATCTCCAGAGACAATGCCAAGAACAACCTGTACCTGCAAATGAGCCATCTGAAGTCTGAGGACACAGCCATGTATTACTGTGCAAGAGGGGACTACTTTGACTACTGG	IGHV05-04*01	unknown	IGHJ02-01*01	TIB2	6.96621e-05	1	TAAAGGGCCGATTCACCATCTCCAGAGACAATGCCAAGAACAACCTGTACCTGCAAATGAGCCATCTGAAGTCTGAGGACACAGCCATGTATTACTGTGCAAGGGGGGACTACTTTGACTACTGG
Bvax2	2.67799e-05	2	CARRNYGSSYAMDYW	CCATCTCCAGAGACAATGCCAAGAACACCCTGTTCCTGCAAATGACCAGTCTGAGGTCTGAGGACACGGCCATGTATTACTGTGCAAGGCGTAACTACGGTAGTAGCTATGCTATGGACTACTGG	IGHV05-17*01	IGHD01-01*01	IGHJ04-01*01	TIB1	0.000115161	2	CCATCTCCAGAGACAATGCCAAGAACACCCTGTTCCTGCAAATGACCAGTCTGAGGTCTGAGGACACGGCCATGTATTACTGTGCAAGGCGAAACTACGGTAGTAGCTATGCTATGGACTACTGG
Bvax2	1.33899e-05	1	CARRDDYDGFAYW	AGGCCACACTGACTGCAGACAAATCCTCCAGCACAGCCTACATGCAGCTCAGCAGCCTGACCTCTGAGGACTCTGCGGTCTATTTCTGTGCAAGGAGAGATGATTACGACGGGTTTGCTTACTGG	IGHV01-80*01	IGHD02	IGHJ03-01*01	TIB1	5.75805e-05	1	AGGCCACACTGACTGCAGACAAATCCTCCAGCACAGCCTACATGCAGCTCAGCAGCCTGACCTCTGAGGACTCTGCGGTCTATTTCTGTGCAAGACGGGATGATTACGACGGGTTTGCTTACTGG
Bvax2	1.33899e-05	1	CARDHYYGSSYYFDYW	TCTCCAGAGACAATGCCAAGAACAACCTGTACCTGCAAATGAGCCATCTGAAGTCTGAGGACACAGCCATGTATTACTGTGCAAGAGATCATTACTACGGTAGTAGCTACTACTTTGACTACTGG	IGHV05-04*01	IGHD01-01*01	IGHJ02-01*01	TIB2	0.000139324	2	TCTCCAGAGACAATGCCAAGAACAACCTGTACCTGCAAATGAGCCATCTGAAGTCTGAGGACACAGCCATGTATTACTGTGCAAGAGATCATTACTACGGTAGTAGCTACTACTTTGACTACTGG
Bvax2	1.33899e-05	1	CARNDYDPLYAMDYW	CATTGACTGTAGACAAGTCCTCCAGCACAGCCTACATGGAGCTCCGCAGCCTGACATCTGAGGACTCTGCAGTCTATTACTGTGCAAGAAATGATTACGACCCCTTATATGCTATGGACTACTGG	IGHV01	IGHD02	IGHJ04-01*01	TIB1	5.75805e-05	1	CACTGACTGCAGACACATCCTCCAGCACAGCCTACATGCAGCTCAGCAGCCTGACATCTGAGGACTCTGCAGTCTATTACTGTGCAAGAAATGATTACGATCCTCTCTATGCTATGGACTACTGG
Bvax2	1.33899e-05	1	CARGGIYYYGSSPAWFAYW	ACACATCTAAGAACCAGTTTTTCCTGAAGTTGAATTCTGTGACTACTGAGGACACAGCCACATATTACTGTGCAAGAGGGGGCATTTATTACTACGGTAGTAGCCCCGCCTGGTTTGCTTACTGG	IGHV03-06*01	IGHD01-01*01	IGHJ03-01*01	TIB2	6.96621e-05	1	ACACATCTAAGAACCAGTTTTTCCTGAAGTTGAATTCTGTGACTACTGAGGACACAGCCACATATTACTGTGCAAGAGGGGGGATTTATTACTACGGTAGTAGCCCCGCCTGGTTTGCTTACTGG
Bvax2	1.33899e-05	1	CARGGQLRLYFDYW	CCACATTGACTGTAGACAAGTCCTCCAGCACAGCCTACATGGAGCTCCGCAGCCTGACATCTGAGGACTCTGCAGTCTATTACTGTGCAAGAGGGGGACAGCTCAGGCTCTACTTTGACTACTGG	IGHV01	IGHD03-02*02	IGHJ02-01*01	TIB1	5.75805e-05	1	CCACATTGACTGTAGACAAATCCTCCAGCACAGCCTACATGCAGCTCAGCAGCCTGACATCTGAGGACTCTGCGGTCTATTACTGTGCAAGAGGGGGGCAGCTCAGGCTCTACTTTGACTACTGG
Bvax2	1.33899e-05	1	CARYEYYFDYW	AGAGCAAGGCCACACTGACTGTAGACACATCCTCCAGCACAGCCTACATGCAGCTCAGCAGCCTGACATCTGAGGACTCTGCGGTCTATTACTGTGCAAGGTATGAGTACTACTTTGACTACTGG	IGHV01-55*01	unknown	IGHJ02-01*01	TIB2	0.000139324	2	AGAGCAAGGCCACACTGACTGTAGACACATCCTCCAGCACAGCCTACATGCAGCTCAGCAGCCTGACATCTGAGGACTCTGCGGTCTATTACTGTGCAAGATACGAGTACTACTTTGACTACTGG
Bvax2	1.33899e-05	1	CARGDGYFDVW	AGGGCAAGGCCACATTGACTGTAGACAAGTCCTCCAGCACAGCCTACATGGAGCTCCGCAGCCTGACATCTGAGGACTCTGCAGTCTATTACTGTGCAAGAGGGGACGGGTACTTCGATGTCTGG	IGHV01	unknown	IGHJ01-01*01	TIB2	6.96621e-05	1	AGGGCAAGGCCACATTGACTGTAGACAAGTCCTCCAGCACAGCCTACATGGAGCTCCGCAGCCTGACATCTGAGGACTCTGCGGTCTATTACTGTGCAAGAGGAGACGGGTACTTCGATGTCTGG
Bvax2	1.33899e-05	1	CARSGPAWFAYW	GCAAGGCCACATTGACTGTAGACAAGTCCTCCAGCACAGCCTACATGGAGCTCCGCAGCCTGACATCTGAGGACTCTGCAGTCTATTACTGTGCAAGATCGGGGCCGGCCTGGTTTGCTTACTGG	IGHV01	unknown	IGHJ03-01*01	TIB1	5.75805e-05	1	GCAAGGCCACATTGACTGTAGACACATCCTCCAGCACAGCCTACATGCAGCTCAGCAGCCTGACATCTGAGGACTCTGCGGTCTATTACTGTGCAAGATCGGGACCCGCCTGGTTTGCTTACTGG
Bvax2	1.33899e-05	1	CARDSSGYVLFAYW	CCACACTGACTGTAGACAAATCCTCCAGCACAGCCTACATGCAGCTCAGCAGCCTGACATCTGAGGACTCTGCGGTCTATTATTGTGCAAGAGACAGCTCAGGCTACGTCCTGTTTGCTTACTGG	IGHV01-53*01	IGHD03-02*02	IGHJ03-01*01	TIB1	5.75805e-05	1	CCACACTGACTGTAGACAAATCCTCCAGCACAGCCTACATGCAGCTCAGCAGCCTGACATCTGAGGACTCTGCGGTCTATCATTGTGCAAGAGACAGCTCAGGCTACGTCCTGTTTGCTTACTGG
Bvax2	1.33899e-05	1	CMRYDDGYWYFDVW	TCACTATCTTCAGAGACAATGACAAGAGCACCCTGTACCTGCAGATGAGCAATGTGCGATCGGAGGACACAGCCACGTATTTCTGTATGAGATATGATGATGGTTACTGGTACTTCGATGTCTGG	IGHV11-02*01	IGHD02-03*01	IGHJ01-01*01	TIB1	0.000172741	3	TCACTATCTTCAGAGACAATGACAAGAGCACCCTGTACCTGCAGATGAGCAATGTGCGATCGGAGGACACAGCCACGTATTTCTGTATGAGATATGATGATGGTTACTGGTACTTCGATGTCTGG
Bvax2	1.33899e-05	1	CARSGDYDGFAYW	AGGCCACATTGACTGTAGACAAGTCCTCCAGCACAGCCTACATGGAGCTCCGCAGCCTGACATCTGAGGACTCTGCAGTCTATTACTGTGCAAGATCGGGGGATTACGACGGTTTTGCTTACTGG	IGHV01	IGHD02	IGHJ03-01*01	TIB2	6.96621e-05	1	AGGCCACATTGACTGTAGACACATCCTCCAGCACAGCCTACATGCAGCTCAGCAGCCTGACATCTGAGGACTCTGCGGTCTATTACTGTGCAAGATCGGGGGATTACGACGGTTTTGCTTACTGG
Bvax2	1.33899e-05	1	CARRDYYGSFDYW	AGGCCACACTGACTGCAGACAAATCCTCCAGCACAGCCTACATGCAACTCAACAGCCTGACATCTGAGGACTCTGCGGTCTACTTCTGTGCAAGAAGGGATTACTACGGTTCCTTTGACTACTGG	IGHV01-82*01	IGHD01-01*01	IGHJ02-01*01	TIB2	6.96621e-05	1	AGGCCACACTGACTGCAGACAAATCCTCCAGCACAGCCTACATGCAACTCAGCAGCCTGACATCTGAGGACTCTGCGGTCTACTTCTGTGCAAGAAGGGATTACTACGGTAGTTTTGACTACTGG
Bvax2	1.33899e-05	1	CARYYYGSSYAMDYW	CCATCTCCAGAGATAATTCCCAAAGCATCCTCTATCTTCAAATGAATGCCCTGAGAGCTGAGGACAGTGCCACTTATTACTGTGCAAGGTATTACTACGGTAGTAGCTACGCTATGGACTACTGG	IGHV07-03*01	IGHD01-01*01	IGHJ04-01*01	TIB2	6.96621e-05	1	CCATCTCCAGAGATAATTCCCAAAGCATCCTCTATCTTCAAATGAATGCCCTGAGAGCTGAGGACAGTGCCACTTATTACTGTGCAAGATATTACTACGGTAGTAGCTACGCTATGGACTACTGG
Bvax2	1.33899e-05	1	CARPGSSSYAMDYW	CCACATTGACTGTAGACAAGTCCTCCAGCACAGCCTACATGGAGCTCCGCAGCCTGACATCTGAGGACTCTGCAGTCTATTACTGTGCAAGACCCGGTAGTAGCTCTTATGCTATGGACTACTGG	IGHV01	IGHD01-01*01	IGHJ04-01*01	TIB2	6.96621e-05	1	CCACATTGACTGTAGACAAGTCCTCCAGCACAGCCTACATGGAGCTCCGCAGCCTGACATCTGAGGACTCTGCAGTCTATTACTGTGCAAGGCCCGGTAGTAGCTCCTATGCTATGGACTACTGG
Bvax2	1.33899e-05	1	CARRGLYAMDYW	GCCGATTCACCATCTCCAGAGACAATGCCAAGAACACCCTGTACCTGCAAATGAGCCGTCTGAAGTCTGAGGACACAGCCATGTATTACTGTGCAAGACGGGGTCTCTATGCTATGGACTACTGG	IGHV05-12*01	unknown	IGHJ04-01*01	TIB1	5.75805e-05	1	GCCGATTCACCATCTCCAGAGACAATGCCAAGAACACCCTGTACCTGCAAATGAGCCGTCTGAAGTCTGAGGACACAGCCATGTATTACTGTGCAAGACGGGGCCTCTATGCTATGGACTACTGG
Bvax2	1.33899e-05	1	CARGGRGFDYW	AGGGCAAGGCCACACTGACTGCAGACAAATCCTCCAGCACAGCCTACATGCAGCTCAGCAGCCTGACCTCTGAGGACTCTGCGGTCTATTTCTGTGCAAGAGGGGGACGAGGATTTGACTACTGG	IGHV01-80*01	unknown	IGHJ02-01*01	TIB1	5.75805e-05	1	AGGGCAAGGCCACACTGACTGCAGACAAATCCTCCAGCACAGCCTACATGCAGCTCAGCAGCCTGACCTCTGAGGACTCTGCGGTCTATTACTGTGCAAGAGGGGGACGTGGGTTTGACTACTGG
Bvax2	1.33899e-05	1	CAREGYW	ACCAGAAGTTCAAGGGCAAGGCCACATTGACTGTAGACAAGTCCTCCAGCACAGCCTACATGGAGCTCCGCAGCCTGACATCTGAGGACTCTGCAGTCTATTACTGTGCAAGAGAGGGCTACTGG	IGHV01	unknown	IGHJ04-01*01	TIB2	6.96621e-05	1	ACCAGAAGTTCAAGGGCAAGGCCACATTGACTGTAGACAAGTCCTCCAGCACAGCCTACATGGAGCTCCGCAGCCTGACATCTGAGGACTCTGCAGTCTATTACTGTGCAAGAGAGGGCTACTGG
Bvax2	1.33899e-05	1	CARPDYW	ATGAGAAGTTCAAGGGCAAGGCCACACTGACTGCAGAAAAATCCTCCAGCACTGCCTACATGCAGCTCAGCAGCCTGACATCTGAGGACTCTGCCGTCTATTTCTGTGCAAGACCTGACTACTGG	IGHV01-76*01	unknown	IGHJ02-01*01	TIB2	6.96621e-05	1	ATGAGAAGTTCAAGGGCAAGGCCACACTGACTGCAGAAAAATCCTCCAGCACTGCCTACATGCAGCTCAGCAGCCTGACCTCTGAGGACTCTGCGGTCTATTTCTGTGCAAGACCTGACTACTGG
Bvax2	1.33899e-05	1	CARWLLRDYAMDYW	CCACATTGACTGTAGACAAATCCTCCAGCACAGCCTACATGCAGCTCAGCAGCCTGACATCTGAGGACTCTGCGGTCTATTACTGTGCAAGATGGTTACTACGAGACTATGCTATGGACTACTGG	IGHV01	IGHD02-03*01	IGHJ04-01*01	TIB2	6.96621e-05	1	CCACATTGACTGTAGACACATCCTCCAGCACAGCCTACATGCAGCTCAGCAGCCTGACATCTGAGGACTCTGCGGTCTATTACTGTGCAAGATGGTTACTACGGGACTATGCTATGGACTACTGG
Bvax2	1.33899e-05	1	CARNWDDYFDYW	GCAAGGCCACATTGACTGTAGACAAGTCCTCCAGCACAGCCTACATGGAGCTCCGCAGCCTGACATCTGAGGACTCTGCAGTCTATTACTGTGCAAGGAACTGGGACGACTACTTTGACTACTGG	IGHV01	IGHD04-01	IGHJ02-01*01	TIB2	6.96621e-05	1	GCAAGGCCACATTGACTGTAGACAAATCCTCCAGCACAGCCTACATGCAGCTCAGCAGCCTGACATCTGAGGACTCTGCGGTCTATTACTGTGCAAGAAACTGGGACGACTACTTTGACTACTGG
Bvax2	1.33899e-05	1	CARGFAYW	AGAAGTTCAAGGGCAAGGCCACACTGACTGCAGAAAAATCCTCCAGCACTGCCTACATGCAGCTCAGCAGCCTGACATCTGAGGACTCTGCTGTCTATTTCTGTGCCCGGGGGTTTGCTTACTGG	IGHV01-76*01	unknown	IGHJ03-01*01	TIB2	6.96621e-05	1	AGAAGTTCAAGGGCAAGGCCACACTGACTGCAGAAAAATCCTCCAGCACTGCCTACATGCAGCTCAGCAGCCTGACATCTGAGGACTCTGCTGTCTATTATTGTGCAAGAGGGTTTGCTTACTGG
Bvax2	1.33899e-05	1	CARGGAMDYW	TCAAAAATCGAATCTCCATCACTCGTGACACATCTAAGAACCAGTTTTTCCTGAAGTTGAATTCTGTGACTACTGAGGACACAGCCACATATTACTGTGCAAGGGGGGGGGCTATGGACTACTGG	IGHV03-06*01	unknown	IGHJ04-01*01	TIB2	6.96621e-05	1	TCAAAAATCGAATCTCCATCACTCGTGACACATCTAAGAACCAGTTTTTCCTGAAGTTGAATTCTGTGACTACTGAGGACACAGCCACATATTACTGTGCAAGAGGGGGTGCTATGGACTACTGG
Bvax2	1.33899e-05	1	CARGGTWFAYW	AGGGCAAGGCCACATTGACTGTAGACACATCCTCCAGCACAGCCTACATGCAGCTCAGCAGCCTGACATCTGAGGACTCTGCGGTCTATTACTGTGCAAGAGGGGGGACGTGGTTTGCTTACTGG	IGHV01	unknown	IGHJ03-01*01	TIB2	6.96621e-05	1	AGGGCAAGGCCACATTGACTGTAGACAAGTCCTCCAGCACAGCCTACATGGAGCTCCGCAGCCTGACATCTGAGGACTCTGCAGTCTATTACTGTGCAAGAGGGGGGACCTGGTTTGCTTACTGG
Bvax2	1.33899e-05	1	CARSDYYGSSFDYW	CCACACTGACTGCAGACAAATCCTCCAGCACAGCGTACATGGAGCTCCGCAGCCTGACATCTGAGGACTCTGCGGTCTATTTCTGTGCAAGATCGGATTACTACGGTAGTAGCTTTGACTACTGG	IGHV01-81*01	IGHD01-01*01	IGHJ02-01*01	TIB2	6.96621e-05	1	CCACACTGACTGCAGACAAATCCTCCAGCACAGCGTACATGGAGCTCCGCAGCCTGACATCTGAGGACTCTGCGGTCTATTTCTGTGCAAGATCGGATTACTACGGTAGTAGCTTTGACTACTGG
Bvax2	1.33899e-05	1	CARSGYSNSWFAYW	CCACATTGACTGTAGACAAGTCCTCCAGCACAGCCTACATGGAGCTCCGCAGCCTGACATCTGAGGACTCTGCGGTCTATTACTGTGCAAGATCGGGCTATAGTAACTCTTGGTTTGCTTACTGG	IGHV01	IGHD02	IGHJ03-01*01	TIB2	0.000139324	2	CCACATTGACTGTAGACAAATCCTCCAGCACAGCCTACATGCAGCTCAGCAGCCTGACATCTGAGGACTCTGCGGTCTATTACTGTGCAAGATCGGGGTATAGTAACTCCTGGTTTGCTTACTGG
Bvax2	1.33899e-05	1	CARGDYGSSYW	AGAGCAAGGCCACACTGACTGTAGACAAATCCTCCAGCACAGCCTACATGCAGCTCAGCAGCCTGACATCTGAGGACTCTGCGGTCTATTACTGTGCAAGGGGGGACTACGGTAGTAGCTACTGG	IGHV01	IGHD01-01*01	unknown	TIB1	5.75805e-05	1	AGGGCAAGGCCACATTGACTGTAGACACATCCTCCAGCACAGCCTACATGCAGCTCAGCAGCCTGACATCTGAGGACTCTGCGGTCTATTACTGTGCAAGAGGGGACTACGGTAGTAGCTACTGG
Bvax2	1.33899e-05	1	CARGYYGSSLFAYW	CCACACTGACTGTAGACAAATCCTCCAGCACAGCCTACATGCAACTCAGCAGCCTGACATCTGAGGACTCTGCGGTCTATTACTGTGCAAGAGGGTACTACGGTAGTAGCCTCTTTGCTTACTGG	IGHV01-64*01	IGHD01-01*01	IGHJ03-01*01	TIB1	5.75805e-05	1	CCACACTGACTGTAGACAAATCCTCCAGCACAGCCTACATGCAACTCAGCAGCCTGACATCTGAGGACTCTGCGGTCTATTACTGTGCAAGAGGTTACTACGGTAGTAGCCTCTTTGCTTACTGG
Bvax2	1.33899e-05	1	CARYDYGSSYWYFDVW	TTACTGTAGACAAATCCTCCAGCACAGCCTACATGTTGCTCAGCAGCCTGACAACTGAGGACTCTGCCATCTATTACTGTGCAAGATACGACTACGGTAGTAGCTACTGGTACTTCGATGTCTGG	IGHV01-75*01	IGHD01-01*01	IGHJ01-01*01	TIB1	5.75805e-05	1	TTACTGTAGACAAATCCTCCAGCACAGCCTACATGTTGCTCAGCAGCCTGACCTCTGAGGACTCTGCGGTCTATTTCTGTGCAAGATATGACTACGGTAGTAGTTACTGGTACTTCGATGTCTGG
Bvax2	1.33899e-05	1	CARGLGRGSFDYW	AGGCCACATTGACTGTAAACAAGTCCTCCAGCACAGCCTACATGGAGCTCCGCAGCCTGACATCGGAGGATTCTGCAGTCTATTACTGTGCAAGGGGACTGGGACGGGGGTCTTTTGACTACTGG	IGHV01-22*01	IGHD04-01	IGHJ02-01*01	TIB1	0.000230322	4	AGGCCACATTGACTGTAAACAAGTCCTCCAGCACAGCCTACATGGAGCTCCGCAGCCTGACATCGGAGGATTCTGCAGTCTATTACTGTGCAAGAGGACTGGGACGGGGGAGCTTTGACTACTGG
Bvax2	1.33899e-05	1	CARGYFDVW	AGTTCAAGGGCAAGTCCACATTGACTGTAGACAAATCCTCCAGCACAGCCTACATGCAGCTCAGCAGCCTGACATCTGAGGACTCTGCGGTCTATTACTGTGCAAGAGGGTACTTCGATGTCTGG	IGHV01-69*01	unknown	IGHJ01-01*01	TIB2	6.96621e-05	1	AGTTCAAGGGCAAGTCCACATTGACTGTAGACAAATCCTCCAGCACAGCCTACATGCAGCTCAGCAGCCTGACATCTGAGGACTCTGCGGTCTATTATTGTGCAAGAGGGTACTTCGATGTCTGG
Bvax2	1.33899e-05	1	CARTTVVATRYFDVW	CATTGACTGTAGACAAGTCCTCCAGCACAGCCTACATGGAGCTCCGCAGCCTGACATCTGAGGACTCTGCAGTCTATTACTGTGCAAGGACTACGGTAGTAGCTACGAGGTACTTCGATGTCTGG	IGHV01	IGHD01-01*01	IGHJ01-01*01	TIB2	0.000139324	2	CATTGACTGTAGACACATCCTCCAGCACAGCCTACATGCAGCTCAGCAGCCTGACATCTGAGGACTCTGCGGTCTATTACTGTGCAAGAACTACGGTAGTAGCTACGAGGTACTTCGATGTCTGG
Bvax2	1.33899e-05	1	CAREYFDVW	AGTTCAAGGGCAAGTCCACATTGACTGTAGACAAATCCTCCAGCACAGCCTACATGCAGCTCAGCAGCCTGACATCTGAGGACTCTGCGGTCTATTACTGTGCAAGAGAGTACTTCGATGTCTGG	IGHV01-69*01	unknown	IGHJ01-01*01	TIB2	6.96621e-05	1	AGTTCAAGGGCAAGTCCACATTGACTGTAGACAAATCCTCCAGCACAGCCTACATGCAGCTCAGCAGCCTGACATCTGAGGACTCTGCGGTCTATTACTGTGCAAGAGAGTACTTCGATGTCTGG
Bvax2	1.33899e-05	1	CARDYGSSYPFAYW	CCACATTCACTGCAGATACATCCTCCAACACAGCCTACATGCAACTCAGCAGCCTGACATCTGAGGACTCTGCGGTCTATTACTGTGCAAGAGACTACGGTAGTAGCTACCCTTTTGCTTACTGG	IGHV01-09*01	IGHD01-01*01	IGHJ03-01*01	TIB1	0.000115161	2	CCACATTCACTGCAGATACATCCTCCAACACAGCCTACATGCAACTCAGCAGCCTGACAACTGAGGACTCTGCCATCTATTACTGTGCAAGAGACTACGGTAGTAGCTACCCGTTTGCTTACTGG
Bvax2	1.33899e-05	1	CARSAMDYW	AGTTCAAGGGCAAGGCCACATTGACTGTAGACAAGTCCTCCAGCACAGCCTACATGGAGCTCCGCAGCCTGACATCTGAGGACTCTGCAGTCTATTACTGTGCAAGATCCGCTATGGACTACTGG	IGHV01	unknown	IGHJ04-01*01	TIB1	0.000115161	2	AGTTCAAGGACAAGGCCACATTGACTGTAGACAAATCCTCCAGCACAGCCTACATGCAGCTCAGCAGCCTGACATCTGAGGACTCTGCGGTCTATTACTGTGCAAGATCTGCTATGGACTACTGG
Bvax2	1.33899e-05	1	CARGPYAMDYW	AGGGCAAGGCCACATTGACTGTAGACACATCCTCCAGCACAGCCTACATGCAGCTCAGCAGCCTGACATCTGAGGACTCTGCGGTCTATTACTGTGCAAGAGGGCCCTATGCTATGGACTACTGG	IGHV01	unknown	IGHJ04-01*01	TIB2	0.000139324	2	AGGACAAGGCCACATTGACTGTAGACAAATCCTCCAGCACAGCCTACATGCAGCTCAGCAGCCTGACATCTGAGGACTCTGCGGTCTATTACTGTGCAAGAGGACCCTATGCTATGGACTACTGG
Bvax2	1.33899e-05	1	CARYDYGAWFAYW	AGGCCACATTGACTGTAGACAAGTCCTCCAGCACAGCCTACATGGAGCTCCGCAGCCTGACATCTGAGGACTCTGCGGTCTATTATTGTGCAAGATATGATTACGGCGCCTGGTTTGCTTACTGG	IGHV01	IGHD02	IGHJ03-01*01	TIB2	6.96621e-05	1	AGGCCACATTGACTGTAGACAAGTCCTCCAGCACAGCCTACATGGAGCTCCGCAGCCTGACATCTGAGGACTCTGCGGTCTATTACTGTGCAAGATATGATTACGGGGCCTGGTTTGCTTACTGG
Bvax2	1.33899e-05	1	CARAYYSNPAWFAYW	CATTGACTGTAGACAAGTCCTCCAGCACAGCCTACATGGAGCTCCGCAGCCTGACATCTGAGGACTCTGCAGTCTATTACTGTGCAAGGGCCTACTATAGTAACCCCGCCTGGTTTGCTTACTGG	IGHV01	IGHD02	IGHJ03-01*01	TIB1	5.75805e-05	1	CACTGACTGTAGACAAACCCTCCAGCACAGCCTACATGCAGCTCAGCAGCCTGACCTCTGAGGACTCTGCGGTCTATTTCTGTGCAAGAGCCTACTATAGTAACCCCGCCTGGTTTGCTTACTGG
Bvax2	1.33899e-05	1	CARGGNSFAYW	AGAGCAAGGCCACACTGACTGTAGACAAACCCTCCAGCACAGCCTACATGCAGCTCAGCAGCCTGACATCTGAGGACTCTGCGGTCTATTATTGTGCAAGAGGGGGTAACTCGTTTGCTTACTGG	IGHV01-72*01	unknown	IGHJ03-01*01	TIB1	0.000115161	2	AGAGCAAGGCCACACTGACTGTAGACAAACCCTCCAGCACAGCCTACATGCAGCTCAGCAGCCTGACATCTGAGGACTCTGCGGTCTATTATTGTGCAAGAGGGGGGAACTCCTTTGCTTACTGG
Bvax2	1.33899e-05	1	CARSPFAYW	AGTTCAAGAGCAAGGCCACACTGACTGTAGACACATCCTCCAGCACAGCCTACATGCAGCTCAGCAGCCTGACATCTGAGGACTCTGCGGTCTATTACTGTGCAAGGAGTCCGTTTGCTTACTGG	IGHV01-55*01	unknown	IGHJ03-01*01	TIB1	5.75805e-05	1	AGTTCAAGAGCAAGGCCACACTGACTGTAGACACATCCTCCAGCACAGCCTACATGCAGCTCAGCAGCCTGACATCTGAGGACTCTGCGGTCTATTACTGTGCAAGATCCCCTTTTGCTTACTGG
Bvax2	1.33899e-05	1	CARYSNYFDYW	AGGGCAAGGCCACATTGACTGTAGACACATCCTCCAGCACAGCCTACATGCAGCTCAGCAGCCTGACATCTGAGGACTCTGCGGTCTATTACTGTGCAAGATATAGTAACTACTTTGACTACTGG	IGHV01	unknown	IGHJ02-01*01	TIB1	0.000115161	2	AGGACAAGGCCACATTGACTGTAGACAAATCCTCCAGCACAGCCTACATGCAGCTCAGCAGCCTGACATCTGAGGACTCTGCGGTCTATTACTGTGCAAGATATAGTAACTACTTTGACTACTGG
Bvax2	1.33899e-05	1	CARDYSNQFAYW	GCAAGGCCACACTGACTGTAGACACATCCTCCAGCACAGCCTACATGCAGCTCAGCAGCCTGACATCTGAGGACACTGCCGTCTATTACTGTGCTAGAGACTATAGTAACCAGTTTGCTTACTGG	IGHV01-55*01	IGHD02	IGHJ03-01*01	TIB1	0.000115161	2	GCAAGGCCACACTGACTGTAGACACATCCTCCAGCACAGCCTACATGCAGCTCAGCAGCCTGACATCTGAGGACTCTGCGGTCTATTACTGTGCAAGAGACTATAGTAACCAGTTTGCTTACTGG
Bvax2	1.33899e-05	1	CARSGTGFAYW	AGGGCAAGGCCACATTGACTGTAGACACATCCTCCAGCACAGCCTACATGCAGCTCAGCAGCCTGACATCTGAGGACTCTGCGGTCTATTACTGTGCAAGATCGGGTACTGGGTTTGCTTACTGG	IGHV01	unknown	IGHJ03-01*01	TIB1	5.75805e-05	1	AGGGCAAGGCCACATTGACTGTAGACAAGTCCTCCAGCACAGCCTACATGGAGCTCCGCAGCCTGACATCTGAGGACACTGCAGTCTATTACTGTGCAAGATCCGGGACCGGGTTTGCTTACTGG
Bvax2	1.33899e-05	1	CARPDYDYDWFAYW	TCATCATCTCCAGAGACAACGCCAAAAATACGCTGTACCTGCAAATGAGCAAAGTGAGATCTGAGGACACAGCCCTTTATTACTGTGCAAGACCGGACTATGATTACGACTGGTTTGCTTACTGG	IGHV04	IGHD02	IGHJ03-01*01	TIB1	5.75805e-05	1	TCATCATCTCCAGAGACAACGCCAAAAATACGCTGTACCTGCAAATGAGCAAAGTGAGATCTGAGGACACAGCCCTTTATTACTGTGCAAGACCCGACTATGATTACGACTGGTTTGCTTACTGG
Bvax2	1.33899e-05	1	CARDYYGSSYGYW	AGGCCACATTGACTGTAGACAAGTCCTCCAGCACAGCCTACATGGAGCTCCGCAGCCTGACATCTGAGGACACTGCAGTCTATTACTGTGCAAGAGATTACTACGGTAGTAGCTACGGCTACTGG	IGHV01	IGHD01-01*01	unknown	TIB1	5.75805e-05	1	AGGCCACATTGACTGTAGACAAGTCCTCCAGCACAGCCTACATGGAGCTCCGCAGCCTGACATCTGAGGACTCTGCAGTCTATTTCTGTGCAAGAGATTACTACGGTAGTAGCTACGGGTACTGG
Bvax2	1.33899e-05	1	CTTGGFDYW	AGTTCCAGGGCAAGGCCACTATAACAGCAGACACATCCTCCAACACAGCCTACCTGCAGCTCAGCAGCCTGACATCTGAGGACACTGCCGTCTATTACTGTACTACAGGGGGGTTTGACTACTGG	IGHV14-04*01	unknown	IGHJ02-01*01	TIB2	0.000139324	2	AGTTCCAGGGCAAGGCCACTATAACAGCAGACACATCCTCCAACACAGCCTACCTGCAGCTCAGCAGCCTGACATCTGAGGACACTGCCGTCTATTACTGTACTACAGGGGGATTTGACTACTGG
Bvax2	1.33899e-05	1	CARLVYFDYW	TCAAGGGCAAGGCCACATTGACTGTAGACAAGTCCTCCAGCACAGCCTACATGGAGCTCCGCAGCCTGACATCTGAGGACTCTGCGGTCTATTACTGTGCAAGACTGGTGTACTTTGACTACTGG	IGHV01	unknown	IGHJ02-01*01	TIB1	0.000115161	2	TCAAGGGCAAGGCCACATTGACTGTAGACAAGTCCTCCAGCACAGCCTACATGGAGCTCCGCAGCCTGACATCTGAGGACTCTGCAGTCTATTACTGTGCAAGACTGGTCTACTTTGACTACTGG
Bvax2	1.33899e-05	1	CARIYYYGSSWYFDVW	TGACTGTAGACAAGTCCTCCAGCACAGCCTACATGGAGCTCCGCAGCCTGACATCTGAGGACTCTGCAGTCTATTACTGTGCAAGGATTTATTACTACGGTAGTAGCTGGTACTTCGATGTCTGG	IGHV01	IGHD01-01*01	IGHJ01-01*01	TIB2	6.96621e-05	1	TGACTGTAGACACATCCTCCAGCACAGCCTACATGCAGCTCAGCAGCCTGACATCTGAGGACTCTGCGGTCTATTACTGTGCAAGAATTTATTACTACGGTAGTAGCTGGTACTTCGATGTCTGG
Bvax2	1.33899e-05	1	CARYDGYYYFDYW	AGGCCACATTGACTGTAGACACATCCTCCAGCACAGCCTACATGCAGCTCAGCAGCCTGACCTCTGAGGACTCTGCGGTCTATTTCTGTGCAAGATATGATGGTTACTACTACTTTGACTACTGG	IGHV01-84*01	IGHD02-03*01	IGHJ02-01*01	TIB1	5.75805e-05	1	AGGCCACATTGACTGTAGACACATCCTCCAGCACAGCCTACATGCAGCTCAGCAGCCTGACCTCTGAGGACTCTGCGGTCTATTTCTGTGCAAGATATGATGGTTACTACTACTTTGACTACTGG
Bvax2	1.33899e-05	1	CARYYYGSSPAWFAYW	TGACTGTAGACACATCCTCCAGCACAGCCTACATGCAGCTCAGCAGCCTGACATCTGAGGACTCTGCGGTCTATTACTGTGCAAGATACTACTACGGTAGTAGCCCGGCCTGGTTTGCTTACTGG	IGHV01	IGHD01-01*01	IGHJ03-01*01	TIB2	6.96621e-05	1	TGACTGTAGACACATCCTCCAGCACAGCCTACATGCAGCTCAGCAGCCTGACATCTGAGGACTCTGCGGTCTATTACTGTGCAAGATATTACTACGGTAGTAGCCCGGCCTGGTTTGCTTACTGG
Bvax2	1.33899e-05	1	CARSDYGSDYW	AGGGCAAGGCCACACTTACTGTAGACAAATCCTCCAGCACAGCCTACATGTTGCTCAGCAGCCTGACCTCTGAGGACTCTGCGGTCTATTTCTGTGCAAGATCGGACTACGGTAGTGACTACTGG	IGHV01-75*01	IGHD01-01*01	IGHJ02-01*01	TIB1	0.000115161	2	AGGGCAAGGCCACACTTACTGTAGACAAATCCTCCAGCACAGCCTACATGTTGCTCAGCAGCCTGACCTCTGAGGACTCTGCGGTCTATTTCTGTGCAAGATCGGACTACGGTAGTGACTACTGG
Bvax2	1.33899e-05	1	CARGAQAYYFDYW	AGGCCACATTGACTGTAGACAAATCCTCCAGCACAGCCTACATGCAGCTCAGCAGCCTGACATCTGAGGACTCTGCGGTCTATTACTGTGCAAGAGGGGCTCAGGCTTACTACTTTGACTACTGG	IGHV01	IGHD03-02*02	IGHJ02-01*01	TIB1	5.75805e-05	1	AGGCCACATTGACTGTAGACAAGTCCTCCAGCACAGCCTACATGGAGCTCCGCAGCCTGACATCTGAGGACTCTGCAGTCTATTACTGTGCAAGAGGGGCTCAGGCGTACTACTTTGACTACTGG
Bvax2	1.33899e-05	1	CARPDYW	ATGAGAAGTTCAAGGGCAAGGCCACACTGACTGCAGACAAATCCTCCAGCACAGCGTACATGGAGCTCCGCAGCCTGACATCTGAGGACTCTGCGGTCTATTACTGTGCAAGACCTGACTACTGG	IGHV01-81*01	unknown	IGHJ02-01*01	TIB2	6.96621e-05	1	ATGAGAAGTTCAAGGGCAAGGCCACACTGACTGCAGACAAATCCTCCAGCACAGCGTACATGGAGCTCCGCAGCCTGACATCTGAGGACTCTGCGGTCTATTTCTGTGCAAGACCTGACTACTGG
Bvax2	1.33899e-05	1	CARGGWFAYW	TCAAGGGCAAGGCCACATTGACTGTAGACAAGTCCTCCAGCACAGCCTACATGGAGCTCCGCAGCCTGACATCTGAGGACTCTGCAGTCTATTACTGTGCAAGAGGGGGCTGGTTTGCTTACTGG	IGHV01	unknown	IGHJ03-01*01	TIB2	6.96621e-05	1	TCAAGGGCAAGGCCACATTGACTGTAGACAAGTCCTCCAGCACAGCCTACATGGAGCTCCGCAGCCTGACATCTGAGGACTCTGCGGTCTATTTCTGTGCAAGAGGAGGCTGGTTTGCTTACTGG
Bvax2	1.33899e-05	1	CAHYYGSSYAMDYW	CCACATTGACTGTAGACAAATCCTCCAGCACAGCCTACATGCAGCTCAGCAGCCTGACATCTGAGGACTCTGCGGTCTATTACTGTGCTCATTACTACGGTAGTAGCTATGCTATGGACTACTGG	IGHV01	IGHD01-01*01	IGHJ04-01*01	TIB1	5.75805e-05	1	CCACATTGACTGTAGACACATCCTCCAGCACAGCCTACATGCAGCTCAGCAGCCTGACATCTGAGGACTCTGCAATCTATTTCTGTGCACATTACTACGGTAGTAGCTATGCTATGGACTACTGG
Bvax2	1.33899e-05	1	CARDAMDYW	AGTTCAAGGACAAGGCCACATTGACTGCAGACAAATCCTCCAGCACAGCCTACATGCAGCTGAGCAGCCTGACATATGAGGACTCTGCAGTCTATTACTGTGCAAGAGATGCTATGGACTACTGG	IGHV01-07*01	unknown	IGHJ04-01*01	TIB1	5.75805e-05	1	AGTTCAAGGACAAGGCCACATTGACTGCAGACAAATCCTCCAGCACAGCCTACATGCAGCTGAGCAGCCTGACATATGAGGACTCTGCAGTCTATTACTGTGCAAGAGACGCTATGGACTACTGG
Bvax2	1.33899e-05	1	CARGGDDYFDYW	GCAAGGCCACACTGACTGTAGACACATCCTCCAGCACAGCCTACATGCAGCTCAGCAGCCTGACATCTGAGGACTCTGCGGTCTATTACTGTGCAAGAGGCGGGGACGACTACTTTGACTACTGG	IGHV01-55*01	unknown	IGHJ02-01*01	TIB2	6.96621e-05	1	GCAAGGCCACACTGACTGTAGACACATCCTCCAGCACAGCCTACATGCAGCTCAGCAGCCTGACATCTGAGGACTCTGCGGTCTATTACTGTGCAAGAGGGGGGGACGACTACTTTGACTACTGG
Bvax2	1.33899e-05	1	CASHYYGSSYAMDYW	CATTGACTGTAGACAAGTCCTCCAGCACAGCCTACATGGAGCTCCGCAGCCTGACATCTGAGGACTCTGCAGTCTATTACTGTGCAAGTCATTACTACGGTAGTAGCTACGCTATGGACTACTGG	IGHV01	IGHD01-01*01	IGHJ04-01*01	TIB2	6.96621e-05	1	CATTGACTGTAGACAAGTCCTCCAGCACAGCCTACATGGAGCTCCGCAGCCTGACATCTGAGGACTCTGCAGTCTATTACTGTGCAAGCCATTACTACGGTAGTAGCTATGCTATGGACTACTGG
Bvax2	1.33899e-05	1	CARSYYGSSYDYAMDYW	CTGTAGACAAGTCCTCCAGCACAGCCTACATGGAGCTCCGCAGCCTGACATCTGAGGACACTGCAGTCTATTACTGTGCTAGATCTTACTACGGTAGTAGCTACGACTATGCTATGGACTACTGG	IGHV01	IGHD01-01*01	IGHJ04-01*01	TIB2	6.96621e-05	1	CTGTAGACAAATCCTCCAGCACAGCCTACATGCAGCTCAGCAGCCTGACATCTGAGGACTCTGCGGTCTATTACTGTGCAAGATCCTACTACGGTAGTAGCTACGACTATGCTATGGACTACTGG
Bvax2	1.33899e-05	1	CARRGGYFDYW	AGGGACGGTTTGCCTTCTCTTTGGAAACCTCTGCCAGCACTGCCTATTTGCAGATCAACAACCTCAAAAATGAGGACACGGCTACATATTTCTGTGCAAGAAGGGGGGGCTACTTTGACTACTGG	IGHV09-03*01	unknown	IGHJ02-01*01	TIB1	5.75805e-05	1	AGGGACGGTTTGCCTTCTCTTTGGAAACCTCTGCCAGCACTGCCTATTTGCAGATCAACAACCTCAAAAATGAGGACACGGCTACATATTTCTGTGCAAGACGGGGGGGCTACTTTGACTACTGG
Bvax2	1.33899e-05	1	CARGGSLDYW	TCAAGAGCAAGGCCACACTGACTGTAGACAAATCCTCCAGCACAGCCTACATGCAACTCAGCAGCCTGACATCTGAGGACTCTGCGGTCTATTACTGTGCAAGAGGGGGTTCCCTTGACTACTGG	IGHV01-64*01	unknown	IGHJ02-01*01	TIB1	0.000115161	2	TCAAGAGCAAGGCCACACTGACTGTAGACAAATCCTCCAGCACAGCCTACATGCAACTCAGCAGCCTGACATCTGAGGACTCTGCGGTCTATTACTGTGCAAGGGGCGGCTCTCTTGACTACTGG
Bvax2	1.33899e-05	1	CARSDGYFWYFDVW	CCACATTGACTGTAGACAAGTCCTCCAGCACAGCCTACATGGAGCTCCGCAGCCTGACATCTGAGGACTCTGCAGTCTATTACTGTGCAAGATCTGATGGTTACTTTTGGTACTTCGATGTCTGG	IGHV01	IGHD02-03*01	IGHJ01-01*01	TIB1	5.75805e-05	1	CCACATTGACTGTAGACAAATCCTCCAGCACAGCCTACATGCAGCTCAGCAGCCTGACATCTGAGGACTCTGCGGTCTATTACTGTGCAAGATCTGATGGTTACTTCTGGTACTTCGATGTCTGG
Bvax2	1.33899e-05	1	CARGGYFDYW	TCAAAAATCGAATCTCCATCACTCGTGACACATCTAAGAACCAGTTTTTCCTGAAGTTGAATTCTGTGACTACTGAGGACACAGCCACATATTACTGTGCAAGAGGGGGGTACTTTGACTACTGG	IGHV03-06*01	unknown	IGHJ02-01*01	TIB1	0.000115161	2	TCAAAAATCGAATCTCCATCACTCGTGACACATCTAAGAACCAGTTTTTCCTGAAGTTGAATTCTGTGACTACTGAGGACACAGCCACATATTACTGTGCAAGAGGGGGCTACTTTGACTACTGG
Bvax2	1.33899e-05	1	CARGGYYYGSSPAWFAYW	TAGACAAATCCTCCAGCACAGCCTACATGCAGCTCAGCAGCCTGACATCTGAGGACTCTGCGGTCTATTACTGTGCAAGAGGGGGTTATTACTACGGTAGTAGCCCCGCCTGGTTTGCTTACTGG	IGHV01	IGHD01-01*01	IGHJ03-01*01	TIB2	6.96621e-05	1	CAGACAAATCCTCCAGCACAGCCTACATGCAACTCAGCAGCCTGACATCTGAGGACTCTGCGGTCTATTATTGTGCAAGAGGGGGTTATTACTACGGTAGTAGTCCCGCCTGGTTTGCTTACTGG
Bvax2	1.33899e-05	1	CARRGYYAMDYW	GCCGATTCACCATCTCCAGAGACAATGCCAAGAACACCCTGTTCCTGCAAATGACCAGTCTGAGGTCTGAGGACACGGCCATGTATTACTGTGCAAGGAGGGGTTACTATGCTATGGACTACTGG	IGHV05-17*01	unknown	IGHJ04-01*01	TIB1	5.75805e-05	1	GCCGATTCACCATCTCCAGAGACAATGCCAAGAACACCCTGTTCCTGCAAATGACCAGTCTGAGGTCTGAGGACACGGCCATGTATTACTGTGCAAGGCGGGGTTACTATGCTATGGACTACTGG
Bvax2	1.33899e-05	1	CARGMDYW	AGAAGTTCAAGGGCAAGGCCACACTTACTGTAGACAAATCCTCCAGCACAGCCTACATGTTGCTCAGCAGCCTGACCTCTGAGGACTCTGCGGTCTATTTCTGTGCAAGAGGCATGGACTACTGG	IGHV01-75*01	unknown	IGHJ04-01*01	TIB2	6.96621e-05	1	AGAAGTTCAAGGGCAAGGCCACACTTACTGTAGACAAATCCTCCAGCACAGCCTACATGTTGCTCAGCAGCCTGACCTCTGAGGACTCTGCGGTCTATTACTGTGCAAGAGGGATGGACTACTGG
Bvax2	1.33899e-05	1	CAREGGDYW	AGTTCAAGGGCAAGGCCACACTGACTGCAGAAAAATCCTCCAGCACTGCCTACATGCAGCTCAGCAGCCTGACATCTGAGGACTCTGCTGTCTATTTCTGTGCAAGAGAGGGGGGGGACTACTGG	IGHV01-76*01	unknown	IGHJ04-01*01	TIB1	5.75805e-05	1	AGTTCAAGGGCAAGGCCACACTGACTGCAGAAAAATCCTCCAGCACTGCCTACATGCAGCTCAGCAGCCTGACATCTGAGGACTCTGCTGTCTATTTCTGTGCAAGAGAAGGCGGGGACTACTGG
Bvax2	1.33899e-05	1	CARDGSSWYFDVW	AGGCCACATTGACTGTAGACAAGTCCTCCAGCACAGCCTACATGGAGCTCCGCAGCCTGACATCTGAGGACTCTGCAGTCTATTACTGTGCAAGGGACGGTAGTAGCTGGTACTTCGATGTCTGG	IGHV01	IGHD01-01*01	IGHJ01-01*01	TIB2	0.000139324	2	AGGCCACATTGACTGTAGACAAATCCTCCAGCACAGCCTACATGCAGCTCAGCAGCCTGACATCTGAGGACTCTGCGGTCTATTACTGTGCAAGAGACGGTAGTAGCTGGTACTTCGATGTCTGG
Bvax2	1.33899e-05	1	CARSGPYYFDYW	GCAAGGCCACATTGACTGTAGACAAGTCCTCCAGCACAGCCTACATGGAGCTCCGCAGCCTGACATCTGAGGACTCTGCAGTCTATTACTGTGCAAGATCCGGACCGTACTACTTTGACTACTGG	IGHV01	unknown	IGHJ02-01*01	TIB2	6.96621e-05	1	GCAAGGCCACATTGACTGTAGACAAGTCCTCCAGCACAGCCTACATGGAGCTCCGCAGCCTGACATCTGAGGACTCTGCAGTCTATTACTGTGCAAGATCTGGGCCGTACTACTTTGACTACTGG
Bvax2	1.33899e-05	1	CARWLLRAMDYW	GCAAGGCCACACTGACTGCAGACAAATCCTCCAGCACAGCCTACATGCAGCTCAGCAGCCTGACCTCTGAGGACTCTGCGGTCTATTTCTGTGCAAGATGGTTACTACGTGCTATGGACTACTGG	IGHV01-80*01	IGHD02-03*01	IGHJ04-01*01	TIB1	0.000115161	2	GCAAGGCCACACTGACTGCAGACAAATCCTCCAGCACAGCCTACATGCAGCTCAGCAGCCTGACCTCTGAGGACTCTGCGGTCTATTTCTGTGCAAGATGGTTACTACGTGCTATGGACTACTGG
Bvax2	1.33899e-05	1	CARHDYYYAMDYW	GACTGAGCATCAGCAAGGACAACTCCAAGAGCCAAGTTTTCTTAAAAATGAACAGTCTCCAAACTGATGACACAGCCATGTACTACTGTGCCAGACATGATTATTACTATGCTATGGACTACTGG	IGHV02	unknown	IGHJ04-01*01	TIB1	0.000115161	2	GACTGAGCATCAGCAAGGACAACTCCAAGAGCCAAGTTTTCTTAAAAATGAACAGTCTCCAAACTGATGACACAGCCATGTACTACTGTGCCAGACACGATTATTACTATGCTATGGACTACTGG
Bvax2	1.33899e-05	1	CARQLRLDYW	TCAAGGGCAAGGCCACATTGACTGTAGACAAGTCCTCCAGCACAGCCTACATGGAGCTCCGCAGCCTGACATCTGAGGACTCTGCAGTCTATTACTGTGCAAGACAGCTCAGGCTTGACTACTGG	IGHV01	IGHD03-02*02	IGHJ02-01*01	TIB1	5.75805e-05	1	TCAAGGGCAAGGCCACACTGACTTCAGACACATCCTCCAGCACAGCCTACATGCAGCTCAGCAGCCTGACATCTGAGGACTCTGCGGTCTATTTCTGTGCAAGACAGCTCAGGCTTGACTACTGG
Bvax2	1.33899e-05	1	CARLYDYYAMDYW	AGGCCACATTGACTGTAGACAAGTCCTCCAGCACAGCCTACATGGAGCTCCGCAGCCTGACATCTGAGGACTCTGCAGTCTATTACTGTGCAAGACTGTATGATTATTATGCTATGGACTACTGG	IGHV01	unknown	IGHJ04-01*01	TIB1	5.75805e-05	1	AGGCCACATTGACTGTAGACAAGTCCTCCAGCACAGCCTACATGGAGCTCCGCAGCCTGACATCTGAGGACTCTGCAGTCTATTACTGTGCAAGACTATATGATTACTATGCTATGGACTACTGG
Bvax2	1.33899e-05	1	CARRDYW	ACCCATCTCTCAAAAATCGAATCTCCATCACTCGTGACACATCTAAGAACCAGTTTTTCCTGAAGTTGAATTCTGTGACTACTGAGGACACAGCCACATATTACTGTGCAAGAAGGGACTACTGG	IGHV03-06*01	unknown	IGHJ04-01*01	TIB1	5.75805e-05	1	ACCCATCTCTCAAAAATCGAATCTCCATCACTCGTGACACATCTAAGAACCAGTTTTTCCTGAAGTTGAATTCTGTGACTACTGAGGACACAGCCACATATTACTGTGCAAGAAGGGACTACTGG
Bvax2	1.33899e-05	1	CARGAWFAYW	TCAAGGGCAAGGCCACATTGACTGTAGACAAGTCCTCCAGCACAGCCTACATGGAGCTCCGCAGCCTGACATCTGAGGACACTGCAGTCTATTACTGTGCAAGAGGGGCCTGGTTTGCTTACTGG	IGHV01	unknown	IGHJ03-01*01	TIB1	5.75805e-05	1	TCAAGGGCAAGGCCACATTGACTGTAGACAAGTCCTCCAGCACAGCCTACATGGAGCTCCGCAGCCTGACATCTGAGGACTCTGCAGTCTATTACTGTGCAAGAGGGGCCTGGTTTGCTTACTGG
Bvax2	1.33899e-05	1	CARYLYYFDYW	AGGGTCGGTTCACCATCTCCAGAGATAATTCCCAAAGCATCCTCTATCTTCAAATGAATGCCCTGAGAGCTGAGGACAGTGCCACTTATTACTGTGCAAGATATTTGTACTACTTTGACTACTGG	IGHV07-03*01	unknown	IGHJ02-01*01	TIB1	5.75805e-05	1	AGGGTCGGTTCACCATCTCCAGAGATAATTCCCAAAGCATCCTCTATCTTCAAATGAATGCCCTGAGAGCTGAGGACAGTGCCACTTATTACTGTGCAAGATACCTTTACTACTTTGACTACTGG
Bvax2	1.33899e-05	1	CARIANWDYFDYW	GGCTCACAATCTCCAAGGATACCTCCAAAAACCAGGTATTCCTCAAGATCGCCAATGTGGACACTGCAGATACTGCCACATACTACTGTGCTCGAATAGCTAACTGGGACTACTTTGACTACTGG	IGHV08-08*01	IGHD04-01*01	IGHJ02-01*01	TIB2	0.000139324	2	GGCTCACAATCTCCAAGGATACCTCCAAAAACCAGGTATTCCTCAAGATCGCCAATGTGGACACTGCAGATACTGCCACATACTACTGTGCTCGAATAGCTAACTGGGACTACTTTGACTACTGG
Bvax2	1.33899e-05	1	CARNWDYFDYW	AGGGCAAGGCCACACTGACTGCAGACAAATCCTCCAGCACAGCCTACATGCAACTCAGCAGCCTGACATCTGAGGACTCTGCGGTCTACTTCTGTGCAAGAAACTGGGACTACTTTGACTACTGG	IGHV01-82*01	unknown	IGHJ02-01*01	TIB1	5.75805e-05	1	AGGGCAAGGCCACACTGACTGCAGACAAATCCTCCAGCACAGCCTACATGCAACTCAGCAGCCTGACATCTGAGGACTCTGCGGTCTACTTCTGTGCAAGGAACTGGGACTACTTTGACTACTGG
Bvax2	1.33899e-05	1	CARRDGYYFDYW	GCCGGCTCACAATCTCCAAGGATACCTCCAGAAACCAGGTATTCCTCAAGATCACCAGTGTGGACACTGCAGATACTGCCACATACTACTGTGCTCGAAGGGATGGTTACTACTTTGACTACTGG	IGHV08-12*01	unknown	IGHJ02-01*01	TIB1	0.000115161	2	GCCGGCTCACAATCTCCAAGGATACCTCCAGAAACCAGGTATTCCTCAAGATCACCAGTGTGGACACTGCAGATACTGCCACATACTACTGTGCTCGAAGAGATGGTTACTACTTTGACTACTGG
Bvax2	1.33899e-05	1	CARAGTGYFDVW	GCAAGGCCACATTGACTGTAGACACATCCTCCAGCACAGCCTACATGCAGCTCAGCAGCCTGACATCTGAGGACTCTGCGGTCTATTACTGTGCAAGAGCTGGGACGGGGTACTTCGATGTCTGG	IGHV01	unknown	IGHJ01-01*01	TIB2	6.96621e-05	1	ACAAGGCCACATTGACTGTAGACAAATCCTCCAGCACAGCCTACATGCAGCTCAGCAGCCTGACATCTGAGGACTCTGCGGTCTATTACTGTGCAAGAGCGGGGACGGGGTACTTCGATGTCTGG
Bvax2	1.33899e-05	1	CARGAYW	ATCAAAAGTTCAAGGGCAAGGCCACATTGACTGTAGACACATCCTCCAGCACAGCCTACATGCAGCTCAGCAGCCTGACATCTGAGGACTCTGCGGTCTATTACTGTGCAAGAGGGGCCTACTGG	IGHV01	unknown	IGHJ04-01*01	TIB2	6.96621e-05	1	ATCAAAAGTTCAAGGACAAGGCCACATTGACTGTAGACAAATCCTCCAGCACAGCCTACATGCAGCTCAGCAGCCTGACCTCTGAGGACTCTGCGGTCTATTTCTGTGCAAGAGGGGCCTACTGG
Bvax2	1.33899e-05	1	CARLLWYFDVW	AGGGCAAGGCCACATTGACTGTAGACAAGTCCTCCAGCACAGCCTACATGGAGCTCCGCAGCCTGACATCTGAGGACTCTGCAGTCTATTACTGTGCAAGACTCCTTTGGTACTTCGATGTCTGG	IGHV01	unknown	IGHJ01-01*01	TIB2	6.96621e-05	1	AGAGCAAGGCCACACTGACTGTAGACACATCCTCCAGCACAGCCTACATGCAGCTCAGCAGCCTGACATCTGAGGACTCTGCGGTCTATTTCTGTGCAAGACTACTATGGTACTTCGATGTCTGG
Bvax2	1.33899e-05	1	CARDYGSSYWYFDVW	CACTGACTGTAGACAAATCCTCCAGCACAGCCTACATGCAACTCAGCAGCCTGACATCTGAGGACTCTGCGGTCTATTACTGTGCAAGAGACTACGGTAGTTCCTACTGGTACTTCGATGTCTGG	IGHV01-64*01	IGHD01-01*01	IGHJ01-01*01	TIB1	5.75805e-05	1	CACTGACTGTAGACAAATCCTCCAGCACAGCCTACATGCAACTCAGCAGCCTGACATCTGAGGACTCTGCGGTCTATTACTGTGCAAGAGACTACGGTAGTAGCTACTGGTACTTCGATGTCTGG
Bvax2	1.33899e-05	1	CARRGYFDVW	TCAAGAGCAAGGCCACACTGACTGTAGACACATCCTCCAGCACAGCCTACATGCAGCTCAGCAGCCTGACATCTGAGGACTCTGCGGTCTATTACTGTGCAAGACGGGGGTACTTCGATGTCTGG	IGHV01-55*01	unknown	IGHJ01-01*01	TIB1	0.000115161	2	TCAAGAGCAAGGCCACACTGACTGTAGACACATCCTCCAGCACAGCCTACATGCAGCTCAGCAGCCTGACATCTGAGGACTCTGCGGTCTATTACTGTGCAAGACGGGGGTACTTCGATGTCTGG
Bvax2	1.33899e-05	1	CAYGNYGYFDVW	GCAAGTCCACATTGACTGTAGACAAATCCTCCAGCACAGCCTACATGCAACTCAGCAGCCTGACATCTGAGGACTCTGCGGTCTACTTCTGTGCGTATGGTAACTACGGGTACTTCGATGTCTGG	IGHV01	IGHD02	IGHJ01-01*01	TIB1	5.75805e-05	1	GCAAGGCCACATTGACTGTAGACAAGTCCTCCAGCACAGCCTACATGCAGCTCAGCAGCCTGACATCTGAGGACTCTGCGGTCTATTATTGTGCCTATGGTAACTACGGGTACTTCGATGTCTGG
Bvax2	1.33899e-05	1	CATYSNYGYFDVW	AGGCCACATTGACTGTAGACAAATCCTCCAGCACAGCCTACATGCAGCTCAGCAGCCTGACATCTGAGGACTCTGCAATCTATTTCTGTGCAACCTATAGTAACTACGGGTACTTCGATGTCTGG	IGHV01	IGHD02	IGHJ01-01*01	TIB2	6.96621e-05	1	AGGCCACATTGACTGTAGACAAATCCTCCAGCACAGCCTACATGCAGCTCAGCAGCCTGACATCTGAGGACTCTGCGGTCTACTTCTGTGCAACCTATAGTAACTACGGGTACTTCGATGTCTGG
Bvax2	1.33899e-05	1	CARYYYGSSYRYFDVW	TGACTGTAGACAAATCCTCCAGCACAGCCTACATGCAGCTCAGCAGCCTGACATCTGAGGACTCTGCGGTCTATTACTGTGCTAGATATTACTACGGTAGTAGCTACCGGTACTTCGATGTCTGG	IGHV01	IGHD01-01*01	IGHJ01-01*01	TIB2	6.96621e-05	1	TGACTGTAGACAAATCCTCCAGCACAGCCTACATGCAGCTCAGCAGCCTGACATCTGAGGACTCTGCGGTCTATTACTGTGCTCGGTATTACTACGGTAGTAGCTACCGGTACTTCGATGTCTGG
Bvax2	1.33899e-05	1	CARKGYFDYW	TCAAGGGCAAGGCCACATTGACTGTAGACAAGTCCTCCAGCACAGCCTACATGGAGCTCCGCAGCCTGACATCTGAGGACTCTGCAGTCTATTACTGTGCAAGAAAGGGCTACTTTGACTACTGG	IGHV01	unknown	IGHJ02-01*01	TIB1	0.000115161	2	TCAAGGGCAAGGCCACATTGACTGTAGACAAGTCCTCCAGCACAGCCTACATGGAGCTCCGCAGCCTGACATCTGAGGACACTGCAGTCTATTACTGTGCAAGAAAGGGGTACTTTGACTACTGG
Bvax2	1.33899e-05	1	CARGGYYFDYW	AGGGCAAGGCCACACTGACTGCAGACAAATCCTCCAGCACAGCGTACATGGAGCTCCGCAGCCTGACATCTGAGGACTCTGCGGTCTATTACTGTGCAAGAGGGGGTTACTACTTTGACTACTGG	IGHV01-81*01	unknown	IGHJ02-01*01	TIB2	6.96621e-05	1	AGGGCAAGGCCACACTGACTGCAGACAAATCCTCCAGCACAGCGTACATGGAGCTCCGCAGCCTGACATCTGAGGACTCTGCGGTCTATTTCTGTGCAAGAGGGGGTTACTATTTTGACTACTGG
Bvax2	1.33899e-05	1	CASNYFDYW	AGTTCAAGGGCAAGGCCACATTGACTGTAGACAAGTCCTCCAGCACAGCCTACATGGAGCTCCGCAGCCTGACATCTGAGGACACTGCAGTCTATTACTGTGCAAGTAACTACTTTGACTACTGG	IGHV01	unknown	IGHJ02-01*01	TIB2	6.96621e-05	1	AGTTCAAGGGCAAGGCCACACTGACTGCAGACACATCCTCCAGCACAGCCTACATGCAGCTCAGCAGCCTGACATCTGAGGACTCTGCGGTCTATTACTGTGCATCGAACTACTTTGACTACTGG
Bvax2	1.33899e-05	1	CAREGTGYAMDYW	AGGCCACATTGACTGTAGACAAGTCCTCCAGCACAGCCTACATGGAGCTCCGCAGCCTGACATCTGAGGACTCTGCGGTCTATTATTGTGCAAGAGAGGGGACGGGGTATGCTATGGACTACTGG	IGHV01	unknown	IGHJ04-01*01	TIB2	6.96621e-05	1	AGGCCACATTGACTGTAGACAAGTCCTCCAGCACAGCCTACATGGAGCTCCGCAGCCTGACATCTGAGGACACTGCAGTCTATTACTGTGCAAGAGAAGGGACGGGGTATGCTATGGACTACTGG
Bvax2	1.33899e-05	1	CARGDDYYAMDYW	AGGCCACATTGACTGTAGACACATCCTCCAGCACAGCCTACATGCAGCTCAGCAGCCTGACATCTGAGGACTCTGCGGTCTATTATTGTGCAAGAGGGGATGATTACTATGCTATGGACTACTGG	IGHV01	unknown	IGHJ04-01*01	TIB2	6.96621e-05	1	AGGCCACACTGACTGTAGACAAACCCTCCAGCACAGCCTACATGCAGCTCAGCAGCCTGACCTCTGAGGACTCTGCGGTCTATTTCTGTGCAAGAGGGGATGATTACTATGCTATGGACTACTGG
Bvax2	1.33899e-05	1	CARNYAMDYW	TCAAGGGCAAGGCCACATTGACTGTAGACAAGTCCTCCAGCACAGCCTACATGGAGCTCCGCAGCCTGACATCTGAGGACTCTGCAGTCTATTACTGTGCAAGAAACTATGCTATGGACTACTGG	IGHV01	unknown	IGHJ04-01*01	TIB1	0.000115161	2	TCAAGGGCAAGGCCACATTGACTGTAGACAAGTCCTCCAGCACAGCCTACATGGAGCTCCGCAGCCTGACATCTGAGGACTCTGCAGTCTATTACTGTGCAAGAAACTATGCTATGGACTACTGG
Bvax2	1.33899e-05	1	CARPHYYGSSYWYFDVW	CCAAGGATACCTCCAAAAACCAGGTATTCCTCAAGATCGCCAATGTGGACACTGCAGATACTGCCACATACTACTGTGCTCGACCCCATTACTACGGTAGTAGCTACTGGTACTTCGATGTCTGG	IGHV08-08*01	IGHD01-01*01	IGHJ01-01*01	TIB1	0.000115161	2	CCAAGGATACCTCCAAAAACCAGGTATTCCTCAAGATCGCCAATGTGGACACTGCAGATACTGCCACATACTACTGTGCTCGTCCTCATTACTACGGTAGTAGCTACTGGTACTTCGATGTCTGG
Bvax2	1.33899e-05	1	CARGMDYW	AGAAGTTCAAGGACAAGGCCACATTGACTGCAGACAAATCCTCCAGCACAGCCTACATGCAACTGAGCAGCCTGACATCTGAGGACTCTGCAGTCTATTACTGTGCAAGAGGGATGGACTACTGG	IGHV01-04*01	unknown	IGHJ04-01*01	TIB2	6.96621e-05	1	AGAAGTTCAAGGACAAGGCCACATTGACTGCAGACAAATCCTCCAGCACAGCCTACATGCAACTCAGCAGCCTGACATCTGAGGACTCTGCGGTCTATTACTGTGCAAGAGGGATGGACTACTGG
Bvax2	1.33899e-05	1	CARLHGDYW	AGTTCAAGGGCAAGGCCACACTTACTGTAGACAAATCCTCCAGCACAGCCTACATGTTGCTCAGCAGCCTGACCTCTGAGGACTCTGCGGTCTATTTCTGTGCAAGACTACACGGGGACTACTGG	IGHV01-75*01	unknown	IGHJ04-01*01	TIB2	0.000139324	2	AGTTCAAGGGCAAGGCCACACTTACTGTAGACAAATCCTCCAGCACAGCCTACATGTTGCTCAGCAGCCTGACCTCTGAGGACTCTGCGGTCTATTTCTGTGCAAGACTCCACGGGGACTACTGG
Bvax3	5.21948e-05	3	CARDYGSSYGYFDVW	CATTGACTGTTGACAAGTCCTCCAGCACAGCCTACATGGAGCTCAACAGCCTGACATCTGAGGACTCTGCAGTCTATTACTGTGCAAGAGACTACGGTAGTAGCTACGGGTACTTCGATGTCTGG	IGHV01-19*01	IGHD01-01*01	IGHJ01-01*01	TIB2	6.96621e-05	1	CATTGACTGTTGACAAGTCCTCCAGCACAGCCTACATGGAGCTCAACAGCCTGACATCTGAGGACTCTGCAGTCTATTACTGTGCAAGAGACTACGGTAGTAGCTACGGGTACTTCGATGTCTGG
Bvax3	5.21948e-05	3	CARGYYGSSYGAMDYW	TGACTGTAGACACATCCTCCAGCACAGCCTACATGCAGCTCAGCAGCCTGACATCTGAGGACTCTGCGGTCTATTACTGTGCAAGGGGGTACTACGGTAGTAGCTACGGTGCTATGGACTACTGG	IGHV01	IGHD01-01*01	IGHJ04-01*01	TIB1	5.75805e-05	1	TGACTGTAGACAAGTCCTCTAGCACAGCCTACATGGAGCTCAACAGCCTGACATCTGAGGACTCTGCAGTCTATTACTGTGCAAGAGGCTACTACGGTAGTAGCTACGGTGCTATGGACTACTGG
Bvax3	5.21948e-05	3	CARAFDYW	CATCTCTCAAAAGTCGAATCTCCATCACTAGAGACACTTCCAAGAACCAGTTATTCCTGCAGTTGAACTCTGTGACTACTGAAGATATAGCCACATATTACTGTGCAAGAGCTTTTGACTACTGG	IGHV03-04*01	unknown	IGHJ02-01*01	TIB2	6.96621e-05	1	CATCTCTCAAAAGTCGAATCTCCATCACTAGAGACACTTCCAAGAACCAGTTATTCCTGCAGTTGAACTCTGTGACTACTGAAGATATAGCCACATATTACTGTGCAAGAGCGTTTGACTACTGG
Bvax3	5.21948e-05	3	CAGFDYW	CTGATGACTTCAAGGGACGGTTTGCCTTCTCTTTGGAAACCTCTGCCAGCACTGCCTATTTGCAGATCAACAACCTCAAAAATGAGGACACGGCTACATATTTCTGTGCAGGGTTTGACTACTGG	IGHV09-03*01	unknown	IGHJ02-01*01	TIB1	0.000115161	2	CTGATGACTTCAAGGGACGGTTTGCCTTCTCTTTGGAAACCTCTGCCAGCACTGCCTATTTGCAGATCAACAACCTCAAAAATGAGGACACGGCTACATATTTCTGTGCAGGGTTTGACTACTGG
Bvax3	5.21948e-05	3	CARDYGSSYWYFDVW	CACTGACTGTAGACAAACCCTCCAGCACAGCCTACATGCAGCTCAGCAGCCTGACATCTGAGGACTCTGCGGTCTATTATTGTGCAAGAGACTACGGTAGTAGCTACTGGTACTTCGATGTCTGG	IGHV01-72*01	IGHD01-01*01	IGHJ01-01*01	TIB1	5.75805e-05	1	CACTGACTGTAGACAAACCCTCCAGCACAGCCTACATGCAGCTCAGCAGCCTGACATCTGAGGACTCTGCGGTCTATTATTGTGCAAGAGACTACGGTAGTAGCTACTGGTACTTCGATGTCTGG
Bvax3	5.21948e-05	3	CAKRGPSYAMDYW	GACTGAGCATCAGCAAAGACAACTCCAAGAGCCAAGTTTTCTTAAAAATGAACAGTCTGCAAACTGATGACACAGCCATGTACTACTGTGCCAAACGTGGCCCTTCCTATGCTATGGACTACTGG	IGHV02-09*01	unknown	IGHJ04-01*01	TIB2	6.96621e-05	1	GACTGAGCATCAGCAAAGACAACTCCAAGAGCCAAGTTTTCTTAAAAATGAACAGTCTGCAAACTGATGACACAGCCATGTACTACTGTGCCAAACGGGGACCCTCCTATGCTATGGACTACTGG
Bvax3	5.21948e-05	3	CARSGGYFDYW	AGGGCAAGGCCACATTGACTGTAGACAAGTCCTCCAGCACAGCCTACATGGAGCTCCGCAGCCTGACATCTGAGGACACTGCAGTCTATTACTGTGCAAGATCCGGGGGGTACTTTGACTACTGG	IGHV01	unknown	IGHJ02-01*01	TIB2	6.96621e-05	1	AGGGCAAGGCCACATTGACTGTAGACAAGTCCTCCAGCACAGCCTACATGGAGCTCCGCAGCCTGACATCTGAGGACTCTGCAGTCTATTACTGTGCAAGATCGGGTGGTTACTTTGACTACTGG
Bvax3	3.47965e-05	2	CVSRGFAYW	CAGTGAAAGACAGATTCACCATCTCCAGAGATGATTCAGAAAGCATGCTCTATCTGCAAATGAACAACTTGAAAACTGAGGACACAGCCATGTATTACTGTGTGAGCCGGGGGTTTGCTTACTGG	IGHV10-01*01	unknown	IGHJ03-01*01	TIB2	6.96621e-05	1	CAGTGAAAGACAGATTCACCATCTCCAGAGATGATTCAGAAAGCATGCTCTATCTGCAAATGAACAACTTGAAAACTGAGGACACAGCCATGTATTACTGTGTGAGTCGGGGGTTTGCTTACTGG
Bvax3	3.47965e-05	2	CARYDGYYLDYW	GCAAGGCCACATTGACTGTAGACAAGTCCTCCAGCACAGCCTACATGGAGCTCCGCAGCCTGACATCTGAGGACTCTGCAGTCTATTACTGTGCAAGGTATGATGGTTACTACTTGGACTACTGG	IGHV01	IGHD02-03*01	IGHJ02-01*01	TIB1	5.75805e-05	1	GCAAGGCCACATTGACTGTAGACAAGTCCTCCAGCACAGCCTACATGGAGCTCCGCAGCCTGACATCTGAGGACTCTGCAGTCTATTACTGTGCAAGATATGATGGTTACTACCTTGACTACTGG
Bvax3	3.47965e-05	2	CARPDYW	ATGGGAAGTTCAAGGGCAAGGCCACACTGACTGCAGACAAATCCTCCAGCACAGCCTACATGCAACTCAGCAGCCTGACATCTGAGGACTCTGCGGTCTACTTCTGTGCAAGACCTGACTACTGG	IGHV01-82*01	unknown	IGHJ02-01*01	TIB2	6.96621e-05	1	ATGGGAAGTTCAAGGGCAAGGCCACACTGACTGCAGACAAATCCTCCAGCACAGCCTACATGCAACTCAGCAGCCTGACATCTGAGGACTCTGCGGTCTACTTCTGTGCAAGACCTGACTACTGG
Bvax3	3.47965e-05	2	CARDGAMDYW	TCAAGAGCAAGGCCACACTGACTGTAGACACATCCTCCAGCACAGCCTACATGCAGCTCAGCAGCCTGACATCTGAGGACTCTGCGGTCTATTACTGTGCAAGAGATGGTGCTATGGACTACTGG	IGHV01-55*01	unknown	IGHJ04-01*01	TIB2	6.96621e-05	1	TCAAGAGCAAGGCCACACTGACTGTAGACACATCCTCCAGCACAGCCTACATGCAGCTCAGCAGCCTGACATCTGAGGACTCTGCGGTCTATTACTGTGCAAGAGACGGTGCTATGGACTACTGG
Bvax3	3.47965e-05	2	CSRSDWFDYW	TGAAAGGCAGATTCGCCATTTCAAGAGATGATTCAAAAAGCAGTGTCTACCTAGAGATGAACAGATTAAGAGAGGAAGACACTGCCACTTATTTTTGTAGTAGATCGGACTGGTTTGACTACTGG	IGHV13-02*01	unknown	IGHJ02-01*01	TIB1	5.75805e-05	1	TGAAAGGCAGATTCGCCATTTCAAGAGATGATTCAAAAAGCAGTGTCTACCTAGAGATGAACAGATTAAGAGAGGAAGACACTGCCACTTATTTTTGTAGTAGATCTGACTGGTTTGACTACTGG
Bvax3	3.47965e-05	2	CARRSWYFDVW	AGGACAAGGCCACATTGACTGTAGACAAATCCTCCAGCACAGCCTACATGCAGCTCAGCAGCCTGACATCTGAGGACTCTGCGGTCTATTACTGTGCAAGACGGAGTTGGTACTTCGATGTCTGG	IGHV01	unknown	IGHJ01-01*01	TIB2	6.96621e-05	1	AGGGCAAGGCCACATTGACTGTAGACACATCCTCCAGCACAGCCTACATGCAGCTCAGCAGCCTGACATCTGAGGACTCTGCGGTCTATTATTGTGCAAGACGGAGCTGGTACTTCGATGTCTGG
Bvax3	3.47965e-05	2	CARLYYFDYW	TCAAGGGCAAGGCCACATTGACTGTAGACACATCCTCCAGCACAGCCTACATGCAGCTCAGCAGCCTGACATCTGAGGACTCTGCGGTCTATTACTGTGCAAGACTGTACTACTTTGACTACTGG	IGHV01	unknown	IGHJ02-01*01	TIB1	5.75805e-05	1	TCAAGGGCAAGGCCACATTGACTGTAGACAAGTCCTCCAGCACAGCCTACATGGAGCTCCGCAGCCTGACATCTGAGGACTCTGCGGTCTATTACTGTGCAAGACTGTACTACTTTGACTACTGG
Bvax3	3.47965e-05	2	CARGEAMDYW	TCAAGGACAAGGCCACATTGACTGTAGACAAATCCTCCAGCACAGCCTACATGCAGCTCAGCAGCCTGACATCTGAGGACTCTGCGGTCTATTACTGTGCAAGAGGGGAGGCTATGGACTACTGG	IGHV01	unknown	IGHJ04-01*01	TIB1	5.75805e-05	1	TCAAGGGCAAGGCCACATTGACTGTAGACACATCCTCCAGCACAGCCTACATGCAGCTCAGCAGCCTGACATCTGAGGACTCTGCGGTCTATTACTGTGCAAGAGGGGAGGCTATGGACTACTGG
Bvax3	3.47965e-05	2	CARWGGDYAMDYW	AGGCCACATTGACTGTAGACAAGTCCTCCAGCACAGCCTACATGGAGCTCCGCAGCCTGACATCTGAGGACACTGCAGTCTATTACTGTGCAAGATGGGGAGGGGACTATGCTATGGACTACTGG	IGHV01	unknown	IGHJ04-01*01	TIB2	6.96621e-05	1	AGGCCACATTGACTGTAGACAAATCCTCCAGCACAGCCTACATGCAGCTCAGCAGCCTGACATCTGAGGACTCTGCGGTCTATTACTGTGCAAGATGGGGTGGGGACTATGCTATGGACTACTGG
Bvax3	3.47965e-05	2	CVRRSYFDYW	TGAAAGACAGATTCACCATCTCCAGAGATGATTCAGAAAGCATGCTCTATCTGCAAATGAACAACTTGAAAACTGAGGACACAGCCATGTATTACTGTGTGAGACGAAGCTACTTTGACTACTGG	IGHV10-01*01	unknown	IGHJ02-01*01	TIB2	6.96621e-05	1	TGAAAGACAGATTCACCATCTCCAGAGATGATTCAGAAAGCATGCTCTATCTGCAAATGAACAACTTGAAAACTGAGGACACAGCCATGTATTACTGTGTGAGAAGGAGCTACTTTGACTACTGG
Bvax3	3.47965e-05	2	CARGDGFDYW	TCAAGGGCAAGTCCACATTGACTGTAGACAAATCCTCCAGCACAGCCTACATGCAGCTCAGCAGCCTGACATCTGAGGACTCTGCGGTCTATTACTGTGCAAGGGGAGACGGCTTTGACTACTGG	IGHV01-69*01	unknown	IGHJ02-01*01	TIB2	0.000139324	2	TCAAGGGCAAGTCCACATTGACTGTAGACAAATCCTCCAGCACAGCCTACATGCAGCTCAGCAGCCTGACATCTGAGGACTCTGCGGTCTATTACTGTGCAAGAGGGGACGGTTTTGACTACTGG
Bvax3	3.47965e-05	2	CARRVYDYNFDYW	AGGCCACATTCACTGCAGATACATCCTCCAACACAGCCTACATGCAACTCAGCAGCCTGACAACTGAGGACTCTGCCATCTATTACTGTGCAAGAAGGGTCTATGATTACAACTTTGACTACTGG	IGHV01-09*01	IGHD02	IGHJ02-01*01	TIB1	0.000115161	2	AGGCCACATTCACTGCAGATACATCCTCCAACACAGCCTACATGCAACTCAGCAGCCTGACAACTGAGGACTCTGCCATCTATTACTGTGCAAGAAGAGTCTATGATTACAACTTTGACTACTGG
Bvax3	3.47965e-05	2	CARGGYW	ATGAGAAGTTCAAGGGCAAGGCCACATTCACTGCAGATACATCCTCCAACACAGCCTACATGCAACTCAGCAGCCTGACAACTGAGGACTCTGCCATCTATTACTGTGCAAGAGGAGGCTACTGG	IGHV01-09*01	unknown	unknown	TIB2	0.000139324	2	ATGAGAAGTTCAAGGGCAAGGCCACATTCACTGCAGATACATCCTCCAACACAGCCTACATGCAACTCAGCAGCCTGACAACTGAGGACTCTGCCATCTATTACTGTGCAAGAGGAGGCTACTGG
Bvax3	3.47965e-05	2	CARGPYW	ACGGAAAGTTCAAGGGCAAGGCCACACTGACTGCAGACAAATCCTCCAGCACAGCCTACATGCAGCTCAGCAGCCTGACCTCTGAGGACTCTGCGGTCTATTTCTGTGCAAGGGGCCCTTACTGG	IGHV01-80*01	unknown	IGHJ03-01*01	TIB1	5.75805e-05	1	ACGGAAAGTTCAAGGGCAAGGCCACACTGACTGTAGACAAATCCTCCAGCACAGCCTACATGCAGCCCAGCAGCCTGACCTCTGAGGACTCTGCGGTCTACTTCTGTGCAAGAGGGCCTTACTGG
Bvax3	3.47965e-05	2	CARDFDYW	AGAAGTTCAAGAGCAAGGCCACACTGACTGTAGACAAATCCTCCAGCACAGCCTACATGCAACTCAGCAGCCTGACATCTGAGGACTCTGCGGTCTATTACTGTGCAAGAGACTTTGACTACTGG	IGHV01-64*01	unknown	IGHJ02-01*01	TIB1	5.75805e-05	1	GAGAAGTTCAAGAGAAAGGCCACCTGACTGTAGACAAATCCTCCAGCACAGCCTACATGCAACTCAGCAGCCTGACATCTGAGGACTCTGCGGTCTATTACTGTGCTAGAGACTTTGACTACTGG
Bvax3	3.47965e-05	2	CARVGSSYGYFDVW	CCACATTGACTGTAGACAAATCCTCCAGCACAGCCTACATGCAGCTCAGCAGCCTGACATCTGAGGACTCTGCGGTCTATTACTGTGCAAGAGTCGGTAGTAGCTACGGGTACTTCGATGTCTGG	IGHV01	IGHD01-01*01	IGHJ01-01*01	TIB2	6.96621e-05	1	CCACATTGACTGTAGACAAGTCCTCCAGCACAGCCTACATGGAGCTCCGCAGCCTGACATCTGAGGACACTGCAGTCTATTACTGTGCAAGAGTCGGTAGTAGCTACGGGTACTTCGATGTCTGG
Bvax3	3.47965e-05	2	CARWGYYAMDYW	ACAAGGCCACATTGACTGTAGACAAATCCTCCAGCACAGCCTACATGCAGCTCAGCAGCCTGACATCTGAGGACTCTGCGGTCTATTACTGTGCAAGATGGGGGTACTATGCTATGGACTACTGG	IGHV01	unknown	IGHJ04-01*01	TIB1	5.75805e-05	1	GCAAGGCCACATTGACTGTAGACAAGTCCTCCAGCACAGCCTACATGGAGCTCCGCAGCCTGACATCTGAGGACTCTGCAGTCTATTACTGTGCAAGATGGGGTTACTATGCTATGGACTACTGG
Bvax3	3.47965e-05	2	CARYDYDWYFDVW	AGGCCACACTGACTGTAGACAAACCCTCCAGCACAGCCTACATGCAGCTCAGCAGCCTGACATCTGAGGACTCTGCGGTCTATTATTGTGCAAGATATGATTACGACTGGTACTTCGATGTCTGG	IGHV01-72*01	IGHD02	IGHJ01-01*01	TIB1	5.75805e-05	1	AGGCCACACTGACTGTAGACAAACCCTCCAGCACAGCCTACATGCAGCTCAGCAGCCTGACATCTGAGGACTCTGCGGTCTATTATTGTGCAAGATATGATTACGACTGGTACTTCGATGTCTGG
Bvax3	3.47965e-05	2	CARNWDYAMDYW	ATAAATTCATCATCTCCAGAGACAACGCCAAAAATACGCTGTACCTGCAAATGAGCAAAGTGAGATCTGAGGACACAGCCCTTTATTACTGTGCAAGAAACTGGGACTATGCTATGGACTACTGG	IGHV04	unknown	IGHJ04-01*01	TIB1	0.000115161	2	ATAAATTCATCATCTCCAGAGACAACGCCAAAAATACGCTGTACCTGCAAATGAGCAAAGTGAGATCTGAGGACACAGCCCTTTATTACTGTGCAAGGAACTGGGACTATGCTATGGACTACTGG
Bvax3	3.47965e-05	2	CARDDGYYWYFDVW	TCTCCATCACTCATGACACATCTAAGAACCATTTCTTCCTGAAGTTGAATTCTGTGACTACTGAGGACACAGCCACATATTACTGTGCAAGAGATGATGGTTACTACTGGTACTTCGATGTCTGG	IGHV03-01*01	IGHD02-03*01	IGHJ01-01*01	TIB1	5.75805e-05	1	TCTCCATCACTCATGACACATCTAAGAACCATTTCTTCCTGAAGTTGAATTCTGTGACTACTGAGGACACAGCCACATATTACTGTGCAAGAGATGATGGTTACTACTGGTACTTCGATGTCTGG
Bvax3	3.47965e-05	2	CARSVFDYW	AGTTCAAGGGCAAGGCCACATTGACTGTAGACCAATCTTCCAGCACAGCCTACATGCAGCTCAACAGCCTGACATCTGAGGACTCTGCAGTCTATTACTGTGCAAGAAGCGTTTTTGACTACTGG	IGHV01-39*01	unknown	IGHJ02-01*01	TIB1	5.75805e-05	1	AGTTCAAGGGCAAGGCCACATTGACTGTAGACCAATCTTCCAGCACAGCCTACATGCAGCTCAACAGCCTGACATCTGAGGACTCTGCAGTCTATTACTGTGCAAGATCTGTTTTTGACTACTGG
Bvax3	3.47965e-05	2	CAREGYYGSSSDYW	CCACATTGACTGTAGACAAGTCCTCCAGCACAGCCTACATGGAGCTCCGCAGCCTGACATCTGAGGACTCTGCAGTCTATTACTGTGCAAGAGAGGGGTACTACGGTAGTAGCTCTGACTACTGG	IGHV01	IGHD01-01*01	IGHJ02-01*01	TIB1	5.75805e-05	1	CCACATTGACTGTAGACAAGTCCTCCAGCACAGCCTACATGGAGCTCCGCAGCCTGACATCTGAGGACTCTGCAGTCTATTACTGTGCAAGAGAGGGCTACTACGGTAGTAGCTCTGACTACTGG
Bvax3	3.47965e-05	2	CTRGFAYW	AGTCTGTGAAAGGGAGGTTCACCATCTCAAGAGATGATTCCAAAAGTAGTGTCTACCTGCAAATGAACAGCTTAAGAGCTGAAGACACTGGCATTTATTACTGTACCCGGGGGTTTGCTTACTGG	IGHV06-06*01	unknown	IGHJ03-01*01	TIB1	0.000172741	3	AGTCTGTGAAAGGGAGGTTCACCATCTCAAGAGATGATTCCAAAAGTAGTGTCTACCTGCAAATGAACAGCTTAAGAGCTGAAGACACTGGCATTTATTACTGTACCCGGGGGTTTGCTTACTGG
Bvax3	3.47965e-05	2	CARRGYGSSFDYW	AATTCATCATCTCCAGAGACAACGCCAAAAATACGCTGTACCTGCAAATGAGCAAAGTGAGATCTGAGGACACAGCCCTTTATTACTGTGCAAGACGCGGCTACGGTAGTAGCTTTGACTACTGG	IGHV04	IGHD01-01*01	IGHJ02-01*01	TIB2	6.96621e-05	1	AATTCATCATCTCCAGAGACAACGCCAAAAATACGCTGTACCTGCAAATGAGCAAAGTGAGATCTGAGGACACAGCCCTTTATTACTGTGCAAGACGGGGCTACGGTAGTTCTTTTGACTACTGG
Bvax3	1.73983e-05	1	CARDYYGSSYYFDYW	CATTGACTGTAGACAAGTCCTCCAGCACAGCCTACATGGAGCTCCGCAGCCTGACATCTGAGGACTCTGCAGTCTATTACTGTGCAAGGGATTACTACGGTAGTAGCTACTACTTTGACTACTGG	IGHV01	IGHD01-01*01	IGHJ02-01*01	TIB1	5.75805e-05	1	CATTGACTGTAGACAAGTCCTCCAGCACAGCCTACATGGAGCTCCGCAGCCTGACATCTGAGGACTCTGCGGTCTATTTCTGTGCAAGAGATTACTACGGTAGTAGCTACTACTTTGACTACTGG
Bvax3	1.73983e-05	1	CARYGNSFDYW	AGGGCAAGGCCACATTGACTGTAGACAAGTCCTCCAGCACAGCCTACATGGAGCTCCGCAGCCTGACATCTGAGGACACTGCAGTCTATTACTGTGCAAGATATGGTAACTCTTTTGACTACTGG	IGHV01	IGHD02	IGHJ02-01*01	TIB2	6.96621e-05	1	AGGGCAAGGCCACATTGACTGTAGACACATCCTCCAGCACAGCCTACATGCAGCTCAGCAGCCTGACATCTGAGGACTCTGCGGTCTATTACTGTGCACGCTATGGTAACTCCTTTGACTACTGG
Bvax3	1.73983e-05	1	CARDSSYAMDYW	GCAAGGCCACATTGACTGTAGACAAGTCCTCCAGCACAGCCTACATGGAGCTCCGCAGCCTGACATCTGAGGACTCTGCAGTCTATTACTGTGCAAGAGATAGTAGCTATGCTATGGACTACTGG	IGHV01	unknown	IGHJ04-01*01	TIB1	0.000115161	2	GCAAGGCCACATTGACTGTAGACAAGTCCTCCAGCACAGCCTACATGGAGCTCCGCAGCCTGACATCTGAGGACTCTGCAGTCTATTACTGTGCAAGAGACAGTAGCTATGCTATGGACTACTGG
Bvax3	1.73983e-05	1	CARHAMDYW	AGTTCAAGGGCAAGGCCACATTGACTGTAGACAAGTCCTCCAGCACAGCCTACATGGAGCTCCGCAGCCTGACATCTGAGGACACTGCAGTCTATTACTGTGCAAGACATGCTATGGACTACTGG	IGHV01	unknown	IGHJ04-01*01	TIB1	0.000115161	2	AGTTCAAGGGCAAGGCCACATTGACTGTAGACACATCCTCCAGCACAGCCTACATGCAGCTCAGCAGCCTGACATCTGAGGACTCTGCGGTCTATTACTGTGCAAGACATGCTATGGACTACTGG
Bvax3	1.73983e-05	1	CARQLRLPAWFAYW	CCACATTGACTGTAGACAAGTCCTCCAGCACAGCCTACATGGAGCTCCGCAGCCTGACATCTGAGGACTCTGCAGTCTATTACTGTGCAAGACAGCTCAGGCTACCAGCCTGGTTTGCTTACTGG	IGHV01	IGHD03-02*02	IGHJ03-01*01	TIB1	5.75805e-05	1	CCACACTGACTGCAGACACATCCTCCAGCACAGCCTACATGCAGCTCAGCAGCCTGACATCTGAGGACTCTGCGGTCTACTTCTGTGCAAGACAGCTCAGGCTACCCGCCTGGTTTGCTTACTGG
Bvax3	1.73983e-05	1	CARGLYYAMDYW	GCAAGGCCACATTGACTGTAGACAAGTCCTCCAGCACAGCCTACATGGAGCTCCGCAGCCTGACATCTGAGGACTCTGCAGTCTATTACTGTGCAAGAGGTCTATACTATGCTATGGACTACTGG	IGHV01	unknown	IGHJ04-01*01	TIB2	6.96621e-05	1	GCAAGGCCACATTGACTGTAGACACATCCTCCAGCACAGCCTACATGCAGCTCAGCAGCCTGACATCTGAGGACTCTGCGGTCTATTACTGTGCAAGAGGTTTGTACTATGCTATGGACTACTGG
Bvax3	1.73983e-05	1	CARLITTVVADYFDYW	TGACTGTAGACAAATCCTCCAGCACAGCCTACATGCAGCTCAGCAGCCTGACATCTGAGGACTCTGCGGTCTATTACTGTGCAAGGCTTATTACTACGGTAGTAGCTGACTACTTTGACTACTGG	IGHV01	IGHD01-01*01	IGHJ02-01*01	TIB2	6.96621e-05	1	TGACTGTAGACAAATCCTCCAGCACAGCCTACATGCAGCTCAGCAGCCTGACATCTGAGGACTCTGCGGTCTACTTCTGTGCAAGATTAATTACTACGGTAGTAGCTGACTACTTTGACTACTGG
Bvax3	1.73983e-05	1	CARWPYFDYW	TCAAGGGCAAGGCCACATTGACTGTAGACAAGTCCTCCAGCACAGCCTACATGGAGCTCCGCAGCCTGACATCTGAGGACTCTGCAGTCTATTACTGTGCAAGATGGCCCTACTTTGACTACTGG	IGHV01	unknown	IGHJ02-01*01	TIB1	5.75805e-05	1	TCAAGGGCAAGGCCACATTGACTGTAGACAAGTCCTCCAGCACAGCCTACATGGAGCTCCGCAGCCTGACATCTGAGGACACTGCAGTCTATTACTGTGCAAGATGGCCTTACTTTGACTACTGG
Bvax3	1.73983e-05	1	CARGAMDYW	AGTTCAAGGGCAAGGCCACATTGACTGTAGACCAATCTTCCAGCACAGCCTACATGCAGCTCAACAGCCTGACATCTGAGGACTCTGCAGTCTATTACTGTGCAAGAGGGGCTATGGACTACTGG	IGHV01-39*01	unknown	IGHJ04-01*01	TIB1	5.75805e-05	1	AGTTCAAGGGCAAGGCCACATTGACTGTAGACCAATCTTCCAGCACAGCCTACATGCAGCTCAACAGCCTGACATCTGAGGACTCTGCAGTCTATTACTGTGCAAGAGGGGCTATGGACTACTGG
Bvax3	1.73983e-05	1	CARRDSSGSFAYW	GATTCACCATCTCCAGAGACAATGCCAAGAACACCCTGTTCCTGCAAATGACCAGTCTGAGGTCTGAGGACACGGCCATGTATTACTGTGCAAGGAGGGACAGCTCAGGCTCCTTTGCTTACTGG	IGHV05-17*01	IGHD03-02*02	IGHJ03-01*01	TIB1	5.75805e-05	1	GATTCACCATCTCCAGAGACAATGCCAAGAACACCCTGTTCCTGCAAATGACCAGTCTGAGGTCTGAGGACACGGCCATGTATTACTGTGCAAGGCGGGACAGCTCAGGCTCGTTTGCTTACTGG
Bvax3	1.73983e-05	1	CARGDYDGYFDVW	AGGCCACACTGACTGTAGACAAATCCTCCAGCACAGCCTACATGCAACTCAGCAGCCTGACATCTGAGGACTCTGCGGTCTATTACTGTGCAAGAGGGGATTACGACGGGTACTTCGATGTCTGG	IGHV01-64*01	unknown	IGHJ01-01*01	TIB1	5.75805e-05	1	AGGCCACACTGACTGTAGACAAATCCTCCAGCACAGCCTACATGCAACTCAGCAGCCTGACATCTGAGGACTCTGCGGTCTATTTCTGTGCAAGAGGGGATTACGACGGGTACTTCGATGTCTGG
Bvax3	1.73983e-05	1	CARLTGTYYFDYW	AGGCCACATTGACTGTAGACAAGTCCTCCAGCACAGCCTACATGGAGCTCCGCAGCCTGACATCTGAGGACTCTGCAGTCTATTACTGTGCAAGGTTAACTGGGACCTACTACTTTGACTACTGG	IGHV01	IGHD04-01*01	IGHJ02-01*01	TIB1	5.75805e-05	1	AGGCCACATTGACTGTAGACACATCCTCCAGCACAGCCTACATGCAGCTCAGCAGCCTGACATCTGAGGACTCTGCGGTCTACTTCTGTGCAAGACTAACTGGGACGTACTACTTTGACTACTGG
Bvax3	1.73983e-05	1	CARGAMDYW	AGTTCAAGGGCAAGGCAACACTGACTGCAGACAAATCCTCCAGCACTGCCTACATGCAGCTCAGCAGCCTGACATCTGAGGACTCTGCGGTCTATTTCTGTGCAAGGGGGGCTATGGACTACTGG	IGHV01-54*01	unknown	IGHJ04-01*01	TIB1	5.75805e-05	1	AGTTCAAGGGCAAGGCAACACTGACTGCAGACAAATCCTCCAGCACTGCCTACATGCAGCTCAGCAGCCTGACATCTGAGGACTCTGCAGTCTATTACTGTGCAAGAGGGGCTATGGACTACTGG
Bvax3	1.73983e-05	1	CAREDYGSSYRYYFDYW	CTGTAGACACATCCTCCAGCACAGCCTACATGCAGCTCAGCAGCCTGACATCTGAGGACTCTGCGGTCTATTACTGTGCAAGAGAGGACTACGGTAGTAGCTACAGGTACTACTTTGACTACTGG	IGHV01	IGHD01-01*01	IGHJ02-01*01	TIB1	5.75805e-05	1	CTGTAGACAAGTCCTCCAGCACAGCCTACATGGAGCTCCGCAGCCTGACATCTGAGGACTCTGCAGTCTATTACTGTGCAAGAGAGGACTACGGTAGTAGCTACAGGTACTACTTTGACTACTGG
Bvax3	1.73983e-05	1	CAKRGSSYAMDYW	GACTGAGCATCAGCAAAGACAACTCCAAGAGCCAAGTTTTCTTAAAAATGAACAGTCTGCAAACTGATGACACAGCCATGTACTACTGTGCCAAACGCGGTAGTAGCTATGCTATGGACTACTGG	IGHV02-09*01	IGHD01-01*01	IGHJ04-01*01	TIB1	5.75805e-05	1	GACTGAGCATCAGCAAAGACAACTCCAAGAGCCAAGTTTTCTTAAAAATGAACAGTCTGCAAACTGATGACACAGCCATGTACTACTGTGCCAAACGGGGTAGTAGCTATGCTATGGACTACTGG
Bvax3	1.73983e-05	1	CARIRDGFDYW	AGAGTCGGCTCACAATCTCCAAGGATACCTCCAAAAACCAGGTATTCCTCAAGATCGCCAATGTGGACACTGCAGATACTGCCACATACTACTGTGCTCGAATCCGGGACGGCTTTGACTACTGG	IGHV08-08*01	unknown	IGHJ02-01*01	TIB2	6.96621e-05	1	AGAGTCGGCTCACAATCTCCAAGGATACCTCCAAAAACCAGGTATTCCTCAAGATCGCCAATGTGGACACTGCAGATACTGCCACACACTACTGTGCTCGAATAAGGGACGGCTTTGACTACTGG
Bvax3	1.73983e-05	1	CARNYGSSYWYFDVW	CACTGACTGTAGACAAATCCTCCAGCACAGCCTACATGCAACTCAGCAGCCTGACATCTGAGGACTCTGCGGTCTATTACTGTGCAAGAAACTACGGTAGTAGCTACTGGTACTTCGATGTCTGG	IGHV01-64*01	IGHD01-01*01	IGHJ01-01*01	TIB2	6.96621e-05	1	CACTGACTGTAGACAAATCCTCCAGCACAGCCTACATGCAACTCAGCAGCCTGACATCTGAGGACTCTGCGGTCTATTTCTGTGCAAGAAACTACGGTAGTAGCTATTGGTACTTCGATGTCTGG
Bvax3	1.73983e-05	1	CARGGDGYSDYW	GCAAGGCCACACTGACTGTAGACAAATCCTCCAGCACAGCCTACATGCAGCTCAGCAGCCTGACATCTGAAGACTCTGCGGTCTATTTCTGTGCAAGAGGGGGTGATGGTTACTCTGACTACTGG	IGHV01-12*01	unknown	IGHJ02-01*01	TIB2	0.000139324	2	GCAAGGCCACACTGACTGTAGACAAATCCTCCAGCACAGCCTACATGCAGCTCAGCAGCCTGACATCTGAAGACTCTGCGGTCTATTTCTGTGCAAGAGGAGGTGATGGTTACTCTGACTACTGG
Bvax3	1.73983e-05	1	CARGDGYYPYWYFDVW	TGACTGTAGACACATCCTCCAGCACAGCCTACATGCAGCTCAGCAGCCTGACATCTGAGGACTCTGCGGTCTATTACTGTGCAAGAGGGGATGGTTACTACCCTTACTGGTACTTCGATGTCTGG	IGHV01	IGHD02-03*01	IGHJ01-01*01	TIB1	0.000172741	3	TGACTGTAGACACATCCTCCAGCACAGCCTACATGCAGCTCAGCAGCCTGACATCTGAGGACTCTGCGGTCTATTACTGTGCAAGAGGTGATGGTTACTACCCTTACTGGTACTTCGATGTCTGG
Bvax3	1.73983e-05	1	CARGDYDGYFDVW	AGGCCACACTGACTGTAGACAAACCCTCCAGCACAGCCTACATGCAGCTCAGCAGCCTGACATCTGAGGACTCTGCGGTCTATTACTGTGCAAGAGGGGATTACGACGGGTACTTCGATGTCTGG	IGHV01-62-3*01	unknown	IGHJ01-01*01	TIB1	5.75805e-05	1	AGGCCACACTGACTGTAGACAAACCCTCCAGCACAGCCTACATGCAGCTCAGCAGCCTGACATCTGAGGACTCTGCGGTCTATTTCTGTGCAAGAGGGGATTACGACGGGTACTTCGATGTCTGG
Bvax3	1.73983e-05	1	CARNRFAYW	AGTTCAAGGGCAAGGCCACATTGACTGTAGACAAGTCCTCCAGCACAGCCTACATGGAGCTCCGCAGCCTGACATCTGAGGACTCTGCAGTCTATTACTGTGCAAGGAATCGGTTTGCTTACTGG	IGHV01	unknown	IGHJ03-01*01	TIB2	6.96621e-05	1	AGTTCAAGGGCAAGGCCACATTGACTGTAGACAAGTCCTCCAGCACAGCCTACATGGAGCTCCGCAGCCTGACATCTGAGGACTCTGCAGTCTATTACTGTGCAAGAAATCGGTTTGCTTACTGG
Bvax3	1.73983e-05	1	CARDYGSSPWFAYW	CCACATTGACTGTAGACAAGTCCTCCAGCACAGCCTACATGGAGCTCCGCAGCCTGACATCTGAGGACTCTGCAGTCTATTACTGTGCAAGAGACTACGGTAGTAGCCCCTGGTTTGCTTACTGG	IGHV01	IGHD01-01*01	IGHJ03-01*01	TIB2	6.96621e-05	1	CCACATTGACTGTAGACAAGTCCTCCAGCACAGCCTACATGGAGCTCCGCAGCCTGACATCTGAGGACACTGCAGTCTATTACTGTGCAAGAGACTACGGTAGTAGCCCCTGGTTTGCTTACTGG
Bvax3	1.73983e-05	1	CARRGSSYYFDYW	AGGCCACACTGACTGTAGACAAATCCTCCAGCACAGCCTACATGCAACTCAGCAGCCTGACATCTGAGGACTCTGCGGTCTATTACTGTGCAAGAAGAGGTAGTAGCTACTACTTTGACTACTGG	IGHV01-64*01	IGHD01-01*01	IGHJ02-01*01	TIB1	5.75805e-05	1	AGGCCACACTGACTGTAGACAAATCCTCCAGCACAGCCTACATGCAACTCAGCAGCCTGACATCTGAGGACTCTGCGGTCTATTACTGTGCAAGACGCGGTAGTAGCTACTACTTTGACTACTGG
Bvax3	1.73983e-05	1	CARWGNYFDYW	AGGGCAAGGCCACATTGACTGTAGACAAGTCCTCCAGCACAGCCTACATGGAGCTCCGCAGCCTGACATCTGAGGACACTGCAGTCTATTACTGTGCAAGATGGGGTAACTACTTTGACTACTGG	IGHV01	unknown	IGHJ02-01*01	TIB2	6.96621e-05	1	AGGGCAAGGCCACACTGACTGTAGACACATCCTCCAGCACAGCCTACATGCAGCTCAGCAGCCTGACATCTGAGGACTCTGCAGTCTATTACTGTGCAAGATGGGGTAACTACTTTGACTACTGG
Bvax3	1.73983e-05	1	CARDYDGYYDYAMDYW	TCTCCAGAGACAATGCCAAGAACACCCTGTTCCTGCAAATGACCAGTCTGAGGTCTGAGGACACGGCCATGTATTACTGTGCAAGGGACTATGATGGTTACTACGACTATGCTATGGACTACTGG	IGHV05-17*01	IGHD02-03*01	IGHJ04-01*01	TIB2	0.000139324	2	TCTCCAGAGACAATGCCAAGAACACCCTGTTCCTGCAAATGACCAGTCTGAGGTCTGAGGACACGGCCATGTATTACTGTGCAAGGGACTATGATGGTTACTACGACTATGCTATGGACTACTGG
Bvax3	1.73983e-05	1	CARELRGYFDVW	ACAAGGCCACATTGACTGTAGACAAATCCTCCAGCACAGCCTACATGCAGCTCAGCAGCCTGACATCTGAGGACTCTGCGGTCTATTACTGTGCAAGAGAACTACGGGGGTACTTCGATGTCTGG	IGHV01	unknown	IGHJ01-01*01	TIB2	0.000208986	3	GCAAGGCCACATTGACTGTAGACAAGTCCTCCAGCACAGCCTACATGGAGCTCCGCAGCCTGACATCTGAGGACACTGCAGTCTATTACTGTGCAAGAGAGTTAAGGGGGTACTTCGATGTCTGG
Bvax3	1.73983e-05	1	CARRGSSLDYW	AGAGCAAGGCCACACTGACTGTAGACAAATCCTCCAGCACAGCCTACATGCAACTCAGCAGCCTGACATCTGAGGACTCTGCGGTCTATTACTGTGCAAGAAGGGGTAGTAGCCTTGACTACTGG	IGHV01-64*01	IGHD01-01*01	IGHJ02-01*01	TIB2	6.96621e-05	1	AGAGCAAGGCCACACTGACTGTAGACAAATCCTCCAGCACAGCCTACATGCAACTCAGCAGCCTGACATCTGAGGACTCTGCGGTCTATTACTGTGCAAGACGGGGTAGTAGCCTTGACTACTGG
Bvax3	1.73983e-05	1	CARSGYGNYDFDYW	CCACATTGACTGTAGACACATCCTCCAGCACAGCCTACATGCAGCTCAGCAGCCTGACATCTGAGGACTCTGCGGTCTATTACTGTGCAAGATCTGGTTATGGTAACTACGACTTTGACTACTGG	IGHV01	IGHD02	IGHJ02-01*01	TIB1	0.000115161	2	CCACATTGACTGTAGACACATCCTCCAGCACAGCCTACATGCAGCTCAGCAGCCTGACATCTGAGGACTCTGCGGTCTATTACTGTGCAAGATCGGGATATGGTAACTACGACTTTGACTACTGG
Bvax3	1.73983e-05	1	CARIEDYYGSSFDYW	CAATCTCCAAGGATACCTCCAAAAACCAGGTATTCCTCAAGATCGCCAATGTGGACACTGCAGATACTGCCACATACTACTGTGCTCGAATAGAGGATTACTACGGTAGTAGCTTTGACTACTGG	IGHV08-08*01	IGHD01-01*01	IGHJ02-01*01	TIB2	6.96621e-05	1	CAATCTCCAAGGATACCTCCAAAAACCAGGTATTCCTCAAGATCGCCAATGTGGACACTGCAGATACTGCCACATACTACTGTGCTCGAATAGAGGATTACTACGGTAGTAGCTTTGACTACTGG
Bvax3	1.73983e-05	1	CARYYYGSSYWYFDVW	TCACTCGTGACACATCTAAGAACCAGTTTTTCCTGAAGTTGAATTCTGTGACTACTGAGGACACAGCCACATATTACTGTGCAAGATATTACTACGGTAGTAGCTACTGGTACTTCGATGTCTGG	IGHV03-06*01	IGHD01-01*01	IGHJ01-01*01	TIB1	0.000115161	2	TCACTCGTGACACATCTAAGAACCAGTTTTTCCTGAAGTTGAATTCTGTGACTACTGAGGACACAGCCACATATTACTGTGCAAGATATTACTACGGTAGTAGCTACTGGTACTTCGATGTCTGG
Bvax3	1.73983e-05	1	CAIYYGSSYDYW	GCAAGGCCACATTGACTGTAGACAAATCCTCCAGCACAGCCTACATGCAGCTCAGCAGCCTGACATCTGAGGACTCTGCGGTCTATTACTGTGCAATTTACTACGGTAGTAGCTACGACTACTGG	IGHV01-74	IGHD01-01*01	unknown	TIB1	5.75805e-05	1	GCAAGGCCACATTGACTGTAGACAAATCCTCCAGCACAGCCTACATGCAGCTCAGCAGCCTGACATCTGAGGACTCTGCGGTCTATTACTGTGCAATTTACTACGGTAGTAGCTACGACTACTGG
Bvax3	1.73983e-05	1	CARGLLYAMDYW	GCAAGGCCACATTGACTGTAGACACATCCTCCAGCACAGCCTACATGCAGCTCAGCAGCCTGACATCTGAGGACTCTGCGGTCTATTACTGTGCAAGAGGCCTACTATATGCTATGGACTACTGG	IGHV01	unknown	IGHJ04-01*01	TIB1	5.75805e-05	1	GCAAGGCCACATTGACTGTAGACAAATCCTCCAGCACAGCGTACATGGAGCTCCGCAGCCTGACATCTGAGGACTCTGCGGTCTATTTCTGTGCAAGAGGCCTACTATATGCTATGGACTACTGG
Bvax3	1.73983e-05	1	CTEGAMDYW	CTGTGAAAGGGAGGTTCACCATCTCAAGAGATGATTCCAAAAGTAGTGTCTACCTGCAAATGAACAACTTAAGGGCTGAAGACACTGGAATTTATTACTGCACAGAAGGGGCTATGGACTACTGG	IGHV06-03*01	unknown	IGHJ04-01*01	TIB1	0.000230322	4	CTGTGAAAGGGAGGTTCACCATCTCAAGAGATGATTCCAAAAGTAGTGTCTACCTGCAAATGAACAACTTAAGGGCTGAAGACACTGGAATTTATTACTGCACAGAGGGTGCTATGGACTACTGG
Bvax3	1.73983e-05	1	CAREGFAYW	AGTTCAAGGGCAAGGCCACACTGACTGCAGACAAATCCTCCAGCACAGCCTACATGCAACTCAGCAGCCTGACATCTGAGGACTCTGCGGTCTATTTCTGTGCAAGAGAGGGGTTTGCTTACTGG	IGHV01-82*01	unknown	IGHJ03-01*01	TIB1	0.000115161	2	AGTTCAAGGGCAAGGCCACACTGACTGCAGACAAATCCTCCAGCACAGCCTACATGCAACTCAGCAGCCTGACATCTGAGGACTCTGCGGTCTACTTCTGTGCAAGAGAGGGGTTTGCTTACTGG
Bvax3	1.73983e-05	1	CARPRATVVATDAMDYW	CCAGAGACAATGCCAAGAACACCCTGTTCCTGCAAATGACCAGTCTGAGGTCTGAGGACACGGCCATGTATTACTGTGCAAGGCCAAGGGCTACGGTAGTAGCTACAGATGCTATGGACTACTGG	IGHV05-17*01	IGHD01-01*01	IGHJ04-01*01	TIB2	0.000139324	2	CCAGAGACAATGCCAAGAACACCCTGTTCCTGCAAATGACCAGTCTGAGGTCTGAGGACACGGCCATGTATTACTGTGCAAGGCCCCGCGCTACGGTAGTAGCTACGGATGCTATGGACTACTGG
Bvax3	1.73983e-05	1	CARGGDGYSDYW	GCAAGTCCACATTGACTGTAGACAAATCCTCCAGCACAGCCTACATGCAGCTCAGCAGCCTGACATCTGAAGACTCTGCGGTCTATTTCTGTGCAAGAGGGGGTGATGGTTACTCTGACTACTGG	IGHV01	unknown	IGHJ02-01*01	TIB2	6.96621e-05	1	GCAAGGCCACACTGACTGCAGACACATCCTCCAGCACAGCCTACATGCAGCTCAGCAGCCTGACATCTGAGGACTCTGCAGTCTATTTCTGTGCAAGAGGAGGTGATGGTTACTCTGACTACTGG
Bvax3	1.73983e-05	1	CARGGYW	ATCAAAAGTTCAAGGGCAAGGCCACATTGACTGTAGACACATCCTCCAGCACAGCCTACATGCAGCTCAGCAGCCTGACATCTGAGGACTCTGCGGTCTATTACTGTGCAAGAGGGGGCTACTGG	IGHV01	unknown	IGHJ04-01*01	TIB2	6.96621e-05	1	ATCAAAAGTTCAAGGACAAGGCCACATTGACTGTAGACAAATCCTCCAGCACAGCCTACATGCAGCTCAGCAGCCTGACATCTGAGGACTCTGCGGTCTATTACTGTGCCCGAGGGGGCTACTGG
Bvax3	1.73983e-05	1	CARGAMDYW	AATTCCAGGGCAAGGCCACTATAACAGCAGACACATCCTCCAACACAGCCTACCTGCAGCTCAGCAGCCTGACATCTGAGGACACTGCCGTCTATTACTGTGCTAGGGGGGCTATGGACTACTGG	IGHV14-02*01	unknown	IGHJ04-01*01	TIB1	5.75805e-05	1	AGTTCCAGGGCAAGGCCACTATAACAGCAGACACATCCTCCAACACAGCCTACCTGCAGCTCAGCAGCCTGACATCTGAGGACTCTGCAGTCTATTACTGTGCAAGAGGGGCTATGGACTACTGG
Bvax3	1.73983e-05	1	CARLDYW	ATGAGAAGTTCAAGGGCAAGGCCACACTTACTGTAGACAAATCCTCCAGCACAGCCTACATGTTGCTCAGCAGCCTGACCTCTGAGGACTCTGCGGTCTATTACTGTGCAAGATTGGACTACTGG	IGHV01-75*01	unknown	unknown	TIB1	5.75805e-05	1	ATGAGAAGTTCAAGGGCAAGGCCACACTTACTGTAGACAAATCCTCCAGCACAGCCTACATGTTGCTCAGCAGCCTGACCTCTGAGGACTCTGCGGTCTATTTCTGTGCAAGACTAGACTACTGG
Bvax3	1.73983e-05	1	CARGYAMDYW	TCAAGAGCAAGGCCACACTGACTGTAGACAAACCCTCCAGCACAGCCTACATGCAGCTCAGCAGCCTGACATCTGAGGACTCTGCGGTCTATTACTGTGCAAGAGGGTATGCTATGGACTACTGG	IGHV01-62-3*01	unknown	IGHJ04-01*01	TIB2	6.96621e-05	1	TCAAGAGCAAGGCCACACTGACTGTAGACAAACCCTCCAGCACAGCCTACATGCAGCTCAGCAGCCTGACAACTGAGGACTCTGCCATCTATTACTGTGCAAGAGGGTATGCTATGGACTACTGG
Bvax3	1.73983e-05	1	CARDYGSSFDYW	GCAAGGCCACTATAACAGCAGACACATCCTCCAACACAGCCTACCTGCAGCTCAGCAGCCTGACATCTGAGGACACTGCCGTCTATTACTGTGCTAGAGACTACGGTAGCTCCTTTGACTACTGG	IGHV14-02*01	IGHD01-01*01	IGHJ02-01*01	TIB1	5.75805e-05	1	GCAAGGCCACTATAACAGCAGACACATCCTCCAACACAGCCTACCTGCAGCTCAGCAGCCTGACATCTGAGGACACTGCCGTCTATTACTGTGCTAGAGACTACGGTAGTAGCTTTGACTACTGG
Bvax3	1.73983e-05	1	CARYLYYYGSSGNWYFDVW	ACACATCCAAGAACCAGTATTACCTGCAGTTGAATTCTGTGACTACTGAGGACACAGCCACATATTACTGTGCAAGATATCTTTATTACTACGGAAGTAGCGGGAACTGGTACTTCGATGTCTGG	IGHV03-08*01	IGHD01-01*01	IGHJ01-01*01	TIB1	0.000115161	2	ACACATCCAAGAACCAGTATTACCTGCAGTTGAATTCTGTGACTACTGAGGACACAGCCACATATTACTGTGCAAGATATCTCTATTACTACGGTAGTAGCGGAAACTGGTACTTCGATGTCTGG
Bvax3	1.73983e-05	1	CARRRYFDVW	TCAAGGGCAAGGCCACATTGACTGCAGACAAATCCTCCAGCACAGCCTACATGCAGCTCAACAGCCTGACATCTGAGGACTCTGCAGTCTATTTCTGTGCAAGAAGGCGGTACTTCGATGTCTGG	IGHV01-78*01	unknown	IGHJ01-01*01	TIB2	6.96621e-05	1	TCAAGGGCAAGGCCACATTGACTGCAGACAAATCCTCCAGCACAGCCTACATGCAGCTCAACAGCCTGACATCTGAGGACTCTGCAGTCTATTTCTGTGCAAGAAGGAGGTACTTCGATGTCTGG
Bvax3	1.73983e-05	1	CARSGYYGSSFAYW	CCACTATAACAGCAGACACATCCTCCAACACAGCCTACCTGCAGCTCAGCAGCCTGACATCTGAGGACACTGCCGTCTATTACTGTGCTAGATCCGGTTACTACGGTAGTAGCTTTGCTTACTGG	IGHV14-02*01	IGHD01-01*01	IGHJ03-01*01	TIB1	5.75805e-05	1	CCACTATAACAGCAGACACATCCTCCAACACAGCCTACCTGCAGCTCAGCAGCCTGACATCTGAGGACACTGCCGTCTATTACTGTGCTAGATCGGGGTACTACGGTAGTAGCTTTGCTTACTGG
Bvax3	1.73983e-05	1	CARYDYDYAMDYW	AGGCCACATTGACTGTAGACAAGTCCTCCAGCACAGCCTACATGGAGCTCCGCAGCCTGACATCTGAGGACACTGCAGTCTATTACTGTGCAAGATATGATTACGACTATGCTATGGACTACTGG	IGHV01	IGHD02	IGHJ04-01*01	TIB2	6.96621e-05	1	AGGCCACATTGACTGTAGACACATCCTCCAGCACAGCCTACATGCAGCTCAGCAGCCTGACATCTGAGGACTCTGCCATCTATTACTGTGCAAGATATGATTACGACTATGCTATGGACTACTGG
Bvax3	1.73983e-05	1	CARRRGFDYW	TCAAGGGCAAGGCCACATTGACTGTAGACAAGTCCTCCAGCACAGCCTACATGGAGCTCCGCAGCCTGACATCTGAGGACTCTGCAGTCTATTACTGTGCAAGAAGGCGGGGTTTTGACTACTGG	IGHV01	unknown	IGHJ02-01*01	TIB1	0.000115161	2	TCAAGGGCAAGGCCACATTGACTGTAGACAAGTCCTCCAGCACAGCCTACATGGAGCTCCGCAGCCTGACATCTGAGGACTCTGCAGTCTATTACTGTGCAAGAAGGAGAGGTTTTGACTACTGG
Bvax3	1.73983e-05	1	CARSSNYDWFAYW	AGGCCACATTGACTGTAGACAAGTCCTCCAGCACAGCCTACATGGAGCTCCGCAGCCTGACATCTGAGGACTCTGCAGTCTATTACTGTGCAAGATCGAGTAACTACGACTGGTTTGCTTACTGG	IGHV01	IGHD02	IGHJ03-01*01	TIB2	0.000139324	2	AGGCCACATTGACTGTAGACAAATCCTCCAGCACAGCCTACATGCAGCTCAGCAGCCTGACATCTGAGGACTCTGCGGTCTATTACTGTGCAAGATCGAGTAACTACGACTGGTTTGCTTACTGG
Bvax3	1.73983e-05	1	CARDGTGFAYW	AGGGCAAGGCCACATTGACTGTAGACAAGTCCTCCAGCACAGCCTACATGGAGCTCCGCAGCCTGACATCTGAGGACTCTGCAGTCTATTACTGTGCAAGAGACGGGACGGGGTTTGCTTACTGG	IGHV01	unknown	IGHJ03-01*01	TIB2	6.96621e-05	1	AGGGCAAGGCCACATTGACTGTAGACAAGTCCTCCAGCACAGCCTACATGGAGCTCCGCAGCCTGACATCTGAGGACTCTGCAGTCTATTACTGTGCAAGAGATGGGACGGGATTTGCTTACTGG
Bvax3	1.73983e-05	1	CARRRDWYFDVW	GACGATTCATCATCTCCAGAGACAATACCAAGAAGACCCTGTACCTGCAAATGAGCAGTCTGAGGTCTGAGGACACAGCCTTGTATTACTGTGCAAGACGGAGGGACTGGTACTTCGATGTCTGG	IGHV05-02*01	unknown	IGHJ01-01*01	TIB1	5.75805e-05	1	GACGATTCATCATCTCCAGAGACAATACCAAGAAGACCCTGTACCTGCAAATGAGCAGTCTGAGGTCTGAGGACACAGCCTTGTATTACTGTGCAAGACGACGGGACTGGTACTTCGATGTCTGG
Bvax3	1.73983e-05	1	CARHYYGSSHWYFDVW	TGACTGTAGACAAGTCCTCCAGCACAGCCTACATGGAGCTCCGCAGCCTGACATCTGAGGACTCTGCAGTCTATTACTGTGCAAGGCATTACTACGGTAGTAGCCACTGGTACTTCGATGTCTGG	IGHV01	IGHD01-01*01	IGHJ01-01*01	TIB2	6.96621e-05	1	TGACTGTAGACAAGTCCTCCAGCACAGCCTACATGGAGCTCCGCAGCCTGACATCTGAGGACACTGCAGTCTATTACTGTGCAAGACATTACTACGGTAGTAGCCACTGGTACTTCGATGTCTGG
Bvax3	1.73983e-05	1	CARSGYYGSSYGAMDYW	CTTTGGAAACCTCTGCCAGCACTGCCTATTTACAGATAAGCAACCTCAAAAATGAGGACACGGCTACGTATTTCTGTGCGAGATCGGGCTACTACGGTAGTAGCTACGGAGCTATGGACTACTGG	IGHV09-04*01	IGHD01-01*01	IGHJ04-01*01	TIB1	0.000115161	2	CTTTGGAAACCTCTGCCAGCACTGCCTATTTACAGATAAGCAACCTCAAAAATGAGGACACGGCTACGTATTTCTGTGCGAGATCGGGGTACTACGGTAGTAGCTACGGCGCTATGGACTACTGG
Bvax3	1.73983e-05	1	CARGRAWFAYW	AGGGCAAGGCCACATTGACTGTAGACAAGTCCTCCAGCACAGCCTACATGGAGCTCCGCAGCCTGACATCTGAGGACTCTGCAGTCTATTACTGTGCAAGAGGACGTGCCTGGTTTGCTTACTGG	IGHV01	unknown	IGHJ03-01*01	TIB1	5.75805e-05	1	AGGACAAGGCCACATTGACTGTAGACAAATCCTCCAGCACAGCCTACATGCAGCTCAGCAGCCTGACATCTGAGGACTCTGCGGTCTATTACTGTGCAAGAGGCCGGGCCTGGTTTGCTTACTGG
Bvax3	1.73983e-05	1	CARPDYW	ACGGAAAGTTCAAGGGCAAGGCCACACTGACTGCAGACAAATCCTCCAGCACAGCCTACATGCAGCTCAGCAGCCTGACCTCTGAGGACTCTGCGGTCTATTTCTGTGCAAGACCTGACTACTGG	IGHV01-80*01	unknown	IGHJ02-01*01	TIB2	0.000208986	3	ACGGAAAGTTCAAGGGCAAGGCCACACTGACTGCAGACAAATCCTCCAGCACAGCCTACATGCAGCTCAGCAGCCTGACCTCTGAGGACTCTGCGGTCTATTTCTGTGCAAGACCTGACTACTGG
Bvax3	1.73983e-05	1	CARHGSSRYYFDYW	CCACATTGACTGTAGACAAGTCCTCCAGCACAGCCTACATGGAGCTCCGCAGCCTGACATCTGAGGACTCTGCAGTCTATTACTGTGCAAGACACGGTAGTAGCCGGTACTACTTTGACTACTGG	IGHV01	IGHD01-01*01	IGHJ02-01*01	TIB2	6.96621e-05	1	CCACATTGACTGTAGACAAATCCTCCAGCACAGCCTACATGCAGCTCAGCAGCCTGACATCTGAGGACTCTGCGGTCTATTACTGTGCAAGACACGGTAGTAGCCGTTACTACTTTGACTACTGG
Bvax3	1.73983e-05	1	CARSGDAMDYW	AGGGCAAGGCCACATTGACTGTAGACAAGTCCTCCAGCACAGCCTACATGGAGCTCCGCAGCCTGACATCTGAGGACACTGCCATCTATTACTGTGCTAGATCCGGGGATGCTATGGACTACTGG	IGHV01	unknown	IGHJ04-01*01	TIB1	5.75805e-05	1	AGGGCAAGGCCACATTGACTGTAGACACATCCTCCAGCACAGCCTACATGCAGCTCAGCAGCCTGACATCTGAGGACTCTGCGGTCTATTACTGTGCAAGATCCGGAGATGCTATGGACTACTGG
Bvax3	1.73983e-05	1	CARSGYYGSRYFDVW	CACTGACTGTAGACAAATCCTCCAGCACAGCCTACATGCAACTCAGCAGCCTGACATCTGAGGACTCTGCGGTCTATTACTGTGCAAGATCAGGGTACTACGGTAGTAGGTACTTCGATGTCTGG	IGHV01-64*01	IGHD01-01*01	IGHJ01-01*01	TIB2	6.96621e-05	1	CACTGACTGTAGACAAATCCTCCAGCACAGCCTACATGCAACTCAGCAGCCTGACATCTGAGGACTCTGCGGTCTATTTCTGTGCAAGATCAGGATACTACGGTAGTAGGTACTTCGATGTCTGG
Bvax3	1.73983e-05	1	CARGFAYW	AGAAGTTCAAGGGCAAGGCCACACTTACTGTAGACAAATCCTCCAGCACAGCCTACATGTTGCTCAGCAGCCTGACCTCTGAGGACTCTGCGGTCTATTTCTGTGCAAGAGGGTTTGCTTACTGG	IGHV01-75*01	unknown	IGHJ03-01*01	TIB2	6.96621e-05	1	AGAAGTTCAAGGGCAAGGCCACACTTACTGTAGACAAATCCTCCAGCACAGCCTACATGTTGCTCAGCAGCCTGACCTCTGAGGACTCTGCGGTCTATTATTGTGCAAGAGGGTTTGCTTACTGG
Bvax3	1.73983e-05	1	CARGGYYFDYW	CGGGCCGATTCACCATCTCTAGAGAGAATGCCAAGAACACCCTGTACCTGGAAATGAGCAGTCTGAGGTCTGAGGACACGGCCATGTATTACTGTGCAAGGGGCGGGTACTACTTTGACTACTGG	IGHV05-15*01	unknown	IGHJ02-01*01	TIB1	5.75805e-05	1	CGGGCCGATTCACCATCTCTAGAGAGAATGCCAAGAACACCCTGTACCTGGAAATGAGCAGTCTGAGGTCTGAGGACACGGCCATGTATTACTGTGCAAGGGGGGGTTACTACTTTGACTACTGG
Bvax3	1.73983e-05	1	CARGGYYDYDWFAYW	CATTGACTGTAGACACATCCTCCAGCACAGCCTACATGCAGCTCAGCAGCCTGACATCTGAGGACTCTGCGGTCTATTACTGTGCAAGAGGAGGCTACTATGATTACGACTGGTTTGCTTACTGG	IGHV01	IGHD02	IGHJ03-01*01	TIB1	5.75805e-05	1	CATTGACTGTAGACAAGTCCTCCAGCACAGCCTACATGGAGCTCCGCAGCCTGACATCTGAGGACTCTGCAGTCTATTACTGTGCAAGAGGGGGCTACTATGATTACGACTGGTTTGCTTACTGG
Bvax3	1.73983e-05	1	CARIYYYGSSYYAMDYW	CCAAGGATACCTCCAAAAACCAGGTATTCCTCAAGATCGCCAATGTGGACACTGCAGATACTGCCACATACTACTGTGCTCGAATTTATTACTACGGTAGTAGTTACTATGCTATGGACTACTGG	IGHV08-08*01	IGHD01-01*01	IGHJ04-01*01	TIB2	6.96621e-05	1	CCAAGGATACCTCCAAAAACCAGGTATTCCTCAAGATCGCCAATGTGGACACTGCAGATACTGCCACATACTACTGTGCTCGAATCTATTACTACGGTAGTAGCTACTATGCTATGGACTACTGG
Bvax3	1.73983e-05	1	CVRRDAMDYW	TGAAAGACAGATTCACCATCTCCAGAGATGATTCAGAAAGCATGCTCTATCTGCAAATGAACAACTTGAAAACTGAGGACACAGCCATGTATTACTGTGTGAGAAGGGATGCTATGGACTACTGG	IGHV10-01*01	unknown	IGHJ04-01*01	TIB1	0.000115161	2	TGAAAGACAGATTCACCATCTCCAGAGATGATTCAGAAAGCATGCTCTATCTGCAAATGAACAACTTGAAAACTGAGGACACAGCCATGTATTACTGTGTGAGACGGGATGCTATGGACTACTGG
Bvax3	1.73983e-05	1	CGRGENFDYW	TCATGGGCAAGGCCACATTATCTGTAGACCGGTCCTCCAGCACAGTGTACATGGTGTTGAACAGCCTGACATCTGAGGACCCTGCTGTATATTACTGTGGAAGAGGGGAAAACTTTGACTACTGG	IGHV01-11*01	unknown	IGHJ02-01*01	TIB1	5.75805e-05	1	TCATGGGCAAGGCCACATTCTCTGTAGACCGGTCCTCCAGCACAGTGTACATGGTGTTGAACAGCCTGACATCTGAGGACCCTGCTGTCTATTACTGTGGAAGGGGGGAAAACTTTGACTACTGG
Bvax3	1.73983e-05	1	CARDWDGDYW	TCAAGGGCAAGGCCACATTGACTGTAGACAAGTCCTCCAGCACAGCCTACATGGAGCTCCGCAGCCTGACATCTGAGGACTCTGCAGTCTATTACTGTGCAAGAGACTGGGACGGTGACTACTGG	IGHV01	IGHD04-01	IGHJ02-01*01	TIB2	6.96621e-05	1	TCAAGGGCAAGGCCACATTGACTGTAGACAAGTCCTCCAGCACAGCCTACATGGAGCTCCGCAGCCTGACATCTGAGGACTCTGCAGTCTATTACTGTGCAAGAGACTGGGACGGTGACTACTGG
Bvax3	1.73983e-05	1	CARSLLDYW	AGTTCAAGAGCAAGGCCACACTGACTGTAGACAAATCCTCCAGCACAGCCTACATGCAACTCAGCAGCCTGACATCTGAGGACTCTGCGGTCTATTACTGTGCAAGAAGCCTACTGGACTACTGG	IGHV01-64*01	unknown	IGHJ04-01*01	TIB1	5.75805e-05	1	AGTTCAAGAGAAAGGCCACACTGACTGTAGACAAATCCTCCAGCACAGCCTACATGCAACTCAGCAGCCTGACATCTGAGGACTCTGCGGTCTATTACTGTGCAAGATCTTTACTGGACTACTGG
Bvax3	1.73983e-05	1	CARAGAMDYW	TGAAGGGCCGATTCACCATCTCCAGAGACAATGCCAAGAACACCCTGTTCCTGCAAATGACCAGTCTGAGGTCTGAGGACACGGCCATGTATTACTGTGCAAGGGCTGGGGCTATGGACTACTGG	IGHV05-17*01	unknown	IGHJ04-01*01	TIB1	5.75805e-05	1	TGAAGGGCCGATTCACCATCTCCAGAGACAATGCCAAGAACACCCTGTTCCTGCAAATGACCAGTCTGAGGTCTGAGGACACGGCCATGTATTACTGTGCAAGGGCGGGGGCTATGGACTACTGG
Bvax3	1.73983e-05	1	CARADGYPFAYW	GCAAGGCCACATTGACTGTAGACAAATCCTCCAGCACAGCGTACATGGAGCTCCGCAGCCTGACATCTGAGGACTCTGCGGTCTATTTCTGTGCAAGAGCTGATGGTTACCCGTTTGCTTACTGG	IGHV01	IGHD02-03*01	IGHJ03-01*01	TIB1	5.75805e-05	1	ACAAGGCCACATTGACTGTAGACAAATCCTCCAGCACAGCCTACATGCAGCTCAGCAGCCTGACATCTGAGGACTCTGCGGTCTATTTCTGTGCAAGAGCCGATGGTTACCCTTTTGCTTACTGG
Bvax3	1.73983e-05	1	CARDYYGSSYLDYW	CCACACTGACTGCAGACAAATCCTCCAGCACAGCCTACATGCAACTCAGCAGCCTGACATCTGAGGACTCTGCGGTCTACTTCTGTGCCCGAGATTACTACGGTAGTAGCTACCTTGACTACTGG	IGHV01-82*01	IGHD01-01*01	IGHJ02-01*01	TIB2	0.000139324	2	CCACACTGACTGCAGACAAATCCTCCAGCACAGCCTACATGCAACTCAGCAGCCTGACATCTGAGGACTCTGCGGTCTACTTCTGTGCAAGAGATTACTACGGTAGTAGCTACCTTGACTACTGG
Bvax3	1.73983e-05	1	CARSGYW	ATCAAAAGTTCAAGGGCAAGGCCACATTGACTGTAGACACATCCTCCAGCACAGCCTACATGCAGCTCAGCAGCCTGACATCTGAGGACTCTGCGGTCTATTACTGTGCAAGGAGCGGCTACTGG	IGHV01	unknown	unknown	TIB1	5.75805e-05	1	ATCAAAAGTTCAAGGACAAGGCCACATTGACTGTAGACAAATCCTCCAGCACAGCCTACATGCAGCTCAGCAGCCTGACATCTGAGGACTCTGCGGTCTACTTCTGTGCAAGATCGGGGTACTGG
Bvax3	1.73983e-05	1	CARSVFDYW	AGTTCAAGGGCAAGGCCACATTGACTGTAGACAAGTCCTCCAGCACAGCCTACATGGAGCTCCGCAGCCTGACATCTGAGGACTCTGCAGTCTATTACTGTGCAAGAAGCGTTTTTGACTACTGG	IGHV01	unknown	IGHJ02-01*01	TIB1	5.75805e-05	1	AGTTCAAGGGCAAGGCCACATTGACTGTAGACACATCCTCCAGCACAGCCTACATGCAGCTCAGCAGCCTGACATCTGAGGACTCTGCGGTCTATTACTGTGCAAGATCTGTTTTTGACTACTGG
Bvax3	1.73983e-05	1	CARGGYYAMDYW	GCAAGGCCACATTGACTGTAGAAAAATCCTCTAGCACAGTCTACTTGGAGCTCAGCCGATTAACATCTGATGACTCTGCTGTTTATTACTGTGCAAGGGGGGGGTACTATGCTATGGACTACTGG	IGHV01-47*01	unknown	IGHJ04-01*01	TIB1	5.75805e-05	1	GCAAGGCCACATTGACTGTAGAAAAATCCTCTAGCACAGTCTACTTGGAGCTCAGCCGATTAACATCTGATGACTCTGCTGTTTATTACTGTGCAAGGGGGGGGTACTATGCTATGGACTACTGG
Bvax3	1.73983e-05	1	CAREGGLYYFDYW	AGGCCACACTGACTGTAGACAAATCCTCCAGCACAGCCTACATGCAACTCAGCAGCCTGACATCTGAGGACTCTGCGGTCTATTACTGTGCAAGAGAGGGTGGTTTGTACTACTTTGACTACTGG	IGHV01-64*01	unknown	IGHJ02-01*01	TIB1	5.75805e-05	1	AGGCCACACTGACTGTAGACAAATCCTCCAGCACAGCCTACATGCAACTCAGCAGCCTGACATCTGAGGACTCTGCGGTCTATTACTGTGCAAGAGAGGGGGGACTGTACTACTTTGACTACTGG
Bvax3	1.73983e-05	1	CAREGTTVVW	TCAAGAGCAAGGCCACACTGACTGTAGACACATCCTCCAGCACAGCCTACATGCAGCTCAGCAGCCTGACATCTGAGGACTCTGCGGTCTATTACTGTGCAAGAGAGGGGACTACGGTAGTCTGG	IGHV01-55*01	IGHD01-01*01	IGHJ01-01*01	TIB2	6.96621e-05	1	TCAAGAGCAAGGCCACACTGACTGTAGACACATCCTCCAGCACAGCCTACATGCAGCTCAGCAGCCTGACATCTGAGGACTCTGCGGTCTATTACTGTGCAAGAGAGGGTACTACGGTAGTATGG
Bvax3	1.73983e-05	1	CARDYYGSSPWFAYW	CATTGACTGTAGACAAATCCTCCAGCACAGCCTACATGCAGCTCAGCAGCCTGACATCTGAGGACTCTGCGGTCTATTACTGTGCAAGAGATTACTACGGTAGTAGCCCATGGTTTGCTTACTGG	IGHV01	IGHD01-01*01	IGHJ03-01*01	TIB1	5.75805e-05	1	CACTGACTGCAGACACATCCTCCAGCACAGCCTACATGCAGCTCAGCAGCCTGACATCTGAGGACTCTGCAGTCTATTACTGTGCAAGAGACTACTACGGTAGTAGCCCCTGGTTTGCTTACTGG
Bvax3	1.73983e-05	1	CARSGYW	ATGGGAAGTTCAAGGGCAAGGCCACACTGACTGCAGACAAATCCTCCAGCACAGCCTACATGCAACTCAGCAGCCTGACATCTGAGGACTCTGCGGTCTATTACTGTGCAAGGAGCGGCTACTGG	IGHV01-82*01	unknown	unknown	TIB1	0.000115161	2	ATGGGAAGTTCAAGGGCAAGGCCACACTGACTGCAGACAAATCCTCCAGCACAGCCTACATGCAACTCAGCAGCCTGACATCTGAGGACTCTGCGGTCTACTTCTGTGCAAGATCGGGGTACTGG
Bvax3	1.73983e-05	1	CARSGYSNPFDYW	AGGCCACACTGACTGCAGACAAATCCTCCAGCACAGCCTACATGCAGCTCAGCAGCCTGACATCTGAGGACTCTGCGGTCTATTTCTGTGCAAGATCGGGGTATAGTAACCCTTTTGACTACTGG	IGHV01	IGHD02	IGHJ02-01*01	TIB1	5.75805e-05	1	AGGCCACACTGACTGCAGACACATCCTCCAGCACAGCCTACATGCAGCTCAGCAGCCTGACATCTGAGGACTCTGCAGTCTATTACTGTGCAAGATCCGGGTATAGTAACCCCTTTGACTACTGG
Bvax3	1.73983e-05	1	CARGGTGAWFAYW	AGGCCACATTGACTGTAGACAAATCCTCCAGCACAGCCTACATGCAGCTCAGCAGCCTGACATCTGAGGACTCTGCGGTCTATTACTGTGCAAGAGGGGGGACTGGGGCCTGGTTTGCTTACTGG	IGHV01	unknown	IGHJ03-01*01	TIB1	0.000115161	2	AGGCCACATTGACTGTAGACAAATCCTCCAGCACAGCCTACATGCAGCTCAGCAGCCTGACATCTGAGGACTCTGCGGTCTATTACTGTGCAAGAGGAGGAACTGGGGCCTGGTTTGCTTACTGG
Bvax3	1.73983e-05	1	CARGGYAMDYW	AGAGCAAGGCCACACTGACTGTAGACACATCCTCCAGCACAGCCTACATGCAGCTCAGCAGCCTGACATCTGAGGACTCTGCGGTCTATTACTGTGCAAGAGGGGGGTATGCTATGGACTACTGG	IGHV01-55*01	unknown	IGHJ04-01*01	TIB2	0.000139324	2	AGAGCAAGGCCACACTGACTGTAGACACATCCTCCAGCACAGCCTACATGCAGCTCAGCAGCCTGACATCTGAGGACTCTGCGGTCTATTACTGTGCAAGAGGAGGATATGCTATGGACTACTGG
Bvax3	1.73983e-05	1	CARSDYYYAMDYW	AGGCCACATTGACTGTAGACAAATCCTCTAGCACAGCCCACATGGAGCTCCGGAGCCTGACATCTGAGGACTCTGCAGTCTATTATTGTGCAAGATCAGATTATTACTATGCTATGGACTACTGG	IGHV01-20*01	unknown	IGHJ04-01*01	TIB2	6.96621e-05	1	AGGCCACATTGACTGTAGACAAATCCTCTAGCACAGCCCACATGGAGCTCCGGAGCCTGACATCTGAGGACTCTGCAGTCTATTATTGTGCAAGATCGGATTACTACTATGCTATGGACTACTGG
Bvax3	1.73983e-05	1	CARLRFAYW	AGTTCAAGGGCAAGGCCACACTGACTGCAGACAAATCCTCCAGCACAGCCTACATGCAACTCAGCAGCCTGACATCTGAGGACTCTGCGGTCTATTACTGTGCAAGATTGAGGTTTGCTTACTGG	IGHV01	unknown	IGHJ03-01*01	TIB2	6.96621e-05	1	AGTTCAAGGGCAAGGCCACATTGACTGTAGACAAGTCCTCCAGCACAGCCTACATGGAGCTCCGCAGCCTGACATCTGAGGACTCTGCGGTCTATTATTGTGCAAGATTACGTTTTGCTTACTGG
Bvax3	1.73983e-05	1	CARGFAYW	AGAAGTTCAAGAGCAAGGCCACACTGACTGTAGACACATCCTCCAGCACAGCCTACATGCAGCTCAGCAGCCTGACATCTGAGGACTCTGCGGTCTATTATTGTGCAAGGGGCTTTGCTTACTGG	provisional-IGHV01S05*01	unknown	IGHJ03-01*01	TIB2	6.96621e-05	1	AGAAGTTCAAGGGCAAGGCCACACTGACTGCAGACACATCCTCCAGCACAGCCTACATGCAGCTCAGCAGCCTGACATCTGAGGACTCTGCGGTCTATTATTGTGCAAGAGGGTTTGCTTACTGG
Bvax3	1.73983e-05	1	CAREGWDYW	AGTTCAAGGGCAAGGCCACACTGACTGCAGACAAATCCTCCAGCACAGCCTACATGCAGCTCAGCAGCCTGACCTCTGAGGACTCTGCGGTCTATTTCTGTGCAAGAGAGGGATGGGACTACTGG	IGHV01-80*01	unknown	IGHJ04-01*01	TIB2	0.000139324	2	AGTTCAAGGGCAAGGCCACACTGACTGCAGACAAATCCTCCAGCACAGCCTACATGCAGCTCAGCAGCCTGACCTCTGAGGACTCTGCGGTCTATTTCTGTGCAAGAGAAGGGTGGGACTACTGG
Bvax3	1.73983e-05	1	CARDGYDYW	AGTTCAAGGGCAAGGCCACATTGACTGTAGACAAGTCCTCCAGCACAGCCTACATGCAGCTCAACAGCCTGACATCTGAGGACTCTGCAGTCTATTTCTGTGCAAGAGATGGTTACGACTACTGG	IGHV01	IGHD02-03*01	unknown	TIB1	5.75805e-05	1	AGTTCAAGGGCAAGGCCACATTGACTGTAGACAAGTCCTCCAGCACAGCCTACATGGAGCTCCGCAGCCTGACATCTGAGGACTCTGCAGTCTATTACTGTGCAAGAGATGGTTACGACTACTGG
Bvax3	1.73983e-05	1	CARGFYFDYW	TCAAGGGCAAGGCCACATTGACTGTAGACAAGTCCTCCAGCACAGCCTACATGGAGCTCCGCAGCCTGACATCTGAGGACACTGCAGTCTATTACTGTGCAAGAGGCTTTTACTTTGACTACTGG	IGHV01	unknown	IGHJ02-01*01	TIB2	6.96621e-05	1	TCAAGGGCAAGGCCACACTGACTGCAGACACATCCTCCAGCACAGCCTACATGCAGCTCAGCAGCCTGACATCTGAGGACTCTGCAGTCTATTACTGTGCAAGGGGGTTCTACTTTGACTACTGG
