# Supplementary material for: B cell–based therapy produces antibodies that inhibit glioblastoma growth
Source: J Clin Invest. 2024 Aug 29;134(20):e177384. doi: 10.1172/JCI177384 (PMC11473152; doi:10.1172/JCI177384)
Supplement: Supplemental table 5 [file jci-134-177384-s187.xlsx]

## Sheet: Sheet1
T: Protein names	T: Gene names	LFQ Cyto Ig 1	LFQ Cyto Bnaive 1	LFQ Mem Ig 1	LFQ Mem Bvax 1	LFQ Mem Bnaive 1	LFQ Cyto Ig 2	LFQ Cyto Bvax 2	LFQ Mem Ig 2	LFQ Mem Bvax 2	LFQ Mem Bnaive 2	LFQ Cyto Ig 3	LFQ Cyto Bvax 3	LFQ Cyto Bnaive 3	LFQ Mem Ig 3	LFQ Mem Bvax 3	LFQ Mem Bnaive 3	iBAQ Cyto Ig 1	iBAQ Cyto Bnaive 1	iBAQ Mem Ig 1	iBAQ Mem Bvax 1	iBAQ Mem Bnaive 1	iBAQ Cyto Ig 2	iBAQ Cyto Bvax 2	iBAQ Mem Ig 2	iBAQ Mem Bvax 2	iBAQ Mem Bnaive 2	iBAQ Cyto Ig 3	iBAQ Cyto Bvax 3	iBAQ Cyto Bnaive 3	iBAQ Mem Ig 3	iBAQ Mem Bvax 3	iBAQ Mem Bnaive 3	Peptides Cyto Ig 1	Peptides Cyto Bnaive 1	Peptides Mem Ig 1	Peptides Mem Bvax 1	Peptides Mem Bnaive 1	Peptides Cyto Ig 2	Peptides Cyto Bvax 2	Peptides Mem Ig 2	Peptides Mem Bvax 2	Peptides Mem Bnaive 2	Peptides Cyto Ig 3	Peptides Cyto Bvax 3	Peptides Cyto Bnaive 3	Peptides Mem Ig 3	Peptides Mem Bvax 3	Peptides Mem Bnaive 3
Complement C1q subcomponent subunit C	C1qc	73733000	287020000	0	302500000	127110000	0	0	0	148690000	69161000	0	411240000	0	0	306660000	56644000	6969900	77213000	0	48094000	12910000	0	3857000	0	17035000	6593300	0	166350000	0	0	34183000	10340000	3	4	0	3	3	0	2	0	3	3	0	5	1	0	3	3
Complement C1q subcomponent subunit B	C1qb	84658000	188640000	0	117200000	102250000	0	86983000	0	103250000	50685000	0	432580000	0	0	381720000	42278000	4173400	62903000	0	33646000	10592000	0	11869000	0	8555900	4287100	0	179630000	2821000	0	51067000	6705800	2	5	0	4	3	0	3	0	3	2	0	5	1	0	5	3
Complement C1q subcomponent subunit A	C1qa	33180000	107170000	0	46535000	0	0	35977000	0	0	18682000	0	191890000	0	0	180500000	0	2098600	46735000	0	2813600	0	0	3961200	0	3650900	1666500	0	59343000	0	0	10484000	619070	3	4	0	2	0	0	4	0	1	2	0	6	0	0	5	1
2,3-cyclic-nucleotide 3-phosphodiesterase	Cnp	0	0	0	10856000	0	0	0	0	73043000	0	0	0	0	0	0	0	0	0	0	680400	0	0	0	0	3915300	0	0	0	0	310880	483340	977920	0	0	1	2	0	0	0	1	6	0	0	0	0	1	1	1
Glial fibrillary acidic protein	Gfap	0	0	0	7897200	0	0	0	0	45025000	19058000	0	0	0	0	4595400	0	224580	296600	0	1263000	0	0	0	0	4617200	1169700	0	0	0	194340	299590	0	2	1	0	4	0	1	0	0	9	5	0	1	0	1	2	0
Ig kappa chain V-II region 2S1.3	Gm20730	0	0	0	0	0	0	0	0	0	0	0	0	0	0	0	0	0	0	0	0	0	0	0	0	0	0	0	0	0	0	4719300	0	0	0	0	0	0	0	0	0	0	0	0	0	0	0	1	0
Fibronectin;Anastellin	Fn1	14730000	2303700	0	0	0	97922000	2497100	0	155760000	59326000	0	0	0	0	0	0	1052100	215240	0	0	0	1358200	161690	0	8174300	2259800	0	0	0	0	34424	0	12	3	0	0	0	26	3	0	28	15	0	0	0	0	1	0
Ubiquitin-60S ribosomal protein L40;Ubiquitin;60S ribosomal protein L40;Ubiquitin-40S ribosomal protein S27a;Ubiquitin;40S ribosomal protein S27a;Polyubiquitin-B;Ubiquitin;Polyubiquitin-C;Ubiquitin;Ubiquitin-related 1;Ubiquitin-related 2	Gm8797;Uba52;Kxd1;Ubc;Ubb;Rps27a	0	0	0	0	0	0	0	0	0	0	0	0	0	0	0	0	0	0	0	0	0	0	0	0	5182900	0	0	0	0	0	0	0	0	0	0	0	0	0	0	0	1	0	0	0	0	0	0	0
Fragile X mental retardation protein 1 homolog;Fragile X mental retardation syndrome-related protein 2;Fragile X mental retardation syndrome-related protein 1	Fmr1;Fxr2;Fxr1	0	0	0	0	0	0	0	0	0	0	0	0	0	0	0	0	0	0	0	0	0	0	0	0	0	0	0	0	0	0	0	0	0	0	0	0	0	0	0	0	1	0	0	0	0	0	0	0
cGMP-specific 3,5-cyclic phosphodiesterase	Pde5a	0	0	0	0	0	0	0	0	0	0	0	0	0	0	0	0	0	0	0	0	0	0	0	0	0	0	0	0	0	0	0	0	0	0	0	1	0	0	0	0	0	0	0	0	0	0	0	0
Histone H2A type 3;Histone H2A type 1-K;Histone H2A type 1-F;Histone H2A type 1-H;Histone H2A.J;Histone H2A;Histone H2AX	Hist3h2a;Hist1h2ak;Hist1h2af;Hist1h2ah;H2afj;Hist1h2aa;H2afx	0	25685000	0	0	0	0	0	0	322740000	49244000	0	0	0	0	0	0	1889300	7457500	0	2626300	0	593090	0	0	87344000	22185000	0	0	0	0	0	0	1	2	0	1	0	2	0	0	4	3	0	0	0	0	0	0
F-actin-capping protein subunit alpha-2	Capza2	0	20268000	0	0	0	0	0	0	0	0	0	20383000	0	0	0	0	0	5579200	0	0	0	0	0	0	0	0	0	3129600	0	0	0	0	0	3	0	0	0	0	0	0	0	0	0	2	0	0	0	0
Prolow-density lipoprotein receptor-related protein 1;Low-density lipoprotein receptor-related protein 1 85 kDa subunit;Low-density lipoprotein receptor-related protein 1 515 kDa subunit;Low-density lipoprotein receptor-related protein 1 intracellular domain	Lrp1	0	0	0	0	0	0	0	0	0	0	0	0	0	0	0	0	0	0	0	0	0	41125	17065	0	0	0	0	0	0	0	0	0	0	0	0	0	0	1	1	0	0	0	0	0	0	0	0	0
Tropomyosin beta chain;Tropomyosin alpha-1 chain;Tropomyosin alpha-3 chain	Tpm2;Tpm1;Tpm3;Tpm3-rs7	0	0	0	0	0	0	0	0	0	0	0	0	0	0	0	0	0	0	0	0	0	0	964270	0	261430	0	0	0	0	0	0	0	0	0	0	0	0	0	1	0	1	0	0	0	0	0	0	0
E3 ubiquitin-protein ligase BRE1B	Rnf40	0	0	0	0	0	0	0	0	0	0	0	0	0	0	0	0	0	0	0	0	0	0	0	0	0	0	0	2950200	0	0	0	0	0	0	0	0	0	0	0	0	0	0	0	1	0	0	0	0
Supervillin	Svil	0	0	0	0	0	0	0	0	0	0	0	0	0	0	0	0	0	207140	0	0	0	0	0	0	0	0	0	0	0	0	0	0	0	2	0	0	0	0	0	0	0	0	0	0	0	0	0	0
Myosin light polypeptide 6	Myl6	0	17303000	0	0	0	0	0	0	22525000	0	0	0	0	0	0	0	0	9841700	0	0	0	0	0	0	5936200	772790	0	0	0	0	0	0	0	4	0	0	0	0	0	0	3	1	0	0	0	0	0	0
Histone H3;Histone H3.3;Histone H3.2;Histone H3.1;Histone H3.3C	H3f3a;Hist1h3b;Hist1h3a;H3f3c	0	0	0	0	0	0	0	0	75702000	31151000	0	0	0	0	0	0	0	0	0	0	0	0	0	0	25466000	9692500	0	0	0	0	0	0	0	0	0	0	0	0	0	0	2	2	0	0	0	0	0	0
MHC class II transactivator	Ciita	0	0	0	0	0	0	0	0	0	0	0	0	0	0	0	0	1773600	0	0	0	0	502430	0	0	0	0	0	0	0	0	0	0	1	0	0	0	0	1	0	0	0	0	0	0	0	0	0	0
Sideroflexin-3	Sfxn3	0	0	0	0	0	0	0	0	0	0	0	0	0	0	0	0	0	0	0	0	0	0	0	0	653400	0	0	0	0	0	0	0	0	0	0	0	0	0	0	0	1	0	0	0	0	0	0	0
Myelin basic protein	Mbp	0	0	0	0	0	0	0	0	0	0	0	0	0	0	0	0	0	0	0	0	0	0	0	0	2465700	0	0	6248100	0	0	0	0	0	0	0	0	0	0	0	0	3	0	0	1	0	0	0	0
Alpha-actinin-1;Alpha-actinin-4	Actn1;Actn4	0	0	0	0	0	0	0	0	0	0	0	0	0	0	0	0	0	521940	0	0	0	0	626630	0	0	0	0	0	0	0	0	0	0	3	0	0	0	0	2	0	0	0	0	0	0	0	0	0
Plasma protease C1 inhibitor	Serping1	0	0	0	0	0	0	0	0	0	0	0	0	0	0	0	0	541700	0	0	0	0	74565	0	0	0	0	0	0	0	0	0	0	1	0	0	0	0	3	0	0	0	0	0	0	0	0	0	0
Interleukin-9 receptor	Il9r	0	0	0	0	0	0	0	0	0	0	0	0	0	0	0	0	1063200	0	0	0	0	0	0	0	0	0	242610	0	0	0	0	0	1	0	0	0	0	0	0	0	0	0	1	0	0	0	0	0
Spectrin alpha chain, non-erythrocytic 1	Sptan1	0	17038000	0	0	0	0	20555000	0	0	0	0	0	0	0	0	0	0	315910	0	0	0	0	182140	0	0	0	0	51457	0	0	0	0	0	11	0	0	0	0	8	0	0	0	0	1	0	0	0	0
	Hbb-bs;Hbbt1	0	0	0	0	0	0	0	0	0	0	0	0	0	0	0	0	0	0	0	0	655660	0	0	0	0	0	0	0	0	0	0	0	0	0	0	0	1	0	0	0	0	0	0	0	0	0	0	0
Filamin-A;Filamin-B;Filamin-C	Flna;Flnb;Flnc	0	0	0	0	0	0	0	0	0	0	0	0	0	0	0	0	0	0	0	0	0	0	247790	0	0	0	0	0	0	0	0	0	0	1	0	0	0	0	1	0	0	0	0	0	0	0	0	0
Unconventional myosin-Va	Myo5a	0	11357000	0	0	0	0	14078000	0	0	0	0	0	0	0	0	0	0	292280	0	0	0	0	320440	0	0	0	0	0	0	0	0	0	0	3	0	0	0	0	5	0	0	0	0	0	0	0	0	0
ATP-binding cassette sub-family B member 9	Abcb9	0	0	0	0	0	0	0	0	0	0	0	0	0	0	0	0	0	0	0	0	0	595650	0	0	34308000	12016000	0	0	0	0	0	0	0	0	0	0	0	1	0	0	1	1	0	0	0	0	0	0
Plectin	Plec	0	0	0	0	0	0	0	0	0	0	0	0	0	0	0	0	0	262520	0	0	0	0	42982	0	369260	0	0	0	0	0	0	0	0	6	0	0	0	0	3	0	18	0	0	0	0	0	0	0
von Willebrand factor;von Willebrand antigen 2	Vwf	0	0	0	0	0	0	0	0	0	0	0	0	0	0	0	0	0	0	0	0	0	0	0	0	137370	0	0	0	0	0	0	0	0	0	0	0	0	0	0	0	5	0	0	0	0	0	0	0
Collagen alpha-1(XVIII) chain;Endostatin	Col18a1	0	0	0	0	0	0	0	0	0	0	0	0	0	0	0	0	0	0	0	0	0	0	0	0	207290	112960	0	0	0	0	0	0	0	0	0	0	0	0	0	0	1	1	0	0	0	0	0	0
	Fam129c	0	0	0	0	0	0	0	0	0	0	0	0	0	0	0	0	16773000	0	0	0	0	1222200	0	0	0	0	0	0	0	0	0	0	1	0	0	0	0	1	0	0	0	0	0	0	0	0	0	0
	Atp5o	0	0	0	0	0	0	0	0	0	0	0	0	0	0	0	0	1621100	0	0	0	2687400	1821200	0	0	0	0	0	0	1626300	0	0	8250400	1	0	0	1	1	1	0	0	1	1	0	0	1	0	0	1
Nucleolar protein 56	Nop56	0	0	0	0	0	0	0	0	0	0	0	0	0	0	0	0	0	0	0	0	0	0	0	0	816120	0	0	0	0	0	0	0	0	0	0	0	0	0	0	0	1	0	0	0	0	0	0	0
Calcium/calmodulin-dependent protein kinase type II subunit alpha;Calcium/calmodulin-dependent protein kinase type II subunit beta;Calcium/calmodulin-dependent protein kinase type II subunit delta;Calcium/calmodulin-dependent protein kinase type II subunit gamma	Camk2a;Camk2b;Camk2d;Camk2g	0	14647000	0	0	0	0	0	0	25537000	0	0	16571000	0	0	0	0	0	3607000	0	0	0	0	558870	0	3008600	405030	0	1272300	0	257220	0	0	0	3	0	0	0	0	1	0	3	1	0	2	0	1	0	0
Phosphate carrier protein, mitochondrial	Slc25a3	0	0	0	0	0	0	0	0	0	0	0	0	0	0	0	0	0	0	0	0	0	0	0	0	2725700	982920	0	0	0	0	288300	0	0	0	0	0	0	0	0	1	1	1	0	0	0	0	1	0
Myosin-14	Myh14	0	0	0	0	0	0	0	0	0	0	0	0	0	0	0	0	0	3704300	0	0	0	0	5616000	0	1024100	330980	0	0	0	0	0	0	1	6	0	0	0	0	5	0	4	2	0	1	0	0	0	0
Prohibitin-2	Phb2	0	0	0	0	0	0	0	0	0	0	0	0	0	0	0	0	0	0	0	0	0	0	0	0	365300	0	0	0	0	0	0	0	0	0	0	0	0	0	0	0	1	0	0	0	0	0	0	0
Complement C3;Complement C3 beta chain;C3-beta-c;Complement C3 alpha chain;C3a anaphylatoxin;Acylation stimulating protein;Complement C3b alpha chain;Complement C3c alpha chain fragment 1;Complement C3dg fragment;Complement C3g fragment;Complement C3d fragment;Complement C3f fragment;Complement C3c alpha chain fragment 2	C3	0	0	0	0	0	7352700	0	0	6389400	0	0	0	0	0	0	0	0	0	0	30086	0	16404	0	0	160720	31525	0	435070	0	0	45192	0	0	0	0	1	0	1	0	0	3	1	0	3	0	0	2	0
Complement C4-B;Complement C4 beta chain;Complement C4 alpha chain;C4a anaphylatoxin;Complement C4 gamma chain	C4b	0	0	0	0	0	0	0	0	0	0	0	0	0	0	0	0	80601	0	0	0	0	64360	0	0	0	0	0	0	0	0	0	0	1	0	0	0	0	3	0	0	0	0	0	0	0	0	0	0
Serum albumin	Alb	0	0	0	0	0	0	0	0	0	0	0	0	0	0	0	0	0	0	0	0	0	178300	0	0	0	0	0	0	0	0	0	0	0	0	0	0	0	3	0	0	0	0	0	0	0	0	0	0
Collagen alpha-2(IV) chain;Canstatin	Col4a2	0	0	0	0	0	0	0	0	0	0	0	0	0	0	0	0	0	0	0	0	0	0	0	0	133700	0	0	0	0	0	0	0	0	0	0	0	0	0	0	0	1	0	0	0	0	0	0	0
Phosphoglycerate kinase;Phosphoglycerate kinase 1	Pgk1	0	0	0	0	0	0	0	0	0	0	0	0	0	0	0	0	0	0	0	0	0	135660	0	0	0	0	0	0	0	0	0	0	0	0	0	0	0	1	0	0	0	0	0	0	0	0	0	0
Elongation factor 1-alpha 1;Elongation factor 1-alpha 2	Eef1a1;Eef1a2	0	0	0	0	0	0	0	0	0	0	0	0	0	0	0	0	0	1576300	0	669470	0	342440	0	0	2282400	0	0	0	0	0	0	0	0	1	0	1	0	1	0	0	3	0	0	0	0	0	0	0
Histone H2B;Histone H2B type 1-P;Histone H2B type 1-K;Histone H2B type 1-C/E/G;Histone H2B type 2-B;Histone H2B type 1-H;Histone H2B type 1-B;Histone H2B type 1-M;Histone H2B type 1-F/J/L;Histone H2B type 1-A;Histone H2B type 3-A;Histone H2B type 3-B;Histone H2B type 2-E	Hist1h2br;Hist1h2bp;Hist1h2bk;Hist1h2bc;Hist2h2bb;Hist1h2bh;Hist1h2bb;Hist1h2bm;Hist1h2bf;Hist1h2ba;Hist3h2ba;Hist3h2bb;Hist2h2be	0	0	0	0	0	0	0	0	159300000	88277000	0	0	0	0	0	0	0	0	0	0	0	0	0	0	37432000	2496700	0	0	0	0	0	0	0	0	0	0	0	0	0	0	3	2	0	0	0	0	0	0
Heat shock protein HSP 90-beta	Hsp90ab1	0	0	0	0	0	0	0	0	0	0	0	0	0	0	0	0	0	158250	0	0	0	350820	0	0	0	0	0	0	0	0	0	0	0	2	0	0	0	4	0	0	0	0	0	0	0	0	0	0
60S ribosomal protein L7a	Rpl7a	0	0	0	0	0	0	0	0	0	0	0	0	0	0	0	0	0	0	0	0	0	0	0	0	850370	0	0	0	0	0	0	0	0	0	0	0	0	0	0	0	1	0	0	0	0	0	0	0
Gelsolin	Gsn	0	48325000	0	0	0	0	39884000	0	0	0	0	11275000	0	0	0	0	0	8706200	0	0	0	0	4637200	0	337540	0	0	367040	0	0	0	0	0	11	0	0	0	0	6	0	1	0	0	3	0	0	0	0
60S ribosomal protein L27a	Rpl27a	0	0	0	0	0	0	0	0	0	0	0	0	0	0	0	0	0	0	0	0	0	0	0	0	1143600	0	0	0	0	0	0	0	0	0	0	0	0	0	0	0	1	0	0	0	0	0	0	0
60S acidic ribosomal protein P0	Rplp0	0	0	0	0	0	0	0	0	0	0	0	0	0	0	0	0	0	0	0	0	0	0	0	0	1955000	0	0	0	0	0	0	0	0	0	0	0	0	0	0	0	3	0	0	0	0	0	0	0
Plasminogen;Plasmin heavy chain A;Activation peptide;Angiostatin;Plasmin heavy chain A, short form;Plasmin light chain B	Plg	0	0	0	0	0	0	0	0	0	0	0	0	0	0	0	0	0	0	0	0	0	0	0	0	494480	0	0	0	0	0	0	0	0	0	0	0	0	0	0	0	3	0	0	0	0	0	0	0
Protein-glutamine gamma-glutamyltransferase 2	Tgm2	0	0	0	0	0	0	0	0	0	0	0	0	0	0	0	0	120230	0	0	0	0	84495	0	0	240430	111210	0	0	0	0	0	0	1	0	0	0	0	1	0	0	1	1	0	0	0	0	0	0
60S ribosomal protein L3	Rpl3	0	0	0	0	0	0	0	0	0	0	0	0	0	0	0	0	0	0	0	0	0	0	0	0	540630	265820	0	0	0	0	0	0	0	0	0	0	0	0	0	0	1	1	0	0	0	0	0	0
rRNA 2-O-methyltransferase fibrillarin;rRNA/tRNA 2-O-methyltransferase fibrillarin-like protein 1	Fbl;Fbll1	0	0	0	0	0	0	0	0	0	0	0	0	0	0	0	0	0	0	0	0	0	0	0	0	818000	0	0	0	0	0	0	0	0	0	0	0	0	0	0	0	2	0	0	0	0	0	0	0
Alpha-internexin	Ina	0	0	0	0	0	0	0	0	0	0	0	0	0	0	0	0	0	119530	0	0	0	0	251710	0	0	0	0	0	0	0	0	0	0	2	0	1	0	1	1	0	1	1	0	0	0	0	0	0
60S ribosomal protein L6	Rpl6	0	0	0	0	0	0	0	0	0	0	0	0	0	0	0	0	0	0	0	0	0	0	0	0	2280000	0	0	0	0	0	0	0	0	0	0	0	0	0	0	0	2	0	0	0	0	0	0	0
60S ribosomal protein L13	Rpl13	0	0	0	0	0	0	0	0	0	0	0	0	0	0	0	0	0	0	0	0	0	0	0	0	742460	0	0	0	0	0	0	0	0	0	0	0	0	0	0	0	1	0	0	0	0	0	0	0
ADP/ATP translocase 1	Slc25a4	0	0	0	0	0	0	0	0	0	37552000	0	0	0	0	20735000	0	0	0	0	1062500	0	0	0	0	11963000	2628300	0	0	0	0	1873700	559120	0	0	0	2	0	0	0	0	3	3	0	0	0	0	3	2
Poly(rC)-binding protein 1	Pcbp1	0	0	0	0	0	0	0	0	0	0	0	0	0	0	0	0	0	149540	0	0	0	0	0	0	229460	0	0	0	0	0	0	0	0	1	0	0	0	0	0	0	1	0	0	0	0	0	0	0
60S ribosomal protein L27	Rpl27	0	0	0	0	0	0	0	0	0	0	0	0	0	0	0	0	0	0	0	0	0	0	0	0	1369000	0	0	0	0	0	0	0	0	0	0	0	0	0	0	0	1	0	0	0	0	0	0	0
40S ribosomal protein S8	Rps8	0	0	0	0	0	0	0	0	0	0	0	0	0	0	0	0	0	0	0	0	0	0	0	0	1523900	0	0	0	0	0	0	0	0	0	0	0	0	0	0	0	2	0	0	0	0	0	0	0
40S ribosomal protein S3	Rps3	0	0	0	0	0	0	0	0	0	0	0	0	0	0	0	0	0	0	0	0	0	0	0	0	861750	0	0	0	0	0	0	0	0	0	0	0	0	0	0	0	2	0	0	0	0	0	0	0
60S ribosomal protein L8	Rpl8	0	0	0	0	0	0	0	0	0	0	0	0	0	0	0	0	0	0	0	0	0	0	0	0	2606200	965450	0	0	0	0	0	0	0	0	0	0	0	0	0	0	1	1	0	0	0	0	0	0
Heat shock cognate 71 kDa protein;Heat shock-related 70 kDa protein 2	Hspa8;Hspa2	0	0	0	0	0	0	0	0	0	0	0	0	0	0	0	0	0	0	0	0	0	43126	0	0	737090	107160	0	0	0	0	0	0	0	0	1	1	0	2	0	0	3	2	0	1	0	0	0	0
Prohibitin	Phb	0	0	0	0	0	0	0	0	0	0	0	0	0	0	0	0	0	0	0	0	0	0	0	0	418210	0	0	0	0	0	0	0	0	0	0	0	0	0	0	0	2	0	0	0	0	0	0	0
Tubulin alpha-1A chain;Tubulin alpha-3 chain	Tuba1a;Tuba3a	0	0	0	0	0	0	0	0	0	0	0	0	0	0	0	0	0	270660	0	0	0	0	0	0	257890	0	0	119560	0	0	0	0	2	4	1	3	1	4	1	0	6	1	1	7	0	1	2	1
Tubulin beta-4B chain;Tubulin beta-4A chain;Tubulin beta-3 chain;Tubulin beta-6 chain	Tubb4b;Tubb4a;Tubb3;Tubb6	0	0	0	0	0	0	0	0	0	0	0	0	0	0	0	0	0	0	0	252010	193580	0	0	0	776820	369180	0	0	0	0	0	0	2	4	0	1	1	4	2	0	3	1	0	3	0	0	1	0
Tubulin beta-5 chain	Tubb5	0	12416000	0	0	0	17692000	15823000	0	33274000	0	0	0	0	0	0	0	896650	3129000	0	401860	0	168170	679310	305790	2004700	750220	0	492270	0	0	243730	0	2	7	0	1	0	5	3	1	3	1	0	3	0	0	1	0
Myosin regulatory light chain 12B	Myl12a;Myl12b	0	0	0	0	0	0	0	0	0	0	0	0	0	0	0	0	0	1667100	0	0	0	0	7085100	0	1715400	0	0	0	0	0	0	0	0	1	0	0	0	0	2	0	1	0	0	0	0	0	0	0
E3 ubiquitin-protein ligase TRIM21	Trim21	42773000	0	0	0	0	12439000	0	0	0	0	0	0	0	0	0	0	887790	0	0	0	0	684530	1311600	0	0	0	0	0	0	0	0	0	3	1	0	0	0	4	1	0	0	0	0	0	0	0	0	0
Fibrinogen gamma chain	Fgg	0	0	0	0	0	22472000	0	0	270180000	120100000	0	0	0	0	0	0	298580	0	0	0	0	498160	0	0	27631000	8089300	0	467680	0	0	336420	0	1	0	0	0	0	4	0	0	10	7	0	1	0	0	1	0
Myosin-10	Myh10	0	43549000	0	0	0	0	35433000	0	21367000	11024000	0	0	0	0	0	0	0	1989000	0	0	0	0	1407700	0	496440	231710	0	0	0	0	0	0	0	30	0	0	0	0	23	0	14	5	0	3	0	0	0	0
Myosin-4	Myh4	0	0	0	0	0	0	0	0	0	0	0	0	0	0	0	0	0	0	0	0	0	0	0	0	0	0	0	0	0	0	203100	0	0	0	1	1	1	0	0	0	0	0	0	0	0	1	4	1
Clathrin heavy chain;Clathrin heavy chain 1	Cltc	0	0	0	0	0	0	0	0	0	0	0	0	0	0	0	0	0	0	0	0	0	50184	134450	54012	0	0	0	0	0	0	0	0	0	0	0	0	0	2	1	1	0	0	0	0	0	0	0	0
Alpha-2-macroglobulin;Alpha-2-macroglobulin 165 kDa subunit;Alpha-2-macroglobulin 35 kDa subunit	A2m	0	26921000	0	0	0	0	25371000	0	0	0	0	72424000	0	0	0	0	0	753840	0	64782	0	0	159650	0	175000	0	0	7055700	0	0	0	0	0	4	0	1	0	0	2	0	1	0	0	8	0	0	1	0
Spectrin beta chain, non-erythrocytic 1	Sptbn1	0	20554000	0	0	0	0	14821000	0	0	0	0	0	0	0	0	0	243250	387180	0	0	0	60256	174000	0	17276	0	0	0	0	0	0	0	1	8	0	0	0	1	6	0	1	0	0	0	0	0	0	0
Histone H2A type 2-C;Histone H2A type 2-A;Histone H2A type 2-B	Hist2h2ac;Hist2h2aa1;Hist2h2ab	0	0	0	0	0	0	0	0	0	0	0	0	0	0	0	0	0	0	0	0	0	1977400	0	0	0	0	0	0	0	0	0	0	1	2	0	1	0	2	0	0	3	2	0	0	0	0	0	0
Centrosomal protein of 70 kDa	Cep70	0	0	0	0	0	0	0	0	0	0	0	0	0	0	0	0	1823200	0	0	0	0	507820	6631400	0	0	0	0	0	0	0	0	0	1	0	0	0	0	1	1	0	0	0	0	0	0	0	0	0
Elongation factor Tu, mitochondrial	Tufm	0	0	0	0	0	0	0	0	0	0	0	0	0	0	0	0	0	0	0	0	0	0	0	0	442270	0	0	0	0	0	0	0	0	0	0	0	0	0	0	0	3	0	0	0	0	0	0	0
Beta-actin-like protein 2	Actbl2	0	0	0	0	0	0	0	0	0	0	0	0	0	0	0	0	6458300	0	0	0	0	0	2306800	0	11207000	0	0	0	0	0	0	0	4	5	0	1	1	4	4	0	3	2	0	4	1	0	0	1
TBC1 domain family member 10B	Tbc1d10b	0	0	0	0	0	0	0	0	0	0	0	0	0	0	0	0	0	0	0	0	0	0	0	0	1294700	0	0	0	0	0	0	0	0	0	0	0	0	0	0	0	1	0	0	0	0	0	0	0
Calcium-binding mitochondrial carrier protein SCaMC-1	Slc25a24	0	0	0	0	0	0	0	0	0	0	0	0	0	0	0	0	0	0	0	0	0	0	0	0	217080	0	0	0	0	0	0	0	0	0	0	0	0	0	0	0	1	0	0	0	0	0	0	0
Fibrinogen beta chain;Fibrinopeptide B;Fibrinogen beta chain	Fgb	0	0	0	0	0	14854000	3385000	0	591790000	77325000	0	0	0	0	0	0	251800	0	0	0	0	972050	287670	0	66116000	27954000	0	1103100	0	0	460020	0	1	0	0	0	0	7	2	0	16	10	0	1	0	0	1	0
Adipolin;Adipolin fCTRP12;Adipolin gCTRP12	Fam132a	0	0	0	0	0	0	0	0	0	0	0	0	0	0	0	0	0	0	0	0	0	0	0	0	0	0	0	0	0	0	0	0	0	0	0	0	0	1	0	0	0	0	0	0	0	0	0	0
60S ribosomal protein L14	Rpl14	0	0	0	0	0	0	0	0	0	0	0	0	0	0	0	0	0	0	0	0	0	0	0	0	4474000	1323500	0	0	0	0	0	0	0	0	0	0	0	0	0	0	1	1	0	0	0	0	0	0
LIM domain and actin-binding protein 1	Lima1	0	0	0	0	0	0	0	0	0	0	0	0	0	0	0	0	0	0	0	0	0	0	255770	0	0	0	0	0	0	0	0	0	0	1	0	0	0	0	2	0	0	0	0	0	0	0	0	0
CD5 antigen-like	Cd5l	0	0	0	0	0	0	0	0	0	0	0	0	0	0	0	0	0	0	0	0	0	289940	0	0	0	0	0	0	0	0	0	0	0	0	0	0	0	1	0	0	0	0	0	0	0	0	0	0
Drebrin	Dbn1	0	37202000	0	0	0	0	68315000	0	0	0	0	10917000	0	0	0	0	0	2549000	0	0	0	0	2872300	0	0	0	0	1657700	0	0	0	0	0	7	0	0	0	0	8	0	0	0	0	2	0	0	0	0
Calcium-binding mitochondrial carrier protein Aralar2;Calcium-binding mitochondrial carrier protein Aralar1	Slc25a13;Slc25a12	0	0	0	0	0	0	0	0	0	0	0	0	0	0	0	0	0	0	0	0	0	0	0	0	332630	0	0	0	0	0	0	0	0	0	0	0	0	0	0	0	2	0	0	0	0	0	0	0
Myosin-9	Myh9	2276900	609440000	0	0	0	1031700	355710000	469180	151270000	13902000	0	2850400	0	0	0	0	43455	79699000	58449	0	0	18878	69329000	89179	10518000	3344300	0	191270	0	0	0	0	5	103	1	0	0	4	84	2	42	22	0	9	0	0	0	0
Fibrinogen alpha chain;Fibrinopeptide A;Fibrinogen alpha chain	Fga	0	0	0	0	0	33629000	0	0	357270000	114680000	0	0	0	0	9401200	0	0	0	116260	0	0	466780	287900	0	30134000	12046000	349460	0	0	144270	691640	137890	0	0	1	0	0	5	1	1	12	8	1	0	0	1	3	1
78 kDa glucose-regulated protein	Hspa5	0	0	7442900	0	0	6290700	0	0	29083000	0	0	0	0	0	0	0	0	0	198860	397580	0	102590	0	0	1318800	439120	0	0	0	0	0	0	0	0	2	1	0	5	0	0	5	1	0	0	0	0	0	0
ADP/ATP translocase 2;ADP/ATP translocase 2, N-terminally processed	Slc25a5	0	0	0	0	0	0	0	0	0	0	0	0	0	0	0	0	0	0	279040	470360	565960	0	0	0	5698400	1609400	0	0	0	0	399570	528190	0	0	1	3	1	0	0	0	5	2	0	0	0	0	3	2
Delta-1-pyrroline-5-carboxylate synthase;Glutamate 5-kinase;Gamma-glutamyl phosphate reductase	Aldh18a1	0	0	0	0	0	0	0	0	0	0	0	0	0	0	0	0	0	0	304000	0	0	0	0	0	0	0	0	0	0	0	0	0	0	0	2	0	0	0	0	0	0	0	0	0	0	0	0	0
Tubulin beta-2A chain;Tubulin beta-2B chain	Tubb2a;Tubb2b	0	0	0	0	0	0	0	0	0	0	0	0	0	0	0	0	0	278740	412240	472870	205440	163010	0	0	1259000	0	0	784620	0	0	0	317540	2	5	1	1	1	5	2	0	3	0	0	3	0	0	1	1
Tubulin alpha-1C chain;Tubulin alpha-1B chain;Tubulin alpha-8 chain	Tuba1c;Tuba1b;Tuba8	15451000	29315000	0	23134000	0	32595000	0	0	72935000	0	0	27570000	0	0	19026000	0	949960	4611100	484330	2022500	685500	713020	1831800	0	10788000	1486400	384770	4959700	0	516580	865620	630000	2	3	1	3	1	5	2	0	6	1	1	6	0	1	2	1
High affinity immunoglobulin gamma Fc receptor I	Fcgr1	0	0	0	0	0	0	0	0	0	0	0	0	0	0	0	0	0	0	568910	3116500	2259600	0	0	0	0	0	0	0	0	0	0	0	0	0	1	3	2	0	0	0	1	0	0	0	0	0	0	0
Histone H4	Hist1h4a	0	0	0	0	0	0	0	0	294080000	75196000	0	0	0	0	0	0	0	2998700	627930	802990	0	228380	0	0	136310000	33117000	0	0	0	0	0	0	0	1	1	1	0	1	0	0	6	5	0	0	0	0	0	0
Glyceraldehyde-3-phosphate dehydrogenase	Gapdh;Gm3839	22534000	27444000	0	0	0	23695000	0	0	44275000	0	0	0	0	0	0	0	1759800	6003200	909120	1747600	1252400	1015700	0	0	4329000	1251000	694600	5253500	0	875060	1323300	1123700	2	2	1	1	1	2	0	0	2	1	1	1	0	1	1	1
Actin, cytoplasmic 2;Actin, cytoplasmic 2, N-terminally processed;Actin, cytoplasmic 1;Actin, cytoplasmic 1, N-terminally processed	Actg1;Actb	140970000	2028900000	3396600	21289000	8032500	132930000	1574200000	0	373540000	70637000	0	832410000	0	4060200	23628000	0	14095000	862820000	1385100	4892500	2477300	3778200	530990000	1210500	50640000	13264000	360980	384930000	360840	864760	3766900	399650	12	18	2	4	2	14	13	2	10	7	1	15	1	2	3	1
Vimentin	Vim	27003000	38244000	18578000	20733000	0	22138000	42055000	0	98547000	42595000	0	0	0	0	0	0	1035900	6757000	1567600	1851700	0	246680	717520	291030	10926000	3678100	0	0	0	0	0	0	8	11	3	9	0	6	5	1	17	11	0	1	0	0	0	0
Rho guanine nucleotide exchange factor 40	Arhgef40	0	0	0	0	0	0	0	0	0	0	0	0	0	0	0	0	54017000	0	6667800	0	0	8912000	0	7822400	0	0	6040300	0	0	7624600	0	0	1	0	1	0	0	1	0	1	0	0	1	0	0	1	0	0
Dual specificity mitogen-activated protein kinase kinase 4	Map2k4	0	0	225330000	117100000	157720000	48594000	0	78356000	108340000	122640000	229810000	0	123800000	83081000	97714000	77827000	0	0	8694800	5172200	4666100	181700	0	3624300	8037700	4055700	14757000	0	9596500	3906400	3730900	3514400	0	0	2	4	4	2	0	2	4	2	3	0	2	2	2	2
[truncated: 16 more columns]
