# Supplementary material for: B cell–based therapy produces antibodies that inhibit glioblastoma growth
Source: J Clin Invest. 2024 Aug 29;134(20):e177384. doi: 10.1172/JCI177384 (PMC11473152; doi:10.1172/JCI177384)
Supplement: Supplemental table 6 [file jci-134-177384-s188.xlsx]

## Sheet: Conditioned medium
	iBAQ 7 cIgs+CT2A conditioned medium	iBAQ 7 Bnaive Ig+CT2A conditioned medium	iBAQ 7 Bvax Ig+CT2A conditioned medium			iBAQ 15 cIgs+CT2A conditioned medium	iBAQ 15 Bnaive Ig+CT2A conditioned medium	iBAQ 15 Bvax Ig+CT2A conditioned medium			iBAQ 29 cIgs+CT2A conditioned medium	iBAQ 29 Bnaive Ig+CT2A conditioned medium	iBAQ 29 Bvax Ig+CT2A conditioned medium
Azgp1	110000000	134000000	78635000		H6pd	285980	129260	723230		Rac1	4007900	2115500	355730
Cct7	14508000	18895000	8699600		C8a	1962100	1789600	2457100		Psma5	3271000	1726400	325370
Lipc	720350	1050700	284170		Gclm	573190	497430	801630		Arfip1.Gm37240	388230	196300	0
Eprs1	1197800	1535200	752370		Ckm	573920	469180	895100		Smarcd2	161620	80406	0
Aamp	151630	274210	0		Pcbp2	2384300	2018600	3454000		Rab2a.Rab2b	2176900	1230000	309530
Fbln5	2772400	4081800	1132600		Xrn2	38794	0	152550		Cars1	254140	220050	187150
Apex1	887940	1139700	571010		Tyms	287200	270720	335830		Add3	362620	280760	185300
Sec23b	65110	116890	0		Vps26a	269880	226110	400230		Prpf4b	512250	358630	178280
Fn3krp	267170	445820	0		Ncoa5	243070	190490	364840		Tor1b	588260	445490	276970
Exosc4	880590	1172700	445890		Psmc4	450150	371000	661050		Mat2b	846870	650260	410800
Eif3i	3046700	3855300	1841400		Lrrfip1	204410	95316	488500		Pdcd10	330920	180280	0
Samhd1	627810	763500	422760		Tsku	777200	628140	1157200		Csk	388310	327400	254640
Arl2	645750	1068100	0		Serpina1a	648300	578550	894690		Eif5a	7400600	5446100	3291400
Nop58	2360000	2983500	1504800		Aspn	439910	321100	866610		Ubqln1	742170	629480	505640
Sae1	1332200	1784800	684830		Arpc5l	338740	0	1560000		Exosc6	289230	241350	190670
Vars1	4881400	5427600	4105400		Rps15a	4217400	516130	18959000		Cdh17	1842300	1685000	1517500
Ddx3x.D1Pas1	4089200	4538400	3462400		Qars1	505210	201980	1706800		Pcna	11270000	9360600	7291800
Cavin2	236430	257210	207130		Polr1c	403920	361670	564580		Fxr1	824820	660170	483620
Dimt1	119470	204370	0		Lgalsl	301500	239240	533780		Cct7	14508000	13798000	12528000
Serpina1a	648300	841310	342290		Galc	115410	104180	185080		Cnn3	1286400	1082500	719220
C2	1014500	1165300	775800		Arf4	84341	0	584190		Nptx1	1756500	1675800	1532400
Psat1	4986400	5830200	3600000		St3gal6	149370	135670	227660		Elp1	83590	56107	0
Usp7	18765	30337	0		Fis1	1208500	1173200	1412100		Nif3l1	414910	368380	272040
Psmd13	1588800	2283900	461590		Me1	47747	0	296210		Dnm2	476490	333270	66941
Thop1	188840	298190	0		Syncrip	766700	728720	966740		Dync1i2	2083700	1425900	128700
Spg21	108110	171000	0		Pafah1b1	670310	515100	1496600		Myl12a	1125600	1072000	968500
Cops7a	324100	512620	0		Saa2	1207200	325720	5285600		Cul2	171050	127160	43693
Isg15	6115700	7711900	3410300		Capza1	521570	315190	1493200		Cip2a	2473400	1386600	0
Creg1	861860	1375500	0		Add3	362620	290840	715220		Fis1	1208500	794240	254190
Lta4h	553220	685610	332310		Eef1g	36297000	35862000	38481000		H1.4	12525000	8635500	3493000
Lama2	26954	30487	21067		Mmp2	143070	0	235520		Numa1	37305	21288	0
Srpra	64838	103730	0		Kng2	2606400	2155200	2900400		Pygb	861140	758830	622660
Bin2	900400	1168000	355430		Scyl1	77082	0	119480		Cul4b	297510	250470	186110
Tyms	287200	436930	0		Rhoa	1837700	589150	2572000		Hnrnpul1	150000	86297	0
Pgd	10081000	12896000	4520600		Gnb1.Gnb2	1662500	1330600	1961900		Isg15	6115700	3756700	0
Ciao2b	444310	672590	0		Saa4	13146000	9205000	16796000		Arpc2	1195800	1032000	771910
Cyfip1.Cyfip2	128550	167730	51810		Adss2	351630	291900	406560		Hyal1	2260500	1873900	1267000
Tpm1	309850	476820	0		Hdac1	995230	63830	1709500		Ddx39b	975900	926720	849100
Tjp2	124000	193230	0		Pfkl	558480	390630	689510		Tardbp	1285400	1047800	642910
Prpf8	20917	32644	0		C3	80714000	56460000	101260000		Map1s	101370	85720	60429
Eef1b.Eef1b2	11733000	14969000	6042500		Copa	495830	442790	538290		Eno1	193460000	187380000	177320000
Ywhae	7296500	8148100	5792300		Gsn	786720	548840	980940		Vasn	863230	536540	0
Hnrnph1.Hnrnph2	793190	1195400	495160		Sec24b	89798	74755	102270		Ttr	203200000	173980000	131980000
Abcf2	162520	243070	102860		Apod	476190	0	1275300		Osbp	288700	250430	196410
Pfkl	558480	850990	339060		G3bp2	153520	146410	164490		Akr1b8.Akr1b10	1072200	861190	548600
Ppih.Ppihl	175780	410710	0		Copb1	1225700	1135100	1398100		Lig1	410760	375510	323270
Oxct1	143400	342480	0		Thrap3	86018	71092	113440		Gxylt2	238030	143590	0
Hsp90b1	2643700	2949900	2422000		Tpp2	63300	33622	118700		Cd109	68095	66487	64036
Lsm8	619670	1475500	0		Trip13	62613	0	187480		Banf1	4206200	3582400	2648200
Clec4f	142200	180490	114060		Abcf2	162520	70980	352340		Atic	11797000	11560000	11202000
Timm13	882280	1076400	740650		Gp5	3745200	3038000	4517300		Fdps	291070	241300	114670
Gdi2	3201200	3928500	2671900		Cnn2	1970300	1578200	2425400		Srp54.Srp54c	153560	139900	105250
Map1b	219920	251620	195460		Mmrn1	40419	0	88208		Pgm1	507930	419450	184980
Cstf1	562460	932800	269100		Rps7	2297200	2017200	2628000		Cpsf2	154110	111320	0
Gda	501920	922240	152340		Pdcd10	330920	257280	431280		Idh2	347410	304260	192530
Dusp3	391930	491880	308580		Rpl21	1794300	800510	3180300		Adsl	2229600	2004300	1422300
Rtcb	1332700	1583700	1129200		Ppp2ca.Ppp2cb	1880100	1032500	2927800		Lcat	12308000	11477000	9434600
Ddx27	42844	95094	0		S100a4	1336800	449780	2473500		Ncam1	102540	72618	0
Tbc1d15	62127	137540	0		Pdlim5	195930	114110	302370		Mybbp1a	422350	337330	132830
Gm20547.Cfb	94561000	108840000	85901000		Nudc	2206100	1804700	2735800		Cfl1	88143000	85355000	79179000
B4galt1	165530	205320	141080		Saa1	6558900	6684900	10086000		Scyl1	77082	53740	0
Eif4g2	242600	339590	183260		Arl1	215310	273790	2145300		Cpb2	11035000	10224000	8341100
Mthfd1	3726900	4490000	3261400		Wdr12	116020	150290	753480		Znrd2	946190	737280	0
Clic4	821310	1076200	665850		Prcp	604650	872260	6452500		Sar1a	1182500	971930	211190
Aspn	439910	618690	339780		Cope	152730	189570	1002400		Khsrp	1192600	955380	157790
Eif4a3.Eif4a3l2.Eif4a3l1	2961000	3820300	2457700		Tjp2	124000	124580	133070		St3gal5	276280	257070	191350
Gipc1	1143900	2719600	210880		Nmt2	180140	216130	709460		Slc3a2	123910	96099	0
Kars1	4393700	5573600	3565400		Tcn2	2510100	2577600	3359900		Ppie	412850	374130	266200
Apcs	23340000	29098000	19397000		F7	214720	217350	248910		Ddx47	280880	205870	0
Mcm5	533430	858080	311120		Pgm2	128270	144200	320410		Lman2	155580	142110	104890
Serpina3k	70105000	81606000	62135000		Eif3l	1815100	2079600	4821300		Pola2	149900	111990	0
Nae1	124750	305240	0		Angptl4	210410	311720	1194700		Crmp1	238940	202030	89310
Cct3	8608600	9659800	7883700		Tgm2	0	76991	794180		Luc7l3	137980	103600	0
Hbb.b1	5040500	6265500	4232400		Rps15	784130	1208400	5150800		Gbe1	99789	94130	67266
Ybx1.Ybx3	291150	349970	251720		Pgk1	38048000	38428000	41172000		Cs	1109700	995430	443910
Erap1	74794	186530	0		Plg	14842000	31682000	163260000		Pltp	10273000	10089000	9336400
Add3	362620	445920	308450		Sh3gl1	108620	126630	268350		C2	1014500	858020	226530
Prep	1624300	2135100	1293200		Pfas	485710	219060	9335700		Strn	173680	139280	0
Scfd1	83770	126950	56024		Cmpk1	251950	0	10511000		Lipa	1288200	1178900	707940
Hk2	38606	99563	0		Clta	1123400	1073600	2992300		Snrpa	1616500	1564800	1348100
Apoc2	109920000	173860000	69147000		Mug1	239900000	239490000	267680000		Snx6	1212000	999940	100470
Lmna	1306500	1891500	668140		Acap2	191920	0	14596000		Rab14	1641600	1588000	1361300
Rpl19	500950	952810	0		H2.K1.1	114100	0	8442100		Hnrnpf	6520000	6146700	4456300
Rps3a	8841700	12892000	4347100		Sptbn1	48468	48067	94871		Dnmt1	100910	82280	0
Gnb1.Gnb2	1662500	1984300	1308000		Dstn	203580	167390	5750700		Npepps	652110	561180	159750
Parvb	2633100	4033700	1086300		Sema3a	2676100	2655200	6744800		Skp1	540070	456080	0
Sars1	4166900	6220000	1743100		Tcof1	59419	0	12392000		Aarsd1.Gm27029	155540	131760	0
Heph	1365200	1769400	891390		Tpd52l2	996250	996750	1723000		Gtpbp1	74706	63264	0
Mocs2	328180	617940	0		Cfap91	737120	742370	11262000		H1.2.H1.6.H1f6	253830	217090	0
Nup155	76083	143790	0		Asl	2067600	2066900	2740100		Ddx6	554970	495710	141380
Sema3a	2676100	2930900	2385800		C4bpa	5861000	5854500	26312000		Rpl7	2844400	2606600	1227000
Nt5c3a.Nt5c3	326420	612630	0		Myo1c	0	0	225010		Eif3a	1467300	1325600	517540
Srp54.Srp54c	153560	287580	0		Rpl4	0	0	395630		Hnrnpa0	249680	220540	0
Arpc5	1300200	1581600	976170		Chit1	0	0	243790		Aacs	509310	471280	186010
Qars1	505210	886690	127240		Arf6	0	0	805210		Psmd12	5184600	4945800	3405500
Phgdh	24318000	28617000	20005000		Glud1	0	0	520430		Farsa	2703900	2495500	1015000
Cand1	1294400	1884000	702320		Adh1	0	0	437750		Bche	701640	637820	189590
Numa1	37305	74122	0		Sod3	0	0	1504000		Serpina1b	69728000	68614000	61106000
Ppp2r2a	1185200	1467200	899890		Vwf	0	0	214720		Ppp1cc	900110	785760	0
Inppl1	92690	183270	0		Actn4.1	0	0	667400		Naa12	461370	402940	0
Prelp	301410	493160	105120		Pkm	0	0	538640		Nudcd1	138580	155740	0
Top2a.Top2b	419460	688830	139900		Fn1.1	0	0	67003		Myg1	1456000	1496200	1143800
Pbdc1	1138800	1387300	878240		Epb41	0	0	69091		Vcam1	1244100	1323900	633800
Serpinh1	3009500	3810600	2286900		Mvp	0	0	116720		Rpa3	911510	1031800	0
Orm2	19483000	24230000	15306000		Gnas	0	0	304200		Ppp4r3a.Ppp4r3b	48252	53252	0
Aebp1	710210	806180	624760		Znf318	0	0	63806		Prpf4	111050	123310	0
Nek7	148480	182030	116490		Fv4	0	0	125050		Clstn1	304720	310910	249390
Pygb	861140	1447000	302400		Bsg	0	0	287330		Dhx9	1166100	1213300	883600
Rps2	13544000	17171000	10033000		Exosc9	0	0	316400		Qars1	505210	521930	406180
Ddx6	554970	644740	468180		Gnpda1.Gnpda2	0	0	465670		Atf6b	155550	182620	0
Ubc.Ubb.Rps27a.Uba52.Gm8797.Kxd1	252900	394380	116430		Coro7	0	0	113610		Ogfr	108580	127560	0
Psmg1	136650	278800	0		Fgg.1	0	0	411600		Vtn	20383000	21306000	15013000
Ces3a.Ces3b	444320	685530	221260		Hydin	0	0	14475		Erap1	74794	81944	33503
Rae1	308080	463950	163000		Sdcbp	0	0	1384800		Eef1b.Eef1b2	11733000	12200000	8407100
Mat2b	846870	1083100	627600		Ube2c	0	0	1420800		Snrpe	7238700	7500700	5445400
Cdk4	326880	379660	277410		Uchl3.Uchl4	0	0	320520		Ahsa1	3723300	4210600	354760
Cnn2	1970300	2101400	1847600		Abracl	0	0	8045400		Hnrnpk	6179000	6332900	5148400
Ccl5	3358500	6919000	0		Myl10	0	0	475230		Mapk3	554980	600790	251940
Glyr1	68994	142250	0		Igsf8	0	0	115500		Eif4g2	242600	251370	185920
Ptpn23	74890	154520	0		H2bc4.H2bc9	0	0	2137600		Smc2	140800	156070	43695
Rps4x	10698000	11026000	9448200		Gnmt	0	0	853520		Eif4a1	36901000	39577000	28429000
Strn	173680	218240	0		Eif3b	498580	500580	718800		Trim21	199830	255350	0
Slc3a2	123910	155830	0		Drg2	92144	94110	311870		Rala.Ralb	890860	1142100	0
Ctsb	11097000	13043000	3323600		Ifnar2.Gm21970	407770	409960	614050		Hnrnpl	927560	1125800	220050
Tln1	14071000	15320000	9091400		Mdh1	5530500	5534600	5897100		C7	5434200	5737700	4409300
Vps26b	115760	144840	0		Shmt2	112720	115170	332650		Dnph1	2084600	2428800	893720
Pak2	589130	613170	490140		Ahcyl1.Ahcyl2	279350	220820	708750		Fabp4	411360	519030	0
Rars1	2030300	2259800	1101600		Nsun2	116590	113820	137030		Appl1	87218	107720	0
Psme3	3808500	4240400	1831100		Vcan	37126	26908	139300		Clpp	114390	142210	0
Cand2	53269	64522	0		Col3a1	130340	114800	287990		B4galt5	352280	364010	304500
Anp32b	1010900	1062200	771820		Hba	9141800	4000000	55167000		Bcas2	519910	548270	407700
Isoc1	254360	314280	0		Eif4e	733640	586440	2028200		Huwe1	10646	13303	0
Dhx9	1166100	1273700	706010		Copg1	305550	290440	437980		Cep70	332920	415490	0
Tuba1b.Tuba1c.Gm49450	210280000	220580000	166250000		Ppid	1138200	1062600	2083400		Cndp2	743820	824030	420160
Eif2s2	1086100	1197200	592120		Clint1	533910	0	7683900		Rab8b	262820	320620	0
Hip1r	41836	51272	0		Ppm1g	218350	213660	279940		Hnrnph1.Hnrnph2	793190	902770	291510
Serpina1b	69728000	77222000	36856000		Extl2	262040	245230	484640		Hspa14	70409	85684	0
Psmd2	1328200	1468800	715480		Cat	343990	278170	1442100		Ppp1r7	966010	1060100	493180
Rab10	2075600	2180100	1237500		Cstf2t	82759	72349	338850		Lta4h	553220	592040	366980
Aco1	145930	148980	122640		Bub3	1110400	1085400	1609800		Adh5	1113600	1309300	171100
Eif4a1	36901000	38396000	25256000		Bin2	900400	859240	1747400		Lipc	720350	724820	561570
Eno1	193460000	205050000	115380000		Mtrex	165990	212610	381260		Naa50	2598700	2669500	219220
Hnrnpr	78860	90199	0		Anxa2	0	225220	1066600		Cnn2	1970300	1993300	790630
Tcp1	16523000	17063000	12777000		Angptl3	72694	110320	250450		Mthfd1	3726900	3740000	3075900
Umps	2545600	2681000	1552100		Mmp19	106160	174210	398110		Eif2s2	1086100	1106300	273410
Mrc1	46545	52794	0		Qsox1	3805900	3933500	4360300		Sf3b6	2800200	2864900	0
Itm2b	4308400	4799900	834040		Sec13	342380	519550	1121100		Btf3	2940100	2977400	1357500
Puf60	89053	101440	0		Anxa1	298620	1069100	3668200		Fbln5	2772400	2787400	2349000
Fscn1	5118100	5555700	2844200		Fbl	381370	492210	867180		Cops7a	324100	325290	292510
Ssrp1	105300	125170	0		Rps23	780670	985950	1589900		Prpf8	20917	21734	0
Eif2b5	88982	105920	0		Bpifa2	2883800	9705100	30776000		Prpsap1	690910	708550	342980
Ctnnb1	819710	915120	356320		Apoa1	728310000	872340000	1327100000		F12	1514600	1577800	111890
Antxr2	103880	124740	0		Pus7	62934	107480	249730		Iars1	547170	555250	447610
Dnajc7	92674	110900	0		Galk1	1581300	1714000	2281300		Pdcd6ip	1948000	1991200	1453200
Exosc2	164890	192460	0		Actn4	329220	411070	768990		Renbp	356470	388340	0
Flnb	624880	655420	440420		Gaa	95837	100640	122080		Septin6	220590	240390	0
H2.L	202130	235180	0		Flt4	49450	80525	222270		Pdia6	3818200	4031300	818820
Vasp	731750	737840	693980		Calm3.Calm2.Calm1.Calml3	1449800	2084700	4996300		Ythdf2.Ythdf1.Ythdf3	131680	141200	0
Man2a1	952730	1028700	513190		Elob	764660	876230	1390000		Umps	2545600	2704200	337830
Mbl1	5036000	5877400	319350		Inhca	54766	111210	374460		Iqgap1	571270	587710	283540
Dsc2	54707	64643	0		Mcts1.Mcts2	0	539370	3062500		Eef1g	36297000	36680000	30628000
Elob	764660	897960	421040		Lamc1	27324	34021	65681		Gnl1	104570	111210	0
Snx2	1657900	1901800	1038400		Ap2a1	57298	92171	258590		Sf3a1	197520	198440	183130
Snx5	202890	232440	129510		Rpl14	1821600	2231300	4597500		Nutf2	1610400	1613200	0
Rpl10a	6887600	7424000	5574500		Tcp1	16523000	16728000	17834000		Psmd2	1328200	1327600	905330
Snd1	2618400	2902700	1924900		Eif3f	2021700	2490000	5600100		Qtrt1	168570	170630	0
Rps15	784130	1116400	0		Amy2a5.Amy2a1	107990	286530	1447900		Cstf2t	82759	83268	0
Cpsf1	53128	75044	0		Adh5	1113600	1533900	4290100		Cstf3	1211700	1212300	1107400
Rps28	4245300	5366900	1539200		Gpx3	9553000	14331000	43383000		Smu1	191540	189560	107640
Cltc	3263700	4112100	1219900		Idh1	1920800	2009500	2558900		Kpna4	838880	818450	107530
Ptpn12	64423	92943	0		Tns4	0	805390	5774100		Atp5f1a	717300	699110	136130
Psmd4	687090	862370	294190		Glrx3	165050	608910	1560200		Aldh16a1	477780	476350	344250
Psmd12	5184600	6342100	2583600		Mgam	26408	43274	78918		Ctsb	11097000	11073000	8632000
Ythdf2.Ythdf1.Ythdf3	131680	188920	0		Ckb	242160	357830	602670		Gdi1	431450	428160	95703
C4b	58898000	62648000	50341000		Itgb1	0	62260	200030		H2.Q10	121120000	121050000	116200000
Psmd11	8253900	11059000	2207400		C8b	4327700	4906900	6207600		Rps11	18761000	18639000	12418000
Cdh2	172340	220270	68503		Clic4	821310	1300200	2369200		Trmt61a	239510	235200	0
Cops2	1404000	1763200	626370		Serping1	8417700	9321900	11397000		Itm2b	4308400	4262100	1737600
Cip2a	2473400	3601900	0		Mat2a	135710	1109300	3333100		Txnl1	4087900	3973100	2847600
Akr1b8.Akr1b10	1072200	1501100	120390		Osbpl9	81833	102600	151450		Eif2b3	240090	232920	165480
Mtap	6542900	7399700	4640400		Ecm1	2139100	5576200	13572000		Snrnp200	158480	154150	113660
Ace	606120	728620	249040		Hic2	466560	662210	1214200		Tfg	374090	365690	269040
Nup93	123560	138840	79881		Tpp1	166720	257870	510830		Dkc1	1184300	1134500	620580
Ube4b	37452	50457	0		Capza2	3234100	3515900	4297600		Gstm1.Gstm2.Gstm7.Gstm4	760120	756120	712820
Bag6	177780	211170	84154		Erp44	159490	243630	467560		Fchsd1	195490	191230	146000
Tagln2	10677000	12368000	5954500		Rps13	669200	1670900	4410900		Nap1l1	19789000	19599000	17132000
Mapre1	245180	276620	158740		Macroh2a1	328390	2349300	7816500		Ggh	3367200	3319800	2717900
Hspa14	70409	96264	0		Top1	107410	334520	888810		Adam10	90752	86333	0
Pmpca	102920	130920	0		H2ax	1863400	17249000	54512000		Set	1897100	1860100	1265100
Cct4	11956000	13392000	6759700		Mapk1	82351	142840	289220		S100a11	10667000	9996000	0
Cstf3	1211700	1236800	1120500		Tuba1b.Tuba1c.Gm49450	210280000	213090000	220110000		Supt5h	473230	501570	402320
Dnm1l	2746300	3080300	1529200		Pcolce	5973500	7246000	10451000		Nt5c	620170	871450	0
Gpi	9297200	9956200	6898800		Slc3a2	123910	140520	182360		Rtcb	1332700	1368100	1245100
Lgals1	10100000	10408000	9017700		Pls1	84286	118930	208620		Utp4	49806	71258	0
Ggh	3367200	4259100	257710		F13b	298950	886300	2381400		Hspa4l	59422	84281	0
Cops8	807210	910920	450950		Bhmt	193820	245360	377550		Dsc2	54707	77489	0
Irf2bpl	75174	97365	0		F13a1	753750	32696000	114450000		Arf4	84341	116720	0
Asl	2067600	2548800	430760		H2bc7.H2bc3.H2bc12.Hist1h2bp.H2bc23.H2bu2.H2bc1.H2bc26	106770000	623740000	1525500000		Ddi2	123240	170510	0
Smu1	191540	227800	71896		Carhsp1	712930	1056800	1658700		Rps17	9688300	10293000	8111400
Qtrt1	168570	219550	0		Aldh1l1	260740	291700	347510		Uprt	76680	104170	0
Septin7	5158300	5325400	4619100		Clic1	6311200	7787700	10459000		Eml3	50446	68853	0
Tomm34	694780	782640	409300		Ghr	134180	173760	252800		Vars1	4881400	5215700	3969800
Pcbp2	2384300	2628600	1589100		Fstl5	0	2386900	7172400		Aimp2	717160	799910	492710
Gyg1	431040	563530	0		Fetub	1045700	1521400	2431800		Cops2	1404000	1582000	924020
Vasn	863230	979850	509080		Tubb6	3363200	3939000	5009600		Serpina3g	93362	127920	0
Ipo4	88358	116430	0		Zcchc8	269540	278400	295100		Ppp6c	421190	494310	279110
Snrnp200	158480	200250	25698		Bmp1	2365700	7431400	15595000		Tuba1b.Tuba1c.Gm49450	210280000	219720000	192170000
Myg1	1456000	1624200	923560		Rbp4	220700	323430	491580		Galc	115410	175270	0
Tigar	229690	303970	0		Lifr	5013100	5478200	6240800		Trim47	190860	286080	0
Hnrnpa2b1	447600	552990	118730		Arl3	188690	259060	363170		Mmp2	143070	157060	115450
Dync1h1	1675100	1892000	997360		Cfhr4	226180	391930	639930		Eif2b2	344190	374250	284920
B3GNT2	310390	409650	0		P4ha1	125610	139170	159370		Lama2	26954	29653	21410
Kpna2	16328000	15459000	8266800		Kng1	4486200	7825700	12606000		Mtap	6542900	8142600	3276000
Apob	2924100	2757400	1308100		Reln	0	31008	76044		Ckb	242160	310620	92486
Ccl8	1902900	1702300	0		Eif1.Eif1b	0	5682700	7242000		Cdk2.Cdk3	227020	334160	0
Nsfl1c	444230	432510	314840		H4c1	40465000	296500000	366660000		Ubc.Ubb.Rps27a.Uba52.Gm8797.Kxd1	252900	299020	154920
Eif5a	7400600	6881700	1981700		Hspg2	435270	1418200	1696700		Psmc5	1462600	1600700	1169100
Cct5	19366000	18838000	14048000		Serpina1b	69728000	75763000	77517000		St3gal2	244240	377090	0
Tor1b	588260	555320	252660		Ostf1	287200	435240	482980		Nop58	2360000	2668900	1785100
Ppp1r8	539290	473900	0		Trim21	199830	236970	248980		Sec24b	89798	141090	0
Cotl1	1285400	1243400	946500		Prkar1a	77068	269240	329470		Clec3b	3463600	4186800	2170400
Cul2	171050	158970	63710		Rsu1	2344100	5788800	6822100		Polr1c	403920	506340	221850
Renbp	356470	315000	0		Ddx39b	975900	1479000	1633200		Samhd1	627810	788450	369560
Nutf2	1610400	1419600	0		Gipc2	0	2159900	2619300		Galnt2	330970	475730	99534
Tnpo1	2948500	2765200	1398400		Naglu	165700	185240	189810		Rnase4	9875700	14312000	2329100
Spp1	5153900	4948000	3640200		Uap1l1	937170	1759800	1951800		Rplp0	19723000	23668000	13047000
Prim2	119510	103180	0		S100a11	10667000	12083000	12398000		F7	214720	293430	81539
Krt76	1595200	1480100	709210		Apoc2	109920000	173820000	188290000		Trip10	708640	776200	597290
Dnm2	476490	440660	196320		C1qbp	383510	517590	548100		Itpa	683130	822190	449370
Tpt1	7327500	7123600	5734300		Agrn	855380	2990700	3547800		Pdgfc	329830	527010	0
Tpp2	63300	56669	26862		Hspa13	659860	1129900	1252700		Psat1	4986400	5108900	4782000
Ehd1	6306500	6002700	4666300		Cad	353110	407080	420090		Chil3	101600	198770	0
Atp6v1h	191890	154800	0		Col1a1	128890	156930	163700		Ifnar2.Gm21970	407770	658430	138020
Sbds	282590	229100	0		Emilin1	56736	293860	353250		Hip1	51224	98533	0
Ddx47	280880	227430	0		Ahnak2	0	9956.7	12415		Skic8	614150	764530	444630
Etf1	1467900	1378600	1000200		Psmd6	87360	267010	311420		Septin5.Gm49601	176260	328400	0
Golph3.Golph3l	368730	312840	0		Myl3	0	645570	881810		Eif2s1	11652000	13629000	9355900
Ncam1	102540	87280	0		Pf4	0	18790000	25576000		Gnb2.Gnb4	1198800	2209900	0
Usp9x	113620	108250	77700		Hgh1	79576	683350	899950		Rpl10a	6887600	8159600	5396800
Api5	2587600	2228700	340050		Fgg	619370	345460000	463850000		Mug1	239900000	258410000	218210000
Rpl6	4471500	4361100	3773700		H2.Q1	192820	209680	215580		Lamtor1	286370	486930	0
Pgm1	507930	458370	193920		Actl6a	252900	515890	609310		Ctps1	2098700	2516700	1513200
Rpl3	336820	310460	175880		Rpl18a	628220	962620	1080700		Matn2	578470	695980	403370
Ddb1	603710	539140	220960		Txn	3562700	4213500	4461500		Ide	381460	459740	267780
Pdcd6	1715400	1755200	698130		Ltbp3	50346	107360	128650		Fn3krp	267170	450470	0
Tnpo3	221750	230030	43760		Psmd14	796230	1136900	1273200		Dpp3	52275	92622	0
Hyou1	2051400	2121200	513340		Eno3	649220	865930	953010		Gda	501920	725110	208680
Treml1	1634100	1646300	1447300		Sptan1	23242	67266	84674		Hbb.b2	4124400	5453500	2366500
Arhgap1	1572300	1632400	725650		Tubb3	4277100	5352000	5776200		Ppm1f	219820	385480	0
Iqgap1	571270	600220	175540		Spr	332130	620980	733240		Aamp	151630	276870	0
Xpo1	1140200	1179200	467870		Sec23ip	107200	180390	209010		Tyms	287200	365160	190610
Ppp2r1b	231630	245450	0		Parvb	2633100	2958900	3139300		Gp1ba	2119200	2838300	1213200
S100a11	10667000	11095000	3382200		Usp9x	113620	150310	169810		Twf1	336870	501850	130170
Ctps1	2098700	2102400	2036000		Sord	377210	1087200	1472100		Abcf2	162520	203140	122180
Rab21	576910	591850	307560		Sdc4	1030800	3783100	5259300		Get4	103530	211740	0
Rgn	636420	643920	492050		Pon1	45162000	72332000	86936000		Sars1	4166900	5768700	2638200
Ldha	17547000	18415000	8980400		Mcm4	1471700	1658500	1748100		Psmc6	3062600	3261500	2878700
Ppbp	6361000	6581300	4123400		Snrpd1	2504300	7192100	9507400		Klc2	1543600	3101700	86623
Ddx21	681320	723470	290280		Rarres2	229850	733750	984360		Rae1	308080	357220	261830
Cndp2	743820	758780	601600		Ca2	0	725800	1086700		Pgam5	144880	319880	0
Nif3l1	414910	458600	0		Tuba4a.1	5742500	7020000	7566000		Ctsa	2595200	3993200	1424400
Gp1ba	2119200	2280400	277480		Parn	156270	230950	264270		Rps7	2297200	3650900	1154200
Agt	31046000	31842000	22385000		Vnn3	261070	378760	433500		Papss1	827270	1275200	448540
Bpnt2	6007900	6176300	4133300		Acot7	4246700	4665300	4857000		Ppp2r2a	1185200	1355600	1029500
Tuba8	192290	194870	160450		Adam24	0	4885200	7116200		Tubb3	4277100	6187400	2547000
Serpina1c.1	658090000	672360000	486470000		Pum2	0	113330	231040		Nmt2	180140	386690	0
Pdcd10	330920	358940	0		Aldh2	645930	836040	1037300		Nhlrc2	108200	232100	0
Rab5c	4374100	4687100	658110		Hspa5	9774600	11391000	13239000		Hspa4	4638300	4802500	4493100
Pcdhgc3	171590	172760	127020		Col6a1	246490	283500	325430		Il1rap	2131400	3533900	879830
Nap1l4	1244200	1272400	210010		Golph3.Golph3l	368730	424780	485590		Ssb	461440	489240	436700
Serpina6	4872800	4886700	4374500		Itih1	64008000	75865000	88964000		Ifi205a.Mnda.Ifi204	235960	398050	130110
Dync1i2	2083700	2109600	165450		Col4a2	213980	1275000	2464000		Rpl21	1794300	3546900	675340
Serpina3n	1357800	1359400	1271500		Crp	8753300	19707000	31969000		Clint1	533910	1379900	0
Nap1l1	19789000	19884000	14223000		Hat1	0	666870	1536800		Nt5c3a.Nt5c3	326420	797140	0
Ipo5	1544400	1539300	563410		Dera	0	452480	1043500		Ltbp1	308710	321630	299710
Plek	6549200	6521100	2759300		Psma3	198860	480440	857080		Naglu	165700	198330	142920
Twf1	336870	337430	275260		Hist2h2aa1.H2ac20	488340	8346500	18746000		Dynlt1.Dynlt1a	1136300	2245600	396740
Txnl1	4087900	4090700	3693200		Gmppb	247140	543540	933650		Aldh1a1	571430	1171000	168310
Tbc1d1	51767	52166	0		Itih3	91034000	100280000	111580000		Angptl4	210410	245700	186530
Pafah1b2	6175600	6180600	4097800		Rpl24	0	293120	654330		Nip7	721400	854020	622430
H2.K1	8510600	8526800	5029000		Nid1	743060	2961100	5615400		Cmas	93337	220000	0
Psmd5	2490000	2310800	168380		Plat	0	192110	424750		Elob	764660	1216600	434070
Nt5c	620170	599060	361400		Ap2m1	154710	226850	317120		Usp5	2207800	2569700	1915800
Hnrnpab	2540400	2389300	758100		Cltc	3263700	5307900	7875100		Mdh1	5530500	6849700	4507600
Asah1	421870	409610	201390		Eif2b5	88982	150240	227400		G3bp1	1374600	1496300	1278900
Ywhaq	5859700	5615500	1609200		Fn1	10551000	44737000	88492000		Pbdc1	1138800	1274700	1031800
Extl2	262040	246950	0		Rps25	3417500	3803000	4296800		Apex1	887940	620010	614570
Thrap3	86018	84598	63522		Mpp1	229300	334210	467720		Snrpa1	2855100	924770	886150
Ppfibp1	55241	51493	0		Hist1h2af.H2ac11.H2aj.H2ac13.H2ac4.H2ac6.H2ac7.H2ac8.Hist1h2an.Hist1h2ap.H2ac12.H2ac25.H2ac15.Hist1h2ao.H2ac1	100680000	505680000	1020300000		Fermt2	753240	311730	297820
Pcmt1	974950	907180	0		Eif2a	99386	163940	245880		Cct5	19366000	16286000	16201000
Psma5	3271000	3134700	1355100		Rpl10.Rpl10l	552620	952000	1228700		Atp6ap1	1539900	1222200	1213400
Farsa	2703900	2676100	1735600		Itih4	105560000	131410000	149490000		X.1	202020000	99920000	92459000
Nampt	2413100	2354000	208290		Ddx1	54386	76615	92111		Man2a1	952730	720440	704680
Mob1a.Mob1b	3248900	3206200	733540		Myh9	4085400	6689500	8602700		Ecpas	278180	17935	0
Rela	185260	181380	0		Ldhb	153720	352640	493030		Bzw2	1971900	221980	144460
B4gat1	228820	223850	0		Dapk2	13456000	20556000	25628000		Calr	997760	648490	628530
Serpina1c	6569100	6409400	1789500		Ifi47	402170	1006100	1437200		Cdc37	1765300	1171000	1138400
Pcna	11270000	11095000	5860900		Snca	0	1694900	2713600		Copb1	1225700	849870	829180
Arpc2	1195800	1175900	644730		Hnrnpm	78675	158100	205220		Rps5	7148400	6025800	6038600
Bgn	45366000	44945000	34168000		Fgb	179200	417740000	665420000		Ldha	17547000	13402000	13437000
Anln	72498	69790	0		Arpc4	2058200	4105900	5471500		Col6a2	1002400	820310	822110
Gapdh.Gapdhrt2.Gapdhrt	137670000	136530000	113060000		Farsb	516610	687130	801350		Magoh.Magohb	4238000	182740	197230
Itpa	683130	668120	346500		Apom	0	1349700	2255000		Cltc	3263700	2622200	2626100
Eef2	28775000	28729000	27681000		Tnc	109030	121780	129970		Kif5b	11063000	881640	943870
Npm1	10381000	10089000	3211800		Ldha	17547000	20493000	22346000		Psme2	5284300	1920500	1888600
Gc	2447900	2421900	1799400		Ccl5	3358500	11332000	16328000		Rpl12	134790000	17374000	16495000
Aimp1	1670300	1655100	1289500		Klc2	1543600	3799100	5901700		Pmpca	102920	0	0
Bzw2	1971900	864960	259630		Esd	1797100	2758400	3657200		Blvra	384730	0	0
Psme2	5284300	2633600	1120300		Col12a1	53361	72877	90483		Dph5	790690	0	0
Cpb2	11035000	8815700	7559500		Psmd3	590070	687610	776870		Vta1	358180	0	0
S100a10	18729000	16130000	14526000		Dusp3	391930	536810	675720		Dnajc3	113420	0	0
Eif3h	1879300	1072600	580110		Pcbp1	819960	1024700	1222000		Ipo11	108110	0	0
Pdia4	113050	96458	86716		Gnb2.Gnb4	1198800	1858000	2492000		Polr2b	25958	0	0
Flii	539280	246580	71065		Smarcc1	89422	121200	151500		Pgls	3527200	0	0
Gpc1	1343300	655170	241890		Egfr	24202	117800	206220		Vps26b	115760	0	0
Ywhaz	48581000	32861000	22817000		Fga	300480	226130000	447070000		B4gat1	228820	0	0
Ctnna2	457320	178940	0		Arf3.Arf1.Arf2	22986000	32091000	41229000		Ppp2r5a	114260	0	0
Atp6v1e1	1402500	845430	486760		Dnajb11	2487200	3208200	3814300		Dph1	213940	0	0
Vps4b	453340	182890	0		Fcn1	11942000	24273000	34933000		Ddx46	126980	0	0
Adsl	2229600	1577500	1139400		Psma1	398670	606310	786390		Aldh7a1	131570	0	0
Bzw1	2087600	1286700	748560		Fgl1	0	249960	448520		Pfdn6	400250	0	0
Tor3a	243740	182850	142420		Apob	2924100	3787800	4450700		Spg21	108110	0	0
Iars1	547170	510190	485930		Get3	228300	278290	317040		Antxr2	103880	0	0
Cul3	749880	415660	195820		C1ra	5808900	7071200	8048600		Clasp1	24698	0	0
Cnot1	100430	43130	0		Dhfr	2930300	3516700	3521900		Ache	51085	0	0
Papss1	827270	421180	111240		C1qa	32147000	40665000	40807000		Gyg1	431040	0	0
Ago2	385080	363690	347360		Rbbp7	3614900	6180200	6233900		Echdc1	104730	0	0
Ppic	9088800	6087000	3995500		Psma4	0	446000	454660		Tnpo2	71458	0	0
Snrpa1	2855100	1448000	468610		Prpf8	20917	51761	52858		Anln	72498	0	0
Tpm4	954500	855660	787800		Adprh	286280	391260	395340		Hprt1	743070	0	0
Kif11	352290	144040	0		Tfrc	1016800	1576800	1597700		Eps8	117540	0	0
Fxr1	824820	451090	180120		Ube2n	0	431540	449620		Racgap1	56496	0	0
Fdps	291070	182060	104920		Cbr3	598930	786200	794230		Cnot9	188820	0	0
Cct2	24323000	18681000	14674000		Habp2	192620	253250	256140		Arl2	645750	0	0
Naa50	2598700	1094600	368160		Pzp	360360000	531800000	539570000		Mpi	161160	0	0
Ttr	203200000	165760000	147390000		Amy1	625730	2531200	2617800		Ddx27	42844	0	0
Hsph1	1217600	721810	475980		Abcf1	320030	467710	474430		B4galt3	179800	0	0
Dock7	252200	167720	124740		Rpsa	38812000	39828000	39975000		Prpsap2	329550	0	0
Cct6a	15707000	11553000	9405300		Fhl1	0	1072500	1232300		Oxsr1	59670	0	0
Rpl26	1509400	1036300	789880		Nip7	721400	998730	1039800		Cnot7	231780	0	0
Stip1	1166900	926060	800980		Nop10	710700	784850	798960		Puf60	89053	0	0
Eif2s1	11652000	10382000	9889000		Eloc	3007800	3540300	3626300		Patl1	114390	0	0
Csde1	282510	215050	187900		Strn3	127440	170270	177830		Ripk2	167350	0	0
Cdc37	1765300	876380	472000		Hba.a1	202900000	339920000	363880000		Fen1	202260	0	0
Caprin1	1703700	826240	437770		Apoc3	58992000	107390000	115640000		Me1	47747	0	0
Plec	922590	805500	754740		Stam.Stam2	2854100	4108500	4325600		Scyl2	79812	0	0
Banf1	4206200	3045400	2635500		Rpl9.Rpl9.ps6	3388600	8393000	8718100		Rbm39	172990	0	0
Chst14	12441000	10662000	10031000		Rps6	2210800	3757100	3864800		Pfdn4	823230	0	0
Cfl1	88143000	71141000	65040000		Dcps	0	540480	581500		Sec22b	697290	0	0
Hnrnpk	6179000	5324400	5015800		Mbl2	84791000	101630000	102990000		Mki67	9935.8	0	0
Xpnpep1	1705500	1584000	1540100		Ehd3	320640	367560	371380		Ctnna2	457320	0	0
Pdia6	3818200	2972600	2687400		Ppp2r2a	1185200	1312300	1322900		Ssrp1	105300	0	0
Fbn1	64061	57105	54774		Myl9	0	412270	447390		Cryzl1	3072700	0	0
Naa10.Naa11	1051000	579960	415870		Polr2a	15082	65489	71572		Acap2	191920	0	0
Rpl15	2670200	1458900	1038100		Aebp1	710210	820190	833600		Gatad2b	76478	0	0
Gphn	374200	321840	303710		Angptl2	6565800	14716000	15498000		Atp6v1h	191890	0	0
Psmd1	382270	128150	40597		Fabp4	411360	780320	815980		Pnkp	87990	0	0
Cavin1	1042700	669970	555990		Serpinf2	6518900	12283000	12841000		Dimt1	119470	0	0
Atxn10	1290300	982310	887400		Cp	40870000	45438000	45937000		Trap1	119650	0	0
Snx9	298740	210140	182910		Pglyrp2	1191200	5256900	5716000		Igbp1	260300	0	0
Ppa1	5424000	3562700	3012500		Hbb.bs	316030000	424390000	435750000		Rpl37a	464890	0	0
Psma6	1826700	709580	380860		Ccdc6	93564	216180	228560		Gstt3.Gm20441	2338900	0	0
Ptpn11	549170	186630	86352		Pxdn	0	987590	884310		Selenop	289790	0	0
Ppp2r5d	689310	322780	217030		Asns	735060	1648400	1551900		Trmt1	120580	0	0
Btf3	2940100	1876800	1576300		Ctsa	2595200	2854600	2831000		Ppp2r5c	429310	0	0
Matr3.Snhg4	853310	634850	572620		Gp1ba	2119200	2622700	2575500		Bax	833330	0	0
Prpsap1	690910	334360	232520		Cela2a	785880	1628100	1549600		Isoc1	254360	0	0
Naglu	165700	162510	153350		Mat1a	160540	254040	241940		Gfpt1	42703	0	0
Sf3a1	197520	187350	158300		Lims1	312770	1107300	998420		Nedd4l	676860	51480	49883
Ywhah	4240000	3993600	3301900		F2	32620000	52762000	50036000		Gapvd1	129380	80526	80426
Dkc1	1184300	1078800	782450		Oxsr1	59670	583760	520350		Kpnb1	12579000	7144300	7428800
Gmfb	768580	689550	468340		Actc1.Acta1.Acta2.Actg2	2451000	6939700	6390600		Bzw1	2087600	916360	974990
Scpep1	639960	613220	538640		Pcyox1	154070	885520	795530		Myh14	663150	197360	224260
Fstl1	910930	756130	273090		Rps8	3138000	6769700	6342400		Dync1h1	1675100	1446700	1461100
Snrpa	1616500	1534200	1279500		Apoc1	28188000	54180000	51257000		Pfas	485710	72439	79933
Ahsa1	3723300	2876000	269100		Masp2	1234000	2371700	2242200		Psap	16369000	2429900	2742800
Inhba	946030	808810	399410		Ces1c	106950000	164540000	159770000		Hspd1	10031000	4032700	4156900
Elp1	83590	77683	60437		Gar1	0	550630	510060		Cfd	26501000	300280	1212900
Ruvbl2	11391000	10673000	8571700		Ctnnd1	0	131000	121060		Tpi1	19337000	14901000	15027000
Skp1	540070	402700	0		Atp5f1a	717300	1880800	1793000		Tnpo3	221750	77120	81657
Gart	1399300	1288300	932230		Samhd1	627810	842260	830790		Cstf1	562460	316160	337890
Mdh1	5530500	5089200	3612600		Anp32e	630960	1199000	1168900		Rars1	2030300	1579900	1621300
Mybbp1a	422350	331940	31047		Fcsk	0	174270	162640		Pgd	10081000	5970300	6426900
Pfkp	194690	165440	69574		Hpx	2535000	2827700	2808800		Ddx21	681320	582110	592690
Ranbp2	12407	9526.4	0		Gmds	95552	808610	782100		Napa	1462500	1152600	1195300
Supt5h	473230	424360	253270		C5	14777000	22430000	22075000		Myo18a	65270	35353	39349
Saa2	1207200	1091400	688840		Rnpep	49950	128280	125090		Adam15	313370	183160	200610
Postn	1590500	1397300	728030		Rps10.Gm49804	2727700	4439600	4366500		Gdf11	384940	180510	207920
Smc2	140800	122540	50255		Ces2e	4058100	4785800	4754600		Tcp1	16523000	15144000	15308000
Mmp2	143070	112700	0		Atxn2l	0	197160	191590		Gphn	374200	337130	341850
Hsd17b4	792440	698790	359300		Serpina10	645040	888350	881600		Psmd5	2490000	626160	864600
Clta	1123400	780340	0		Bin1	285470	698480	691710		Mdh2	5238600	3593900	3797600
C1qa	32147000	30079000	25419000		Cyb5r3	0	657150	644970		Tkfc	806820	171610	251690
Npepps	652110	507380	180090		Cndp2	743820	1099200	1092500		Dpy30	1944800	1246800	1334400
Diaph1	1017600	905060	632830		Itih2	66516000	87234000	86982000		Eef1d	530700	436460	456030
Snrpf	1939600	1694600	1116100		Vcp	10314000	13211000	13186000		Atp6ap2	72469000	38612000	45670000
Mcm2	1620500	1347400	702640		Aimp2	717160	991130	989010		Parva	5336100	1256100	2087000
Cant1	559660	392200	0		Tf	4090800	6719100	5770800		Idi1	4401600	501730	1302500
Atp6ap2	72469000	58717000	26652000		Ighv5.6	6292800	49923000	34002000		Nono	2529400	1631500	1816000
Myo18a	65270	55452	30589		Serpinb6.Serpinb6a	938030	2570500	1978400		Nt5c3b	222510	155400	171070
Gxylt2	238030	169940	0		Ahcy	5477000	7701300	6893700		Uso1	442370	80459	157770
Pgam1	32826000	30002000	22918000		Mcm3	204840	450070	359270		Rabep2	196770	25257	63078
Ola1	5461800	4625100	2352900		Arhgdia	1704000	3275800	2690900		Psma3	198860	146150	157600
Calr	997760	895310	628460		Prps1.Prps1l3	229340	431020	355400		Prim2	119510	75529	85116
Rab8b	262820	190930	0		Rpa3	911510	1734700	1422800		Ctnnb1	819710	435520	496030
Eif3g	347720	330420	284400		C9	20707000	28579000	25795000		Lrrc47	668490	478880	508920
Ogfr	108580	70397	0		Apoe	120990000	148760000	138960000		Sri	228150	165070	175070
Arcn1	1177000	947910	529030		Fermt3	1493300	3868400	3037500		Gclm	573190	441040	465770
Ldlr	142620	92072	0		Srrm1	31963	80803	63629		Map1b	219920	201630	204950
C7	5434200	4406500	2537200		Nop56	599230	1131800	944810		Mogs	172830	78969	0
Msto1	271780	228970	146950		Hexb	133730	136400	135480		Rps12	12132000	10636000	9386400
Hnrnpul1	150000	98227	0		Ifit1	201790	261580	241210		Phgdh	24318000	23876000	23506000
Zpr1	250360	163510	0		Clec11a	276460	876280	671580		Ahnak	330100	217300	127940
Ppp2r1a	5802000	4432600	1845400		Mapre1	245180	1603800	1139600		Zcchc8	269540	149980	52847
Mdc1	36084	30590	19546		Aldh3a1	385210	582900	495110		Eif3g	347720	223780	139620
Mdh2	5238600	4864400	4123000		Pebp1	352650	981110	702690		Mcm6	1080100	922790	811410
Dpy30	1944800	1589100	886030		Coro1a	53932	2112400	1207900		Paics	10836000	9392800	8383000
Rabgap1	73440	49635	0		Eif6	1108400	4697600	3116100		Inf2	110940	81078	58628
Uso1	442370	319490	63246		Apoc4	8963000	12412000	10890000		Rgn	636420	611110	592050
Kpna3	808630	552260	0		Atp5f1b	149760	1209400	788650		Prg4	198600	162280	135780
Ran.1700009N14Rik	110200000	106020000	96963000		Man2b2	57142	123710	97098		Hspa9	1509800	1119700	834850
Eif3a	1467300	1131000	579640		Csrp1	391240	733500	596340		Pafah1b2	6175600	4869100	3899900
Parva	5336100	3323100	0		Zpr1	250360	290860	275180		Usp9x	113620	59310	19155
Shoc2	356520	277870	150220		Tpm4	954500	1325000	1179500		Snx2	1657900	1286800	1108100
Gstm1.Gstm2.Gstm7.Gstm4	760120	696710	595110		Asah1	421870	860870	673540		Ctbs	1347400	868690	643350
Ecpas	278180	174580	0		Nans	171050	393950	299490		Nap1l4	1244200	573290	254500
Ppia	49060000	41188000	28042000		Rab1a	4899400	6254700	5681800		Ppp1cb	1430100	1255700	1172600
Cpe	16474000	14239000	10492000		Plod3	85831	169510	134140		Hsd17b4	792440	606950	510480
Idh2	347410	285740	178420		Masp1	2279800	3191700	2818300		Fabp5	1359200	624300	245710
Bpifa2	2883800	1816400	0		Upf1	32484	40885	37455		Nampt	2413100	1135200	500500
Arfip1.Gm37240	388230	297830	142900		Rpl30	5708500	7527600	6771800		Psma2	5843200	3245000	1936800
Nudcd1	138580	123110	101900		Pdxk	142680	820970	541460		Chd4.Chd5	124790	122870	121910
Uba5	460950	272370	0		Maco1	0	453310	334010		Vps26a	269880	203330	170020
Rps11	18761000	16600000	13530000		Plod1	646940	991300	900200		Snrpf	1939600	1117700	675830
Prdx1	3515400	3120700	2561800		Gsto1	877400	1200200	1121200		Scpep1	639960	225460	0
Ckap5	388000	258920	63893		Ctsd	2219700	2986100	2792200		Dock7	252200	161430	111320
Lrrc47	668490	588800	470020		Myh10	56508	120350	104270		Trmt112	1037700	877180	786900
Mcpt1	1305200	1176300	977590		Qdpr	284970	1143100	867940		Mocs2	328180	128350	0
Ctnna1	1053500	812220	439540		Rheb	0	719910	495270		Tbc1d1	51767	19793	0
Paics	10836000	8768100	5507900		Cd5l	8970700	16827000	14369000		Ddb1	603710	343550	194410
Rpl22l1	1657600	1371300	926030		Ppm1f	219820	409880	356460		Pfdn5	800580	475200	287320
Rap1gds1	1104000	790820	301500		Timm13	882280	979390	952440		Tigar	229690	212130	201770
Galc	115410	103810	85694		Eps8	117540	251740	214380		Rplp2.Rplp2.ps1	107170000	65318000	40410000
Trmt112	1037700	836040	661620		Hnrnpa3	750870	1042100	956810		Mms19	113540	42539	0
Tardbp	1285400	1056200	860460		Lamb1	31588	349370	257630		Dynll1	2812600	1018800	662730
Kpna4	838880	528950	265660		Eif2b1	139590	941710	708800		Acly	6135200	4951200	4728300
Psme1	8913600	5137200	1772400		Nono	2529400	3561900	3397200		Ldlr	142620	119510	115070
Vps35	1140100	568720	61257		Nmt1	1386100	2990400	2750400		Pcbp2	2384300	1956900	1875600
H1.1	3788100	2110800	534440		Prmt1	2858300	5026300	4696100		Vps35	1140100	462520	345830
Rhoc	831410	776820	726690		Coro1b	91193	1128600	967950		Gsk3a	431240	182280	140720
Prdx6	7275000	5139600	3196200		C6	3917100	6624000	6153100		Cul3	749880	159610	60155
Pfdn5	800580	381960	0		Ighv6.4	0	5208600	4333100		Cavin1	1042700	475350	387620
Sf3b6	2800200	2035700	1208700		Mup3.Mup20.Mup21	660830	1061500	993950		Arhgap1	1572300	702960	578340
Gspt1.Gspt2	1135900	878710	601630		Rab7a	2553900	4533700	4169000		Kif11	352290	44353	0
Smarcd2	161620	81573	0		Psma7	484750	1731400	1492600		Ipo5	1544400	619500	485810
Cdc42	12922000	8334400	3516700		Bpgm	521620	1286700	1130800		Pcmt1	974950	293120	221920
Fis1	1208500	616490	0		Tubb1	2467800	3720200	3457000		Ckap5	388000	158120	135500
Set	1897100	1619200	1257700		Prps2	456380	843910	762520		Tubal3	741230	66982	0
Adam15	313370	258570	189790		Polr2l	1486900	3351100	2965200		Park7	1563300	1221100	1192000
Uba6	179190	116850	45350		Apoh	1043600	2420000	2132700		Actr1a	1289100	311620	223100
Cse1l	3102900	2170400	1101000		Tor2a	0	724470	561970		Htra1	3075700	1823200	1704100
Kpnb1	12579000	8887400	4420900		Serpina3k.1	253200000	315880000	301870000		Sf3b1	373360	228310	209980
Hspd1	10031000	6796200	2970200		Tfg	374090	519120	485070		Cops3	351940	266670	255800
Mms19	113540	79549	39884		Kif26b	0	129230	99506		Mcpt1	1305200	862430	804280
Uchl1	2047400	1865900	1653800		Rap1b.Rap1a	18062000	24620000	23098000		Hexa	1388200	242020	92990
Srsf3.Srsf7	1133500	0	721450		Park7	1563300	853000	1290600		H2.D1	1090200	368560	279710
Dnph1	2084600	561030	1483400		Hnrnpab	2540400	1783000	2227300		Etf1	1467900	1213500	1182500
Gars1	2097100	1162200	1729000		Prdx1	3515400	2275000	3010200		Ncl	1917200	1473100	1420600
Khsrp	1192600	486410	926430		Umps	2545600	1621300	2168500		Cant1	559660	254050	219290
Magoh.Magohb	4238000	1350800	3127400		Blvra	384730	0	232430		Ezr	1527800	1041300	903670
Cars1	254140	134660	207920		Eftud2	158300	62932	119910		Diaph1	1017600	639480	530870
Sec24b	89798	0	53621		Cxcl10	4788900	0	2855100		H1.1	3788100	2111800	1634800
Ctbs	1347400	187970	869060		Rdx	164200	140750	153500		Hba	9141800	7287600	6757900
Gdi1	431450	0	250170		Ncl	1917200	1588600	1759700		X.2	2061700	1089000	811400
Rps10.Gm49804	2727700	2119700	2470200		Serpina3n	1357800	1137900	1255400		S100a10	18729000	13828000	12463000
Ezr	1527800	789500	1206100		Aldh9a1	695600	212620	467450		Bgn	45366000	34366000	31353000
Bcas2	519910	0	297640		Mcpt1	1305200	849960	1113000		Ola1	5461800	4756200	4564900
Clstn1	304720	0	173550		Cavin2	236430	147300	198390		G6pdx	2199100	1770500	1662100
Tpm3	2900800	2088900	2631700		Prdx5	474400	0	262650		Opa1	161810	82868	62956
Hba	9141800	6809700	8360100		C7	5434200	1806300	3840000		Naa10.Naa11	1051000	551110	425060
Nup43	591920	0	393660		Actr1b	1322200	849880	1115500		Ctnna1	1053500	711540	624020
Eif3c	665770	205320	511590		Myg1	1456000	1154100	1360100		Znf207.Zfp207	997930	624340	527590
Cops6	877530	613990	807080		Rps26	4417500	0	3042900		Psma6	1826700	378700	0
Utp15	122880	80567	111860		Mms19	113540	0	77878		Mdc1	36084	32434	31616
Lig1	410760	41647	314410		Sod1	693660	0	454680		Cacybp	6259400	4532700	4148700
Rps24	4378400	3861900	4229400		Serpina7	17332000	15159000	16610000		Gba1	428030	269880	232980
Ppp1cc	900110	662370	833770		Myh14	663150	354250	563160		Olfml2b	139830	121270	116750
Hnrnpa1	2604900	233960	1273100		Ca1	1972900	1814300	1921300		Rab10	2075600	1633900	1496700
Copb2	581630	321280	434460		Anp32b	1010900	441420	891270		Lbp	10883000	5812100	4093500
Gba1	428030	106140	246430		Ipo7	430020	214570	382960		Pgam1	32826000	27102000	25168000
Prpf4b	512250	62771	255220		Ggh	3367200	249720	2699200		Inhba	946030	389260	198400
Dnajb4	454850	221790	321720		Farsa	2703900	1255800	2376400		Rpl36	512650	452920	432300
Eif4a2	903150	196110	501140		Sbds	282590	0	216650		H6pd	285980	145090	98972
Rps17	9688300	4800000	6912700		Gbe1	99789	39112	83365		Pdcd6	1715400	1270200	1124000
Park7	1563300	1012600	1227500		Smu1	191540	153390	180840		Vat1	11117000	9702000	9227700
Gsk3a	431240	0	173140		Ltbp1	308710	164950	269020		Mbl1	5036000	1522600	356430
Rps16	5139600	2643300	3635800		Dnajb4	454850	308900	414500		Ppp1r12a	4120800	1065800	49251
Zyx	349290	0	138860		Smarcd2	161620	0	121010		Vps4b	453340	133600	0
Vcam1	1244100	789640	980400		Prss23	339920	153010	291110		Hyou1	2051400	1517200	1295400
Fabp5	1359200	395510	801370		Pfn1	40176000	28769000	44291000		Ppic	9088800	6206800	5101200
F13b	298950	67185	161470		Serpina1e	495110	416280	524580		Nup43	591920	419480	352450
Myl12a	1125600	0	466060		Tor1b	588260	559130	599040		Xpnpep1	1705500	1268500	1097000
Hyal1	2260500	674890	1507100		Mgat1	215740	0	282500		Rabgap1	73440	25070	38996
Ahsg	139810000	105570000	123490000		Ctsz	581080	404380	633800		Vim	63641000	49267000	53486000
Pdlim1	482300	300360	396610		Cdc26	921700	0	1240300		Bin1	285470	134930	178670
Tpi1	19337000	13367000	16539000		Cmas	93337	0	123750		Kpna3	808630	0	235860
Cpsf2	154110	0	83555		Lrrc25	7954600	5783600	8649600		Uba5	460950	183120	256840
Cbx3	5207800	1110100	3386700		Fscn1	5118100	4679200	5186900		Snx9	298740	117420	164080
Ubqln1	742170	553770	639760		Ctbs	1347400	921170	1416300		Tpp2	63300	21287	33130
Colec11	576130	407640	485520		Hnrnpa0	249680	0	290170		Apob	2924100	2095700	2323500
Eif1ax.Eif1a.Eif1ad10.Eif1ad3.Eif1ad11.Eif1ad16.Eif1ad14.Eif1ad15.Eif1ad18.Eif1ad4.Eif1ad12.Eif1ad13	2582200	598800	1518900		Nap1l4	1244200	521630	1343600		Uba1	8530000	7905700	8077700
App	897220	635410	760580		H2.D1	1090200	207980	1203100		Rap1gds1	1104000	86330	418320
Dag1	463710	293370	377490		Ccar1	107250	0	121180		Plek	6549200	4690700	5298200
Rps12	12132000	5037100	8497000		Hmgb1	380700	0	484280		Kpna2	16328000	9431400	11575000
Nxf1	238420	0	116010		Col4a1	72505	16218	86870		Tuba1a.Tuba3a	3109500	3008200	3039400
Snx1	776080	484440	584200		Snrpd2	5779300	2332200	6660800		Urod	1392700	226210	624190
Lsm12	664500	604040	625490		Nae1	124750	0	149380		Gpi	9297200	7272000	7960100
Igfbp3	909500	698230	763620		Lcp1	453570	321970	479000		Ppme1	563570	210620	330790
Rab2a.Rab2b	2176900	736980	1183000		C1s1.C1s2	20141000	16553000	20970000		Ptges3	2043700	726560	1174800
Vim	63641000	40918000	47893000		Cops4	604100	506910	625970		Api5	2587600	541710	1247300
Tsn	705530	0	215310		Rala.Ralb	890860	772150	889390		Hsph1	1217600	598890	811100
Cs	1109700	941800	989570		Rab5c	4374100	2442400	4353700		Picalm	1485500	210400	656720
Ipo9	89515	60080	68668		Rac1	4007900	567080	4330100		Tnpo1	2948500	1562300	2049900
Fchsd1	195490	96004	125610		Hexa	1388200	439350	1467000		Adam9	133580	73586	95258
Sf3b3	251560	74238	116980		Eif4a1	36901000	34312000	37128000		Psmd1	382270	178740	251450
Gsn	786720	596400	642730		H1.3	690090	409490	706830		Cbx5	594910	554190	569320
Mcm6	1080100	811080	876430		Fubp1	90869	0	93468		Ptbp1	2109400	235650	944290
Aimp2	717160	354830	431950		Strn	173680	102170	176720		Pak2	589130	411160	478210
Rps5	7148400	2495600	3474900		Isyna1	1055600	885210	1062500		Atxn10	1290300	270750	663890
Copz1	1993200	1060600	1256600		G3bp1	1374600	1062700	1323900		Serpina1c.1	658090000	575880000	607600000
Prg4	198600	100270	121790		Papss1	827270	407270	762530		Ykt6	1757500	183820	810610
Ahnak	330100	100280	151760		Eif2b3	240090	110060	223110		Map3k20	60552	49968	54125
Rps6ka3	170810	44402	68759		Dpysl3	589040	506650	577440		Bpnt2	6007900	5070900	5470200
Idi1	4401600	313290	1065300		Eif5b	438380	170720	400520		Septin8	433500	74853	228450
Ide	381460	261620	284000		Hspe1.Hspe1.rs1	292950	268490	289490		Eif4a2	903150	571040	713190
Ncl	1917200	1025300	1175600		Rpl3	336820	211860	323070		Rangap1	2987100	72643	1259700
Capn1	306730	164620	190190		Vcl	352750	153580	333260		Psme3	3808500	1727200	2584200
Usp5	2207800	1847300	1910400		Cip2a	2473400	42849	2230100		Xpo1	1140200	589100	816070
Crmp1	238940	151650	164450		Eif4g2	242600	220220	240340		Ehd1	6306500	5556600	5868100
Blvra	384730	164150	194890		Ipo11	108110	31340	104150		Hsp90b1	2643700	1772600	2135300
Psma2	5843200	2183100	2702900		Mdc1	36084	0	33156		Ccl8	1902900	1405500	1612800
Snrpe	7238700	6676900	6756700		Igkv4.62	23932000	3361700	22176000		Eif3h	1879300	488310	1076300
Atp6ap1	1539900	958900	1035200		Hnrnpa2b1	447600	197370	300010		Hpcal1.Hpca.Ncald	369720	93385	209240
Lbp	10883000	4158900	4967100		Uso1	442370	135830	260710		Ppp2r5d	689310	166960	386090
Arhgdib	3261500	955640	948900		Hbb.b2	4124400	2283800	3053600		Gnb1.Gnb2	1662500	1004000	1347500
Rangap1	2987100	1134800	1124600		Mogs	172830	78968	118930		Cct4	11956000	7198300	9663700
Spata7	41583000	194570	0		Apex1	887940	103240	435500		Hnrnpa1	2604900	1475700	2069700
Cfd	26501000	726000	983620		Cacybp	6259400	1075900	3268400		Hk1	137150	0	72882
Plod3	85831	0	0		F5	5445300	5166300	5290200		Dnajb4	454850	0	241070
Mmp19	106160	0	0		Ppbp	6361000	4350100	5251500		Arhgdib	3261500	441010	1695600
Plin3	222820	0	0		Ssb	461440	0	224750		Tor3a	243740	96552	164860
Exosc7	120650	0	0		Bche	701640	471470	580230		Hnrnpab	2540400	1192700	1810100
Dph5	790690	0	0		Rplp0	19723000	14761000	17054000		Usp10	123860	112080	117510
Vta1	358180	0	0		Trip10	708640	437090	562910		Prdx6	7275000	3938300	5476200
Ncbp2	153470	0	0		Ptbp1	2109400	273120	980360		Dync1li2	237210	0	118060
Dnajc3	113420	0	0		Cops8	807210	462170	585030		Postn	1590500	420620	1005300
Ipo11	108110	0	0		Mtpn	22187000	3960400	10689000		Cmpk1	251950	0	124020
Pgls	3527200	0	0		Cyfip1.Cyfip2	128550	101050	111110		Cse1l	3102900	943440	2013500
Nhlrc2	108200	0	0		Rcc2	352370	188140	248120		Shoc2	356520	120900	235730
Ppp2r5a	114260	0	0		Mbl1	5036000	230800	1777500		Serpina1c	6569100	546820	3475900
Swap70	51460	0	0		Ruvbl1	8993100	8565500	8704900		Cdc42	12922000	4599800	8641300
Map2k2	85876	0	0		Pygb	861140	259320	441950		Cct2	24323000	14158000	18965000
Sh3gl1	108620	0	0		Mdh2	5238600	3975700	4348600		Cyfip1.Cyfip2	128550	64800	95407
Dph1	213940	0	0		Fstl1	910930	507640	625080		Plin3	222820	83017	150080
Ddx46	126980	0	0		Diaph1	1017600	312840	500860		Colec10	266810	0	310570
Naca	34991	0	0		Igfbp3	909500	231880	423000		F13b	298950	95666	330950
Gnl1	104570	0	0		Actr1a	1289100	313290	587030		Map2k2	85876	0	99461
Fkbp1a	1499200	0	0		Rpa1	286780	195710	211590		Gpc1	1343300	251610	1568600
Opa1	161810	0	0		Psmd11	8253900	4980800	5531400		Psmd13	1588800	1145200	1682500
Aldh7a1	131570	0	0		Tes	462940	411630	421120		Ranbp1	4718400	4113800	4838000
Pfdn6	400250	0	0		Lbp	10883000	4950100	6050300		Arf5	2673200	773230	3034900
St3gal2	244240	0	0		Lig1	410760	50473	117250		Zyx	349290	0	387860
Sgpl1	109430	0	0		Pcmt1	974950	607190	678120		Kng2	2606400	971880	2802800
Huwe1	10646	0	0		Fxr1	824820	283080	386620		Ppp1r8	539290	242670	565440
Pola2	149900	0	0		Rcc1	2266400	1725700	1829100		Rpl8	2116000	1191400	2199400
Eml3	50446	0	0		Naa10.Naa11	1051000	353920	517890		Crlf3	89876	48788	94035
Clasp1	24698	0	0		Serpina1c	6569100	500160	1963200		Ogt	43264	0	47484
Ptma	368320	0	0		Cant1	559660	54101	175020		H2.Q4	31391000	30926000	31436000
Pdlim7	227950	0	0		Gsk3a	431240	0	108370		Uba6	179190	113380	183930
Septin6	220590	0	0		Isg15	6115700	2520900	3399300		Hk2	38606	0	41512
Echdc1	104730	0	0		Myl12a	1125600	445540	611220		Sgpl1	109430	76666	110700
Tnpo2	71458	0	0		C2	1014500	135540	315130		Grwd1	631780	469790	639720
Eps8	117540	0	0		H2.K1	8510600	7489400	7701600		Spata7	41583000	221870	43863000
H1.2.H1.6.H1f6	253830	0	0		Apcs	23340000	16489000	17911000		Cfi	3766700	2398000	3842700
Hprt1	743070	0	0		Mapre2	656040	229600	325440		Oaf	594040	0	526770
Cmpk1	251950	0	0		Gba1	428030	220310	267010		Asl	2067600	1130600	1954200
Polr2a	15082	0	0		Tardbp	1285400	922550	1001000		Mkln1	138980	0	122570
Racgap1	56496	0	0		Snx6	1212000	144470	379510		Eif4a3.Eif4a3l2.Eif4a3l1	2961000	2107800	2861500
Pacsin2	133890	0	0		Mybbp1a	422350	137240	161630		Trappc3	395520	0	342650
Cnot9	188820	0	0		Rtcb	1332700	914400	946990		Rab5c	4374100	1704400	4013300
Dtd1	150950	0	0		Napa	1462500	436250	519770		Tpm1	309850	85207	276450
Ppp1r12a	4120800	0	0		Cfi	3766700	854060	986290		Fstl1	910930	695580	880300
Lman2	155580	0	0		Gipc1	1143900	132990	180840		Zpr1	250360	147310	250390
Nup37	91182	0	0		Magoh.Magohb	4238000	280180	495800		Mup3.Mup20.Mup21	660830	623850	661180
Naa12	461370	0	0		Eif3a	1467300	729810	767390		Lrrc25	7954600	714350	7710400
RTRAF	187380	0	0		Urod	1392700	703520	739120		Ggta1	1256700	476450	1243400
Mpi	161160	0	0		Cpn1	41246000	38893000	39030000		Hnrnpa2b1	447600	188800	442460
St3gal6	149370	0	0		Agt	31046000	23776000	24226000		Atp6v1e1	1402500	535390	1336900
Ntmt1	554610	0	0		Mcm6	1080100	933100	942000		Ahsg	139810000	17439000	130170000
Washc5	26115	0	0		Psma2	5843200	1552500	1839400		Lcp1	453570	338140	444180
Sri	228150	0	0		Cotl1	1285400	880050	909140		Cops5	290080	0	274320
Cnot7	231780	0	0		Gmps	1200100	666500	741480		Fkbp1a	1499200	0	1426000
Serpina3g	93362	0	0		Rpl15	2670200	1356200	1545000		Psmd11	8253900	3349100	6389000
Spag9	38886	0	0		Arpc2	1195800	896700	943640		Cops8	807210	339830	632270
Tubal3	741230	0	0		Prpf4b	512250	0	76894		Eif1ax.Eif1a.Eif1ad10.Eif1ad3.Eif1ad11.Eif1ad16.Eif1ad14.Eif1ad15.Eif1ad18.Eif1ad4.Eif1ad12.Eif1ad13	2582200	1834400	2300300
Patl1	114390	0	0		Scpep1	639960	355290	398160		Dag1	463710	387450	435020
Urod	1392700	0	0		H1.4	12525000	6474500	7182200		Dnm1l	2746300	1540500	2319300
Arf4	84341	0	0		Akr1b8.Akr1b10	1072200	1006700	1014000		Chst14	12441000	10224000	11654000
Fen1	202260	0	0		Vtn	20383000	15690000	16273000		Cpq	1119400	942320	1056400
Rpl27a	1460700	0	0		Opa1	161810	110230	116900		Snx1	776080	394450	637370
Me1	47747	0	0		Hnrnpf	6520000	4249300	4547500		Cnot1	100430	21767	72155
Clpp	114390	0	0		Gstm1.Gstm2.Gstm7.Gstm4	760120	412940	418550		App	897220	512710	758420
Gtpbp1	74706	0	0		Vasp	731750	305340	309900		Fam3a	7787500	2840000	5748500
Scyl2	79812	0	0		Npm1	10381000	3512000	3697300		Myl12b	11092000	8094600	9844900
Gbe1	99789	0	0		Gapvd1	129380	67572	69270		Arcn1	1177000	215930	800130
Rbm39	172990	0	0		Ddx21	681320	385520	395180		Rab1a	4899400	4046900	4559000
Pfdn4	823230	0	0		Gpc1	1343300	290950	322400		Igfbp3	909500	742490	841800
Ppp4r3a.Ppp4r3b	48252	0	0		Pde5a	2965900	239670	251850		Rpl6	4471500	2048200	3496300
Mki67	9935.8	0	0		Ddah1	73198	0	0		Psme1	8913600	631100	5388600
Arhgef1	38805	0	0		Dph5	790690	0	0		Rps6ka3	170810	49839	119510
Nudcd2	348840	0	0		Ncbp2	153470	0	0		Myef2	257250	0	148290
Pml	53643	0	0		Dnajc3	113420	0	0		Cct6a	15707000	11730000	14023000
Myef2	257250	0	0		Pdgfc	329830	0	0		Myh10	56508	21787	41458
Acap2	191920	0	0		Polr2b	25958	0	0		Ipo4	88358	0	50475
Hpcal1.Hpca.Ncald	369720	0	0		Vps26b	115760	0	0		Copb2	581630	193770	409780
Dync1li2	237210	0	0		Nhlrc2	108200	0	0		Cpe	16474000	9598800	13447000
Gatad2b	76478	0	0		Tigar	229690	0	0		Tln1	14071000	9686600	12075000
Pnkp	87990	0	0		Gxylt2	238030	0	0		Ppbp	6361000	4387200	5455500
Tuba4a	993150	0	0		Dph1	213940	0	0		Serpinh1	3009500	1729100	2621800
Atf6b	155550	0	0		Ddx46	126980	0	0		Ace	606120	497040	573540
Nde1	84899	0	0		Bop1	77992	0	0		Mapre1	245180	180580	225860
Hnrnpa0	249680	0	0		Cdk2.Cdk3	227020	0	0		Rps4x	10698000	4810900	8818500
Trap1	119650	0	0		Srsf3.Srsf7	1133500	0	0		Strap	3231100	3060500	3177300
Appl1	87218	0	0		Sparcl1	76888	0	0		Ptpn11	549170	141950	422140
Ddx18	65447	0	0		Prim2	119510	0	0		Tomm34	694780	507850	636200
Igbp1	260300	0	0		Fkbp1a	1499200	0	0		S100a6	42932000	5504900	33273000
Fam20c.Fam20a	126370	0	0		Kpna3	808630	0	0		Ppp2r1a	5802000	2116900	4852600
Dnajb1	477730	0	0		Pfdn6	400250	0	0		Ipo7	430020	97206	339410
Rpl37a	464890	0	0		St3gal2	244240	0	0		Igkv2.109	15458000	13273000	14828000
H2.K1.2	114100	0	0		Huwe1	10646	0	0		Irf2bpl	75174	0	54247
Gstt3.Gm20441	2338900	0	0		Aarsd1.Gm27029	155540	0	0		Saa2	1207200	282690	944230
Trmt61a	239510	0	0		Pola2	149900	0	0		Cand1	1294400	554800	1085800
Ppp2r5c	429310	0	0		Cast	43862	0	0		Capn2	375330	44987	296950
Lamtor1	286370	0	0		Sgta	138170	0	0		Nek7	148480	0	112830
Rarres2	229850	0	0		Spg21	108110	0	0		Matr3.Snhg4	853310	600650	794790
Ogt	43264	0	0		Antxr2	103880	0	0		Tsn	705530	543960	668310
Uggt1	8014.2	0	0		Clasp1	24698	0	0		Gc	2447900	493730	2013000
Pgam5	144880	0	0		Ptma	368320	0	0		Stip1	1166900	857900	1096900
Znrd2	946190	0	0		Pdlim7	227950	0	0		Pdlim5	195930	180250	193260
Bax	833330	0	0		Gyg1	431040	0	0		Coro1c	3511000	2575500	3355200
Hip1	51224	0	0		Echdc1	104730	0	0		Fbn1	64061	36509	58973
Rpl12	134790000	12682000	15947000		Lsm12	664500	0	0		Eif3c	665770	373520	614260
Eif3e	2190200	722780	768350		Tnpo2	71458	0	0		Rab21	576910	392250	541800
Ppp1r7	966010	77694	107710		H1.2.H1.6.H1f6	253830	0	0		Mob1a.Mob1b	3248900	502060	2719900
B4galt5	352280	214500	225810		Pabpc4	69499	0	0		Rcc1	2266400	663730	1958600
Sparc	3673500	1908900	2029700		Hprt1	743070	0	0		Soat1	251690	0	198310
Myl12b	11092000	8641500	8789500		Eif3g	347720	0	0		Krt76	1595200	0	1273700
Cbx5	594910	394190	405240		Racgap1	56496	0	0		Eif3d	1198400	560510	1877100
Picalm	1485500	659370	535760		Pacsin2	133890	0	0		Cct3	8608600	7701200	9593400
Adam9	133580	102890	98444		Pfdn5	800580	0	0		Ranbp2	12407	0	24531
Ggta1	1256700	730480	655460		Riox1	95736	0	0		Tpt1	7327500	4801300	9871500
Rnase4	9875700	2895600	1909200		Dtd1	150950	0	0		Adk	613850	284550	951440
H1.4	12525000	6437000	5464200		Ppp1r12a	4120800	0	0		Utp15	122880	91319	155510
Ykt6	1757500	548200	358590		Lman2	155580	0	0		Arl3	188690	0	346860
Cdh17	1842300	1471900	1413300		Aacs	509310	0	0		Rps16	5139600	2104000	7682500
Tkfc	806820	119700	0		Arl2	645750	0	0		Msto1	271780	202030	330760
Lipa	1288200	427700	284790		Tbc1d15	62127	0	0		Cand2	53269	45252	60075
Cacybp	6259400	4586700	4312800		Naa12	461370	0	0		Ptpn12	64423	52164	75788
Aacs	509310	245000	201530		RTRAF	187380	0	0		Etfa	118750	0	230080
Eif4g1	1220500	913000	852930		Smarca5	45636	0	0		Nde1	84899	0	160380
Fam3a	7787500	2797200	1821200		Snx9	298740	0	0		Riox1	95736	0	181230
X.1	202020000	121340000	105550000		Utp15	122880	0	0		Cryab	173600	0	325960
S100a6	42932000	6702400	0		Washc5	26115	0	0		Eif3m	1293200	1158500	1410500
Galnt2	330970	161830	129990		Tubb2a	271850	0	0		Npl	329640	137660	496970
Hnrnpf	6520000	4421300	3893400		Sri	228150	0	0		Apod	476190	0	1082900
Cul4b	297510	96626	52682		Serpina3g	93362	0	0		Ppm1g	218350	191020	253470
Ranbp1	4718400	3936100	3755300		Spag9	38886	0	0		Spp1	5153900	2846400	8137800
X.2	2061700	1236900	1040500		Tubal3	741230	0	0		Psmd7	1889300	1269000	2622100
Csk	388310	248890	216160		Patl1	114390	0	0		Npm1	10381000	7173000	14170000
Klc2	1543600	98321	58320		Rab8a	215910	0	0		Ipo9	89515	49618	138060
Psap	16369000	2048600	1738900		Rpl27a	1460700	0	0		Ppia	49060000	42338000	57419000
Snx6	1212000	401800	367530		Clpp	114390	0	0		Carhsp1	712930	427080	1067300
Grwd1	631780	425230	413120		Psmd4	687090	0	0		Calm3.Calm2.Calm1.Calml3	1449800	1026400	2050700
Actr1a	1289100	352230	307220		Gtpbp1	74706	0	0		Pcbp1	819960	622600	1100900
Rplp2.Rplp2.ps1	107170000	49494000	46347000		Scyl2	79812	0	0		Naa15	279270	269560	294960
Mogs	172830	90537	86389		Rbm39	172990	0	0		Ywhaq	5859700	4456100	8123900
Ptges3	2043700	652670	579720		Pfdn4	823230	0	0		Ltbp4	187170	109020	302850
Rps27	9017400	5632500	5333500		Ppp4r3a.Ppp4r3b	48252	0	0		Grn	4645900	3161100	6886100
Acly	6135200	5522500	5470800		Glod4	95896	0	0		Xrn2	38794	0	97120
Rcc1	2266400	815280	667580		Usp7	18765	0	0		C9	20707000	17724000	25411000
Nedd4l	676860	60076	0		Mki67	9935.8	0	0		Aimp1	1670300	1398100	2086500
Cryzl1	3072700	263540	0		Ctnna2	457320	0	0		Cavin2	236430	78927	480170
Napa	1462500	497520	405450		Get4	103530	0	0		Nup93	123560	0	161200
Cbr3	598930	346950	319260		Pml	53643	0	0		Srpra	64838	0	84468
Uxs1	3412600	3244700	3226300		Prdx4	583500	0	0		Alox12	667330	395180	735730
Bche	701640	280920	235050		Uprt	76680	0	0		Ciao2b	444310	0	565410
Eif3m	1293200	461610	371250		Myef2	257250	0	0		Eif2b5	88982	67747	95070
Rpl7	2844400	1491300	1332400		Renbp	356470	0	0		Bag6	177780	96735	206910
Msn	4843700	3638400	3492800		Ube4b	37452	0	0		Eif3k	2015200	762120	2451700
Znf207.Zfp207	997930	407370	330820		Psmg1	136650	0	0		Aldh9a1	695600	472310	773770
Ptbp1	2109400	432300	207620		Cryzl1	3072700	0	0		Inppl1	92690	70824	101890
Gps1	72008	178030	471180		Nudcd1	138580	0	0		Srrt	138950	44967	177520
Coro1b	91193	158080	338770		Nedd4l	676860	0	0		Ppp2r1b	231630	0	318490
H1.3	690090	700000	724520		Dync1li2	237210	0	0		Strn3	127440	0	177630
Rps6	2210800	2999300	5008500		Map1s	101370	0	0		Apoa2	284550000	11633000	393420000
Hint1	4575100	4978900	6038900		Gatad2b	76478	0	0		Pdlim7	227950	0	350420
Hnrnpd	1310200	1372600	1517400		Septin10	97439	0	0		Cotl1	1285400	1142600	1360500
Skic8	614150	735650	1025000		Mocs2	328180	0	0		Tuba8	192290	0	292690
H6pd	285980	502440	947510		Sdf2	179630	0	0		Dnaja2	1699900	89857	2465500
Pdxk	142680	332360	730060		Pnkp	87990	0	0		Sod1	693660	0	1035900
Chga	0	151390	476500		Tuba4a	993150	0	0		Msn	4843700	4179200	5176800
Mmp11	143940	156140	183020		Atf6b	155550	0	0		Akr7a2	231620	103360	295450
Wdr12	116020	174460	303170		Nde1	84899	0	0		Lrrfip1	204410	120320	266090
Eif2a	99386	114390	141060		Ogfr	108580	0	0		Fam3c	2428700	1860000	2852000
Prdx4	583500	653730	749350		Appl1	87218	0	0		Srsf3.Srsf7	1133500	0	1973200
Sptbn1	48468	60780	78517		Ddx18	65447	0	0		Xxylt1	1700100	1124100	2094600
Nt5c3b	222510	238150	260270		Tbcd	67931	0	0		Impdh2	6263500	5823400	6574300
Mat1a	160540	228210	333730		Nek7	148480	0	0		Dhps	151850	108400	182630
Apoa1	728310000	1058500000	1550100000		Rpl37a	464890	0	0		Sh3gl1	108620	0	178960
Krtdap	3169000	3333300	3578400		Rab8b	262820	0	0		Pcdh12	277330	132660	369650
Rhog	1020700	1101900	1192600		Creg1	861860	0	0		Asah1	421870	127100	610710
Dis3	427090	491330	562060		Ppt1	248060	0	0		Rhoc	831410	738360	892400
Acaca	221440	413130	610940		Aamp	151630	0	0		Tfrc	1016800	845960	1129000
Gfus	667210	1012900	1379100		Srpra	64838	0	0		Nup155	76083	0	127000
Pgm2	128270	318030	518670		Smc4	48568	0	0		Arhgef1	38805	35489	41001
Lcp1	453570	880030	1424800		Ythdf2.Ythdf1.Ythdf3	131680	0	0		Pml	53643	0	87043
Sf3a3	98765	189410	308130		Exosc2	164890	0	0		Prmt5	333350	245530	386230
Bhmt	193820	251960	322790		Trmt61a	239510	0	0		Glod4	95896	0	153900
Rbp4	220700	463070	747240		Ppp2r5c	429310	0	0		Ifi47	402170	336110	439540
Rpl13	822340	2283700	4009800		Trmt1	120580	0	0		Caprin1	1703700	1203400	1998000
Blvrb	1072800	1180800	1517100		Lamtor1	286370	0	0		Ptpn23	74890	69467	78083
Nudt21	1317200	1437400	1859200		Ddx47	280880	0	0		Ctsd	2219700	1756900	3158900
Mat2a	135710	8009000	36685000		Hip1	51224	0	0		Nucb1	3821100	3289600	4931000
Bub3	1110400	1372100	2321300		Ranbp2	12407	0	0		Dync1li1	203900	107210	374380
Aldob	1890100	1976300	2289400		Tjap1	3414200	0	0		Ddx39a	5544400	4492100	7502400
Thbs3	482240	526100	707030		Ogt	43264	0	0		Gspt1.Gspt2	1135900	287150	3102200
Hnrnpa3	750870	1314200	3931900		Uggt1	8014.2	0	0		Ccar1	107250	102950	117370
Rbbp7	3614900	4114800	6302200		Dsc2	54707	0	0		Ptma	368320	0	1243700
Angptl4	210410	219020	257290		Isoc1	254360	0	0		Eif5	2791500	2553600	3357200
Adh5	1113600	1138900	1271200		Rab3ip	85511	0	0		Psmd14	796230	629920	1247900
Sparcl1	76888	91157	163540		Ciao2b	444310	0	0		Vasp	731750	426050	1578700
Efemp2	447660	543600	1077500		Pgam5	144880	0	0		Septin7	5158300	4385600	7151700
Drg2	92144	143210	443260		Pdia4	113050	0	0		Ampd2	199130	126450	391180
Hbb.bs	316030000	342570000	562570000		Spata7	41583000	820530	599270		Tpr	19194	0	70176
Snca	0	738290	6523200		Cfd	26501000	543560	371490		Rela	185260	121840	446390
Mgam	26408	36046	108640		Pgls	3527200	201200	177730		Dnpep	3085900	2597200	5093600
Rpl36	512650	695800	2087600		Inhba	946030	445840	435440		Tnc	109030	35392	425740
Nans	171050	511770	2778300		Tor3a	243740	120570	118210		Cul1	75123	38878	234720
Sema4b	77610	84442	133990		Rpl12	134790000	14005000	12120000		Ppfibp1	55241	47860	87872
Adam24	0	800900	6722300		Cs	1109700	399970	390850		Acat2.Acat3	200470	165660	379190
Mta2	887460	927100	1203000		Ywhaz	48581000	21716000	14565000		Lgals1	10100000	9669900	12359000
Pfdn2	340910	363750	526930		Ahnak	330100	134820	84149		Naca	34991	0	196380
Lsm4	699620	750530	1111100		Adk	613850	376120	313920		Tjp2	124000	91264	277980
Apod	476190	546620	1047100		Hspd1	10031000	3755900	2160900		Timm13	882280	864890	965280
Rps18.Rps18.ps6	14896000	14914000	15151000		Nup93	123560	71257	58210		Tpm4	954500	941850	1014900
Coro1a	53932	158750	1654600		Ppia	49060000	36517000	33395000		Flnb	624880	603550	691630
Dstn	203580	314350	1892600		Ptpn11	549170	104650	0		H2.Q1	192820	167150	274080
Fh	84471	112200	360440		Dag1	463710	262670	213520		Snx5	202890	162510	330060
Dync1li1	203900	207240	238370		Lap3	6500800	4904800	4518000		Nop2	1121300	996270	1489700
Lrrc25	7954600	9116700	21256000		Cfl1	88143000	65419000	59037000		Fh	84471	0	339540
Acat2.Acat3	200470	265560	967310		Nup43	591920	514720	493090		Pdlim1	482300	452270	584910
Ruvbl1	8993100	9172900	11140000		Tkfc	806820	419440	308770		Ctbp2	159070	138310	233010
Lgals3bp	603360	603930	1093100		X.2	2061700	455710	0		Rpl30	5708500	5055400	7985800
Hspa1l	0	0	246410		Ube2v1.Ube2v2.Gm20431	498100	299390	243080		RTRAF	187380	0	845250
Fap	0	0	62765		Fchsd1	195490	170290	162910		Sbds	282590	265140	349350
Cfap210	0	0	2566900		Msto1	271780	146720	108050		Plxdc2	443230	400020	610880
Ppp5c	0	0	253370		Apoa2	284550000	215040000	194020000		Mta2	887460	855320	1012900
Mfge8	0	0	492750		Eif5a	7400600	5005400	4021900		Tbcd	67931	41613	164560
Git2	0	0	58690		Osbp	288700	84399	0		St3gal6	149370	142930	173460
Sod3	0	0	1961400		Ace	606120	485180	433610		Hba.a1	202900000	192840000	240570000
Etfb.Etfbl	0	0	256140		Ywhae	7296500	5155700	4255500		Cfh	10818000	10387000	14390000
Dera	0	0	273840		Nudt21	1317200	1182100	1130100		B3GNT2	310390	263370	681560
Tmpo	0	0	77925		Cdh2	172340	48001	0		Snrnp70	193000	171290	345650
U2af2	0	0	345550		Hyal1	2260500	1324800	953540		Plbd2	176230	151420	359540
Glul	0	0	423330		Plxdc2	443230	260080	186480		Tars1	1402500	1349700	1800500
Hspb1	0	0	932100		Pcna	11270000	6132700	4056200		Aip	221480	206780	316850
Fhl1	0	0	968160		Cstf1	562460	328300	248570		Rps9	11666000	9755500	24137000
Ahnak2	0	0	11533		Dkc1	1184300	473060	232090		Azgp1	110000000	107100000	129590000
Exosc9	0	0	391800		Rps16	5139600	2508800	1632400		Plaa	52797	36068	164460
Uchl3.Uchl4	0	0	640950		Cul3	749880	231740	60420		Rab8a	215910	195180	353770
Apom	0	0	1758400		Eif3e	2190200	1163700	805140		Gsn.1	323180000	316640000	362970000
Zc3hav1	0	0	21965		Orm1	514630	386670	341240		S100a4	1336800	1136600	2509000
Adh1	0	0	413410		Npl	329640	223790	184370		Ruvbl2	11391000	11149000	12779000
Tcof1	59419	0	20861000		Btf3	2940100	2353800	2142300		Nudc	2206100	1751500	13797000
Hspe1.Hspe1.rs1	292950	290740	595610		Sf3b6	2800200	2087800	1829500		Eif5b	438380	403000	1328000
Lap3	6500800	6509200	7535100		Cdc37	1765300	872240	549220		Apon	2095100	2014400	4492000
Myl3	0	630230	32314000		Ggta1	1256700	337920	0		Pfdn2	340910	336580	462480
Gcn1	17873	21430	257180		Ttr	203200000	114370000	81929000		Pygl	120680	79929	1227900
Upf1	32484	55246	508420		Rps3a	8841700	5361600	4095100		Polr2l	1486900	1483300	1550900
Oaf	594040	602530	907720		Lta4h	553220	377120	368370		Ltbp3	50346	48607	88194
Drg1	310440	321040	585060		Azgp1	110000000	71798000	69901000		Sf3b3	251560	250600	273420
Clic1	6311200	6334200	6965000		Hsd17b4	792440	376180	354720		Pak1ip1	187960	184890	235980
Tuba1a.Tuba3a	3109500	2903500	4463600		Paics	10836000	7818500	7656400		Myl6	8221100	7802900	14314000
Rpa1	286780	202440	817920		Pdcd6	1715400	982030	959090		Psmc1	1667300	1493900	4198500
Apoh	1043600	901460	1797400		Ppp1cb	1430100	1131800	1119200		Efemp2	447660	164130	4137100
Rps23	780670	490240	2436000		Prg4	198600	83026	73410		Cfap91	737120	0	10397000
Ddx19a.Ddx19b	501480	456520	762320		Atp6v1e1	1402500	517610	444950		Sparc	3673500	3523100	5477100
Nudc	2206100	1625900	18055000		Ckap5	388000	168230	153260		Fbl	381370	280310	1627200
Sec13	342380	278460	1621300		Spp1	5153900	2402300	2194000		Ostf1	287200	277830	384570
Rpl35a	3449700	3110700	7222800		Fam3a	7787500	1594900	1117600		Ncoa5	243070	219620	498120
Gsn.1	323180000	314120000	397920000		Rpl7	2844400	1384500	1238100		Lsm8	619670	469460	2286300
C1qc	28641000	27061000	41227000		Ppic	9088800	4326600	3852300		Hic2	466560	452420	623460
Polr1c	403920	355960	476370		Chd4.Chd5	124790	48403	40223		Mcm3	204840	143690	741760
Sfpq	1501000	1441800	1591800		Tpi1	19337000	10989000	10068000		Aspn	439910	385830	912810
Nme2.Nme1.Nme1nme2	2578800	342740	5491800		Ezr	1527800	243990	98313		Sparcl1	76888	66030	177800
Plbd2	176230	0	406870		Dpysl2	2191100	2032500	1998400		Pmm2	129690	105190	369300
Scyl1	77082	0	182150		Psma5	3271000	1793200	1477200		Stam.Stam2	2854100	2729700	11177000
Sap18.Sap18b	341230	172270	584630		Itm2b	4308400	2220700	1762500		Aldh1l1	260740	258770	375840
Cad	353110	278240	432530		Hnrnpa1	2604900	1497800	1257000		Rpl19	500950	490730	1321000
Anp32e	630960	339530	949730		Mcm2	1620500	1423900	1382800		Ap2a1	57298	56516	133300
Sar1a	1182500	1002500	1392700		Arhgdib	3261500	2994000	2938400		Rpl38	917050	1100500	20061000
Ssb	461440	358930	576820		Ecpas	278180	149230	122810		Ap2b1.Ap1b1	206250	206760	415350
Atrx	17067	0	36169		Cela1	1864800	1512700	1442000		Rpl26	1509400	1520000	3969800
Rps14	5211200	4403300	6116100		Yars1	890170	670460	626070		Tcof1	59419	0	14193000
Dhps	151850	114040	187990		Psap	16369000	3140700	1421800		Mmp11	143940	173270	143220000
Arhgdia	1704000	1238600	2182600		Gapdh.Gapdhrt2.Gapdhrt	137670000	122440000	120400000		Rpl4	0	0	262800
Pls3	79723	63485	96248		Dync1i2	2083700	365670	137750		Chit1	0	0	66414
Usp14	766460	479830	1057600		Grn	4645900	1767500	1364300		Dera	0	0	89540
Cluh	183880	151210	243010		Plek	6549200	4419100	4121500		Apoa5	0	0	255990
Myh10	56508	25892	110530		Gda	501920	154350	106370		Cdc42bpg	0	0	133350
Tfg	374090	347000	421260		Nxf1	238420	96796	77542		Fam91a1	0	0	42468
Gpld1	15676000	13347000	19720000		Serpina1c.1	658090000	634280000	629750000		Kdm1a	0	0	82133
Rpl8	2116000	2058700	2232100		Mob1a.Mob1b	3248900	2181900	1988200		Ube2c	0	0	329820
Srrt	138950	86074	241270		Krt76	1595200	250090	0		Col5a1	0	0	38124
Eftud2	158300	92572	303790		Nap1l1	19789000	18160000	17861000		Atg7	0	0	148890
Prss3b	3063200	2039400	5374500		Ddx3y	1310500	593310	460700		Wdhd1	0	0	44580
Syncrip	766700	401090	1542100		Gart	1399300	1215900	1182100		C3	0	0	328400
Aip	221480	214790	235990		X.1	202020000	90344000	73173000		Adrm1.Adrm1b	0	0	508660
Rps27l	4388600	3468700	6873700		Rrp9	280860	155090	135980		Raly	0	0	111640
Serpina10	645040	505470	1037700		Rps6ka3	170810	78189	62373		Gnmt	0	0	291580
Rpl21	1794300	1095300	3514000		Idi1	4401600	1853500	1421900		Dst	0	0	18364
Cpq	1119400	1060400	1264300		Tgfbi	2839200	784330	435600		Cul4a	0	0	51228
Myl6	8221100	6397900	12853000		Pgp	657900	463300	431010		Hspa1l	0	0	198490
Smarce1	148780	0	531270		Hnrnpk	6179000	4450400	4165900		Apom	0	0	1704200
Sgta	138170	0	659560		Ahsa1	3723300	820590	346620		Znf318	0	0	2225300
Eef1g	36297000	34856000	42255000		Cap1	12521000	17246000	14749000		Epm2aip1	0	0	83542
Rps25	3417500	3131300	4377600		Naca	34991	142220	86616		Capg	0	0	158300
Nucb1	3821100	3567400	4709500		Ppat	962160	1357300	1152000		Selenbp1.Selenbp2	0	0	283570
Wdr1	2831900	2490400	3918900		X.3	9592100	30172000	19411000		Clhc1	0	0	412100
Actr1b	1322200	1082500	2047600		Dync1li1	203900	777260	478210		Mocs3	0	0	198160
Mkln1	138980	0	118110		Pros1	100310	338660	218370		Pkm	0	0	2387900
Lcat	12308000	11611000	12209000		Pla2g7	0	1712500	855540		Uchl3.Uchl4	0	0	290050
Ccar1	107250	90084	104790		Scfd1	83770	301330	193640		Inhca	54766	78401	356330
Dctn2	773400	327630	678460		AI182371	11882000	18214000	15113000		Hnrnpc	256560	289160	657430
Cnn3	1286400	1195300	1268600		Rpl28	1692300	2621700	2165800		Hdlbp	65336	72078	136880
Ppie	412850	0	330720		Rpl19	500950	595360	543150		Polr2a	15082	15861	23871
Eef1d	530700	0	441490		Sec23a	49182	540510	269310		Gmds	95552	177920	1032000
Serpina3m	1338400	1270700	1326800		Jchain	5455100	9079000	7076900		Itih4.1	113800	119420	471150
Sf3b5	595510	0	492290		Gps1	72008	213860	134360		Wdr12	116020	122180	420980
Map1s	101370	0	83359		Cbr1	179520	1188200	625000		G3bp2	153520	174690	692480
Chd4.Chd5	124790	51287	111420		Ogn	1012200	2030200	1463800		Ncbp2	153470	170450	670560
Rps26	4417500	2510700	4065900		Ap2b1.Ap1b1	206250	447560	315240		P4hb	1326200	1377600	2090100
Ripk2	167350	0	155870		Lrp1	36441	90994	61266		Rrm1	46837	48028	65571
Prmt5	333350	231620	326050		Pabpc1	1183100	1734700	1433200		Uba2	91808	99023	205540
Colec10	266810	0	246910		Uba1	8530000	9786600	9100000		Hgh1	79576	116300	705460
Rpl13a.Gm45713	3225500	1548600	3033700		Fasn	4642100	6986300	5726600		Ehd3	320640	332890	535820
Rplp1	29156000	17667000	27936000		Uba2	91808	194320	138920		Arl1	215310	226890	422520
Hspa4l	59422	0	53535		Clu	124220000	157480000	137470000		Thbs4	181590	228670	1031500
Fermt2	753240	138920	692600		Adam10	90752	146730	113450		Actn4	329220	354780	813330
Hic2	466560	167970	441640		Rps3	17177000	31751000	23107000		Capns1	1301900	1327100	1779600
Cst3	615290	0	559670		Oaf	594040	892080	718160		Myl3	0	1328600	26588000
Prpsap2	329550	0	298900		Hdlbp	65336	653240	312020		Smarcc1	89422	102790	372910
B4galt3	179800	0	176240		Rnh1	184120	539880	336920		Thbs3	482240	744610	916540
Ube2v1.Ube2v2.Gm20431	498100	0	487720		Nars1	1458900	2526900	1924500		Capza1	521570	685760	795040
Tubb2b	1712700	859080	1669100		Eif3d	1198400	1645400	1357800		Arhgdia	1704000	2440000	2928700
Htra1	3075700	1059800	3006200		Septin2	6587900	14838000	9522100		Gar1	0	417050	710000
Pde5a	2965900	177100	3141100		Lgals1	10100000	12488000	10939000		Gpld1	15676000	20359000	23611000
Vcan	37126	0	39099		Ybx1.Ybx3	291150	411380	333300		Bin2	900400	1313100	1595600
Osbp	288700	95908	297200		Col7a1	0	32376	11348		Smc4	48568	56789	62332
Col3a1	130340	53655	132550		Aprt	2085300	6425600	3753400		Masp2	1234000	1810600	2164700
Col4a1	72505	34844	72725		Hnrnpd	1310200	2109900	1619100		Adam24	0	5191400	8403900
Cdc26	921700	0	932460		Rpl23	1268400	2807300	1833700		C5	14777000	20863000	24567000
Prss23	339920	0	449740		Comt	425990	1955200	986470		Prps2	456380	517460	554330
Mapk3	554980	158630	669550		Cdk1	5222000	8589000	6456900		Ddx3x.D1Pas1	4089200	4743100	5108100
H2.D1	1090200	270460	1323700		Rpl7a	5091700	8826200	6478600		Cst3	615290	663900	691200
Igkv2.109	15458000	12549000	16208000		Blvrb	1072800	1326500	1167400		Mcm4	1471700	1574700	1632900
Gfpt1	42703	0	53330		Crmp1	238940	324420	271170		Ckm	573920	788220	911400
Olfml2b	139830	0	167260		Inf2	110940	220720	152060		Sgta	138170	279400	360540
Apon	2095100	0	2578200		Dnaja1	617050	1089000	794040		Ppih.Ppihl	175780	276810	336160
Dnmt1	100910	42176	113560		Fuca1	170800	338720	213490		Ctsz	581080	880080	1057100
Trmt1	120580	0	130850		Gpx1	218930	333990	249000		Nfkb2	173670	349910	430660
Aldh16a1	477780	216720	503830		H3c1.H3c2.H3c14.H3.3a.H3.5.H3f3a.H3f4	7288800	263890000	73607000		Psmc2	2661600	3011600	3169500
Clec3b	3463600	2769800	3538600		Ampd2	199130	619510	307440		Eif2a	99386	181090	217950
Smc4	48568	0	55576		Gpld1	15676000	20749000	17052000		Rrp9	280860	392040	441220
Soat1	251690	0	291610		Apeh	331540	752190	442680		Rbp4	220700	550460	696680
Zcchc8	269540	154980	288340		Prkar2b	463270	1229600	667060		Ywhag	1944700	2629900	2933900
Copb1	1225700	924450	1276700		Mcm7	996180	2814400	1481100		Serpinb6.Serpinb6a	938030	1848400	2245800
Sf3b1	373360	247500	422360		Efemp2	447660	5222000	2041700		Acaa1a.Acaa1b	0	179100	257600
Prdx5	474400	228560	572390		Srp54.Srp54c	153560	173290	160210		Rpa1	286780	504550	600270
Saa1	6558900	1830900	8252700		Psmc1	1667300	2937400	2079900		Aprt	2085300	3752200	4404000
Impdh2	6263500	4690000	6854900		Cpq	1119400	1672200	1298700		IGHE	661990	1376900	1649400
Ctsa	2595200	403830	3673400		Apof	407840	1704200	824080		Tsku	777200	1356000	1576200
Rab8a	215910	0	322760		Rps18.Rps18.ps6	14896000	16821000	15516000		Ca2	0	955340	1341800
Pcdh12	277330	196210	314030		Ttll12	275950	889940	474010		Emilin1	56736	102790	121720
Ppme1	563570	544000	572430		Tuba1a.Tuba3a	3109500	4214600	3456400		H3c1.H3c2.H3c14.H3.3a.H3.5.H3f3a.H3f4	7288800	73447000	101740000
Proc	2833800	717720	3750100		Fbln1	478860	761490	564690		Bpgm	521620	1535100	1961200
Arpc3	770400	293670	977600		Il1rap	2131400	3758800	2632900		Apoh	1043600	2824900	3578600
G6pdx	2199100	2026300	2342300		Eif2b2	344190	456400	378550		Acot7	4246700	4998500	5371800
Coro1c	3511000	3113000	3799200		Rab1b	1544200	1953900	1657900		C1ra	5808900	7810300	8793200
Ddx39b	975900	158950	1571300		Dnaja2	1699900	6766900	3129200		Hspa8	72580000	97701000	109560000
Cxcl10	4788900	3760400	5566800		Pigr	467500	2399800	1043000		Ywhaz	48581000	62755000	69441000
Serpina1d	7510900	5519200	9000600		Rpa2	429790	556830	467570		Dusp3	391930	435590	456760
Ipo7	430020	154520	644660		Psmg3.Gm26938	927900	1683300	1144600		Ifit1	201790	316360	371160
Riox1	95736	0	169330		Thbs1	52899000	66856000	56965000		H2.K1	8510600	10344000	11228000
Trmt5	87740	0	134410		Lgals3bp	603360	1264600	796500		Aldoa	7019600	10825000	12655000
Try10	8618500	6607600	9680300		Ache	51085	228420	0		Prdx4	583500	700170	762870
Isyna1	1055600	906420	1139600		Serpinc1	1989400	3162900	1651400		Mbl2	84791000	139690000	169390000
Eif3d	1198400	620690	1516400		Actr2	4509300	5668900	4167500		Hspe1.Hspe1.rs1	292950	602560	769930
Tpr	19194	0	29854		Ppih.Ppihl	175780	775610	0		Ube4b	37452	43686	46990
Thbs1.1	212730	0	330870		Ubc.Ubb.Rps27a.Uba52.Gm8797.Kxd1	252900	335090	226840		Cdk4	326880	549840	664730
Rab3ip	85511	0	142120		St13	2206600	2686600	2055900		Aldh2	645930	1131300	1385800
Get4	103530	0	174400		Brox	160140	266780	126500		Stk3	116920	303530	400300
Grn	4645900	2876500	5745400		Mif	77927000	106200000	69197000		Eif2b4	91696	165970	204700
Uchl5	735000	663290	779510		Skic8	614150	722030	581150		Nop56	599230	905850	941210
Arl3	188690	0	301790		Cul5	48142	275080	0		Hint1	4575100	8227900	8626200
Ap2b1.Ap1b1	206250	106420	264640		H2az2.H2az1	3837700	16321000	1011200		Sema4b	77610	141980	149040
Psmc6	3062600	4609300	3256400		Ces1b	18590000	27132000	16594000		Mgam	26408	123510	133690
Cep70	332920	464380	349140		F10	18756000	24598000	17381000		Pdxk	142680	502460	540880
Mmrn1	40419	181600	57897		Pa2g4	2229400	3161900	1982500		Rnpep	49950	117160	122640
Actr10	265150	365070	277520		Apoa4	233460000	297560000	216750000		Etfb.Etfbl	0	193640	210090
P4hb	1326200	2837400	1495000		Lipa	1288200	1594800	1208100		Anxa2	0	114430	125680
Ifnar2.Gm21970	407770	562940	425000		Rbbp4	2731800	3280700	2578500		Camk2d	581530	1369600	1439700
Ctsz	581080	905600	617220		Rps27l	4388600	5354900	4126600		Itih3	91034000	107500000	109030000
Anxa1	298620	595580	333190		Cops3	351940	465000	321220		Cluh	183880	347300	372090
Ldhb	153720	431220	185680		Lipc	720350	938110	661060		Arhgap17	0	147810	169980
Prps1.Prps1l3	229340	908620	307380		Alox12	667330	1701500	485810		Hmgcs1	1133800	1955400	2074300
Rab11b.Rab11a	6211200	8032700	6420200		Pak1ip1	187960	330300	162720		Ighv6.4	0	4976500	5704200
Tfrc	1016800	1314100	1050900		Cep89	5141900	6635000	4869700		Bop1	77992	169000	182420
Akr1b1	15298000	15849000	15372000		Ppp1ca	2117500	3063700	1948200		Psmd3	590070	811070	837670
Lars1	792110	1249200	855740		Map2k2	85876	562070	0		F2	32620000	51307000	53603000
H2ax	1863400	13618000	3471000		Dsg2	357300	610830	307840		Lrp1	36441	67977	71894
Ppt1	248060	549220	289550		Lmna	1306500	4180100	743380		Niban2	474550	806800	848410
Orm1	514630	1044400	587480		Uchl5	735000	1866700	513460		Aebp1	710210	900930	927380
H2.Q4	31391000	44333000	33394000		Nrp1	158100	276210	135650		Fga	300480	116370000	132740000
Memo1	340200	884260	424000		Psmd13	1588800	3789800	1178100		Idh1	1920800	3113300	3280500
Tjap1	3414200	4870800	3637700		Acaca	221440	453810	185240		Hrg	6141500	12465000	13275000
Prmt1	2858300	5675900	3279800		Prelp	301410	384390	289260		Uba3	0	280700	317420
Ctsl	2304100	3602100	2491800		Atp6v1b2	270950	589840	223400		C8b	4327700	6056800	6292100
C1qbp	383510	911590	460900		Rpl38	917050	1789000	786530		Rhoa	1837700	3044400	3206300
Agrn	855380	3439200	1323100		Numa1	37305	364030	0		Atrx	17067	30750	32575
Hist2h2aa1.H2ac20	488340	11783000	2506500		Sec23b	65110	190910	50594		Lap3	6500800	7945100	8137500
Lamb1	31588	333310	85843		Ubqln2	163840	1498000	0		Ruvbl1	8993100	10851000	11476000
Strap	3231100	4811400	3514400		Khdrbs1	1471300	1867100	1421400		Pgm2	128270	207560	234250
Cap1	12521000	16576000	13283000		Sf3b3	251560	440720	227720		Ppt1	248060	290340	303920
Psmd7	1889300	3428100	2177000		Eef1d.1	11234000	14937000	10711000		Mlkl	299310	360110	379630
Eif2b1	139590	484550	203760		Hsp90aa1	23819000	36959000	22075000		Actn1	2696600	3272800	3456500
Calm3.Calm2.Calm1.Calml3	1449800	2876700	1713100		Klkb1	31571000	37278000	31557000		Glul	0	406950	537210
Gsto1	877400	1404100	973470		Pdcl3	282300	635960	281250		Crp	8753300	20091000	23831000
Usp10	123860	266540	150010		Cspg4	0	23569	0		Hip1r	41836	49624	52154
Rabep2	196770	330460	219490		Qpct	0	405740	0		Csf1r	2267300	3766500	4226100
Pdcd6ip	1948000	2178100	1987400		Hspa1l	0	214210	0		Gmppb	247140	1049900	1293300
Ifi205a.Mnda.Ifi204	235960	442680	271690		Gbp2	0	58209	0		Nmd3	91952	127010	137600
Thbs2	3185000	4656200	3442300		Uba3	0	129390	0		Copg1	305550	475430	526830
Kng2	2606400	4422000	2909100		Ric8a	0	68317	0		Sms	202990	610250	725400
Gp5	3745200	5907500	4106200		Dst	0	13815	0		C1qb	44882000	57723000	61491000
Sptan1	23242	53133	28130		Anapc7	0	157100	0		Serpinf2	6518900	13466000	15476000
Mapre2	656040	845030	686480		Ftl1.Ftl2	0	192210	0		Rpl11	7172500	12555000	14104000
Pdgfc	329830	550840	365110		B4galt4	0	367830	0		Pzp	360360000	477520000	505590000
Mug1	239900000	350290000	264530000		Tbcc	0	82195	0		Tbc1d15	62127	148390	169200
Psmc3	153160	1433000	437080		Naa25	0	108540	0		Hsp90aa1	23819000	25617000	26067000
Alox12	667330	1443500	839910		Hgs	0	162350	0		Ncbp1	67975	116650	128640
H2bc7.H2bc3.H2bc12.Hist1h2bp.H2bc23.H2bu2.H2bc1.H2bc26	106770000	400770000	172770000		Qsox2	0	97563	0		Hnrnpd	1310200	1469100	1508200
Nmd3	91952	130730	100730		Cul4a	0	99654	0		Hat1	0	493560	628160
Ogn	1012200	1468100	1118500		Vbp1	0	1349500	0		Ogn	1012200	1648300	1811300
Prps2	456380	767050	529440		Exoc4	0	44527	0		Nudt21	1317200	1719200	1825500
Cela1	1864800	2865600	2092900		Acaa1a.Acaa1b	0	185300	0		Pdia4	113050	142050	149620
Eif3l	1815100	8229800	3282600		Gsk3b	0	117120	0		Plg	14842000	35247000	40577000
Rcc2	352370	911190	481740		Bcat1	0	345730	0		Apoa4	233460000	317850000	336910000
Myh9	4085400	6806200	4711300		Hspb1	0	96065	0		Sae1	1332200	1473400	1502500
Pls1	84286	429910	157120		Wdr43	0	189000	0		Psma4	0	379110	461010
Idh1	1920800	4618000	2491100		Wdhd1	0	35166	0		Lamb1	31588	159920	186880
Pycr3	207160	786170	329600		Arhgap17	0	112410	0		Jup	39196	114580	130640
Dhx15	2718800	4116200	3024200		Fnta	0	395080	0		Rpl22l1	1657600	1889200	1934100
Hist1h2af.H2ac11.H2aj.H2ac13.H2ac4.H2ac6.H2ac7.H2ac8.Hist1h2an.Hist1h2ap.H2ac12.H2ac25.H2ac15.Hist1h2ao.H2ac1	100680000	954910000	285890000		Lypla1	0	1835800	0		Memo1	340200	643500	701060
Oxsr1	59670	146690	78420		U2af2	0	254360	0		Gstp1	16299000	17799000	18084000
Hsp90ab1	132610000	189760000	143540000		Lypla2	0	489790	0		Psma7	484750	1124200	1236300
Osbpl9	81833	121720	89645		Ext1	0	66938	0		Fhl1	0	874770	1023000
Mif	77927000	120540000	86187000		Lmnb1	0	211880	0		Myh9	4085400	4967500	5112800
Hspg2	435270	1492500	652500		Selenbp1.Selenbp2	0	317240	0		Actb.Actg1	245050000	274340000	313170000
Ifi47	402170	1000600	523020		Memo1	340200	683730	340400		Cfhr4	226180	491230	841010
Mpp1	229300	776040	339520		Klc1	231400	270470	231450		Rbbp4	2731800	3482600	4473500
Fetub	1045700	3262000	1492600		Rhoc	831410	1012100	838330		Rnmt	151680	176870	211090
Tkt	3376700	5672200	4028400		Dynlt1.Dynlt1a	1136300	2073300	1165800		Wars1	401250	495380	624780
Pebp1	352650	846320	493060		Dctn1	109090	554740	123160		Masp1	2279800	3297400	4691100
C4bpa	5861000	12669000	7830800		Ganab	548540	790230	551150		Nt5c2	0	65848	144830
Uprt	76680	258540	128680		Myo18a	65270	932850	81949		Snrpg	3059300	3673000	4408300
Pla2g7	0	1301400	373800		Serpind1	5529100	8021900	5578900		Taldo1	2288300	3079000	4082100
G3bp1	1374600	1647500	1452900		B2m	33054000	47674000	32484000		Ran.1700009N14Rik	110200000	118710000	129450000
Manea	670690	1087900	790400		Rpl10a	6887600	10010000	6772400		Pa2g4	2229400	2570600	2991700
Rrp9	280860	414170	317280		Hint1	4575100	5473600	4541800		Rps15a	4217400	5499100	7092300
Gpx1	218930	747430	362210		Septin6	220590	368530	215090		Eif4e	733640	938050	1270700
Prkar2b	463270	704490	528790		Septin11	4782900	6008000	4765200		Ccdc6	93564	174080	304880
Rac1	4007900	7619800	4988500		Ctbp2	159070	715660	144860		Rab11b.Rab11a	6211200	6892500	8045900
Nop2	1121300	1835900	1320700		Rpl17	521110	1522100	498160		Rsu1	2344100	4241600	7440400
Hexa	1388200	1623000	1454000		Rpl35a	3449700	10268000	3116000		Hmgb1	380700	885710	1721300
Col4a2	213980	1210300	487550		Jup	39196	675300	0		Alb	117300000	138590000	174090000
Ckb	242160	342330	269780		Rtn4	96720	135600	94581		Bhmt	193820	256060	354180
H4c1	40465000	270860000	103930000		Ncam1	102540	164850	98918		Snca	0	1217600	3105200
Vat1	11117000	12511000	11501000		Selenop	289790	576470	273080		Eif1.Eif1b	0	515400	1317700
H3c1.H3c2.H3c14.H3.3a.H3.5.H3f3a.H3f4	7288800	122890000	37079000		Thbs2	3185000	3794800	3139200		Fkbp4	574200	777910	1071500
Rpl5	8959800	12996000	10014000		Tpr	19194	113090	12046		Tubb2b	1712700	1743600	1788500
Carm1	454810	680100	514000		Prdx2	3394100	9710100	2907600		Ddx5	2878000	3106800	3451000
C1s1.C1s2	20141000	27184000	21994000		Hrg	6141500	14305000	5317300		Nudcd2	348840	571720	901410
Fbln1	478860	1472000	743710		Hdac2	632400	883880	610870		Swap70	51460	71990	102120
Cp	40870000	50132000	43324000		Tnpo3	221750	474450	198540		C8g	341330	508350	675860
Atp6v1d	510040	1145600	678340		Ppib	584690	611980	587970		Sart3	822240	1031300	1238100
Cfh	10818000	16494000	12318000		Unc45a	0	641730	67191		Acp1	1970600	2250500	2517500
Jup	39196	196290	80644		Rpl13	822340	5125800	1316900		Rpl10.Rpl10l	552620	804340	1047500
Ugdh	2004700	3261200	2305700		Wdr1	2831900	5373300	3115700		Egfr	24202	62003	98568
Dnpep	3085900	5828900	3749100		Entpd6	209940	503020	242410		Saa1	6558900	7940800	9527100
Casp3	570240	897780	650670		Itih4.1	113800	4096600	466380		Col3a1	130340	175760	227050
Ifit1	201790	557200	289570		Shmt1	744820	1732600	831780		Actr3	1023400	2537500	4257100
Pfn1	40176000	47799000	42091000		Prpf19	7169200	10274000	7411100		Glyr1	68994	104770	143110
Hbb.b2	4124400	4856500	4307200		Cand1	1294400	1530300	1313700		Otub1	602430	922600	1268800
Metap1	183550	360180	227450		Pmpca	102920	114150	103870		Rpl24	0	311840	633980
Esd	1797100	5234000	3027100		Dnpep	3085900	5134800	3227900		Prss3b	3063200	3503400	3968000
Aldh2	645930	1627500	1003000		Snrnp70	193000	929470	246090		Itih2	66516000	78718000	91497000
Ppp1ca	2117500	4843500	3101300		Ptprf	29604	68438	32367		Eif3j1.Eif3j2	1568300	1819800	2083500
Actb.Actg1	245050000	400980000	302660000		Taldo1	2288300	3287400	2341200		Csrp1	391240	429120	463380
Abcf1	320030	490010	382870		Nt5c	620170	1928900	689990		Acaca	221440	295790	363120
Apof	407840	2111900	1041100		Rpl11	7172500	14572000	7643100		Apoe	120990000	189530000	252300000
Mcm7	996180	2767600	1653600		Otub1	602430	1311900	642960		Nup37	91182	198850	297600
Rbbp4	2731800	4148500	3260200		Ehd4	502250	1201900	544330		F13a1	753750	7071300	12605000
Tubb3	4277100	6829600	5227300		Capzb	982470	1732500	1111000		Pglyrp2	1191200	5555400	9391300
Plaa	52797	268830	133980		X	737330	1334000	839690		Cxcl10	4788900	5365400	5873500
Brcc3	239370	447100	318250		Hspa8	72580000	92551000	75740000		Sec13	342380	434520	515670
B4galnt1	6567900	9207200	7586100		Psmc3	153160	1483000	369520		Eno3	649220	942480	1187300
H2.Q10	121120000	138110000	127640000		Pls3	79723	422770	136070		Sf3b5	595510	659030	713590
Aldoa	7019600	14465000	9863900		Rpl18	13102000	20023000	14242000		Eloc	3007800	4515700	5743000
Ppib	584690	1209200	823510		Csf1r	2267300	3147200	2399000		Parn	156270	207950	250130
Ncbp1	67975	173290	108270		Angpt1	699330	1146300	767020		Kng1	4486200	8682100	12026000
Fkbp4	574200	1168700	805820		Rpl27	1870000	3381100	2101400		Col1a1	128890	238960	326650
Chil3	101600	233070	153340		Cct8	13816000	19233000	14588000		Cope	152730	195970	230600
Thbs4	181590	282750	221250		Ppp6c	421190	506230	432740		Ddx3y	1310500	1822100	2232300
Acaa1a.Acaa1b	0	421530	170010		Cct3	8608600	9929100	8788400		Apeh	331540	912250	1361500
Mup3.Mup20.Mup21	660830	1073700	825230		Cdh5	1001700	2046000	1255100		Serpina3c	133140	193560	240930
Masp2	1234000	2948700	1918300		Ncbp1	67975	183820	94861		Lmna	1306500	1404900	1482100
Uap1l1	937170	1958800	1279600		Cul1	75123	134820	88244		Ntmt1	554610	739730	876590
Glrx3	165050	476240	269770		Chordc1	319160	869920	443440		Spr	332130	591740	787640
Rps9	11666000	20546000	14663000		Rpl13a.Gm45713	3225500	4079100	3396500		Gpx3	9553000	16833000	22414000
Capza2	3234100	5015900	3826000		Serpinf1	20483000	28831000	22189000		Clu	124220000	168550000	202280000
Tuba4a.1	5742500	8065000	6507100		Copz1	1993200	7946400	3225700		Sdf2l1	494780	539540	721760
Rpl18a	628220	1874000	1039400		Actr3	1023400	3608100	1555400		Sap18.Sap18b	341230	375700	515210
Thbs1	52899000	79867000	62376000		Igfals	11226000	15295000	12006000		F11	208210	254810	443120
Hdlbp	65336	487170	212480		St3gal1	88232	6801200	1396200		Atp5f1b	149760	182640	320490
Fn1	10551000	44047000	22227000		Hnrnpl	927560	1210000	980300		Cast	43862	92234	298240
Sec23a	49182	584520	235710		Hars1	262230	398570	287120		Snu13	1212300	1333500	1846400
Hdac2	632400	1047400	775310		Mcm5	533430	325170	107250		Qdpr	284970	489670	1266700
Dars1	1515500	3145300	2076500		Igbp1	260300	132570	0		Rps26	4417500	4489900	4766600
Ptprf	29604	124770	62148		Bcas2	519910	402100	282340		Khdrbs1	1471300	1616200	2139800
X	737330	2282300	1262900		Cfh	10818000	10485000	10142000		Tcn2	2510100	2587200	2855400
Abce1	946020	1852300	1232200		Ddx6	554970	333680	106430		Rpl27a	1460700	1595100	2057900
Chit1	0	244970	77661		Rps11	18761000	14146000	9782900		Pebp1	352650	455950	940770
Serpinb6.Serpinb6a	938030	3232500	1671400		Set	1897100	927440	0		Tpd52l2	996250	1061100	1374600
Actr2	4509300	6663200	5196000		Snrnp200	158480	117660	78456		Fcn1	11942000	19953000	59050000
Septin9	2256300	2817000	2437500		Col6a2	1002400	685290	367430		H2.K1.2	114100	1678800	9592400
C1ra	5808900	11841000	7746400		Rps28	4245300	2559100	883670		Tpm3	2900800	3128900	4334500
Ckm	573920	1420200	830510		Acly	6135200	4652200	3172300		Tpp1	166720	171110	193950
Ecm1	2139100	4880000	2981300		Copb2	581630	340130	105250		Upf1	32484	41052	89942
Cct8	13816000	18586000	15301000		Hmgcs1	1133800	1033000	933610		Tubb4b.Tubb4a	17280000	17962000	21671000
Actl6a	252900	446520	309720		Htra1	3075700	1881200	707490		Nans	171050	281920	887340
Itih4.1	113800	302850	170280		Tbc1d1	51767	27303	0		Ube2n	0	236460	1717200
Serpind1	5529100	10364000	6971300		Ctnna1	1053500	753880	421270		Mat2a	135710	338910	1619300
Rpl38	917050	2835800	1488600		Picalm	1485500	1051800	561760		Dtd1	150950	188950	422860
S100a4	1336800	30970000	2477100		Ifi205a.Mnda.Ifi204	235960	219170	200350		Hspa1a.Hspa1b	1288600	1310800	1443400
Nars1	1458900	3569400	1538200		Rhog	1020700	540090	0		Ighv5.6	6292800	10858000	38643000
Col6a2	1002400	1491400	1022300		Aimp1	1670300	1130300	537540		Mmp19	106160	132720	293040
Arpc1b	246340	800640	268240		Cavin1	1042700	595060	106900		Osbpl9	81833	111350	313930
Nop10	710700	1761000	760260		Psma6	1826700	954380	0		Rpl13	822340	984390	2138600
Lum	27748000	34892000	28080000		Gc	2447900	1369300	216320		Pum2	0	148450	1299900
Psmd6	87360	1685100	161150		Pgd	10081000	7855700	5446100		B4galt1	165530	170860	210970
Snrpd2	5779300	10636000	5993300		Hbb.b1	5040500	3818500	2419700		Actc1.Acta1.Acta2.Actg2	2451000	2878500	6040200
C8b	4327700	7558500	4471200		Cul2	171050	91411	0		Capzb	982470	1288400	1901400
Hnrnpl	927560	1444700	949700		Rplp1	29156000	24862000	19863000		Pxdn.1	4251000	4728700	5658500
Atp6v1b2	270950	723360	289930		Sfpq	1501000	1293700	1051300		Hpx	2535000	3152300	4373100
Tars1	1402500	2422600	1445400		Itpa	683130	571410	440920		Psmc4	450150	672050	1107200
Hdac1	995230	2138800	1029000		App	897220	647590	349650		Sord	377210	651490	1190900
Ehd3	320640	626840	330150		Matr3.Snhg4	853310	645970	399950		Tes	462940	518730	616290
Sdc4	1030800	4038200	1106300		Fkbp4	574200	490500	388050		Col6a1	246490	319140	449170
Matn2	578470	1055000	591160		Trap1	119650	66015	0		Fscn1	5118100	5577400	6416700
H2az2.H2az1	3837700	11832000	4059400		Eif2s1	11652000	8248300	4110200		Ghr	134180	164290	222040
Rpl17	521110	1494500	533930		Vars1	4881400	4440400	3907700		Rtn4	96720	111950	141090
Sord	377210	1858000	394020		Cpb2	11035000	8626400	7574900		Lgalsl	301500	407320	603700
Sart3	822240	1269100	826670		Nfkb2	173670	53559	0		Nop10	710700	867610	1160700
Ahcyl1.Ahcyl2	279350	1473900	298800		Orm2	19483000	14314000	11974000		Erh	458450	762810	1441800
Utp4	49806	746520	60406		Rpl6	4471500	3671800	3297400		Ap2m1	154710	225900	383880
Aldh3a1	385210	712990	391480		Mapk3	554980	179170	0		Rheb	0	288490	942770
Erp44	159490	1194000	181710		Sar1a	1182500	380910	0		Rps15	784130	1941900	4585300
Pcolce	5973500	9039600	6198300		Septin7	5158300	3593300	2819900		Thbs1.1	212730	247760	328200
Prkaca	103340	396850	125270		Ext2	239240	78331	0		Ctsl	2304100	2953300	4300400
Gclm	573190	756690	585800		C1qb	44882000	39050000	36229000		Cd5l	8970700	13134000	21794000
Itih4	105560000	120550000	106610000		Hpcal1.Hpca.Ncald	369720	130560	0		Csnk2b	162880	254990	444400
Tubb6	3363200	5180700	3484500		Hspa9	1509800	965270	667730		Bmp1	2365700	2648000	3230000
Ppp6c	421190	831600	447880		Prmt5	333350	249810	203250		Prdx2	3394100	8656100	19527000
Ddx39a	5544400	8462100	5732800		H2.Q4	31391000	25984000	22941000		Prdx1	3515400	3618200	3841300
Aprt	2085300	5137300	2246700		Nampt	2413100	1362800	766240		Rps25	3417500	4300100	6172000
Aars1	1857500	2704100	1902300		Igkc	580660000	388770000	285960000		Ywhab	3991100	4585200	5850500
Rnmt	151680	302110	160580		Cbx5	594910	383240	271530		Eftud2	158300	190320	272870
Qsox1	3805900	9491300	4156200		Gm20547.Cfb	94561000	88555000	85368000		Rpl3	336820	451120	744890
Cdk1	5222000	11446000	5602600		Aco1	145930	128980	119960		Psmd6	87360	245920	650320
Srm	1695200	3062800	1778900		Pafah1b2	6175600	3936800	2804600		Rab3ip	85511	105380	155580
C8a	1962100	3889200	2117700		Prdx6	7275000	4699300	3395900		Mri1	674780	885880	1420900
Hspa5	9774600	15771000	10245000		Pgam1	32826000	19871000	13317000		Ldhb	153720	372080	891270
Arf5	2673200	3653600	2750800		Capn2	375330	128340	0		Pcolce	5973500	6915000	9129100
Mri1	674780	1589500	747770		Kif11	352290	150460	46088		Blvrb	1072800	1413500	2215200
Ilk	4912200	7728300	5145700		Stip1	1166900	878950	688990		C8a	1962100	2150600	2608200
Rrm1	46837	167570	57254		Vps35	1140100	590440	225490		Rps14	5211200	5392700	5834300
Col12a1	53361	150200	63471		Dynll1	2812600	1717400	978270		St3gal1	88232	389210	1137000
Pafah1b1	670310	1419600	747330		S100a10	18729000	12311000	8018800		Try10	8618500	9229100	10742000
Ttll12	275950	698640	319340		Csde1	282510	153730	67400		Anxa1	298620	526450	1126300
Fubp1	90869	130770	94593		Ctps1	2098700	1689200	1402400		B2m	33054000	37441000	49236000
Rrbp1	21946	52532	24934		Dnajb1	477730	197970	0		Serpinc1	1989400	2432000	3640900
Eif3b	498580	729140	521370		Snrpf	1939600	1271000	814940		Rpl35a	3449700	4707000	8338500
Plod2	5006900	6650800	4997300		Tomm34	694780	283610	0		Prkaca	103340	183630	413130
Nptx1	1756500	2622300	1753000		Eif1ax.Eif1a.Eif1ad10.Eif1ad3.Eif1ad11.Eif1ad16.Eif1ad14.Eif1ad15.Eif1ad18.Eif1ad4.Eif1ad12.Eif1ad13	2582200	1720100	1190600		Rpl28	1692300	2296000	4001800
Mcm3	204840	588850	199360		Eif3h	1879300	948410	377880		Eif3f	2021700	2110000	2356400
Spr	332130	1316000	322320		Snrpa1	2855100	1073200	0		Prep	1624300	2027000	3358400
Otub1	602430	1450400	592820		Adsl	2229600	1249000	659520		Lsm4	699620	959080	1787100
Serpina3c	133140	426210	132790		Psmd5	2490000	1506000	914560		Gpx1	218930	276160	461160
Tns4	0	239800	0		Naa50	2598700	1831800	1347200		Prkar2b	463270	590290	968760
Sephs1	0	281260	0		Gspt1.Gspt2	1135900	579180	227230		Hnrnpu	1351800	1433500	1681900
Capg	0	963940	0		H1.1	3788100	2131400	1090500		Lpl	95565	165470	380370
Cep43.Tagap1	0	117920	0		Parva	5336100	3215000	1878000		Cdh2	172340	202030	294260
H2.K1.1	0	217690	0		Cst3	615290	242580	0		Serpina6	4872800	6060300	4732100
Ube3a	0	65398	0		Arcn1	1177000	727320	438250		Ppa1	5424000	6198300	5335500
Mars1	0	107900	0		Znf207.Zfp207	997930	620460	339050		Wdr1	2831900	6444400	2364600
Pdgfra	0	59203	0		Rplp2.Rplp2.ps1	107170000	66747000	36618000		Trim28	1358900	1928900	1289600
Bcat1	0	313810	0		Zyx	349290	147690	0		Tagln2	10677000	12437000	10460000
Fkbp5	0	72603	0		Arpc1b	246340	181050	133760		Rhog	1020700	1285700	995900
Mocs3	0	146580	0		Dnmt1	100910	73827	52904		Serpina1d	7510900	10273000	7247900
Gbp2	0	70356	0		Coro1c	3511000	2853000	2345200		Hnrnpm	78675	361360	50052
Coro7	0	128040	0		Lcat	12308000	8897400	6133900		Ywhah	4240000	4528200	4211100
Naa25	0	132510	0		Ywhag	1944700	1468100	1083100		Rpl27	1870000	2443900	1810100
Rpl24	0	373060	0		Bgn	45366000	33607000	23291000		Isyna1	1055600	1637500	993390
Fcsk	0	1389100	0		Ppp2r5d	689310	321510	0		Nudt5	564960	957940	522560
Col7a1	0	46902	0		Adam15	313370	148680	0		Pde5a	2965900	3705200	2810500
Fnta	0	394770	0		Sparc	3673500	2519000	1487400		Uggt1	8014.2	46320	0
Vegfd	0	592800	0		Igkv2.109	15458000	12052000	9029000		Snd1	2618400	3054600	2512800
Arf6	0	800100	0		Nucb1	3821100	2568300	1457700		Ago2	385080	853390	270280
Tgm2	0	168600	0		Vps4b	453340	206500	0		Klkb1	31571000	38971000	29926000
Selenbp1.Selenbp2	0	83760	0		Rangap1	2987100	2003800	1184300		Hbb.b1	5040500	5977600	4822600
Anxa2	0	361670	0		Ywhah	4240000	3349600	2606200		Ddx19a.Ddx19b	501480	862000	418020
Dbi	0	1682700	0		Thbs4	181590	126870	79975		Creg1	861860	1508900	743540
C3	0	375690	0		Capns1	1301900	1034800	808340		Atp6v1a	458190	2416100	103100
Dst	0	11508	0		Plin3	222820	102290	0		Orm2	19483000	23064000	18786000
Ctnnd1	0	84302	0		Niban2	474550	433620	206250		Trip13	62613	397720	0
Sec24a	0	73848	0		Arpc5	1300200	1294500	1262800		Vcl	352750	579260	309830
Nt5c2	0	120000	0		Hspa1a.Hspa1b	1288600	1186700	645350		H2.L	202130	392460	171010
Fgl1	0	416190	0		F12	1514600	1435300	1005900		Eif3i	3046700	3385000	2991900
Nln	0	100950	0		Sf3b5	595510	508880	0		Hdac1	995230	1653700	885140
Hydin	0	6211.4	0		Exosc5	569480	486840	0		Drg1	310440	611590	259750
Vwa8	0	329720	0		Erap1	74794	63810	0		Lifr	5013100	6631300	4741000
Efl1	0	55439	0		Ddb1	603710	558080	292080		Csde1	282510	407380	261160
Maco1	0	496810	0		Cse1l	3102900	2878700	1572000		Fuca1	170800	236530	159330
Pold2	0	267620	0		Nop58	2360000	2236400	1487500		Aars1	1857500	2315700	1786700
Tor2a	0	528820	0		Cluh	183880	177520	137450		Usp14	766460	1227000	695210
Pltp	10273000	14847000	10293000		Uba5	460950	397760	0		Sptbn1	48468	93933	41984
Nmt1	1386100	3048000	1389700		Lama2	26954	23489	0		C1s1.C1s2	20141000	24189000	19549000
Nop56	599230	1323400	600940		Shoc2	356520	311100	0		Rarres2	229850	1031500	0
Prkar1a	77068	177810	72224		Serpina6	4872800	4517200	2176400		Mrc1	46545	83582	35669
Cpn1	41246000	56186000	40572000		Ehd1	6306500	6015800	4077900		Hexb	133730	255800	100580
Dnaja2	1699900	8207100	1410700		Sf3a3	98765	87038	0		Lars1	792110	1422700	620610
Psmd14	796230	1373600	774270		Cnot1	100430	94190	48438		Dpysl3	589040	1017400	471010
Ddx5	2878000	3620300	2849800		Dhps	151850	133560	0		X	737330	3379600	0
Pfas	485710	7549200	249270		Lrrc47	668490	621860	251130		Dctn2	773400	1178800	660420
Angpt1	699330	1803700	659500		Gstp1	16299000	15967000	13371000		Parvb	2633100	3606000	2323300
Hspa4	4638300	5295400	4614900		Gsn.1	323180000	311000000	208260000		Eif4g1	1220500	2276100	886900
F7	214720	309950	211850		B4galt1	165530	147690	0		Uxs1	3412600	4037100	3216100
Man1a1.Man1a	2155400	3576400	2124800		Cct7	14508000	13492000	9630700		Ddx18	65447	277690	0
Trip10	708640	1848800	680050		Cul4b	297510	235100	0		Uchl1	2047400	2437800	1926200
Mtrex	165990	566580	133200		Cdh17	1842300	1651000	927590		Serpina1a	648300	740980	619980
Gmps	1200100	1704400	1158200		Psmd1	382270	322200	100710		Bpifa2	2883800	9695500	820440
Rtn4	96720	175290	90181		Atp6ap2	72469000	66097000	42548000		Mcm2	1620500	2349000	1375100
Pcbp1	819960	1068100	799230		Arfip1.Gm37240	388230	304270	0		Sfpq	1501000	1964700	1346000
Ampd2	199130	1010500	131480		Tuba8	192290	150840	0		Cpn2	98172000	130110000	87540000
Shmt1	744820	1102500	715020		Eno1	193460000	181250000	137830000		Pgp	657900	915190	566350
Pus7	62934	84693	61276		Tubb5	149790000	142340000	115550000		Serpina3k	70105000	79423000	66924000
Mgat1	215740	340990	205720		Eif4g1	1220500	1050700	493640		Prcp	604650	1345100	347270
Snu13	1212300	1595200	1182200		Calr	997760	873810	471540		Rpl13a.Gm45713	3225500	4481900	2464600
Nsun2	116590	558890	85146		Rab21	576910	440610	0		C3.1	80714000	117870000	59184000
Lifr	5013100	7396800	4852500		Cnot9	188820	142880	0		Atp6v1d	510040	923930	272900
Macroh2a1	328390	2728700	199430		Pdia3	1101600	1044900	864200		Prdx5	474400	923040	241330
Rpsa	38812000	42996000	38580000		Heph	1365200	1112300	313170		Igkv4.62	23932000	26551000	22571000
Arl1	215310	336070	208560		Vta1	358180	278120	0		Washc5	26115	75608	0
Hrg	6141500	10893000	5861200		Kpna4	838880	729300	346520		Ep400	77202	163290	31254
Septin10	97439	129460	95566		Etf1	1467900	1345300	915340		Pcdhgc3	171590	346150	88375
Dpysl3	589040	775930	577450		Tpm3	2900800	2495500	1134200		Clta	1123400	1522800	922860
Tnc	109030	452380	88149		Trmt112	1037700	803620	0		Mtrex	165990	342040	78976
Igkc	580660000	810910000	538470000		Rps17	9688300	8922900	6331200		Ca1	1972900	2497700	1778100
Eif2b3	240090	389690	212030		Mpi	161160	124570	0		Rpl15	2670200	4445100	1960600
Psmc1	1667300	2032100	1599200		Atp6v1d	510040	394010	0		Adprh	286280	322980	272080
Cops5	290080	667210	213490		Elp1	83590	77672	57562		Rab1b	1544200	3078900	952850
Pgp	657900	1362800	515920		Snrpa	1616500	1497900	889080		Pfkl	558480	1123500	336960
Eif2s3x.Eif2s3y	4546800	5448700	4374400		Pfdn2	340910	284770	0		Akr1b1	15298000	16281000	14914000
Ncoa5	243070	392150	213740		Smc2	140800	117400	0		Heph	1365200	1894800	1158200
Snrnp70	193000	416410	149400		Gpi	9297200	8786000	6377200		B4galnt1	6567900	8158600	5874200
Psmc2	2661600	3874300	2425200		Ipo4	88358	72939	0		Farsb	516610	785450	399640
Hnrnpm	78675	326100	25440		Ppp1cc	900110	744430	0		Ces3a.Ces3b	444320	771730	306150
Top1	107410	229450	80484		Kpna2	16328000	15339000	10577000		Abcf1	320030	473760	254100
Ppp1cb	1430100	2263800	1247800		Dnajc7	92674	76766	0		Eif3e	2190200	2663200	1975200
Niban2	474550	652650	435790		Cdc42	12922000	10802000	581370		Trmt5	87740	279720	0
Adprh	286280	436070	252370		Hspa4	4638300	4284100	2561600		Pfkp	194690	238500	174590
Tpp1	166720	198240	159390		Psmd2	1328200	1207600	613860		Man2b2	57142	184690	0
Luc7l3	137980	226200	117280		Capn1	306730	251210	0		Eif2b1	139590	452040	0
Ca1	1972900	3440700	1823600		Mrc1	46545	38093	0		Dnajc7	92674	139150	72146
Bmp1	2365700	5388900	2056700		Hspa4l	59422	48277	0		Top2a.Top2b	419460	543170	364480
St13	2206600	2996300	2132700		Ide	381460	344430	182790		Exosc4	880590	1121200	932100
Trappc3	395520	821820	353920		B4galnt1	6567900	6161400	4445700		Gm20547.Cfb	94561000	109490000	97465000
Fabp4	411360	809040	365130		Rps27	9017400	8655300	7151700		Dhx15	2718800	3755900	2924800
Tcn2	2510100	3754200	2359600		Impdh2	6263500	5457900	2144300		Ddah1	73198	273230	114310
Eif5b	438380	522130	428480		Twf1	336870	320330	252980		Rps27	9017400	11909000	9600900
Serpina3n.1	87240000	99467000	85781000		Aldh7a1	131570	105480	0		C1qa	32147000	37889000	33310000
Lrg1	59196000	91243000	55758000		Arf5	2673200	2307600	838590		Hspa13	659860	2351100	1003200
Klkb1	31571000	46440000	29927000		Alb	117300000	115040000	106190000		Serpinb1a	772120	1877500	973380
Vnn3	261070	595170	224170		Tln1	14071000	13112000	9299400		C4bpa	5861000	7093000	6089300
Camk2d	581530	1298700	487250		Mtap	6542900	6300800	5581100		Casp3	570240	959910	643420
Ces2e	4058100	7890300	3572500		Rps19	640080	476820	0		Scfd1	83770	355430	134540
Atp5f1a	717300	1790900	567610		Casp3	570240	545680	474660		Dhfr	2930300	4895100	3262800
Mug2	20540000	28484000	19435000		Bzw1	2087600	1841700	1134400		Rps20	4635600	8836900	5343300
Pkm	98498000	129340000	94215000		Ccl8	1902900	1402800	0		Cbx3	5207800	7185200	5540400
Eif3j1.Eif3j2	1568300	2485200	1444400		Fdps	291070	214030	0		Rpl17	521110	3844300	1079600
Atp6v1a	458190	2308000	205980		Bax	833330	613380	0		Tuba4a	993150	1603700	1100500
Ganab	548540	1281600	447950		Ipo9	89515	82359	62381		Dctn1	109090	293410	140910
Selenop	289790	525210	254830		Dnph1	2084600	1525100	0		Cdk1	5222000	10510000	6129700
Tsku	777200	1387800	685500		Colec10	266810	194280	0		Serpina3m	1338400	1979800	1427600
Pdcl3	282300	452760	255320		Inppl1	92690	67313	0		Gps1	72008	468330	129970
Ppm1g	218350	224940	217330		Ran.1700009N14Rik	110200000	99473000	70966000		Rbbp7	3614900	7414700	4162200
Cfi	3766700	4573300	3643500		Tars1	1402500	1104100	339940		Igkv4.70.Igkv4.59	587620	2624000	880250
Yars1	890170	1490500	792220		Rps14	5211200	4748400	3573200		Entpd6	209940	526520	257440
Saa4	13146000	19692000	12049000		Arpc3	770400	705700	541070		Fubp1	90869	182830	104890
Gaa	95837	173220	82144		Psme2	5284300	3900900	450640		Cbr1	179520	997080	303660
Clint1	533910	3609100	0		Serpinh1	3009500	2821100	2355700		Eif3b	498580	791590	543000
Psmd3	590070	704990	570220		Rae1	308080	218900	0		Agt	31046000	36162000	31843000
Psma1	398670	1093400	279020		Cct4	11956000	10525000	7055200		Ptprf	29604	105180	41725
Ppid	1138200	2558200	562130		Fam20c.Fam20a	126370	89440	0		Mif	77927000	93263000	79574000
Trip13	62613	214840	0		Puf60	89053	62918	0		P4ha1	125610	203740	134340
Sec22b	697290	2405500	0		Rnmt	151680	106970	0		Srm	1695200	2691500	1807500
Serpinc1	1989400	3286300	1458700		Chst14	12441000	10612000	6409600		Aldob	1890100	2128100	1918500
Dynll1	2812600	9254000	0		Galnt2	330970	285850	182510		Tubb2a	271850	479060	297290
Gstp1	16299000	19189000	15074000		Mat2b	846870	718620	424570		Hbb.bs	316030000	500340000	338370000
Gnb2.Gnb4	1198800	1648900	1007000		Gars1	2097100	1941200	1583500		Nae1	124750	207710	134860
Stk3	116920	149650	103140		Rab2a.Rab2b	2176900	1782900	867560		Cdc26	921700	1955500	1047400
St3gal5	276280	676780	108760		C1qc	28641000	23596000	11774000		Manea	670690	1195600	740460
Mcm4	1471700	2598800	1000800		Ubqln1	742170	512260	0		Lrg1	59196000	70996000	60744000
Map3k20	60552	193730	0		Eif3i	3046700	2901900	2578400		Fbln1	478860	682770	504320
Cd109	68095	94133	56314		Dock7	252200	185850	39403		Ddx17	719310	1193800	779990
Rab1b	1544200	2029600	1324300		Brcc3	239370	164920	0		Rrm2	294510	789860	303050
Septin8	433500	503270	401220		Bpnt2	6007900	4971200	2678100		Adss2	351630	490270	353770
F12	1514600	1916500	1328500		Rps5	7148400	5749800	2698000		Exosc5	569480	1117200	578080
Rab18	567680	1278800	234890		Khsrp	1192600	936270	385970		Pdcl3	282300	431280	289140
Pdlim5	195930	329880	133080		Cnot7	231780	157830	0		H1.3	690090	1053300	704960
Map2k1	955410	1325800	756460		Plaa	52797	35031	0		Gcn1	17873	253470	27914
Trim47	190860	548260	0		Ahsg	139810000	112500000	58474000		Macroh2a1	328390	1510300	378700
Eif2b2	344190	522670	248690		Snd1	2618400	2000600	746920		Sec31a	186610	436490	194460
Psmc5	1462600	1961100	1223400		Atp6v1h	191890	128140	0		Get3	228300	3144100	306830
Plod1	646940	1020600	467090		Hsph1	1217600	958340	441960		Coro1a	53932	2645600	128150
Hexb	133730	158180	121870		Fabp5	1359200	887180	0		Map2k1	955410	1772700	986890
Hspa9	1509800	2425700	1062100		Atp6ap1	1539900	1123800	341580		Hnrnpa3	750870	1871200	793080
Rab14	1641600	1931900	1492300		Fbn1	64061	42226	0		Serpina1e	495110	713060	503240
Copa	495830	655030	416340		Eef1d	530700	347660	0		Arpc4	2058200	4315900	2139200
Vtn	20383000	24327000	18406000		Rap1gds1	1104000	760680	106780		Septin10	97439	117330	98135
Dnaja1	617050	805120	523660		Nmd3	91952	60310	0		Ubqln2	163840	1662200	215270
Rala.Ralb	890860	1059600	807340		Lrg1	59196000	55546000	49522000		Pgk1	38048000	45052000	38757000
Carhsp1	712930	1362000	392450		Cct2	24323000	19306000	10765000		Rpsa	38812000	44611000	39377000
Rrm2	294510	844340	158920		Cops6	877530	551990	0		Serpina3n.1	87240000	105860000	89026000
Mlkl	299310	362030	282900		S100a6	42932000	29496000	6679100		Thop1	188840	349030	203110
Nip7	721400	1240900	587820		Mkln1	138980	87753	0		Snrpd2	5779300	11096000	6252100
Xrn2	38794	88491	26035		Uba6	179190	113420	0		Ahcyl1.Ahcyl2	279350	434280	293500
Rpl10.Rpl10l	552620	738000	499290		Trappc3	395520	250180	0		Plod1	646940	2044100	778490
Cope	152730	182720	144030		Psmc6	3062600	2630300	1875200		Rps19	640080	775380	650310
Ache	51085	227880	0		Map2k1	955410	702950	256650		Tubb1	2467800	4336000	2606100
Trim28	1358900	1830000	1222600		Bag2	614830	475670	229910		Pls3	79723	81633	79865
Eif4e	733640	1478900	528960		A1bg	10161000	8295000	4944500		Pros1	100310	347640	118740
Myh14	663150	1987500	290050		Xxylt1	1700100	1361200	752120		Cpn1	41246000	44186000	41494000
Hspa1a.Hspa1b	1288600	1609000	1198500		Nt5c3a.Nt5c3	326420	209720	0		Ccl5	3358500	5940400	3566400
Rdx	164200	308680	123160		Ppp1r8	539290	347690	0		Capn1	306730	513560	322790
Capn2	375330	971210	206610		Bzw2	1971900	1306700	103780		Tubb6	3363200	10139000	3897500
Aldh1a1	571430	1865800	164320		Psmd12	5184600	4356600	3045200		Septin9	2256300	2854400	2297400
Snrpd1	2504300	6192500	1376300		Pdcd6ip	1948000	1851100	1697800		Itih1	64008000	89902000	65742000
Gapvd1	129380	237710	95954		Cops2	1404000	1241300	981630		Erp44	159490	743040	197780
Bin1	285470	678380	153010		Eif2s2	1086100	966740	775440		Col12a1	53361	126310	57430
Ap2m1	154710	615230	0		Atxn10	1290300	925830	391640		Rps2	13544000	19047000	13847000
Tbcd	67931	178420	32050		Ipo5	1544400	1027700	267160		Blmh	70097	805910	116640
Vps26a	269880	526520	185720		Pkm.1	98498000	87032000	69462000		Lamc1	27324	38349	27989
Adss2	351630	390930	338700		Clec3b	3463600	2076100	0		Ilk	4912200	6402900	4999200
Nono	2529400	3890700	2081400		Cnn3	1286400	1098100	815380		Ppat	962160	1377900	957880
Serpina7	17332000	24302000	14591000		Vim	63641000	50526000	30834000		A1bg	10161000	15344000	10131000
Inf2	110940	189850	80834		Soat1	251690	146680	0		Dstn	203580	6745700	165570
Ltbp1	308710	438710	258910		Ilk	4912200	4593500	4151000		H2.K1.1	0	123660	0
Eif5	2791500	3410500	2554100		Rpl8	2116000	1648000	1005200		Pdgfra	0	102110	0
Lamc1	27324	104780	0		Hp	4316400	3632600	2696700		Prss1	0	2100800	0
Exosc5	569480	987320	424210		Prpsap2	329550	190000	0		Myo1c	0	60007	0
Atic	11797000	13530000	11197000		Nsfl1c	444230	372320	274970		Mcts1.Mcts2	0	540800	0
Hk1	137150	300000	76741		Znrd2	946190	527510	0		Coro7	0	86896	0
Arf3.Arf1.Arf2	22986000	32313000	19524000		Vcam1	1244100	1032700	767720		Mgat2	0	81697	0
Col6a1	246490	413870	186060		Ywhaq	5859700	5625200	5331600		Tsr1	0	194180	0
Akr7a2	231620	376550	179440		Psme1	8913600	6224400	2715900		Trp53rkb	0	221110	0
Septin2	6587900	14401000	9833300		Cpn2	98172000	83017000	63713000		Hgs	0	142040	0
Rpl14	1821600	3529300	2527600		Pdia6	3818200	3115100	2206900		Dcps	0	434990	0
Tubb5	149790000	186580000	164990000		Ldlr	142620	80233	0		Arf6	0	399950	0
Crlf3	89876	352180	202870		Nop2	1121300	755990	287290		Vps33b	0	75616	0
Col1a1	128890	262380	186170		Cdk4	326880	393380	274780		Lmnb1	0	166430	0
Prcp	604650	1410600	951270		Pygl	120680	146800	99867		Serpinb2	0	144680	0
Fstl5	0	429910	184700		Dkk3	607730	774940	474130		Fap	0	64990	0
Lrrfip1	204410	337820	260670		Rabep2	196770	280840	127660		Pxdn	0	973090	0
Ca2	0	714670	305070		Adam17	274740	497760	92329		Lypla1	0	2240600	0
Pon1	45162000	93677000	65763000		Kif5b	11063000	13167000	9341400		Unc45a	0	537890	0
Ehd4	502250	1027400	725550		Gmfb	768580	1674600	0		Cttnbp2nl	0	71074	0
Trim21	199830	630280	392550		Mug2	20540000	21844000	19439000		Qpct	0	1582100	0
Hnrnpc	256560	420810	329920		Aldh1a1	571430	629100	523630		Efl1	0	44671	0
Ppp2ca.Ppp2cb	1880100	2895500	2333200		Aldoa	7019600	7943200	6246400		Fnta	0	210200	0
Hpx	2535000	4058800	3214500		Dpp3	52275	114810	0		Reln	0	26311	0
Pmm2	129690	434810	262630		Ddx39a	5544400	7771400	3590600		Hp1bp3	0	165280	0
Igfals	11226000	21608000	15816000		Exosc7	120650	261180	0		Oat	0	94781	0
Masp1	2279800	6030300	3928900		Fam3c	2428700	2913800	2009500		Fcgr2.Fcgr2b	0	116320	0
Man2b1	152190	262720	203480		Rab18	567680	1221500	0		Sephs1	0	209180	0
Nid1	743060	2081800	1367300		Prpsap1	690910	1208300	242210		Fcsk	0	92331	0
F11	208210	311140	256340		Prkaca	103340	217470	0		Wdr5	0	88513	0
Cfhr4	226180	1130100	649260		Dimt1	119470	251280	0		Ube3a	0	66255	0
Actr3	1023400	3452900	2160400		Dnm1l	2746300	3256400	2289500		Gsk3b	0	191200	0
Bop1	77992	158470	114990		Eef2	28775000	34053000	24065000		Bcat1	0	355690	0
Erh	458450	1356100	870550		Csnk2b	162880	334070	0		Kif26b	0	167730	0
Aldh9a1	695600	943100	809090		Rack1	18560000	20492000	16747000		Actn4.1	0	574230	0
Glod4	95896	241560	162430		Naa15	279270	507770	66736		Btk	0	89134	0
Ext2	239240	480170	349070		Nudt5	564960	881930	271190		Cfap210	0	240330	0
Rps3	17177000	34759000	25138000		Nup37	91182	168120	0		Ftl1.Ftl2	0	157260	0
Vcp	10314000	12915000	11495000		Pltp	10273000	12320000	7754800		Fkbp5	0	108270	0
Dapk2	13456000	37549000	24907000		Arhgap1	1572300	1945800	1119100		H2az2.H2az1	3837700	6294100	3832600
Rps13	669200	3874700	2189800		Nup155	76083	138980	0		Flt4	49450	113730	49322
Lpl	95565	639820	359010		Dynlrb1	5464600	9191600	963650		Tubb5	149790000	183230000	150100000
Entpd6	209940	300200	253340		Hk1	137150	210400	53008		Prps1.Prps1l3	229340	427110	229890
A2m	1173000	2219900	1676200		Prss3b	3063200	4243100	1707600		Gp5	3745200	5998100	3753500
Csf1r	2267300	5780200	3959100		Camk2d	581530	1105600	0		Nme2.Nme1.Nme1nme2	2578800	5504200	2385700
Serpinb1a	772120	1962900	1346000		IGHE	661990	932430	361600		Klc1	231400	456920	216410
Pxdn.1	4251000	6298200	5292400		Dhx15	2718800	2884100	2547200		Mug2	20540000	26427000	20148000
Ppat	962160	1433900	1201200		Cops5	290080	566810	0		Gdi2	3201200	4605100	3131100
Cpn2	98172000	116970000	107660000		Ddx5	2878000	3492900	2234900		Rrbp1	21946	57195	19958
Arpc4	2058200	6033700	4057500		P4hb	1326200	1520400	1115900		Pfn1	40176000	50202000	39597000
Fgb	179200	185390000	93232000		Ppp2r5a	114260	221360	0		St13	2206600	3266600	2142700
Pygl	120680	390780	253780		Atic	11797000	14161000	9300100		Arpc5l	338740	492490	329160
Get3	228300	2849300	1509900		Cars1	254140	400310	99428		Clec4f	142200	323960	139030
Man2b2	57142	161330	108240		Aldh16a1	477780	674190	277250		Far1	168830	315380	165650
C8g	341330	1207000	765420		Serpina3c	133140	263980	0		Krtdap	3169000	4540100	3142500
Alb	117300000	172910000	145110000		Ddx27	42844	86525	0		Arpc1b	246340	795520	235210
Rpl7a	5091700	10015000	7547700		Flii	539280	675620	404440		Treml1	1634100	1878300	1627100
Mapk1	82351	1123900	600470		Grwd1	631780	877220	385240		Rdx	164200	273140	161300
Rsu1	2344100	8200200	5260400		Cstf3	1211700	1525600	898360		Dars1	1515500	2875100	1479200
Nfkb2	173670	465140	318430		Sumo2.Sumo3.Gm49325	684120	1372100	0		Gxylt1	2057700	2582500	2043500
Actc1.Acta1.Acta2.Actg2	2451000	8026500	5215700		Srrt	138950	207600	70709		Aco1	145930	391540	139220
Cops4	604100	732700	675410		Septin9	2256300	2791200	1885000		Comt	425990	1943300	371190
Cat	343990	819230	605810		Pcdhgc3	171590	227040	133010		Rps18.Rps18.ps6	14896000	21937000	14657000
Sms	202990	418010	321870		Psmc2	2661600	3254400	2258000		Man1a1.Man1a	2155400	3137200	2123200
Pzp	360360000	553570000	467010000		Mri1	674780	759570	616510		Sec23ip	107200	648570	89835
Rack1	18560000	25519000	22324000		Pdlim1	482300	578450	413890		Jchain	5455100	11387000	7990300
Ltbp4	187170	303700	250820		Sec31a	186610	310240	98082		Gipc1	1143900	1743800	1399900
Igkv4.70.Igkv4.59	587620	1136100	887270		Actn1	2696600	3760400	1915200		H2ax	1863400	9962000	5286000
Ctsd	2219700	4028600	3211400		Arhgef1	38805	90395	0		Gars1	2097100	2639800	2324100
Capns1	1301900	1610200	1471100		C4b	58898000	64158000	55451000		Tuba4a.1	5742500	7204000	6399500
Serpina3k.1	253200000	392990000	329960000		Kars1	4393700	5769600	3518700		Mpp1	229300	430270	319840
Ftl1.Ftl2	0	436830	223040		B4gat1	228820	585530	0		Shmt2	112720	155250	132020
Cfap91	737120	23971000	12612000		Pmm2	129690	330680	0		Eif2s3x.Eif2s3y	4546800	5308700	4892700
Flt4	49450	275560	165330		Abce1	946020	1394900	662850		Cops4	604100	806330	695470
Snrpg	3059300	7133300	5151600		Trmt5	87740	227640	0		Amy2a5.Amy2a1	107990	463540	268880
IGHE	661990	1867000	1284600		Exosc4	880590	983440	815920		Vps29	2808100	3238400	2995100
Rpl22	17979000	29826000	24098000		Tkt	3376700	3826900	3101600		Eif3l	1815100	3134900	2392900
Sec31a	186610	307850	249140		Rab6a.Rab6b	3717700	5219400	2790100		Rps3	17177000	23641000	20042000
Kif5b	11063000	21852000	16625000		Fermt2	753240	1187100	483440		Gsto1	877400	2278700	1501500
Hars1	262230	535730	404830		Cops7a	324100	428130	266370		Pabpc1	1183100	2040500	1564800
Rpl28	1692300	5894300	3869200		Erh	458450	1259300	0		Serpina3n	1357800	1813600	1561300
Angptl2	6565800	12575000	9686400		Lpl	95565	264510	0		Ces2e	4058100	5610700	4752100
Dynlt1.Dynlt1a	1136300	2419500	1808600		Trim47	190860	528010	0		U2af2	0	602020	299570
Sumo2.Sumo3.Gm49325	684120	2284300	1524200		Serpina3k	70105000	74912000	67213000		Abce1	946020	2043000	1490400
Prpf4	111050	231540	174400		Gdf11	384940	725800	179560		F5	5445300	7714200	6564500
Capzb	982470	1650800	1337300		Stk3	116920	315050	0		Anp32e	630960	922160	775020
Dnajb11	2487200	4026800	3308400		Hsp90ab1	132610000	150180000	122320000		Eef1a1	181790000	234950000	208060000
Eloc	3007800	6940400	5104000		Gfpt1	42703	123520	0		Brox	160140	255360	208080
Ltbp3	50346	99819	76720		Pycr3	207160	602090	0		Shmt1	744820	1561700	1161000
Snrnp40	131350	408960	302360		Loxl3	654560	753340	602970		Atxn2l	0	292030	148000
Rpl11	7172500	22836000	16863000		Fh	84471	257760	0		Cct8	13816000	18194000	16040000
Prpf19	7169200	14162000	11514000		A2m	1173000	1317100	1104200		Ybx1.Ybx3	291150	626290	444510
C6	3917100	6101000	5276700		Gfus	667210	1099500	447570		Arpc5	1300200	2572500	1885300
Tubb4b.Tubb4a	17280000	24235000	21607000		Ranbp1	4718400	4936400	4610200		Pacsin2	133890	324200	221810
Lims1	312770	1717900	1188400		Actb.Actg1	245050000	317250000	209310000		Psmc3	153160	878150	491860
Lmnb1	0	132660	82683		Psmc5	1462600	1612800	1387300		Pycr3	207160	386280	290960
C3.1	80714000	110110000	99063000		Prep	1624300	1860800	1506400		Habp2	192620	472930	322680
Adk	613850	896520	790180		Lgals3	303020	1000900	0		Apoa1	728310000	1145900000	922440000
AI182371	11882000	21738000	18215000		Apon	2095100	3761500	1379400		Gart	1399300	1918000	1643700
Cd5l	8970700	35280000	25863000		Tubb2b	1712700	2098500	1547700		Rpl18a	628220	1598600	1084900
Ighv6.4	0	6973300	4440100		Ddx3x.D1Pas1	4089200	4680100	3823400		Cops6	877530	2866200	1812400
Fgg	619370	130560000	83113000		Smarce1	148780	482830	0		Ext1	0	186690	88352
Ccdc6	93564	207480	165360		Rrm2	294510	683640	120270		Uchl5	735000	1186400	949080
Hmgcs1	1133800	1716800	1500400		Pbdc1	1138800	1333900	1051600		Thrap3	86018	102880	94069
Ppm1f	219820	490780	390830		Vps29	2808100	3781300	2365600		Drg2	92144	330620	205920
Flna	5967700	8366100	7482500		Gdi2	3201200	4063000	2803700		Vapa	0	361610	175020
Apoc4	8963000	16766000	13891000		C8g	341330	1317300	0		Aldh3a1	385210	635940	505690
Rpa3	911510	1580600	1334700		Igkv4.70.Igkv4.59	587620	2218800	0		C1qc	28641000	43223000	34619000
Ahcy	5477000	12005000	9602800		Map1b	219920	323740	182040		Ugdh	2004700	2709800	2290200
Serpinf1	20483000	32655000	28176000		Usp14	766460	1095800	634480		Clic1	6311200	10615000	8055200
Ywhag	1944700	3210400	2703100		Man1a1.Man1a	2155400	2852000	1885000		Ttll12	275950	931120	535520
F13a1	753750	11988000	7484900		Ntmt1	554610	991770	386990		Sec23b	65110	129230	90597
Blmh	70097	162130	125530		Thbs1.1	212730	194340	0		Hnrnpr	78860	464520	232410
Csrp1	391240	510570	463380		Cep70	332920	302790	0		Kars1	4393700	7999000	5828600
Txn	3562700	7442500	5913000		B3GNT2	310390	282040	0		Rpl22	17979000	34496000	24344000
Rplp0	19723000	23678000	22118000		Uchl1	2047400	1903500	541710		Arf3.Arf1.Arf2	22986000	27304000	24670000
Prdx2	3394100	11593000	8411600		Olfml2b	139830	125810	0		Bag2	614830	957040	748730
Fermt3	1493300	3038200	2432700		Manea	670690	627960	248190		Eef2	28775000	35413000	31057000
Fuca1	170800	213110	196550		Snrpe	7238700	6819500	0		Glrx3	165050	1254900	544740
X.3	9592100	56879000	37663000		Sema4b	77610	73091	0		Exosc2	164890	247220	193350
Sod1	693660	1398700	1111200		H2.Q10	121120000	120140000	105250000		Pigr	467500	3402700	1486100
Mcts1.Mcts2	0	636030	376520		Sap18.Sap18b	341230	319590	0		Extl2	262040	402610	310770
Ghr	134180	292430	227450		F11	208210	194670	0		Cela2a	785880	1857200	1162100
Pcyox1	154070	2180400	1348600		Nptx1	1756500	1673600	607940		Mcm7	996180	2738100	1607800
Septin11	4782900	9730000	7677500		B4galt5	352280	327670	0		Ppib	584690	1597200	941930
Egfr	24202	143100	94074		Txnl1	4087900	3901100	1664900		Mtpn	22187000	31954000	25625000
Brox	160140	272970	226400		Api5	2587600	2427200	575160		Plod2	5006900	6338100	5478700
Vps29	2808100	4206900	3595200		Csk	388310	369780	154170		Snrpd1	2504300	4935100	3371200
Rap1b.Rap1a	18062000	29786000	24711000		Rps20	4635600	4516100	3117400		Pafah1b1	670310	1457900	954320
Adam17	274740	790400	571710		Thop1	188840	185860	75502		Yars1	890170	1403000	1076400
Igkv4.62	23932000	46810000	37248000		Sgpl1	109430	106290	0		Man2b1	152190	191000	166310
Farsb	516610	939940	762370		Rpl26	1509400	1480700	544640		Rps27l	4388600	7163000	5415300
Fga	300480	200230000	116060000		Acat2.Acat3	200470	193230	0		Agrn	855380	1965200	1268700
Serpinf2	6518900	18733000	13598000		Ugdh	2004700	1997400	1770000		Colec11	576130	891090	694860
Klc1	231400	448300	375440		Ppfibp1	55241	53443	0		Ppp1ca	2117500	3769400	2745000
Btk	0	126550	83949		Man2b1	152190	151230	129630		Vcp	10314000	13784000	11635000
Pros1	100310	164730	142720		St3gal5	276280	264210	0		Rpl18	13102000	24749000	16788000
Galk1	1581300	3696300	2978800		Serpina1d	7510900	7254100	1733400		Ywhae	7296500	8948600	7811500
Ap2a1	57298	155450	123220		Plbd2	176230	168340	0		Bub3	1110400	2020900	1394100
Nmt2	180140	366230	304900		Treml1	1634100	1621100	1361800		Rab18	567680	971660	693510
Rhoa	1837700	4503000	3625300		Tnpo1	2948500	2884600	1676200		Septin2	6587900	13590000	8863200
Sdf2l1	494780	677060	617680		Exosc6	289230	291450	0		Actl6a	252900	698530	396330
Rps20	4635600	8666400	7362500		Ywhab	3991100	4005200	2475000		Rplp1	29156000	39141000	32381000
Pum2	0	237460	160350		Septin8	433500	435450	0		Septin11	4782900	14096000	7789500
Cdk2.Cdk3	227020	359610	316610		Eif3m	1293200	1294300	276760		Lsm12	664500	930210	750250
Cstf2t	82759	169950	145540		Pcdh12	277330	275810	0		Rpa2	429790	617080	492460
Cul1	75123	171660	144370		Caprin1	1703700	1692700	501820		Fermt3	1493300	3733500	2239700
Psma4	0	661310	474360		Usp5	2207800	2197800	1044200		Ube2v1.Ube2v2.Gm20431	498100	1255300	746750
Pgk1	38048000	51177000	47388000		Irf2bpl	75174	74566	0		Plec	922590	962220	935730
Angptl3	72694	597050	445850		Serpina3n.1	87240000	86677000	62494000		Dynlrb1	5464600	11707000	7524700
Stam.Stam2	2854100	10288000	8170400		Snx5	202890	198700	0		Smarca5	45636	54803	48665
Acp1	1970600	2263900	2179700		Hnrnpr	78860	77468	0		Prkar1a	77068	642100	263760
Shmt2	112720	293390	241570		Lsm8	619670	611600	0		Flii	539280	732160	597330
Aarsd1.Gm27029	155540	180590	172960		Kpnb1	12579000	12668000	7127800		Cpsf1	53128	111970	70653
Rnh1	184120	574360	455600		Ctsl	2304100	2321200	1513900		Carm1	454810	1347000	719230
Myl9	0	971110	675660		Iqgap1	571270	579280	153110		Dapk2	13456000	27444000	17368000
Apoc3	58992000	107560000	93164000		Flnb	624880	638990	235740		Mgat1	215740	395980	266940
Rps8	3138000	5446200	4761200		Hnrnph1.Hnrnph2	793190	800190	590030		Rps6	2210800	3502800	2578300
Arhgap17	0	147460	103340		Hyou1	2051400	2092400	843450		Apcs	23340000	31510000	25702000
Kng1	4486200	10333000	8572900		Psat1	4986400	5031100	3161000		Rab7a	2553900	6072400	3569200
Rpl9.Rpl9.ps6	3388600	8208200	6752500		G6pdx	2199100	2248000	556470		Gsn	786720	1653700	1035600
Qdpr	284970	590450	493710		Rps24	4378400	4400100	3590500		Cad	353110	402450	367310
Plg	14842000	30453000	25476000		Snx2	1657900	1672800	1135100		Cp	40870000	47643000	42846000
Fam3c	2428700	4515800	3870600		Ppme1	563570	571840	372700		A2m	1173000	1807100	1357300
Gdf11	384940	887530	732520		Postn	1590500	1633800	728300		Igfals	11226000	17950000	13197000
Strn3	127440	225900	195290		Mta2	887460	905080	527670		Actr10	265150	335950	286020
Psmc4	450150	1318600	1047900		Eif3k	2015200	2039400	1578100		C4b	58898000	64967000	60502000
Ddx17	719310	1079900	967540		Ripk2	167350	176280	0		Vrk1	94366	325320	155750
Actn4.1	0	881360	668090		Rpl22l1	1657600	1762600	0		Cdh5	1001700	2241500	1331000
Hspa8	72580000	118130000	107200000		Rela	185260	197480	0		Hdac2	632400	1109200	756370
Il1rap	2131400	3342100	3057500		Snx1	776080	812290	239130		Igkc	580660000	654750000	599660000
Fcn1	11942000	20179000	18278000		Rps2	13544000	13655000	11997000		Hist1h2af.H2ac11.H2aj.H2ac13.H2ac4.H2ac6.H2ac7.H2ac8.Hist1h2an.Hist1h2ap.H2ac12.H2ac25.H2ac15.Hist1h2ao.H2ac1	100680000	623760000	230710000
Cops3	351940	528490	487520		Ppa1	5424000	5496700	4398700		Fasn	4642100	6942100	5211800
Psma3	198860	371780	328260		Clstn1	304720	327380	0		Rps28	4245300	4722000	4355700
Itih3	91034000	110460000	105570000		Hnrnpc	256560	276420	0		Brcc3	239370	505930	302000
Adam10	90752	217130	184580		Supt5h	473230	519960	69611		Golph3.Golph3l	368730	438130	385220
Inhca	54766	236100	189790		Ltbp4	187170	191840	145880		Thbs2	3185000	4376700	3963800
Sec23ip	107200	674740	529500		Gxylt1	2057700	2138100	1346600		Sdf2	179630	445900	353270
Mtpn	22187000	41515000	36441000		Gcn1	17873	19831	0		Mat1a	160540	356590	288450
Gar1	0	917950	674650		Ola1	5461800	5594300	4245600		Gfus	667210	1531700	1234900
Jchain	5455100	14478000	12069000		Tubb4b.Tubb4a	17280000	17754000	12822000		Cat	343990	861270	684490
Ep400	77202	164590	140400		Lars1	792110	812470	599100		Col4a2	213980	867030	647220
Ddah1	73198	143150	123880		Pak2	589130	603420	442760		Metap1	183550	275970	245000
Dctn1	109090	821110	629390		Hnrnpul1	150000	164090	0		Eif6	1108400	2330000	1925600
Mbl2	84791000	161300000	140470000		Npepps	652110	676050	359790		Fstl5	0	266700	178440
B4galt4	0	471470	383440		Phgdh	24318000	24831000	18207000		Nxf1	238420	392580	341690
Gsk3b	0	160270	131180		Sf3a1	197520	205990	103430		Loxl3	654560	813510	761160
Gnmt	0	337510	284990		Sf3b1	373360	387480	211680		Proc	2833800	4750100	4142400
Pf4	0	49305000	40795000		Eprs1	1197800	1219200	951160		Srrm1	31963	206340	150940
H2.Q1	192820	399510	365250		Banf1	4206200	4412800	3088400		Serping1	8417700	14737000	12731000
Smarcc1	89422	233210	209020		Fbln5	2772400	3186100	473110		Tf	4090800	6920700	6000800
Ube2n	0	648710	520160		Tpt1	7327500	8265400	2065900		Coro1b	91193	1680500	1163100
Exosc6	289230	355600	342390		Cct5	19366000	20021000	15281000		Rab6a.Rab6b	3717700	4765600	4427800
Rab6a.Rab6b	3717700	5900300	5460600		Cand2	53269	61676	0		Rps23	780670	864700	837650
Ywhab	3991100	4784700	4624100		Rrbp1	21946	25718	0		Pcyox1	154070	1002200	728210
Cdh5	1001700	1922800	1730900		Ptpn12	64423	75059	0		Tjap1	3414200	5766500	5004700
Pak1ip1	187960	341930	310100		Gphn	374200	413430	114740		Serpind1	5529100	13017000	10907000
Eno3	649220	1022100	942710		Ppp2r1b	231630	266440	0		Atp6v1b2	270950	697060	577210
Dhfr	2930300	3088700	3055400		Cct6a	15707000	16332000	11406000		Mcm5	533430	793740	723110
Tgfbi	2839200	3532300	3386100		Myl12b	11092000	11435000	8672200		Top1	107410	164010	148740
Pabpc1	1183100	1610300	1515700		Aip	221480	253140	0		Eprs1	1197800	1428300	1365100
Gpx3	9553000	25792000	22257000		Gdi1	431450	492880	0		Angptl3	72694	826900	617270
Lrp1	36441	65685	59392		Eef1b.Eef1b2	11733000	11993000	9801500		Amy1	625730	2033000	1598800
Cela2a	785880	1839200	1612500		Gnl1	104570	118780	0		Dsg2	357300	575860	509940
Vcl	352750	386730	397370		Rpl36	512650	574930	0		Rpl5	8959800	14122000	12554000
Rpl4	0	392440	513790		Mthfd1	3726900	3964800	1859600		Sf3a3	98765	176330	152780
Eif3k	2015200	2487500	2638800		Eif2s3x.Eif2s3y	4546800	4710300	3261800		Dpysl2	2191100	3310800	2985900
Wdr5	0	148860	197480		Dnm2	476490	566870	131700		Lum	27748000	32804000	31300000
Plxdc2	443230	451050	453880		Rab14	1641600	1743700	1242300		Hist2h2aa1.H2ac20	488340	4427900	3258700
Dpysl2	2191100	2648800	2811600		Add1	231390	290770	0		Apoc1	28188000	52103000	45042000
Hmgb1	380700	888720	1068500		Hspa14	70409	88475	0		Nploc4	145770	229170	204630
Rps7	2297200	2551800	2641600		Top2a.Top2b	419460	481630	170200		Rps24	4378400	5584900	5008500
Eif2b4	91696	149030	168810		Ppp2r1a	5802000	6312700	3762400		Pus7	62934	250390	161050
Apoc1	28188000	54165000	62929000		Eef1a1	181790000	191540000	142180000		Prss23	339920	538740	443990
Atp5f1b	149760	707000	894200		Far1	168830	210740	0		Copa	495830	501820	499010
Rpa2	429790	513080	535150		Snrpg	3059300	3291400	2121100		Itih4	105560000	145820000	126810000
Rab1a	4899400	7174600	7758500		Nutf2	1610400	1990200	0		Qsox1	3805900	8108500	6068500
Rab7a	2553900	4410400	4936100		Eif2b4	91696	113950	0		H4c1	40465000	179840000	115740000
Hspa13	659860	1251800	1413400		Clec4f	142200	176430	0		Vnn3	261070	648290	470140
Aldh1l1	260740	438320	486750		Tsn	705530	874530	0		Rpl23	1268400	3013300	2200300
Gmds	95552	1086600	1359200		Ppie	412850	436670	308560		Actr1b	1322200	2873000	2151200
Lgalsl	301500	581020	658560		Rps12	12132000	13335000	6942000		Serpina3k.1	253200000	397870000	330770000
Parn	156270	311330	347340		Xpnpep1	1705500	1797400	1305800		Sdc4	1030800	3213100	2199000
Actn4	329220	703950	791480		Mlkl	299310	368360	0		Dkk3	607730	1108200	875550
Asns	735060	2647700	3106500		Thbs3	482240	589050	0		Ecm1	2139100	4845400	3676500
Psma7	484750	831680	917000		Luc7l3	137980	168640	0		Clic4	821310	1340400	1114600
Rnpep	49950	113620	125940		Cpsf1	53128	65016	0		Rps10.Gm49804	2727700	3858700	3365900
Qsox2	0	80107	95370		Ctnnb1	819710	919880	375890		Dis3	427090	819730	648440
Ostf1	287200	380710	400100		Etfa	118750	145440	0		Ganab	548540	712930	638210
Hp	4316400	5148400	5318100		Gstt3.Gm20441	2338900	2825800	0		Mapre2	656040	758510	712020
Actn1	2696600	3657300	3869600		Vat1	11117000	12050000	6636800		Pkm.1	98498000	117600000	108930000
Cast	43862	110060	124200		Colec11	576130	701080	0		Ppp2ca.Ppp2cb	1880100	2638700	2299100
Apoe	120990000	181990000	195220000		Eif5	2791500	3012700	1766800		Adam17	274740	828580	581630
F2	32620000	50195000	59246000		Plod2	5006900	5371100	3113000		Serpina7	17332000	18727000	18107000
Ubqln2	163840	925350	1316500		Nif3l1	414910	495240	0		Rack1	18560000	23293000	21188000
Cul5	48142	97071	121400		Psmd7	1889300	2204100	298790		Spag9	38886	76568	61043
Rpl27	1870000	2340300	2575500		Rpl5	8959800	9544700	6026800		Gmps	1200100	1987300	1662300
Habp2	192620	594730	823870		Snu13	1212300	1390300	335520		Aco2	0	184050	107960
Dpp3	52275	80297	95390		Dync1h1	1675100	1771800	1195100		Vbp1	0	634200	374410
Cryab	173600	375070	480720		Map3k20	60552	81538	0		Ces1b	18590000	34194000	27839000
Uba2	91808	222940	292180		Skp1	540070	578400	425640		H2bc7.H2bc3.H2bc12.Hist1h2bp.H2bc23.H2bu2.H2bc1.H2bc26	106770000	314960000	230080000
C1qb	44882000	53894000	57604000		Krtdap	3169000	4314000	0		F10	18756000	24027000	21794000
Acot7	4246700	4837300	5077800		Pgm1	507930	644260	129730		Rpl9.Rpl9.ps6	3388600	5369900	4532500
Eif6	1108400	2820900	3514600		Actr10	265150	360510	0		Nrp1	158100	392380	294160
Pa2g4	2229400	2525500	2643100		Rabgap1	73440	99430	0		Ppid	1138200	1664600	1444000
Nudt5	564960	845190	954330		Rgn	636420	691860	479290		Apoc4	8963000	20710000	15816000
Wars1	401250	536250	597930		Blmh	70097	95086	0		Cep89	5141900	11474000	8833000
Pabpc4	69499	123840	148860		Rrm1	46837	63463	0		Pls1	84286	290910	204690
F5	5445300	6055100	6337300		Ruvbl2	11391000	12540000	8160000		Sptan1	23242	76769	55334
Unc45a	0	301480	443900		Sart3	822240	1039300	249110		Tgfbi	2839200	3072500	2978900
Psmg3.Gm26938	927900	1550300	1849000		Strap	3231100	3677400	2041300		Esd	1797100	4565600	3467600
F10	18756000	21802000	23168000		Lsm4	699620	963020	0		Rap1b.Rap1a	18062000	26865000	23366000
Gxylt1	2057700	2229100	2304700		Dpy30	1944800	2676200	0		Syncrip	766700	1040700	934360
Pigr	467500	850900	1019500		Trim28	1358900	1426300	1175100		Dnaja1	617050	1157100	947570
Hba.a1	202900000	458400000	565450000		Ago2	385080	493440	93734		Lgals3	303020	1053500	758450
C9	20707000	26415000	28869000		Xpo1	1140200	1275000	813530		Exosc9	0	487170	296710
Rpl30	5708500	8339700	9466800		Rnase4	9875700	12968000	2243700		Psmd4	687090	769460	737210
Tpd52l2	996250	1056000	1103900		Glyr1	68994	95613	0		Hspg2	435270	1181400	915350
Loxl3	654560	819350	947390		Metap1	183550	256100	0		Mapk1	82351	963190	639490
Capza1	521570	977260	1358600		Ptges3	2043700	2494000	430770		Capza2	3234100	4226600	3865900
Tes	462940	573050	666010		Proc	2833800	3000500	2226800		Ahcy	5477000	10331000	8557100
Nploc4	145770	173410	197560		Tagln2	10677000	11634000	7170500		Serpina10	645040	1050400	898950
Eif3f	2021700	2191000	2344500		Drg1	310440	379010	75239		X.3	9592100	47061000	32960000
Emilin1	56736	127700	172690		Matn2	578470	584590	557390		C1qbp	383510	778770	630320
Apoa4	233460000	290910000	325160000		Ces3a.Ces3b	444320	572870	0		Sec23a	49182	443970	292050
Eef1a1	181790000	220830000	244720000		Eif3j1.Eif3j2	1568300	1905400	381710		Gaa	95837	160320	135770
Pglyrp2	1191200	4672300	6798700		Ddi2	123240	158530	0		Gmfb	768580	1093100	1008200
Fbl	381370	602190	759750		Aars1	1857500	2107300	987850		Oxct1	143400	238260	213530
Crp	8753300	17444000	23331000		Cbx3	5207800	5758600	3446500		Txn	3562700	5209200	4793600
Apoa2	284550000	353890000	399290000		Dctn2	773400	915720	321730		Psma1	398670	707770	628830
P4ha1	125610	427810	628480		Psme3	3808500	4649400	1206300		Abracl	0	10305000	7794900
Khdrbs1	1471300	1900200	2185000		Uxs1	3412600	3754100	2340300		Rps13	669200	3978300	3167000
Hgh1	79576	616730	539820		Iars1	547170	602790	365530		Cul5	48142	237020	192040
Cdan1	0	45941	39350		Qtrt1	168570	220510	0		Gipc2	0	1777400	1362100
Ighv5.6	6292800	48316000	42467000		Ssrp1	105300	137690	0		AI182371	11882000	19898000	18272000
A1bg	10161000	15149000	14449000		Ptpn23	74890	82482	50207		Maco1	0	421840	335720
Ext1	0	144270	124570		Fn3krp	267170	347190	0		Nmt1	1386100	2998100	2655300
Tf	4090800	7614000	7143500		Rars1	2030300	2459000	619320		Fetub	1045700	1838000	1671600
Chordc1	319160	652330	607730		Rab10	2075600	2178500	1735500		Sumo2.Sumo3.Gm49325	684120	2244000	1899500
Atxn2l	0	219040	191310		Oxct1	143400	186720	0		Col4a1	72505	193010	166600
Ces1b	18590000	27978000	26746000		H2.L	202130	303440	0		Ddx1	54386	336700	274930
Polr2l	1486900	3095200	2887400		Tpm1	309850	328660	272720		Anp32b	1010900	1439300	1341300
Srrm1	31963	119070	108470		Usp10	123860	135810	100400		Dnajb1	477730	685450	638910
Rps19	640080	775120	758540		Vasn	863230	1304600	0		Nsfl1c	444230	624320	583890
Npl	329640	542200	516160		Dis3	427090	602970	89849		Smarce1	148780	225210	210400
Clec11a	276460	933780	858790		Vrk1	94366	143750	0		Dnajb11	2487200	5280900	4739800
Xxylt1	1700100	2364300	2286100		Utp4	49806	75942	0		Asns	735060	2507900	2167400
Rpl18	13102000	25173000	23732000		Eml3	50446	77523	0		Fgb	179200	140130000	113410000
Serpina1e	495110	683060	660460		Plec	922590	1174100	448550		Pf4	0	43077000	35292000
Nrp1	158100	249670	240430		Akr7a2	231620	335190	0		Col7a1	0	36617	30076
Kif26b	0	248590	223600		Fen1	202260	293700	0		Flna	5967700	7856600	7501300
Csnk2b	162880	434990	407640		Pxdn.1	4251000	4747200	3153600		Gapdh.Gapdhrt2.Gapdhrt	137670000	149170000	147040000
Apeh	331540	1582100	1450300		Akr1b1	15298000	15970000	13727000		Nars1	1458900	3370800	3017900
Itih2	66516000	84883000	82916000		Adam9	133580	191580	0		Snrnp40	131350	283740	255700
Rps15a	4217400	6922600	6750600		Anln	72498	104250	0		Eef1d.1	11234000	16476000	15899000
Fam91a1	0	90309	85416		Cpsf2	154110	157940	146220		Sod3	0	3843300	3410900
Hnrnpu	1351800	1462200	1456600		Sdf2l1	494780	733320	0		Cspg4	0	34061	29681
Ddi2	123240	160790	159690		Chil3	101600	150730	0		Psmg1	136650	145870	144700
C5	14777000	19893000	19723000		Hnrnpu	1351800	1494800	1055900		Add1	231390	343860	329710
Ces1c	106950000	173090000	170640000		Cpe	16474000	19501000	9981800		Orm1	514630	740340	710010
Dkk3	607730	775570	768950		Rps9	11666000	16835000	556760		Plod3	85831	201100	184930
Add1	231390	486880	476000		Mmp11	143940	212010	0		Thbs1	52899000	66159000	63883000
Gipc2	0	2578900	2461100		Bag6	177780	208360	112970		Apoc2	109920000	186640000	173570000
Clu	124220000	209930000	203190000		Flna	5967700	6737700	4336800		Chordc1	319160	985850	873100
Ddx3y	1310500	1821000	1779900		Dhx9	1166100	1430200	615170		Tor2a	0	792340	664810
Hsp90aa1	23819000	36411000	35501000		Acp1	1970600	2341400	1191900		Rcc2	352370	666500	613920
Cbr1	179520	657580	621470		Ykt6	1757500	1956400	1340200		Angptl2	6565800	10954000	10229000
Septin5.Gm49601	176260	257100	249600		Septin5.Gm49601	176260	260000	0		Sema3a	2676100	3459600	3329600
Naa15	279270	587130	557550		Ctsb	11097000	11882000	9442700		Serpinf1	20483000	31510000	29676000
Dynlrb1	5464600	9644000	9284600		B4galt3	179800	311010	0		Timm8a1.Timm8a2	0	465350	392810
Tubb2a	271850	432240	418500		Atrx	17067	29461	0		Vcan	37126	62400	58489
Rheb	0	937580	854960		Eif4a2	903150	1286600	373970		Hsp90ab1	132610000	147320000	145060000
Pxdn	0	900020	818900		Sae1	1332200	1819500	659540		Nsun2	116590	203600	190860
Cep89	5141900	10902000	10382000		Hk2	38606	65583	0		Lgals3bp	603360	1121700	1046500
Tubb1	2467800	3752500	3869100		Sms	202990	227970	167720		Copz1	1993200	2821000	2695700
Lgals3	303020	871980	919830		Snrnp40	131350	224010	0		Rps3a	8841700	10109000	9919500
Gmppb	247140	1180900	1286500		Cryab	173600	306990	0		Prpf19	7169200	9786300	9585600
Amy1	625730	1373300	1446900		Myl6	8221100	10517000	5254800		Apof	407840	1736600	1631400
Pdia3	1101600	1445500	1479500		Hip1r	41836	74222	0		Fam20c.Fam20a	126370	381690	361510
Uba1	8530000	9169200	9258100		Nme2.Nme1.Nme1nme2	2578800	4112900	541340		Usp7	18765	32317	31060
Polr2b	25958	42620	44917		Eif4a3.Eif4a3l2.Eif4a3l1	2961000	3178100	2673000		Tns4	0	244540	223840
Taldo1	2288300	4505300	4785700		Prpf4	111050	194830	0		Cbr3	598930	843930	822440
Dsg2	357300	543160	567760		Nt5c3b	222510	388270	0		Ehd4	502250	721940	702940
Copg1	305550	463160	483870		Pfkp	194690	259120	108130		Fgl1	0	237360	222440
Hat1	0	420310	487000		Man2a1	952730	1196500	622930		Arpc3	770400	1148800	1123200
Etfa	118750	197170	209320		Srm	1695200	2053900	1207200		Cela1	1864800	2418700	2389200
Vrk1	94366	169160	181980		Serpinb1a	772120	920510	512560		Prelp	301410	938460	904230
Amy2a5.Amy2a1	107990	915060	1050000		Eif3c	665770	756050	502600		Angpt1	699330	1717400	1659700
Abracl	0	7689900	8042800		Carm1	454810	576860	236330		Nid1	743060	2140100	2055900
Ddx1	54386	77004	78029		Sec22b	697290	1089300	0		Tkt	3376700	6464400	6281600
Smarca5	45636	71966	73146		Nploc4	145770	230970	0		Uap1l1	937170	1746300	1729500
Bag2	614830	805630	812280		Sars1	4166900	4505800	3592000		Rnh1	184120	544040	532700
Eef1d.1	11234000	13603000	13701000		Lum	27748000	30676000	22820000		Ext2	239240	434180	427010
G3bp2	153520	640490	659410		Rps4x	10698000	13288000	6504400		Actr2	4509300	5735400	5686700
Far1	168830	248800	248460		Cd109	68095	110130	0		Rpl14	1821600	4799200	4768800
Rpl23	1268400	6498700	6488200		Ddx19a.Ddx19b	501480	684940	200120		Hars1	262230	426870	426880
Itih1	64008000	75623000	75612000		Swap70	51460	82814	0		Pabpc4	69499	105120	104980
St3gal1	88232	1511600	1485900		Serpina3m	1338400	1430000	1192300		Apoc3	58992000	118970000	118660000
B2m	33054000	51908000	51695000		Try10	8618500	10187000	6136900		Rpl7a	5091700	9124500	9103900
Cmas	93337	211330	210470		Crlf3	89876	146870	0		Pon1	45162000	95786000	96552000
Serping1	8417700	13881000	13833000		Rpl22	17979000	21994000	11778000		Pla2g7	0	344150	348560
Ctbp2	159070	774620	778020		Ep400	77202	109090	27754		Mmrn1	40419	81629	81882
Bpgm	521620	2250000	2264300		Aldob	1890100	2043600	1649700		Hp	4316400	7045400	7064200
Arpc5l	338740	603090	605810		Msn	4843700	5512400	3802400		Fgg	619370	103690000	104790000
Sdf2	179630	316010	320010		Nudcd2	348840	572290	0		Galk1	1581300	2645400	2654500
Dcps	0	585540	600490		Wars1	401250	521340	214050		Pdia3	1101600	1963800	1986900
Comt	425990	1607800	1626800		Ppp1r7	966010	1585400	0		Prmt1	2858300	3440700	3454900
Fasn	4642100	7404900	7463800		Hsp90b1	2643700	3531200	1303500		Saa4	13146000	18104000	18266000
					Dars1	1515500	1810600	1068500		Psmg3.Gm26938	927900	1786800	1814900
					Rab11b.Rab11a	6211200	7021500	5029500		Fn1	10551000	29527000	30094000
					Idh2	347410	412930	251640		Ahnak2	0	25507	26292
					Atp6v1a	458190	681160	128150		Nln	0	91131	96855
					Ddx17	719310	855620	516890		Ces1c	106950000	160810000	164300000
										Exosc7	120650	317430	330370
										Lims1	312770	1082300	1117700
										Hspa5	9774600	13236000	13403000
										Rps8	3138000	5075200	5186200
										Clec11a	276460	516490	529840
										C6	3917100	7629600	7831600
										Cap1	12521000	15054000	15192000

## Sheet: Membrane proteins
	iBAQ cIg 7	iBAQ 7 Bnaive	iBAQ 7 Bvax Ig			iBAQ cIg 15	iBAQ 15 Bnaive Ig	iBAQ 15 Bvax Ig			iBAQ cIg 29	iBAQ 29 Bnaive Ig	iBAQ 29 Bvax Ig
Acaca	305570	442170	747500		Gpd2	2708000	1578000	2108200		Timm44	361900	105730	376970
Rbbp7	454820	489070	565750		Pcyox1	104610	0	49108		Rpl36a.Gm6525	4332700	0	4572400
Hk2	0	46886	151860		Lonp1	970620	799030	880330		Mat2a	88959	0	92252
Tpt1	1166800	1693000	2861000		Ranbp1	1171800	272400	697070		Idh3g	4747000	212620	4916900
Clint1	396230	480970	669080		Vasp	161500	0	76387		Lima1	285000	0	295680
Vmp1	0	1812700	5822800		Rps4x	51566000	8395800	29427000		Acaca	305570	176270	311260
Trim25	51583	90676	177310		Mavs	365150	69626	213810		Hyou1	1869000	1599300	1881500
Nup54	189830	191540	195330		Atp5mj.Atp5mpl	4354300	0	2085000		Tmem165	958980	756460	974370
Tmx2	0	280660	894610		Ifi47	837780	642240	736250		Msh2	415910	108670	443940
Metap1	137920	206450	356380		Etfdh	445620	50073	221160		Bcl2l13	890250	46032	966080
Rcn1	1743500	1923200	2314900		Dlat	5831000	1217100	3213500		Psmd2	688620	614800	698200
Acsf2	56004	234790	624850		Aimp1	2357500	85151	1071900		Ccar1	65575	0	72832
Ipo5	0	120810	377750		Sptbn1	48799	0	21161		Ndufa7	468120	230630	492560
Blvrb	0	292220	921900		Uqcrc1	2439000	728910	1478800		Rras2	1269500	930320	1304900
Dpysl2	600790	753850	1082200		Fkbp8	218820	96860	149980		Mthfd1	878080	426190	925540
Ddx17	875700	1957300	4280700		Ckap4	7951700	5998200	6848700		Mrpl19	58919	0	50999
Dnajc1	104250	191460	400280		Cip2a	135920	0	60496		Por	1633900	1125000	1561000
Nhp2	0	719290	2443000		Atp6ap1	543290	0	244400		Stx6	189380	0	162950
Parp9	0	299820	1019800		Clta	6975300	2896600	4722200		Ndufa12	513310	184880	467480
Npm3	4147800	6063600	10659000		Tmed9	3202300	2349500	2731600		Npc1	117350	0	94547
Add1	0	69859	236630		Elp1	133750	47176	85969		Ifi47	837780	538950	781690
Wasl	0	88456	299530		Actr1b	317930	201040	254180		Rab8a	151700	0	125840
Celf1	0	131170	443270		Golim4	236820	82809	154080		Psmc6	1089900	669130	1023200
Rbfox2.Rbfox1	146020	427450	1094600		Rab18	29009000	14744000	21302000		Psma2	1149800	0	1129300
Acadvl	220770	1092400	3131100		Maoa	1802300	1113700	1430700		Ndufs1	970100	684600	964930
Dnajb11	533850	1203400	2774100		Bclaf1	217590	0	77115		Tes	39899	0	39142
Stat1	748050	1357800	2769700		Lamc1	101720	0	36219		Copg1	3234000	1898400	3207800
Nsf	620700	864630	1431400		Scamp1	199020	68562	114960		Luc7l2	636350	158870	642810
Ogdh	41174	363060	1110200		Bst2	4110800	2297300	2935900		Cdk4	159280	0	160080
Cnot3	0	112610	371490		Tcirg1	262710	68316	136170		Cul2	237360	173700	237610
Rbm39.1	1465600	2560300	5072500		Ctnna1	1610000	677450	1015100		Scamp3	798500	186560	796710
Ecpas	375210	549540	946230		Dhodh	157360	95721	118100		Vac14	39087	0	39047
Mpst	87238	148290	286200		Iars1	1192600	694840	876000		Itga5	163690	64771	154020
Smc2	27144	109990	267290		Tapbp	1515100	539510	902230		Dync1li1	63795	57206	63109
Ranbp2	58831	142180	299730		Pgrmc2	3066900	1320600	1963600		Cip2a	135920	0	128710
Armc10	0	532480	1554100		Rps29	22027000	9737600	14520000		Rab1b	8336700	3337700	8072600
Prpf6	228150	601190	1316300		Creld1	154470	45266	87570		Snap47	93374	0	87854
Frmd8	81521	160360	310780		Nfs1	87222	0	33825		Etfa	3581700	1919400	3484600
Fkbp1a	0	568990	1655900		Atp5f1a	90681000	52177000	66925000		Fis1	3102400	2645500	3063800
Pdlim7	0	68533	199400		Galnt2	270420	73250	148250		Vasp	161500	0	150520
Syncrip	1924700	3445700	6392100		Mlec	2293500	1275400	1663300		Uqcrfs1	2607500	1347000	2517700
Ap3b1	163600	276570	495470		Camlg	483430	190260	306560		Cad	774450	571080	929690
Tmem258	9413700	10986000	14028000		Mrps10	385630	305140	337170		Kpnb1	3494300	3168600	3743900
Arf4	791690	990400	1374200		Itgav	415260	115900	235210		Camlg	483430	222400	664000
Rps17	4759600	13309000	30025000		Dnajc1	104250	73549	86288		Pnpt1	97809	50965	131340
Elovl1	1702500	2224700	3244400		Atp6v1b2	348400	140970	226970		Reps1	34228	0	59121
Erlin1	524990	678980	982790		Gid8	989340	730150	834610		Erh	15978000	13723000	17619000
Gosr1	294260	449430	754800		Fkbp15	50202	0	20554		Dynlt1.Dynlt1a	661870	191300	958320
Sec62	153470	267720	492130		H2.K1	2900200	995570	1770700		Emc7	2075900	238140	3167500
Raly	656070	1286300	2610500		Lman2	2130000	567470	1204600		Atp6v1b2	348400	95619	472070
Asph	1821900	3632600	7432500		Kank2	427250	287380	335150		Tor3a	820380	226120	1120000
Zc3h11a	43163	81424	161650		Insr	70959	21890	38362		Prdx6	610330	543230	645580
Atp5mk	7994300	10175000	14747000		Prdx2	4315800	2780600	3292800		Erp44	196390	121670	236140
Ndufs2	243370	483040	983580		Slc35a1	222850	108520	146510		Bckdk	181860	106530	222900
Rpl23	8004700	12986000	23336000		Ndufaf2	1525700	390480	768150		Dctn1	44511	0	69381
Ehd1	656170	1617300	3616500		Steap1	267810	0	86030		Grn	1298700	907190	1377200
Fubp1	104830	177870	329160		Elob	2965700	2221000	2460800		Ndufa9	731820	127400	827290
Golph3.Golph3l	138340	273220	552140		Epha2	313940	149680	202580		Nup98	87220	24270	98586
Ecm1	0	89519	274240		Srsf6	3273000	2831700	2976000		Tpt1	1166800	352490	1310800
Hsd17b4	940500	1016800	1173900		Gart	592250	228720	347010		Psmc4	1675600	708400	1893800
Rpl38	17951000	22103000	30511000		Adrm1.Adrm1b	265970	0	86703		Sec31a	137140	21929	164640
Matr3	524380	1042000	2094100		Eno1	54439000	34289000	40863000		Rpl12	23927000	11644000	26798000
Snx9	0	202810	616550		Pc.Pcx	99088	0	32545		Rab35	692210	507610	735690
Tln1	10654	46505	118340		Gfpt1	322460	99876	173100		Ahsa2	138590	0	173300
Atp6v1b2	348400	479180	741550		Srsf4	137320	64296	88394		Snrnp70	484920	147050	568550
Rpl10a	23240000	36004000	61348000		Rpn1	10622000	7521700	8548600		Pex13	142610	38040	168530
Stoml2	268690	1820500	4906200		Ndufs4	504050	0	147100		Tmem109	433560	286030	471250
Hnrnpd.1	0	287760	639920		Aars1	80019	13399	33145		Mrps5	111270	0	140570
Nup85	0	111380	245820		App	129850	0	38580		Pdcd10	470900	0	627060
Ddx39b	295350	463080	666410		Stx12	2045900	913880	1250200		Pdha1	1721500	636410	2067700
Rab10	4024700	4307700	4638800		Tfrc	7337300	3234700	4462600		Copg2	165310	31767	207450
Utp6	0	29709	64403		Nup43	447610	0	133620		Hadh	702800	0	900610
Bag6	44460	82630	127580		Mcat	139390	104910	115200		Kgd4.Mrps36	691550	0	883480
Xpo1	115510	298430	515800		Acad9	814750	458930	569070		Kcmf1	411080	217240	467740
Aspdh	0	328140	737180		Atp5f1b	97827000	50538000	65124000		Mrpl46	441190	335580	471990
Abcf2	266480	1222600	2419800		Sdha	5525500	3028700	3800000		Nup160	197470	157930	209250
Rras2	1269500	1989600	2894200		Snx1	478840	217280	296890		Strn3	68658	0	89380
Rpl32	11103000	15403000	20810000		Hsp90aa1	2104500	1234900	1501400		Ssb	1157400	707590	1292600
Srp68	705260	990220	1350100		Gpx8	1929800	0	592400		Eif3g	197260	82837	247860
Sart1	103510	445670	876700		Stx7	1038100	414520	610050		Nup155	208090	109770	250200
Impdh2	314750	739380	1278400		Sf3a1	154020	82727	104940		Ndufs3	1145300	343750	1478800
Ccdc47	404950	771800	1239700		Rab6a	10419000	7587000	8487700		Mmgt1	1454500	290090	1906100
Nop2	842160	1150600	1545100		Dars1	3182900	1404700	1967200		Bcas2	404930	0	565590
Far1	3175600	4300600	5738500		Mrc2	64565	20784	34607		Vps13a	10998	3241.3	13889
Sec61a1	6582600	8186800	10251000		Clcn5	144250	67352	91598		Tnpo1	770990	605120	830240
Tmem109	433560	734540	1122100		Khsrp	1176400	355660	588120		Exosc5	231030	166930	253630
Clic1	0	247500	566150		Sf3b1	209940	74721	112980		Plxnb2	21941	0	14077
Tpm4	248000	820180	1566400		Tmed10	28253000	10176000	15135000		Mtatp8	10233000	958900	6823800
Rap2c.Rap2a	1051900	2819300	5111800		Pgd	773490	337900	457370		Eif3a	329130	177220	273680
Sub1	3799500	7811600	13003000		Rab14	5090100	3552800	3981800		Cdk11b	50693	0	32184
Ap3s1	219080	354020	528720		Eef2	7816700	6728200	7028700		Srsf4	137320	78060	117850
Eef1e1	1065000	1308300	1650500		Atp5me	30867000	11708000	17007000		Gng5	5253000	1563800	4050000
Igfals	0	91064	220860		Mrpl4	950460	0	248270		S100a10	23445000	4571300	16996000
Gvin1	384100	765560	1306400		Cav1	864180	106670	305790		Snrpd1	5978700	940180	4241700
Pfkl	1020600	1585900	2387500		Aip	214780	0	56542		Pitrm1	38108	0	29335
Tomm20	1014600	2459000	4534500		Mrps21	1545900	456110	751680		Dlat	5831000	2319100	4964400
Tmem11	481410	972630	1681000		Zdhhc6	295090	125920	171880		Dpy30	1005800	933760	988100
Tpi1	1324200	2181500	3417900		Chmp6	392310	179800	237080		Prpf40a	349780	162940	301950
Ilf2	625490	1043900	1657700		Cox7c	4929800	1710100	2570900		Psmd9	512480	0	384480
Agk	228540	307520	423750		Acat1	962820	382340	509950		Gls	969700	541230	861860
S100a11	5604000	7296100	9751800		Tagln2	623820	171250	273320		Sco2	394830	137580	330220
Rps14	8820700	19826000	35883000		Akr1b1	1013900	633490	718400		Eif4a2	59029	0	42872
Ca2	0	204800	483280		Vti1b	354320	0	79227		Snx5	179450	0	130400
Bcap29	0	517480	1222800		Ctnnb1	613240	102580	216930		Rps29	22027000	2010000	16168000
Fkbp8	218820	292320	394350		Ccdc137	7447900	0	1750800		Acbd3	230770	0	159500
Tmed3	0	232330	553620		Gdi2	866920	409570	517460		Ctnnd1	26737	0	18639
Abce1	320060	548650	849140		Sacm1l	3976800	3079700	3285000		Eif5b	336810	224020	302430
Serpina1b	0	136530	317010		Usp14	283050	0	65844		Lrig1	123790	76755	99219
Ddx27	119890	284350	501380		Ythdf2	587260	273160	345910		Mthfd2	426130	291850	356350
C1d	0	311270	727170		Pgk1	1912500	681430	993340		Dynlrb1	760530	0	365350
Ufl1	395470	607290	889580		Atp6v1a	870060	188670	361850		Eif3l	481220	224030	343960
Larp7	121370	340740	636600		Vps35	1172500	458690	640280		Mrpl28	307050	247260	275520
Adam9	0	26804	62851		Mrps14	925890	0	239480		Slc7a1	198350	0	93434
Nap1l1	3281900	5355600	8136600		Lsg1	454540	140210	220700		Atp6ap1	543290	181140	351740
Rsl1d1	819540	3656400	8096600		Hspa1a.Hspa1b	147360	0	36507		Lars1	1402300	809560	1119100
Nvl	79643	266520	559080		Rab2a	9297800	2426000	4136500		Prdx2	4315800	3070900	3710700
Pam16.Pam16l	0	1006900	2586200		Tmed7	1112100	458470	618120		Eif5	79808	0	41116
Afdn	85140	183050	336590		Uqcrc2	2750500	773240	1256800		Eif3h	134570	0	69396
Cebpz	0	99727	256000		Nnt	1126100	153800	389600		Eif3f	1022600	474270	751810
Hnrnpk	6883200	13141000	22950000		Plec	1720200	1079500	1233800		Stx12	2045900	680710	1376700
Hsd17b10	3254400	5169400	8138400		U2surp	1457800	639820	245600		Tmtc3	276070	63450	168830
Lbr	1734700	2081600	2621800		Sco2	394830	311720	271140		Pcdhgb2	102570	0	51576
Suclg2	2229800	3152300	4589700		Snrpa	788270	497250	354860		Atp5pd	9433500	5086700	7264000
Mmut	176910	339750	600320		Clptm1	223710	165400	136890		Adrm1.Adrm1b	265970	0	144750
Gtpbp4	156910	636330	1404400		Lrrfip1	189860	87147	40452		Ndufb10	691290	0	377850
H2.D1	9848500	10552000	11668000		Top1	239580	76473	0		Slc33a1	114030	0	61400
Mccc2	0	161800	416180		Wls	746850	312250	108620		Exosc1	233210	0	124390
Gmps	175770	707820	1546900		Kpnb1	3494300	2993600	2716900		Pnn	68617	28742	50840
Copb1	3398800	4069300	5127100		Dync1h1	629100	430030	320320		Ddx6	460220	386170	427300
Lrpap1	120780	285510	532370		Chtop	1250200	539530	157870		Psmd1	604140	171480	411650
Polr2l	818900	1329300	2096600		Thrap3	697100	330590	136360		Aars1	80019	0	45065
Srsf10	0	2254700	5611400		Hnrnpu	6260000	5203200	4606900		Nradd	888130	650820	784960
Idh3b	4713100	7036600	10481000		Yipf4	1130200	740750	518140		Ppp2r1b	196320	100480	156180
Ppp1r14b	0	120750	306340		Psmd6	821140	353870	87216		Rps23	20654000	18405000	19711000
Rab21	207410	743220	1565500		Zc3hav1	134060	96401	74464		Yars1	95410	0	55637
Parp14	0	13916	35250		Fus	1872800	1335100	1017000		H2.K1	2900200	1060400	2132200
Ap2a1	645720	2000900	4059600		Cul1	69212	47848	35021		Cacybp	882940	256560	621490
Ptpmt1	110950	150720	211370		Rbm17	196590	49768	0		Edc4	236620	83484	176800
Cep55	64184	597100	1409300		Eif3f	1022600	888940	844540		Gja1	1332500	86475	851740
Nmt2	180800	458840	928160		Sgta	995280	364370	197020		Piezo1	27399	0	16436
H1.4	2119500	3047000	4614200		Cavin2	277070	135750	96823		Mgat1	145790	0	87767
Sptlc1	88751	118200	167680		Ubr4	81004	24121	6593.2		Psmc3	1453700	749310	1166000
Fkbp3	0	132440	355390		Mfap1b.Mfap1a	406140	90657	0		Ahnak2	24919	12821	20021
Pelo	0	117070	314440		Prpf40a	349780	266510	241820		Ndufs7	1221800	0	725140
Nufip2	353070	543150	865040		Lnpk	492370	279860	217760		Psmd11	2375800	1204700	1698900
Imp4	0	129660	349920		Ncln.1	1058900	673530	513820		Chtop	1250200	995450	1105700
Alyref.Alyref2	2606800	6290200	12570000		Eef1a1	99047000	97921000	97436000		Iars1	1192600	530030	816650
Dut	0	176910	479940		Snrpa1	1165700	643000	412290		Gart	592250	487640	532590
Pdk3	0	57885	152500		Rpl8	22453000	15101000	12160000		Eif2b5	81477	0	34897
Srsf5	609920	2469200	5522200		Zranb2	838700	238150	0		Mrpl22	257740	0	117250
Kpna2	1273300	1756200	2548700		Exog	436450	123770	0		Nup107	459970	59315	234750
Bgn	1499900	1769200	2219700		Eif2b4	140110	39615	0		Prpf4	320530	0	141300
Pold1	23678	79234	172240		Cyb5a	6492200	2316500	679340		Tor1aip1	759990	57748	340480
X.7	0	858010	2289800		Lsm14a	191890	51353	0		Psmc2	3067000	1085600	1902700
Polr3c	2775700	3502600	4716700		Actc1.Acta1	9026700	5078800	3582400		Pml	358450	110210	211420
Amy2a5.Amy2a1	0	167590	447710		Acsl3	792080	437360	303150		Sec23ip	117520	0	45480
Tmem214	67758	395910	944320		Arglu1	917370	255120	0		Nup43	447610	141750	260640
Rigi	220520	460020	855210		Mrps22	208830	137420	110010		Uba2	48310	0	18746
Gdpd1	0	273790	729080		Rbm3	5639000	903780	207860		Nes	919640	185820	476560
Copb2	1193900	2097900	3596900		Rpl36	74272000	35699000	29889000		Tra2a	312010	118640	194380
Vps33a	0	70406	187250		Ppil4	1045800	145930	0		Ppa1	590250	395670	471790
Myl6	8386200	10318000	13668000		Ubqln2	1120800	408190	296440		Maoa	1802300	1012500	1287600
Mtap	0	132010	359740		Polr2e	751400	116410	0		Wls	746850	84301	322720
Erp44	196390	279130	421400		Gstp1	5153000	3510400	3207100		Mavs	365150	43657	160070
Dnpep	0	263950	723830		Tmx3	1047500	223100	69808		Eprs1	2143200	1281300	1612700
Tomm40	776120	1430000	2569000		Gja1	1332500	424300	263130		Sod1	333910	0	127570
Rpl28	14375000	29674000	56386000		Trim28	572390	186640	120480		Plp2	3954000	947980	2089200
Cand2	172440	265760	428780		Nsdhl	638480	443880	410060		Kdsr	1360400	549660	849640
Gemin2	0	94505	260890		Atp6v0d1	611120	118740	0		Atp2a2	3980200	3650400	3774500
Tnpo1	770990	970660	1320300		Cs.Csl	976870	428700	294620		Aip	214780	0	80402
Rnf121	100270	113020	135400		Acot13	14935000	9341000	8043200		Mrps22	208830	0	77925
Rab5a	0	244630	673660		Specc1	403410	76871	0		Dhodh	157360	0	46686
Ikbip	114340	175500	287700		Rab1A	6734400	5404600	5091700		Uso1	123340	29978	57850
Copa	1595600	2343800	3722100		Tm9sf2	865730	248280	101890		Cavin2	277070	116140	161630
Usp10	87118	297400	686150		Picalm	100100	43637	30265		Preb	425770	330580	357270
Cisd1	312530	400300	562660		Ybx3	789440	393560	316030		Chmp6	392310	0	112360
Klkb1	0	97802	279410		Ebp	4286900	703270	0		Sel1l	144520	70838	91896
U2af2	859580	1243400	1954600		Arhgdia	1400700	726630	594310		Rdh11	1078500	740560	837210
Rpl31	41639000	54411000	77583000		Atp5pf	13249000	6783700	5491300		Nceh1	1412200	167480	528330
Sec13	180880	317980	566860		Clint1	396230	283240	260500		Ftsj3	167380	59554	90574
H4c1	3530600	6325000	11422000		Marcks	513750	214450	147380		Uqcr10	4597500	309730	1754200
Rpl7a	23661000	51684000	102710000		Snrnp40	438440	239010	194410		Rab7a.Rab7	16820000	10218000	12449000
Bzw2	649600	1358300	2648400		Ppp2r1a	720060	616910	595240		Psmd8	1132300	378020	632670
Ppp6c	231360	484580	939240		Spcs1	9323200	2877200	1496600		Ccdc137	7447900	0	2494700
Golga5	0	42534	118950		Sptan1	49595	16924	9957.2		Cul1	69212	37345	47928
Mia3	89178	124760	188890		Rhog	653650	397620	370200		Ppid	279230	135020	181090
Git2	0	32070	89799		Sdhb	2185100	1040700	917810		Zw10	264510	41296	112150
Upf1	74911	283780	654140		Ddx23	222690	63260	46025		Ptp4a1	837910	0	265170
Tamm41	0	135350	377480		Psmd11	2375800	800720	631120		Reep5	1779500	642090	991620
Grwd1	0	367270	1022400		Rac1	825320	607240	586240		Plin3	180900	126380	143310
Surf4	8813400	9938900	14349000		S100a10	23445000	2579800	484480		Rpl36	74272000	22837000	33757000
Cad	774450	923110	1508200		Sf3b3	1136300	717790	674770		Ppm1g	179530	72637	95213
Rpl29.Rpl27rt	8455100	17997000	55532000		Atp5po	12032000	7045100	6523200		Usp14	283050	0	59609
Slc16a1	133350	141320	174190		Gbf1	146670	51317	40232		Aimp1	2357500	919030	1222200
Rps11	12696000	19236000	46197000		Atp1a1	3259100	1994700	1846400		Insr	70959	25841	35146
Nup88	0	38525	197370		Jagn1	1311100	360400	243670		Nup93	377100	228890	259100
Slc12a4	52024	56650	75899		Rps25	34400000	23017000	21633000		Eloc	2260800	633770	966770
Cct2	2716100	3275800	5596200		Letm1	613620	497970	484030		Pum2	305150	57344	108160
Rpl12	23927000	31330000	61066000		Kdsr	1360400	591100	490260		Slc12a7	683120	67467	170180
Wdr74	0	136800	683900		Rcc2	332450	236190	223650		Ndufs6	2474100	342880	723170
Ruvbl1	616980	1110100	3105400		Mtco2	6233600	3878800	3574800		Sf3b5	948530	358100	460340
Higd1a	861400	932590	1222500		Col1a1	237710	26955	0		Eif4e	2569000	286540	712670
Myo5a	0	115900	589270		Eif3c	352170	162530	136720		Rps4x	51566000	14824000	21982000
Rps12	12088000	16542000	35653000		Cpsf6	5355700	1224500	672450		Dlst	1915800	1362600	1472000
Rps15a	13204000	15665000	26232000		Rab10	4024700	3610000	3555100		Snrpa1	1165700	796930	879540
Pkm	17265000	19153000	27236000		Gtf2i	2962700	897770	728230		Ncln	1058900	606710	708830
Cct6a	4549600	5039000	7137000		Slc12a7	683120	208370	169860		Fundc2	503470000	55977000	160180000
Hist1h2ap.H2ac7.H2ac6.H2ac13.H2ac4.Hist1h2ao.Hist1h2af.H2ac12.H2ac1.Hist1h2an.H2ac25.H2ac11.H2aj.H2ac15.H2ac20.Hist2h2aa1.H2ac8.H2ax.H2az1.H2az2	5989800	7997800	16553000		Exosc4	452130	202410	181110		Specc1	403410	49578	132910
Cdk5rap3	123110	214930	604740		Sec23ip	117520	68298	63962		Ubr4	81004	25956	38950
Rpl7	26445000	37978000	86784000		Ndufs7	1221800	99089	0		Psmd7	2749900	148860	781700
Srsf4	137320	168580	300760		Hspa9	74739000	28632000	25479000		Kirrel1	169650	0	40582
Dhx29	0	19778	103350		Ppm1g	179530	86640	80234		Rims2	232610	0	59398
Acot7	0	187860	978300		Copg1	3234000	2763400	2730900		Fkbp15	50202	27326	33171
Thrap3	697100	1007600	2316100		Cald1	88176	57049	54691		Zranb2	838700	440090	540540
Mrps35	0	127570	680040		Adpgk	237460	93555	83254		Pgrmc1	1557300	626280	859600
Ap2b1	765080	1231300	3267400		Oas2	170230	56204	47812		Mfsd1	710810	199060	333070
Gart	592250	707660	1218900		Prpf38a	2047400	396810	275240		Praf2.Gm45208	9021800	6612400	7248800
Actn4	29387	61465	202520		Cox5a	2011800	707980	682220		Ociad1	855670	258290	423200
Tubb5	107800000	128160000	217640000		Aifm1	1829400	1125300	1110500		Psma5	923620	213240	404940
Phb1	11896000	14976000	28751000		Ddx46	765840	105330	86916		Pc.Pcx	99088	0	12757
Scpep1	428510	459270	598000		Atp5f1d	28555000	5259600	4619700		Actc1.Acta1	9026700	3629400	4311800
Emc7	2075900	2594800	4927500		Rps20	8333700	2316400	2125700		Fasn	799880	589300	621700
Trim56	0	63943	357850		Cse1l	512650	400680	397170		Uck2	223320	160790	169620
Rrbp1	830900	1026100	1914800		Psmd3	1218700	567530	545010		Ythdf2	587260	412960	438090
Atp6v1h	0	116130	544790		Fkbp11	3749100	2214100	2157700		Rbx1	984010	811820	835110
Eprs1	2143200	2331400	3027700		Srpk1	217570	66594	59771		Mthfd1l	2212700	1461400	1565100
Srsf1	4836800	5681000	8772000		Tmed4	2152300	841260	781150		Arhgdia	1400700	0	192340
Rpl6	50634000	67237000	128060000		Lbr	1734700	1113100	1087000		Slc7a5	1070100	322140	375830
Rps9	31444000	39092000	67105000		Prpf4	320530	65794	55520		Clta	6975300	2634300	2925600
Eif1ax.Eif1a.Eif1ad7.Eif1ad10.Eif1ad2.Eif1ad3.Eif1ad11.Eif1ad16.Eif1ad14.Eif1ad15.Eif1ad17.Eif1ad18.Eif1ad4.Eif1ad12.Eif1ad13	558660	604130	771180		Prss3b	23297000	10121000	9430500		Atp5pb	5463700	3478800	3602700
Oxct1	252140	295920	456570		Ndufa6	3836300	873010	686420		Lman1	2265900	1244000	1310100
Ndufa8	1043700	2116500	6049900		Rpl37a	13245000	9377900	9158300		Gpx8	1929800	242500	331020
Stt3b	504010	546980	707150		Ceacam16	1733400	629810	564800		Acot13	14935000	6068500	6591900
Cav1	864180	998380	1498400		Strap	291280	236680	233400		Psmd4	1110600	406240	448330
Prpf3	58211	65564	93051		Myof	5090100	3172400	3535900		Qars1	1563700	850800	893870
Rfk	0	345290	1636700		Cox5b.Cox5b.ps	6577300	2099000	2933400		X3110082I17Rik	998050	167550	260980
Ddx21	739340	1312800	3458400		Bcap31	5702000	2972100	3507800		Polr2e	751400	372190	411860
Nsun2	81113	102350	184060		Cdc42ep1	171480	153020	156590		Acsl5	391870	173150	196280
Pxn	0	17416	83110		Ermp1	269930	0	51822		Tap2	394700	116340	138690
Rps7	15615000	26921000	69825000		Atp5pd	9433500	5313700	6161900		Ahsa1	2868800	121530	344810
Hnrnph2	458020	626490	1269500		Rps27a.Ubc.Ubb.Uba52.Gm8797.Kxd1	11665000	3327000	5010700		Gars1	616260	198320	238640
Prdx1	9256300	10987000	17185000		Qars1	1563700	513060	726410		Marcksl1	1657900	436290	544760
Map2k1	0	46279	212160		Psmd4	1110600	94885	311990		Pdlim5	225890	103330	113940
Cybc1	88707	183230	521930		Eprs1	2143200	814500	1091900		Trim28	572390	230470	260290
Lpcat4	191040	230040	369760		Yif1b	1555700	638650	832360		Tmed4	2152300	517330	520420
Dnaja2	124160	747980	2964400		Ncam1	2517600	76354	469630		Iigp1	1932600	1216100	1217300
Oasl1	237500	642770	2078400		Fam162a	2034300	313930	591580		Pi4ka	581940	12934	12246
Phb2	5106600	7720700	16987000		Snap23	1804600	471080	687110		Myo9b	7116800	18281	11810
Gpx3	0	907270	4125000		Iigp1	1932600	1284300	1389700		Senp3	204600000	77438	0
H2bc4.H2bc9.H2bc7.H2bc14.H2bc3.Hist2h2bb.Hist1h2bp.H2bc12.H2bc23.H2bu2.H2bc1.H2bc26.H2bc21	7404500	9692000	17547000		Rap1b	778450	208710	311660		Retreg1	1963200	100320	100830
Mrps7	144740	294450	808580		Etfb.Etfbl	4881800	2401400	2854000		Nedd4l	23662000	101150	98722
Atxn2	0	46808	208200		Mrpl48	702470	287860	363160		Mrps34	345940	0	0
Atxn2l	143550	270030	707620		Ptk7	135850	57152	71467		Sestd1	5021200	0	0
A1bg	0	149880	675000		Rtn3	830310	328760	413210		Pyroxd2	148550	0	0
Xrn2	124720	146760	224260		Pum2	305150	0	51803		Tgtp1.Tgtp2	95914	0	0
Rbmxl1.Gm7324	79976	763640	3135900		Ifitm3	4364200	1872000	2293400		Adam17	41949	0	0
Cul7	0	12981	58082		Atp6ap2	1014000	0	180050		Mrpl24	134150	0	0
Maoa	1802300	1927800	2365700		Rps19	47940000	13406000	19557000		Ccar2	27228	0	0
Fkbp5	0	47862	214510		H1.4	2119500	1189200	1352600		Hip1	62772	0	0
Hsd17b7	0	130820	478430		Hspa8	60073000	31704000	36616000		Cxadr	101760	0	0
Ddx47	275510	697450	1824100		Gnb1.Gnb2	9333000	5573500	6227500		Mrps14	925890	0	0
Rtcb	848570	1410300	2910400		Gng5	5253000	1525700	2176800		Hmox1	269880	0	0
Tm9sf3	148830	1142600	3799400		Aldh3a1	213850	50477	72578		Fam221b	397000	0	0
Erbin	0	19847	72976		Mrps11	524310	203140	246570		Col1a1	237710	0	0
Ubl4a	438630	809370	1816800		Rab3gap1	133420	45024	56638		Notch2	23633	0	0
Paics	2145800	3162700	5934100		Prdx3	197170	108970	120790		Atox1	725800	0	0
Sae1	233640	341030	633290		Itgb1	4910000	1863700	2269200		Dync1i2	58226	0	0
Idh1	420600	942010	2348500		Prpf3	58211	44516	46332		Cd151	740590	0	0
Ergic2	446650	780700	1685300		Rpl36a.Gm6525	4332700	2056900	2373400		Fmnl2	63920	0	0
Rpn2	2608300	4474100	9526900		Serbp1	3398300	1294200	1586600		Cnpy3	93286	0	0
Ppib	1747500	2187900	3396200		Itga7	178040	101100	111980		Slirp	737630	0	0
Hsph1	116360	244480	596470		Pygb	85445	48124	53431		Ppil1	371490	0	0
Nomo1	239770	589140	1546100		Cfl1	145470000	89068000	97825000		Mrpl44	219240	0	0
Nup205	174650	223420	356750		Rab11b.Rab11a	28759000	10214000	13012000		Steap1	267810	0	0
Eif3i	217540	398060	891760		Atp2a2	3980200	3050800	3187700		Cyb5b	431850	0	0
Bub3	0	195720	742400		Sh3bgrl	1133600	0	167280		Mrpl27	748500	0	0
Rdh13	0	56702	213640		Nceh1	1412200	459610	598550		Mtarc2	234090	0	0
Sf3a2	190040	275420	511680		Eif3l	481220	89306	145960		Cspg4	33736	0	0
Trim21	0	34369000	124090000		Atp5pb	5463700	1563400	2125100		Washc1	74899	0	0
Akap9	0	29231	104740		Nes	919640	152080	221700		Tmem120a	293370	0	0
Gclm	0	96424	345900		Cherp	633700	40116	95814		Lnpep	99975	0	0
Eif4a1	8291300	12974000	24826000		Eif3d	752170	351640	389860		Klhdc10	149760	0	0
Ddx1	732090	1601100	3801800		Kars1	5930200	1844300	2240200		Pebp1	728860	0	0
Rpl21	8458000	11120000	17898000		Pcbp1	1213900	696400	753700		H2.T23	101580	0	0
Ppox	0	129000	457370		Ndufa5	1674400	0	181620		Mrpl13	295470	0	0
Usp4	0	38032	135140		Ndufb4	3014400	405620	690320		Mrpl40	2313900	0	0
Prrc2c	36070	72782	166750		Eif4e	2569000	530950	735560		Ppp2r3a	213570	0	0
Chchd3	576320	1143000	2595800		Dstn	4077400	2025800	2230000		Tmem245	41134	0	0
Vps26b	0	178060	615010		Basp1	5896700	1479000	1945300		Ppig	197040	0	0
Rbm25	42299	226420	677240		Tmed5	5467200	795470	1279600		Pls3.Lcp1	34905	0	0
Tufm	8595400	10572000	15413000		Sf3b4	333130	156970	176990		Cog7	101250	0	0
Pex11b.Gm42957	0	74110	253230		Map2k2	248840	75975	95727		Agpat1	369900	0	0
Nme2.Nme1nme2	465480	641250	1068400		Syvn1	168650	58311	70950		Asah1	289190	0	0
Naprt	0	39652	137540		Ano6	545350	115110	164410		Cavin3	324530	0	0
Steap1	267810	286190	331720		Psme2	217580	48369	68385		H2.Q4	90809	0	0
Gid8	989340	1089400	1337000		Mrpl21	594180	151220	203220		Psma6	139540	0	0
Nbas	0	15707	55041		Aldh2	13249000	5611700	6510000		Tmx4	205820	0	0
Hnrnpd	0	596380	2080100		Pml	358450	122460	150270		Ano6	545350	0	0
Mars1	141030	211200	386290		Eif3e	265440	94435	114280		Ebp	4286900	0	0
Slc25a5	35464000	63818000	134500000		Nup93	377100	137250	164980		Nipsnap1	4104100	194310	215230
Edc4	236620	284250	443150		Vps29	1778500	0	208050		Psmc1	3593200	1788200	1802300
Ywhaq	180080	527670	1686500		Erh	15978000	5653100	6855900		Atp6ap2	1014000	65694	72360
Tmem43	276390	344000	570290		Marcksl1	1657900	267730	434220		Slc12a2	112430	44248	45163
Vim	126640000	132620000	152600000		Rpl22l1	6688400	472520	1217200		Get3	206680	139570	140600
Ndc1	0	142490	618530		Ociad1	855670	333630	397360		Cdh2	1237500	782630	789870
Ppfibp1	123010	310280	911660		Bax	401360	181770	208350		Cpt1a	253660	87120	89737
Srsf7	791880	2523300	8062200		Canx	17232000	7814000	8953700		Rcn3	200590	153540	155440
Atl2	730790	931300	1571000		Luc7l2	636350	278730	323020		Ifit3.Ifit3b	169830	35391	41131
Pa2g4	780100	1413500	3419600		Rps28	28435000	19085000	20267000		Pcmtd1	2298300	500380	577100
Rps19	47940000	59404000	95732000		Yipf3	1235700	0	156140		Unc45a	638790	32221	50101
Capn6	281610	477550	1100200		Nedd4l	23662000	107190	126460		Sdf2l1	1984000	533860	585050
Ubxn1	239250	658140	1989100		Unc45a	638790	33036	34065		Exosc9	474470	188880	194900
Ddrgk1	441120	821030	2030000		Pcmtd2	286300	202630	202540		Tfrc	7337300	5329200	5370200
Rps26	29306000	32189000	41367000		Myo9b	7116800	0	0		Kars1	5930200	4271300	4311900
Tomm70	536270	967670	2340800		Mrps34	345940	0	0		Tmed5	5467200	943860	1055900
Stk3	0	67915	287750		Nup50	129890	0	0		Gm43302.Gbp6.Gbp10.Gbp9	160860	51436	54217
Ubap2l	220200	427650	1097100		Mfsd1	710810	0	0		Tm9sf2	865730	136840	155900
Rfc5	0	133030	562510		Bcas2	404930	0	0		Golim4	236820	126110	114090
Inf2	656790	766980	1126500		Nsun4	113090	0	0		Trap1	1193700	939260	912330
Acot9.Acot10	545610	833480	1780600		Eif3h	134570	0	0		Exosc7	184880	109530	101060
Itih3	0	352380	1413400		Nup214	19828	0	0		Rab18	29009000	17111000	15712000
Nup107	459970	553960	836760		Ckap2l	1742000	0	0		Ndufv2	362380	148820	124010
Dync1h1	629100	672220	801940		Trim25	51583	0	0		Gaa	76209	27311	21662
Samhd1	153620	221620	427380		Zc3h15	147380	0	0		Prpf38b	721450	381310	342130
Rpl23a	5359800	13709000	38944000		Gna13	160400	0	0		Lrp1	423300	340600	333840
Hspg2	0	21220	87305		Nipsnap1	4104100	0	0		Cox7a2	120790000	13853000	4652200
Mtch2	1386600	1684700	2612500		Ahsa2	138590	0	0		S100a4	24953000	23879000	23789000
Pgam5	398170	970670	2727600		Pyroxd2	148550	0	0		Erlin2	2402500	2205000	2188400
Hnrnpm	2596600	4277300	9448800		Tra2a	312010	0	0		Samd9l	1169100	116090	19773
Masp2	0	29478	119700		Snw1	122000	0	0		Itgb1	4910000	2388400	2159700
Aldh18a1	2370400	3552000	7156600		Exosc9	474470	0	0		Hars2	287260	223070	216970
Kng1	0	241240	921760		Adam17	41949	0	0		Tagln2	623820	268570	234440
Rnf213	248140	782450	2298300		Pin4	346050	0	0		Mrpl21	594180	169850	127800
Ppid	279230	413760	794540		Mrpl24	134150	0	0		Tpr	302410	124640	107350
Clpx	227960	290330	467970		Hip1	62772	0	0		Irgm2	947560	251570	183520
Rpl3	17759000	26957000	53297000		Vac14	39087	0	0		Prdx3	197170	86316	84854
Rrp9	0	68482	264630		Mia2	88572	0	0		Marcks	513750	213060	209440
Eif5a	999590	2703700	7575000		Cxadr	101760	0	0		Slc3a2	154410	58265	54759
Ddost	5534400	6421400	8956300		Stk39	87171	0	0		Csnk2a1	523440	91371	77441
Lamtor5	670990	753800	993750		Cnpy3	93286	0	0		Rbm17	196590	99417	96098
Xxylt1	98282	119030	179010		Slirp	737630	0	0		Rbm3	5639000	286850	160310
Ap3m1.Ap3m2	181620	224850	349860		Ppil1	371490	0	0		Snrpb.Snrpn	1681300	912550	890420
Srpra	719700	1092500	2199100		Mrpl44	219240	0	0		Nsrp1	121420	41973	38440
Ssr4	5341000	6883700	11411000		Cmc1	1477700	0	0		Cavin1	3478300	2391400	2330700
Tmed2	5913000	7955800	13943000		Mrpl27	748500	0	0		Mtco2	6233600	3929800	3802200
Cct3	2628200	3229400	4992000		Mrps5	111270	0	0		Hnrnpc	595790	358400	346510
Skic8	480200	770230	1617900		Mtarc2	234090	0	0		Yipf4	1130200	788050	770160
Pck2	0	96075	376430		Rrp1b	772870	0	0		Ermp1	269930	48935	33058
Eif4g2	218960	394050	904470		Cspg4	33736	0	0		Sltm	1013300	68784	0
Slc3a2	154410	164310	274070		Tmem120a	293370	0	0		Psmd13	1481700	185990	90373
Cct7	4563800	4817200	7630500		Lnpep	99975	0	0		Atp1a1	3259100	2249500	2185200
Tomm22	778900	1091500	4598700		Galnt7	329460	0	0		Yipf3	1235700	130730	62212
Psmd12	1815100	1873900	2538300		Klhdc10	149760	0	0		Uqcrc1	2439000	590520	476280
Rpl13	37196000	44127000	118050000		Snx6	153720	0	0		Clcn5	144250	54730	39224
RtcA	114300	242710	1619700		Hadh	702800	0	0		Rpl8	22453000	13443000	11922000
Fubp3	69728	111830	570230		Hdgfl2	56463	0	0		Prpf38a	2047400	523830	268240
Impact	39097	57456	257250		Pebp1	728860	0	0		Cstf2	414890	103820	44758
Cnot1	39733	60090	284390		Itpr3	17007	0	0		Pgrmc2	3066900	1904300	1695700
Aco2	48577	70567	311410		Exosc10	97658	0	0		Snap23	1804600	421700	175040
Hspa14	89754	146530	769520		Slc16a1	133350	0	0		Ctbp2	216100	135220	120860
Nsdhl	638480	664430	969270		Drg1	467940	0	0		Cox7c	4929800	2251100	1820500
Sucla2	52238	73457	324250		Ubl4a	438630	0	0		Lrpprc	158490	53460	36729
Strap	291280	382280	1474800		H2.T23	101580	0	0		Aldh2	13249000	5698900	4547300
Mthfd2	426130	454260	796170		Ppt1	100290	0	0		Dbn1	305380	72847	36768
Map4	199880	215090	401130		Ppp2r1b	196320	0	0		Atp5f1d	28555000	5554300	1998700
Rnps1	273470	351630	1304800		Dnm2	22823	0	0		Cav1	864180	258910	172380
Bclaf1	217590	305080	1475300		Ciao2b	367680	0	0		Dpysl3	672180	222550	157540
Psmd1	604140	628560	953250		Mrpl13	295470	0	0		Ccdc90b	620260	337020	295650
Sf1	98649	160150	974660		Fam234a	122130	0	0		Cherp	633700	111350	39977
Rpl26	14489000	20225000	96117000		Polr3c	2775700	0	0		H2.D1	9848500	7687200	7392800
Snrnp200	558070	747470	3147100		Mrpl40	2313900	0	0		Rab11b.Rab11a	28759000	12096000	9771800
Mcm4	651680	884340	3861900		Dlg1	68088	0	0		Tubb3	1438600	1096500	1048400
Hnrnpc.1	1805100	2169600	6851000		Tmem109	433560	0	0		Top1	239580	83524	43315
Ddx3y	107530	291720	4838900		Ppp2r3a	213570	0	0		Coa3	2485600	1746900	1557700
Isg15	0	709740	19087000		Strn3	68658	0	0		Gtf2i	2962700	1088100	556020
Cwc22.Cwc22rt3.Cwc22rt5	34349	37151	102290		Ppig	197040	0	0		Snx1	478840	273130	214880
Fxr1	826770	1025200	5440200		Acp2	181950	0	0		Psme2	217580	85397	48333
Immt	377620	428290	1517000		Kcnab2	117150	0	0		Pmpca	70291	54843	50494
Rps24	17707000	19357000	54338000		Agpat1	369900	0	0		Llph	1252400	387020	142720
Hic2	0	70329	1544900		Arl8b	1585800	0	0		Ipo7	714370	328890	226050
Rps15	2826900	3131700	9550500		Prrc2c	36070	0	0		Ran.1700009N14Rik	5800200	4405900	4020800
Rplp2.Rplp2.ps1	72098000	74898000	133950000		Sdad1	33358	0	0		Picalm	100100	72575	64972
Ssb	1157400	1375800	5335300		Asah1	289190	0	0		Atp5f1a	90681000	62898000	57305000
Oasl2	118590	195940	1643200		Cyb5r1	241190	0	0		G6pdx.G6pd2	72841	68602	67707
Klc1	0	31119	660990		Cavin3	324530	0	0		Hsp90aa1	2104500	1133700	931570
Actr1a	1298900	1371800	2785900		Mrpl38	249500	0	0		Gdi2	866920	272050	149450
Fads2	985480	1016200	1619700		Pop1	66212	0	0		Ckap2l	1742000	297480	0
Acadm	484800	637450	2849900		H2.Q4	90809	0	0		Ccdc124	438260	258160	218310
Prpf19	1308200	1891100	10530000		Sltm	1013300	0	0		Psmd3	1218700	584460	442980
Capzb	340030	388560	1099600		Mcu	200330	0	0		Sap30bp	328120	177590	144040
Hnrnpl.1	644500	1534600	14627000		Polr1e	158080	0	0		Scamp2	3515900	684280	0
Igf2bp2	61585	89816	479720		Ctnnd1	26737	0	0		Snrpc	2129500	990150	716450
Dnm2	22823	31282	151800		Reps1	34228	0	0		Cpsf6	5355700	2056000	1265700
Hnrnpa2b1	6702300	8119800	28318000		Scamp2	3515900	0	0		Bcap31	5702000	1614300	657150
Tcp1	2474600	2792800	8319700		Rims2	232610	0	0		Nnt	1126100	360100	183220
Rps16	9832000	10245000	17203000		Pih1d1	103390	0	0		Get4	322960	134320	76903
Luc7l2	636350	751460	2706000		Fam221b	397000	0	0		Rrp1b	772870	180900	0
Tubb4b.Tubb4a	6307000	7221700	21043000		Nsrp1	121420	0	0		Snx2	363270	123570	50221
Farp1	146250	175010	618320		Notch2	23633	0	0		Rpl22l1	6688400	1731200	130500
Gja1	1332500	1375100	2031500		Zc3h18	215390	0	0		Cox4i1	13177000	3798900	872170
Rbm10	86660	108470	447780		Dync1i2	58226	0	0		Acp2	181950	74497	40642
Rars1	1839500	1940700	3528200		Cd151	740590	0	0		Basp1	5896700	3227500	2379900
Rpl4	34339000	36310000	67822000		Fmnl2	63920	0	0		Tmem33	2547200	1588200	1228400
Ahsa2	138590	147190	283080		Tor1aip1	759990	72141	69152		Rab2a	9297800	4719200	3008100
Pelp1	78623	103580	500480		Tmtc3	276070	98005	96425		Acat1	962820	526820	367680
Slc25a51	75064	89434	317470		Idh3g	4747000	213120	179330		Fdps	1746700	1487000	1393300
Zc3hav1	134060	141280	255810		Rab32	806160	145460	197070		Rab32	806160	660300	608170
Rpl17	14006000	14946000	30522000		Praf2.Gm45208	9021800	5500300	5780700		Ctnnb1	613240	318590	215390
Tmco1	319090	343120	732340		Tap2	394700	119740	143290		Sh3bgrl	1133600	376800	112320
Hdgfl2	56463	65962	221010		Kirrel1	169650	57581	67207		Tmem14c	1011100	870090	820990
Trim63	270850	440740	1258000		Eloc	2260800	970800	1077200		Uqcrc2	2750500	1317600	821110
Rps25	34400000	36413000	46148000		Rbx1	984010	536060	573460		Stx7	1038100	663160	535290
Ktn1	81612	172330	612170		Ubqln1	1039600	574010	612890		Exog	436450	110530	0
Abcd3	502870	643660	1326700		St13	1959400	1806900	1816300		Osbpl3	236380	120550	82383
Rfc3	0	42924	251120		Cdh2	1237500	649390	685030		Rps20	8333700	2806800	965750
Vdac3	842090	1174200	2755700		Exoc4	51737	27632	29102		Ppil4	1045800	378720	157000
Iqgap1	4979800	5601200	8556400		Tpr	302410	72912	87481		Cox5b.Cox5b.ps	6577300	2584800	1249900
C1ra	0	71587	408660		Lman1	2265900	1324000	1385500		Ptk7	135850	69914	47745
Plod2	629060	678320	911360		Plp2	3954000	1264300	1441300		Arglu1	917370	279030	0
Eif3e	265440	457360	1364700		Rpl29.Rpl27rt	8455100	6530600	6660700		Dctn2	523910	312870	220520
Ddx3x.D1Pas1	10748000	14750000	34810000		Mtfr1l	615900	376590	393130		Lsg1	454540	311420	250120
Nars1	1024300	1739500	5336900		Tmed1	1539800	689580	747720		Etfb.Etfbl	4881800	2707400	1786400
Hnrnph1	5412600	6294600	10726000		Rtn4	5505500	1471600	1747300		Lman2	2130000	938180	473790
Naca	337550	406880	759910		Cox4i1	13177000	2688900	3475700		Mia3	89178	81289	78191
Rpl10.Rpl10l	8056700	10108000	20504000		Kras	1596600	968940	1013500		Atp5pf	13249000	7226200	4866900
Rps13	19078000	23077000	43325000		Sec31a	137140	28176	36076		Vps29	1778500	709540	275110
Hnrnpa0	641450	1146800	3706200		Uqcr10	4597500	380230	688290		Etfdh	445620	257610	180140
Nifk	0	149290	935920		Eef1d	8327600	2126200	2423700		Ndufb4	3014400	1618000	942850
Hnrnpf	5649300	9538100	29953000		Epb41l2	469430	17788	39854		Lamtor5	670990	581840	539560
Gcn1	129810	331870	1378100		Igf2r	248230	26761	38444		Sptbn1	48799	15782	0
Dhx16	0	19677	121400		Eif5b	336810	96557	108820		Atp5f1b	97827000	65317000	50596000
Nup98	87220	108800	219860		Tnpo1	770990	607960	616150		Cfl1	145470000	96107000	73679000
Hnrnpa1	5802100	8937300	25041000		Rab31	1419700	648610	681750		Rab14	5090100	3948400	3428600
Rsu1	0	693010	4769500		Snd1	1833200	783740	830120		Mrpl4	950460	406900	156560
Sqle	246930	326870	797560		Bcl2l13	890250	78737	108990		Rars1	1839500	1237300	956810
Rpl9.Rpl9.ps6	23781000	33430000	90653000		Dpysl3	672180	163390	183880		Tmed9	3202300	2696400	2461300
Nob1	0	80656	557290		Psmd7	2749900	140260	245150		Mrpl12	1493300	1001600	773330
Sgpl1	1239800	1690700	4358800		Slc7a5	1070100	0	42947		Rtn4	5505500	2596000	967640
Pdia6	8872900	10121000	17812000		U2af2	859580	204590	231840		Myof	5090100	4050900	3483800
Thbs2	32168	80685	382330		Ahsa1	2868800	329120	433290		Hspa1a.Hspa1b	147360	51875	0
Sec22b	5234200	5630800	8041000		Pi4ka	581940	12573	18781		Aldh3a1	213850	94149	34249
Eif3k	0	176690	1249200		Ipo7	714370	298530	303910		Mtfr1l	615900	328550	185460
Actr2	259640	278430	391540		Vamp3	5204000	3188400	3215700		Vps26a	317470	163780	85243
Rpl36a.Gm6525	4332700	5641400	13501000		Dapk2	4752800	1047600	1098800		Atp5me	30867000	18804000	12519000
Atad3	348260	1019200	4814600		Retreg1	1963200	83765	109710		Rbms1.Rbms3	339900	345930	301810
Eftud2	582310	1140600	4319900		Samd9l	1169100	78760	83835		Cbx3	1543000	1634200	956610
G3bp1	761990	1380300	4895300		Ndufs6	2474100	285230	295950		Sacm1l	3976800	4102700	3110200
Ttr	0	510380	3461200		Cavin1	3478300	1953500	1964100		Rpl5	11206000	11915000	6486100
Myef2	432640	778670	2760200		Cyc1	2989600	264920	285970		Palm	1101800	1245100	326370
Eif2s2	1671800	2170800	5026000		Mxra8	374820	77969	84575		Cpt2	120580	126430	84789
Ddx5	5051700	6501000	14585000		Mrpl46	441190	295660	298930		Rps26	29306000	31261000	17705000
Galk1	1893100	2526400	6050700		Rps18.Rps18.ps6	36623000	27997000	28161000		Ssr3	1438300	1492400	1119700
Rpl24	17268000	22965000	54502000		Pcbp2	2191900	1307300	1325900		Gnb1.Gnb2	9333000	10303000	5451800
Pip4p2	285720	325590	545480		Snrpc	2129500	775840	803510		Lamc1	101720	116590	38626
Sec11a	398000	610120	1769300		Snx2	363270	73857	79814		Calr	1516600	1673600	849950
Erh	15978000	20476000	45130000		M6pr	856250	499210	510340		Atl3	1239900	1283900	1036400
Hnrnpu	6260000	8056500	17717000		Sf3b2	450750	118170	129190		Sptan1	49595	57246	12939
Ilk	0	314660	2017800		Cox7a2	120790000	6765900	10070000		Rps27l	5996500	6819100	2047500
Dpm1	676260	858970	1853400		Pcmtd1	2298300	539710	584980		Pgk1	1912500	2268100	169630
Kcmf1	411080	425280	541370		Ddx28	35420	0	74573		Hmox2	1520500	1637600	945420
Scrib	55641	64611	137680		Mboat7	288140	0	613340		Lyar	443720	455290	386830
Aacs	73189	118960	490950		Cdk5rap3	123110	0	261290		Zc3h7b	79100	94872	0
Lpcat3	208430	268480	745690		Zmpste24	173300	0	355790		Znf207.Zfp207	806120	903020	312250
Aifm1	1829400	1982300	3186200		Dpysl2	600790	323350	894530		Scp2	444120	502400	0
RTRAF	450170	946350	5134200		Slc3a2	154410	39589	276390		Map2k2	248840	274120	38787
Pex13	142610	150360	215510		Esyt2	68186	50362	87356		Rab6a	10419000	10817000	6218200
H2.Q10	0	710510	6676200		Psmd1	604140	352280	879110		Nup50	129890	142700	0
Dhrs7b	0	195670	1839100		Srp68	705260	670320	743270		Ldha	5576200	5764600	3796400
Eif2s1	5320900	6520800	16425000		Rbm7	561770	0	1275800		Park7	495290	506920	383330
Pdhb	1279500	1930300	7343200		Cct3	2628200	2392500	2928400		Ephx1	43993	48587	0
Rcn3	200590	232000	494700		Psmc5	2366400	1725600	3189700		Ube2j1	275950	305640	0
Hnrnpdl	1130600	1241200	2165100		Cand1	26022	0	59333		Fkbp11	3749100	3984400	1587000
Slfn9	0	51424	501160		Cand2	172440	148060	201780		Ywhaz	8069100	8517500	4038500
Chtop	1250200	1319100	1929400		Mrps7	144740	0	326160		Tapbp	1515100	1558600	1130200
Dhx30	182550	303150	1343500		Scamp3	798500	587240	1061300		Sgta	995280	1047700	338800
Ascc3	16891	53834	368200		Vps13a	10998	0	24569		Akr1b1	1013900	1068200	310340
Nup35	0	68450	684100		Ptp4a1	837910	0	1875300		Lamtor4	1316000	1318000	1290400
Arf5	232520	331030	1223500		Cct7	4563800	3758800	5720000		Tmx1	1941800	1983200	1276800
Soat1	743590	897530	2292600		Bsg	186920	125320	278290		Fam162a	2034300	2142700	293990
Rps6	25181000	26585000	39740000		Ran.1700009N14Rik	5800200	4461700	7808600		Rala.Ralb	4967500	5118100	2049900
Slc25a12	734100	854840	1986300		Gaa	76209	22381	150380		Ubl4a	438630	451690	134130
Tjp2	0	120780	1245700		Snx5	179450	59453	344480		Aimp2	4327300	4494800	322610
Mybbp1a	1119900	1464400	4678600		Calr	1516600	1243900	1884000		Hsp90ab1	49684000	48934000	40626000
Atp5mg	2553500	2674200	3781000		Mcm6	554610	320800	862570		Tmx3	1047500	965560	56558
Hsd17b12	3057500	3603000	8663100		Hnrnpa3	5427400	4989100	6260900		Anxa2	6694400	6525300	4633200
X.3	0	773530	7931300		Uso1	123340	0	351140		Rap1a	16088000	15139000	4401400
Exosc4	452130	509530	1039500		Cox6c	1549800	905300	2714600		Tubg1.Tubg2	444020	413190	38807
Ptrh2	974380	1076700	2112700		Tomm34	128340	0	362200		Prpf3	58211	56874	39469
Plin3	180900	209400	497740		Gnas	522530	398990	738850		Fip1l1	310960	302530	187850
Sec61g	3313000	4166700	12502000		Pi4k2a	159170	119010	226700		Puf60	719560	681530	415350
Kpnb1	3494300	3560400	4207900		Otub1	352680	154350	692740		Stx4	650500	614790	372220
Cdc5l.Cdc5lrt1.Cdc5lrt8.Cdc5lrt7.Cdc5lrt9.Cdc5lrt6	40358	124410	923040		Tecr	950150	461530	1786200		Niban2	91310	88126	66613
Slc25a13	546360	617780	1300500		Arcn1	937980	341230	1888900		Gna13	160400	146850	68347
Prpf8	367930	623540	2562500		Anxa2	6694400	6211200	7493500		Snw1	122000	115090	71251
Rps8	24665000	29865000	70156000		Lpcat3	208430	201760	219330		Foxred1	78125	71563	31080
Rpl27a	24809000	30505000	74050000		Mrpl22	257740	154000	427110		Slc12a4	52024	50389	34455
Rpl15	7568500	12350000	49161000		Elp3	49979	0	185080		Oat	138170	128470	34900
Ap2a2	35026	78852	415770		Tmx1	1941800	1714400	2539500		Ywhab	120050	112970	59634
Cdk1	3243200	3683500	7065100		Uba2	48310	0	161150		Mrps30	106630	100350	51932
Gulp1	283020	434630	1598600		Atp5mf	16116000	13615000	22090000		Rtn3	830310	765530	235040
Srsf2	17792000	20271000	37694000		Toe1	92424	77636	128030		Ddx46	765840	719420	310490
Ap2m1	1009400	1322400	3566800		Tomm70	536270	262430	1228700		Rbfox2.Rbfox1	146020	138000	68821
Rpl13a.Gm45713	22806000	26774000	54996000		Prpf4b	158130	47298	428770		Prkar2b	218130	221240	94031
Mmp2	396300	656180	2511200		Cnn3	1437700	1301100	1773700		Clptm1	223710	227040	85061
Cyp51a1	963870	1102200	2137500		Mars1	141030	66170	325540		Ap1b1	212250	212150	0
Ppp1cb	170370	229220	665350		Psma6	139540	0	451460		Pin4	346050	346090	0
Fscn1	244140	277190	522030		Lamtor4	1316000	1018900	1960800		Prdx4	615800	618130	349820
Rab8b	0	99518	820210		Glud1	55526	0	174200		Ctnnd1.1	1361800	1363800	1152700
Ptbp1	1655400	2412700	7976900		Hmgcl	140490	96014	235800		Spcs2	3432800	3452600	198630
Psmb10	168630	225080	638620		Rpl18	114490000	107560000	128890000		Hsp90b1	10075000	10119000	4391500
Supt5h	0	35730	296720		Rsad2	839480	465950	1607000		Aldoa.Aldoart1	1189900	1180400	429660
Ssr1	2806600	3938600	11788000		Nup153	45780	42476	52304		Atp6v0d1	611120	604870	144180
Nfkb2	48596	115070	572070		Ctnnd1.1	1361800	1221500	1642200		Srrt	81948	81338	38159
Rpn1	10622000	11200000	15173000		Pkm	17265000	12968000	25917000		Vim	126640000	125860000	96450000
Cct4	3787700	3939500	4948000		Acads	2074400	1349400	2675700		Cnn3	1437700	1430700	1140400
Naa15	0	46324	356470		Ndufa10	512370	209160	758140		Ndufb1	1055400	1032100	0
Pi4k2a	159170	208590	539160		Eef1g	1542000	1086400	1910900		Anxa5	2717000	2681400	1082800
Tpm3	1737900	2036500	4047500		Csde1	258370	139490	350390		Lsm14a	191890	184260	0
Nat10	29674	77405	398780		Ppp2r2a.Ppp2r2d	542050	46122	932920		Aifm1	1829400	1810100	1265800
Afg3l1	23661	31443	84316		Cct8	3893500	3146100	4487600		Snrnp27	909670	887650	321120
Arl1	4102600	4705800	8794300		U2af1	2144500	1725300	2478400		Pih1d1	103390	99685	0
Gpd2	2708000	2976100	4793200		Trap1	1193700	1037800	1335200		Arl8b	1585800	1535500	693950
Prkacb.Prkaca	0	83714	613510		Gpx4	94933	0	179610		Ap1g1	241280	233300	66917
Erap1	367040	466420	1094200		Pdhb	1279500	604990	1884400		Nup214	19828	18805	0
Ywhae	160730	755280	4542600		Raly	656070	152170	1090800		Nsdhl	638480	626920	408940
Tubb6	3133800	3775900	7856400		Vcp	4300400	3231300	5244300		Sf3b4	333130	220460	149090
Stau1	340740	798690	3763800		Hspa4	190360	167810	210140		Atp1b3	1225900	732140	423050
Pgam1	515150	944700	3717400		G6pdx.G6pd2	72841	59023	85966		Hspa4	190360	125250	84455
Gemin5	0	21007	157580		Gspt1.Gspt2	236100	94209	373120		Fubp1	104830	62724	36905
X.10	687070	933300	2540000		Ephx1	43993	0	88906		Snd1	1833200	1147200	722670
Msh6	67999	70130	131700		Nmt1	1271000	214540	2311600		Epb41l2	469430	191770	19285
Ddx24	0	11271	332650		Mthfd2	426130	291800	558920		Canx	17232000	12183000	9051300
Sbf1	0	3685.4	108740		Psma2	1149800	0	1778800		Exosc4	452130	329730	256590
Puf60	719560	736410	1251500		Flii	79664	70756	84653		Mxra8	374820	197780	91801
Emc1	926910	941400	1372800		Pdha1	1721500	882730	2225100		Mta2	54980	45962	40745
Capza2	234730	291370	2084800		Acaca	305570	182590	379130		Vti1b	354320	171890	66055
Eif2ak2	163690	215150	1888400		Rcn3	200590	182360	211220		Ybx1	2776100	1222400	321030
Fxr2	177530	185880	462780		Ascc2	95845	0	151100		Ranbp1	1171800	552500	187970
Gsto1	315690	447040	5342800		Erap1	367040	208000	458510		Pcbp1	1213900	877600	680880
Abcc1	30086	40709	404180		Abcf1	222850	144960	272010		Ubqln2	1120800	587570	276170
Rps2	22700000	23439000	49514000		Acbd3	230770	163470	275260		Gstp1	5153000	3259500	1854900
Mtx2	123520	130960	389300		Ndufb1	1055400	0	1748100		Abcb1a.Abcb1b	107600	100250	94758
Exosc1	233210	236410	347820		Mms19	175160	91016	232580		Prss3b	23297000	14886000	8610100
Usp39	199160	226300	1390200		Tes	39899	0	67907		Rae1	497780	332610	212830
Cul1	69212	69816	94826		Ecsit	48867	0	82793		Dapk2	4752800	1990100	0
Dld	457360	507560	3160800		Cct2	2716100	1869100	3303400		Sdha	5525500	4004000	2909700
Ptcd3	133860	148780	897960		Bgn	1499900	1007600	1843400		Hspe1.Hspe1.rs1	10450000	6178700	3370100
Rplp0	40712000	41603000	83981000		Lrig1	123790	57250	170110		Tmem263	919260	681970	527960
Vapa	2830300	2904400	6512600		Clpp	345630	198260	452010		Edf1	452950	178960	0
Rps6ka3	30430	32302	143760		Get4	322960	0	560750		Flnb	164740	131430	108570
Rps10.Gm49804	13803000	14224000	38735000		Emc7	2075900	332590	3378500		Sparc	115360	88526	70037
Dnajc10	31769	39667	582140		Pdhx	514170	295120	577960		Utrn	120170	87299	64695
Pdhx	514170	530420	1545700		Scd2.Scd1.Scd3	981210	312230	1182100		Actr2	259640	195210	151890
Psmd5	118950	129560	797170		Mrpl16	248060	0	322930		Srpk1	217570	155960	113970
Acadsb	188740	235530	3192700		Coa3	2485600	1109300	2840700		Ndufa6	3836300	1964500	696800
Fau	35967000	36337000	67488000		Prkag1.Prkag2	227340	154150	245770		Khsrp	1176400	770090	313400
Scd2.Scd1.Scd3	981210	997260	2406400		Mrps9	85153	0	106770		Psmd6	821140	495710	131200
Arhgef2	88843	90605	262140		Stip1	1063400	580290	1191600		Mfap1b.Mfap1a	406140	258260	94643
Nop10	590040	642740	6353500		Dnajc11	110270	0	140260		Ubqln1	1039600	771120	472930
FAM120A	28081	22959	439240		Cacybp	882940	536220	977170		Ergic2	446650	268850	71507
Rbm28	129470	125170	482990		Ddx6	460220	188590	524370		Itga7	178040	133060	80443
Opa1	104030	94748	912980		Tubb3	1438600	905650	1558500		Csde1	258370	203470	140830
Sptlc2	232260	82832	14404000		Ndufa7	468120	385760	486740		Gorasp2	228750	122350	0
Rpf2	564030	521470	4463000		Psme1	1857300	992430	2046800		Vdac2	2527300	1733900	822740
Mdh2	734600	717360	2302900		Stx4	650500	196100	750770		Ccnl1	1142600	592170	0
Btf3	588210	570980	4227800		Actb.Actg1	253820000	233020000	258170000		Eef1d	8327600	5946600	3442600
Ifit1	5393500	5375300	9428800		Eif4a2	59029	0	70974		Cs.Csl	976870	500840	0
Dhx9	148200	125490	4505100		Lamp2	1548700	588900	1738900		Rps27a.Ubc.Ubb.Uba52.Gm8797.Kxd1	11665000	7002300	2176400
Dap3	108990	105870	645160		Hsp90b1	10075000	8041400	10446000		Hspa8	60073000	41748000	22682000
Snap47	93374	91398	391920		Ppa1	590250	369350	632230		Cct4	3787700	3145400	2515300
Larp1	91615	89441	393540		Ndufs3	1145300	1097800	1154500		Mif	3487000	2548300	1617900
Fen1	127370	125480	332730		Ndufa4	16733000	10201000	19241000		Esyt2	68186	33912	0
Hadha	6229700	6173700	13191000		Cad	774450	387730	917910		Pcyox1	104610	78071	51015
Serpinh1	8037900	8074000	19908000		Scp2	444120	189740	539730		Vamp3	5204000	4037700	2863700
Hnrnpr	249070	253190	1630000		Psmd8	1132300	209610	1437200		Hnrnpul1	145200	96455	47520
Ganab	486510	493280	1679500		Rps3a	11043000	7693900	12221000		Lamb1	567260	351780	182140
Esyt1	78660	79469	250840		Erp44	196390	134900	217900		Emc8	1892300	1028700	349560
Mtdh	1025600	1035200	3220400		Psmd2	688620	586550	725360		Slc35a1	222850	150670	92513
Itpr3	17007	17292	94076		Rps3	26031000	16386000	29461000		Rab31	1419700	842070	379050
Rpa1	0	198670	49255000		Slc25a13	546360	280740	640410		Galnt7	329460	151990	0
Abcf1	222850	230380	2055400		Sod1	333910	207160	397760		Cmc1	1477700	681830	0
Rpa3	0	504860	122780000		Mtdh	1025600	734320	1173700		App	129850	73400	25397
Crmp1	46873	46688	152150		Etfa	3581700	2198300	4226300		Mrpl58	395010	258150	141510
Luc7l3	122290	122040	276930		Ppp1cb	170370	92408	207780		Ctnna1	1610000	1162600	794530
Rrs1	461420	453820	4055900		Dlst	1915800	1146300	2282500		Eif6	2470500	1457700	621990
Nup214	19828	19601	113920		Psmd9	512480	398470	563100		Rab1A	6734400	5828900	5079600
Plec	1720200	1716300	3354500		Ldha	5576200	4125400	6212000		Myadm	396900	287190	194740
Trip6	0	0	312310		Magoh.Magohb	393360	182810	484580		Tkt	374510	192480	40072
Abhd16a	0	0	49336		Arhgef40	50447	0	71338		Pgd	773490	384270	57978
Coro1b	0	0	210610		Rbbp4	366910	0	518980		Ywhag	1605800	1102400	618550
Rfc2	0	0	498470		Atp1b3	1225900	947650	1338500		Yif1b	1555700	955430	376070
Fut8	0	0	64471		Rps27l	5996500	3716300	6913700		Ceacam16	1733400	845870	0
Khdrbs3	0	0	306490		Npc1	117350	89530	128500		Myo5c.Myo5b	854810	623390	402850
Sqor	0	0	447170		Psmc3	1453700	329290	1425100		Rack1	5940200	4318900	2773900
Ptges3	0	0	248590		Prkar2b	218130	0	212810		Ndufaf2	1525700	888770	290210
Abt1	0	0	131000		Vdac2	2527300	1249600	2488200		Cyc1	2989600	1530700	151200
Drg2	0	0	313090		Pex13	142610	0	137860		Syvn1	168650	79881	0
Aatf	0	0	111950		Sympk	54308	0	51510		Hspa9	74739000	48824000	25197000
Nckipsd	0	0	50245		Foxred1	78125	0	73998		Mrps11	524310	379560	252640
Atp13a1	0	0	73015		Flnb	164740	117910	162280		Phgdh	13238000	10622000	8297400
Brix1	0	0	110300		Ormdl2.Gm28778.Ormdl1	389730	208220	380940		Eif2b4	140110	88052	41746
Ascc1	0	0	199060		Rars1	1839500	524970	1777500		Kpna2	1273300	1026100	806010
Exoc2	0	0	33929		Kgd4.Mrps36	691550	0	660700		Itgav	415260	325540	161970
Akt1s1	0	0	5755600		Pum1	59540	0	56963		Bst2	4110800	3414500	2127400
Hint2	0	0	165920		Copb1	3398800	2363900	3354700		Suclg1	924490	762600	464420
Nkap	0	0	132440		Ptma	1883300	834900	1801500		Pdia3	12703000	10405000	6318000
Dimt1	0	0	838600		Sdf2l1	1984000	1597900	1951100		Luc7l3	122290	100700	63279
Nt5c3a	0	0	132560		Myadm	396900	350560	393050		Tmed1	1539800	1112200	376980
Pmpcb	0	0	77680		Sarnp	495840	0	455430		Try10	15318000	12770000	8374600
Rpusd4	0	0	120860		Dctn1	44511	0	41359		Ybx3	789440	585350	243100
Raver1	0	0	285580		Plxnb2	21941	0	20561		Dars1	3182900	2692700	1886900
Sar1b	0	0	750470		Prkcsh	502860	292990	489980		Ndufc2	1707500	1063300	0
Use1	0	0	155240		Pgam1	515150	176810	481210		Ndufa2	1443900	979470	220090
Eif2b1	0	0	463250		Api5	352980	0	318620		Galnt2	270420	207820	105950
Dhx58	0	0	197590		Hspe1.Hspe1.rs1	10450000	6307100	10053000		Strap	291280	250100	182980
Sfxn2	0	0	316990		Rab1b	8336700	6858400	8194800		Fam234a	122130	96009	54472
Wbp11	0	0	113570		Pitrm1	38108	0	33636		Trim63	270850	222950	146660
Mrpl37	0	0	48971		Tmem165	958980	820990	941510		Rcn1	1743500	1573400	1310600
B3galt6	0	0	167150		Ywhaz	8069100	4394000	7589700		Uchl5	492760	339700	102500
Wrnip1	0	0	150380		Sumo2.Sumo3.Gm49325	2716600	1563700	2786700		Tmed10	28253000	19781000	9347400
Dnajc17	0	0	305770		Rhoa.4930544G11Rik	5607300	4041200	5701100		Atp6v1a	870060	663230	403740
Ipo4	0	0	30374		Nup205	174650	94023	179070		Txndc12	350250	288480	211570
Gtf2h3	0	0	160130		Ccar2	27228	0	28639		Pcmtd2	286300	161120	0
Lrrc8c	0	0	84718		Mical2	15805	0	16094		Jagn1	1311100	919570	412040
Hexim1	0	0	289030		Gls	969700	580590	972850		Sfxn1	305790	291380	272200
Seh1l	0	0	170540		Lamb1	567260	340520	569770		Ahnak	764250	565760	306620
Znfx1	0	0	35876		Scfd1	303540	67570	309460		Eno1	54439000	44739000	31966000
Plcd3	0	0	53818		Kcmf1	411080	184030	417620		Prkcsh	502860	353840	158140
Gtpbp10	0	0	112820		Timm44	361900	107300	369240		Mrps25	193380	141020	72183
Crocc	0	0	4605.6		Cdhr17	28829000	20502000	29128000		Cul5	101790	74459	33991
Nemf	0	0	57130		Mta2	54980	37414	55589		Vps35	1172500	985390	708720
Snx18	0	0	465710		Mogs	233160	193400	234930		Hspa5	52723000	47455000	39555000
Rps19bp1	0	0	265750		Pls3.Lcp1	34905	0	36313		Vcp	4300400	4124400	3862200
Fam120c	0	0	54646		B2m	5378500	3241300	5465500		Cltc	6211300	5456900	4329600
Trim47	0	0	49597		Tpp1	1125500	163640	1237300		Cct8	3893500	3460900	2873600
Yars2	0	0	337870		Psmc4	1675600	688430	1782300		Zdhhc6	295090	170310	0
Clptm1l	0	0	117560		Fasn	799880	326540	852550		Apmap	118060	93470	58336
Daam1	0	0	141230		Acsf2	56004	0	62317		Mrpl48	702470	579570	406340
Timm29	0	0	307540		Pdcd10	470900	0	511810		Dync1h1	629100	587570	528850
Nmes1	0	0	4870000		Tomm22	778900	405980	814790		Got2	68640	46692	0
Gxylt2	0	0	310840		Umps	1126000	334720	1203200		Tcirg1	262710	193360	43048
Fam76b	0	0	142730		H1.3	156470	0	171870		Atp5f1c	17528000	14558000	8438700
Pgm2	0	0	41285		Fh	558930	138950	629230		Cox17	678480	533460	240640
Mtch1	0	0	253990		Acsl5	391870	149640	428690		Igf2r	248230	203740	115200
Polr1g	0	0	136370		Gm43302.Gbp6.Gbp10.Gbp9	160860	0	186220		Rsrc2	2004800	1499000	486330
Fhod1	0	0	83686		Pura	430140	240030	460580		Lbr	1734700	1408700	675290
Skic2	0	0	24773		Hadhb	4226400	3307300	4374400		Rac1	825320	698470	401380
Isy1	0	0	144440		Prdx1	9256300	8375800	9380300		Crbn	164290	140580	85074
Azgp1	0	0	209740		Glg1	416680	117700	458500		Otub1	352680	297570	149660
Zbtb7b	0	0	354640		Mrpl12	1493300	935440	1571500		Atp5po	12032000	10484000	6337600
Aebp1	0	0	114560		Tor1aip2	436690	246760	460250		Stx5.Stx5a	245020	199990	89442
Ddr2	0	0	97279		Mpst	87238	0	98670		Sf3b2	450750	343590	81317
Ctr9	0	0	25280		Cyb5b	431850	0	489820		Snx6	153720	110060	0
Rasa3	0	0	81967		Lrpprc	158490	38863	141570		Hadhb	4226400	3872300	2979700
Ctc1	0	0	35177		Vim	126640000	108010000	123790000		Atp5mj.Atp5mpl	4354300	3538900	1451200
Rbm27	0	0	33209		Tkt	374510	81985	330620		Ncam1	2517600	1855000	126020
Drosha	0	0	67852		Hnrnph1	5412600	4721000	5303400		Rps18.Rps18.ps6	36623000	32134000	20514000
Fam91a1	0	0	283990		Plin3	180900	73093	164090		Polr1e	158080	132490	59679
Washc4	0	0	28721		Ppp6c	231360	0	195440		Slc9a6	199780	176890	107870
Rmdn3	0	0	56689		Cox20	347450	0	293530		Ywhah	733340	590030	163390
Qsox2	0	0	225880		Fdps	1746700	1043400	1619500		Eef1g	1542000	1390300	937940
Arfgap1	0	0	155870		Cog7	101250	0	83365		Rpl37a	13245000	12949000	11901000
Hbs1l	0	0	98690		Elavl1	1580700	787730	1433900		Tomm22	778900	702620	429770
Rpa2	0	0	21745000		Prrc2a	19220	0	15623		Prmt1	170280	164680	147200
Frg1	0	0	396140		Mrpl28	307050	198150	286430		Zc3h18	215390	174230	38602
Mcl1	0	0	84058		Pdia3	12703000	8530700	11902000		Nup54	189830	167620	95835
Polr1b	0	0	60847		Psmd13	1481700	842060	1355900		Sdhb	2185100	1960400	1045700
Crnkl1	0	0	64273		Pdlim5	225890	95680	199860		Tmed7	1112100	949570	281480
Ppp2ca.Ppp2cb	0	0	347950		Itga5	163690	0	130960		Sec61a1	6582600	6293400	5093500
Vbp1	0	0	313210		Sub1	3799500	2685800	3567800		Prpf31	88660	81162	51493
Dbt	0	0	35204		Kif5b	453590	79606	373530		Slc25a10	294690	259400	122500
Plcb3	0	0	32213		Uqcrfs1	2607500	1322800	2291400		Stxbp3	159330	137350	42698
Crkl	0	0	104210		Gorasp2	228750	99536	196370		Creld1	154470	135670	52597
Ap1m1	0	0	223780		Psmd12	1815100	1172000	1653300		Kras	1596600	1446700	749820
Ppic	0	0	103790		Hnrnpdl	1130600	670620	1021400		Ppt1	100290	82114	0
Rpp30	0	0	554240		Crmp1	46873	0	35760		Nampt	117520	112710	90896
Bysl	0	0	31094		Ahnak	764250	620630	731600		Tor1aip2	436690	377710	89936
Senp1	0	0	204940		Ube2j1	275950	56764	225810		Epha2	313940	296820	205150
Esd	0	0	904540		Cct4	3787700	2384100	3405800		Gspt1.Gspt2	236100	215400	106580
Supt16h.Supt16	0	0	81877		Cul2	237360	104910	201370		Fgg	0	102870000	37647000
Ptbp3	0	0	265480		Mthfd1l	2212700	1576500	2038700		Alb	0	3008600	1110000
Serpinb6.Serpinb6a	0	0	213340		Apmap	118060	83076	108520		Rsl1d1	819540	7936800	3447100
Pik3c2a	0	0	21853		Psmc2	3067000	364080	2344900		Cnih4	6363300	16054000	9926500
Skic3	0	0	23902		Hsp90ab1	49684000	41644000	47573000		Sart1	103510	374980	203520
Gapvd1	0	0	28397		Mrps30	106630	0	78500		Trip13	0	306320	114500
Fndc3a	0	0	84001		Lars1	1402300	834050	1234400		Ddx39b	295350	792010	481390
Exosc3	0	0	124940		Tubb2b	2163400	1503800	1969100		Serpina3k	0	5895300	2186400
Etv6	0	0	458600		Llgl1	91473	71609	85783		Nolc1	411820	3480600	1548800
R3hdm1	0	0	56230		Ccar1	65575	0	46785		Ccdc121rt1	0	1816800	673080
Srsf11	0	0	796780		Rnh1	789810	181490	616270		Ewsr1	113480	2762600	1098700
Cul3	0	0	38249		Ctbp2	216100	99032	182730		Ddx5	5051700	13788000	8296300
Usp7	0	0	89161		Lrp1	423300	118390	337360		Rab8b	0	169440	60870
Rrp8	0	0	206020		Uchl5	492760	226790	418680		Parp9	0	1715000	615100
Urb1	0	0	18580		Bckdk	181860	87486	136540		Cep55	64184	1654200	631370
Selenoi	0	0	399230		Fundc2	503470000	0	260660000		Steap2	0	75854	26905
Slmap	0	0	29843		Psmc1	3593200	271500	2032600		Vwa8	0	679220	235100
Plrg1	0	0	71089		Aacs	73189	38159	56576		Mroh1	0	49385	17182
Pik3c3	0	0	80164		Reep5	1779500	633970	1234300		Cisd1	312530	619500	419420
Polr2i	0	0	949990		Sel1l	144520	0	75530		Gtf2f2	0	287100	100520
Spg7	0	0	247240		Tmem33	2547200	1408300	1973200		Myo5a	0	628670	220390
Asap2	0	0	40067		Stx5.Stx5a	245020	0	122110		Cnot7	0	409710	143740
Carm1	0	0	108950		Hmox2	1520500	731720	1135200		Cds2	0	408220	144140
Pdzd8	0	0	80752		Cox17	678480	308630	497400		Tbrg4	0	61603	21698
Trim26	0	0	42704		Ndufa12	513310	0	259450		Gpatch4	0	241120	72799
Nfx1	0	0	67618		Pgrmc1	1557300	579770	1076000		RTRAF	450170	3801000	1457000
Naa10.Naa11.Naa12	0	0	117830		Ndufa2	1443900	520800	989610		Chchd3	576320	3080300	1325400
Dpy19l1	0	0	56710		Tmem245	41134	0	22245		Apoa4	0	2553300	765240
Pard3	0	0	57550		Hspa5	52723000	37767000	45856000		Myh14	133770	374370	204200
Nfib	0	0	1607000		Cdk4	159280	0	85682		Skic2	0	32850	9636.9
Man1b1	0	0	106820		Rala.Ralb	4967500	2196300	3689800		Psma3	122460	188400	141990
Psme3	0	0	260470		Cct6a	4549600	3470500	4051700		Clpp	345630	606360	422830
Gphn	0	0	52618		Scarb2	453430	222640	348360		Apoa1	0	29835000	8898200
Golga2	0	0	49306		Csnk2a1	523440	232950	390870		Rps6ka3	30430	80271	45241
Mdh1	0	0	100760		Pnn	68617	0	37500		Dtx3l	242290	2026100	773080
Bad	0	0	142700		Rras2	1269500	777990	1047700		Soat1	743590	1730000	1052000
Smndc1	0	0	497720		Plaa	87246	0	50623		Rpl7a	23661000	79049000	40808000
Ndufaf7	0	0	471830		Ywhag	1605800	866380	1291800		Nono	355890	7078300	2449900
Larp4	0	0	647930		Slc33a1	114030	0	63629		Mdh2	734600	2120400	1165100
Timm23	0	0	1721000		Por	1633900	757110	1252700		Calm3.Calm2.Calm1	1294100	2768500	1752400
Ranbp9	0	0	46739		Rab35	692210	443920	583760		Ddx19a.Ddx19b	314660	1032500	532810
Ncapg2	0	0	27053		Ccnl1	1142600	0	693310		Ubap2l	220200	984150	452370
Abracl	0	0	3683500		H2.D1	9848500	6811700	8660000		Srsf3	0	2307400	700760
Pafah1b2	0	0	552560		Kpna2	1273300	1118500	1213300		Dnajc7	73571	304420	143670
Rbpms2	0	0	265840		Ap3d1	172190	43575	122140		Rpl17	14006000	26237000	17720000
Ldlr	0	0	35633		Snrpd1	5978700	336500	3781800		Stau1	340740	2739700	1071500
Efr3a	0	0	63106		Acaa1a.Acaa1b	413680	235620	342770		Fscn1	244140	556860	339690
Mrpl23	0	0	576290		Rack1	5940200	3821100	5094000		Agk	228540	550910	327050
Tmem70	0	0	1203700		Mif	3487000	2291700	3008400		Apoc3	0	1255300	402560
Acad11	0	0	33344		Sec61b	12831000	10243000	11794000		Actn1	692580	1493900	949730
Znf326.Zfp326	0	0	78799		Dbn1	305380	40662	198820		Rpl7	26445000	64832000	38855000
Ubxn4	0	0	124820		Psmc6	1089900	268150	759800		Tpp1	1125500	1361000	1201300
Rbpj	0	0	318160		Stx6	189380	0	111250		Ddx49	0	232240	74786
Dclk1	0	0	143780		Nup107	459970	143980	329410		Rpl23a	5359800	32561000	14127000
Nras	0	0	768710		Aldoa.Aldoart1	1189900	616700	957570		Abcf2	266480	4060300	1490100
Dcaf8	0	0	67906		Sestd1	5021200	0	2993600		Actr3.Actr3b	61105	104740	75048
Mbnl1	0	0	585740		Cbx3	1543000	231940	1005300		Chchd6	0	297700	94709
Map9	0	0	1638800		Atp5f1c	17528000	12062000	15301000		Eif2a	308300	883740	491660
Macf1.Dst	0	0	3524.3		Dynlrb1	760530	388790	608990		Actn4	29387	35106	31191
Gtf2e2	0	0	488420		Utrn	120170	16015	81369		Apobec3	0	1782700	565030
Dst	0	0	19273		Scpep1	428510	404990	419610		Rnf213	248140	2497300	982060
Cetn2	0	0	1041600		Cpt2	120580	78647	105520		Scrib	55641	75942	62290
Phc2	0	0	39503		Ywhah	733340	71261	497870		Ighmbp2	0	55477	18273
Abcb10	0	0	839760		Pdxdc1	123970	87773	110800		Gsn	509120	2720800	1238800
Anp32b	0	0	158490		Rras	222060	0	140370		Vtn	0	326970	108200
Cars1	0	0	117990		Tubb4b.Tubb4a	6307000	4253600	5658300		Mical2	15805	36706	22738
Xab2	0	0	23757		Ndufc2	1707500	0	1172800		Fech	0	98965	33606
Ifrd2	0	0	169710		Acbd5	133750	99888	122850		Masp2	0	47193	16019
Rbm8a.Rbm8a2	0	0	819210		Lgals3bp	150470	0	102360		Afg2a	0	985680	328140
Cstf3	0	0	31559		Nxf1	196720	58390	152600		Rex1bd	117610	444120	226520
Stk24.Stk26	0	0	204270		Jup	26899	0	17929		Stat2	0	65184	21810
Pex16	0	0	197970		Xxylt1	98282	0	65907		Pck2	0	269570	90513
Mrpl50	0	0	858600		Crbn	164290	0	110070		Cdipt	1081000	1406300	1190100
Vwa8	0	0	214890		Slc12a4	52024	0	34338		Farp1	146250	452140	248790
Cdan1	0	0	1585200		Sart1	103510	27549	77612		Utp11	0	1338600	387900
Ptges2	0	0	102120		Phgdh	13238000	6807700	10994000		Rpl13	37196000	93744000	53429000
Gpr107	0	0	68407		Znf207.Zfp207	806120	0	526280		Gvin1	384100	1381800	671720
Sun2	0	0	44163		Ankh	156300	162180	445170		Paics	2145800	4303200	2767000
Rbm22	0	0	135600		Vdac1	7762800	7784800	9029700		Dpm1	676260	1930800	1027600
Ube2o	0	0	67546		Ndufa8	1043700	1122800	5388500		Nxf1	196720	1134000	458440
Mob4	0	0	1096600		Npepps	313780	324200	705940		Bms1	0	142590	40610
Tsr1	0	0	462780		Tamm41	0	211390	8673100		C1qb	0	8634600	2445800
Exoc1	0	0	39533		H2.Q10	0	97272	3840200		Ndufv1	585710	1359200	803980
Mrm3	0	0	135600		Txndc5	194010	235740	1400800		Emd	1670900	3262700	2119500
Entpd5	0	0	221160		Mia3	89178	90174	123380		Pxdn	0	58300	16172
Gnpat	0	0	34629		Opa1	104030	114620	440210		Rps19bp1	0	254490	70204
Adprh	0	0	1065000		Calu	1760000	1756400	2450800		Rab34	1191500	2078000	1436400
Fkbp4	0	0	33978		Mcm2	508080	506480	731820		Ap2b1	765080	3363800	1483400
Mfge8	0	0	654840		Hspa14	89754	85627	632490		Copb1	3398800	3600000	3454400
Ighg1	0	0	372420		Sqle	246930	240420	707220		Rhot1	46334	653300	210590
Gtf2h4	0	0	74136		Slc25a20	150090	146020	447290		Rpl34	3565900	31916000	11251000
Nmi	0	0	220590		Gsto1	315690	252010	3587800		Nifk	0	1120800	307450
Armc8	0	0	72564		Hars2	287260	236070	2714200		Cebpz	0	290760	79469
Prps1.Prps1l3.Prps2	0	0	493350		Fen1	127370	128310	270780		Nsa2	0	494740	134790
Cnot2	0	0	45483		Rab3gap2	49263	49583	104080		Myl6	8386200	16242000	10463000
Coro1c	0	0	123110		Eci1	372940	374560	635190		Myl12a	3794800	13454000	6349200
Pabpn1.Gm20521	0	0	281640		Got2	68640	68728	178120		Hnrnph1	5412600	7104600	5855200
Ak4	0	0	266310		Dnajc7	73571	73494	191170		Lemd2	0	165790	43527
Dnajc25	0	0	157410		Coro1b	0	0	176900		Zc3h11a	43163	93667	56472
Sars1	0	0	58770		Mrpl32	0	0	167060		Abt1	0	361570	95115
Hypk	0	0	973180		Akap8	0	0	51586		Metap1	137920	355380	195890
Gcat	0	0	129390		Erp27	0	0	934930		Smc2	27144	252340	87131
Nucb1	0	0	723480		Cfap57	0	0	34934		Ilf2	625490	1169900	770440
Gys1	0	0	64726		Nsfl1c	0	0	79282		Itpr1	0	30774	8257.7
Lrrfip1	0	0	192360		Ola1	0	0	113840		Ddx27	119890	785090	298310
Parn	0	0	50229		Rbm8a.Rbm8a2	0	0	1157500		Myo1c	675560	3831800	1526000
Slc25a22.Slc25a18	0	0	456020		Tex12	0	0	268510		Slc25a4	12575000	33563000	18218000
Prkci	0	0	512960		Lap3	0	0	98363		H4c1	3530600	9886900	5239100
Pnpla6	0	0	81088		Nmd3	0	0	60643		Rpf2	564030	2170500	882740
Snapin	0	0	225120		Stk24.Stk26	0	0	108650		Snrpd3	6315500	10028000	7052900
Pole	0	0	11893		Msi2	0	0	86335		Idh3b	4713100	9014100	5584200
Prkra	0	0	636030		Wrnip1	0	0	115070		Bub3	0	903290	181520
Pals2	0	0	87931		Lrg1	0	0	409730		Bop1	0	206910	41640
Cnot9	0	0	461280		Vps18	0	0	14770		Anp32b	0	484130	93235
Scamp4	0	0	1102800		C1ra	0	0	83932		Fndc3b	57843	169050	79090
Tmod3	0	0	489960		Cdan1	0	0	253780		Col3a1	0	799620	152850
Rb1cc1	0	0	29484		Cstf2t	0	0	57202		Fut8	0	176630	34621
Parvb	0	0	290430		Vps26b	0	0	142310		Lpgat1	0	506420	98249
Mrpl32	0	0	250980		Strip1	0	0	68980		Dkc1	276230	5230400	1239700
Ngdn	0	0	403890		Tbcd	0	0	16042		Ahsg	0	2566000	543320
Smg9	0	0	178720		Qsox1	0	0	46682		Fndc3a	0	215880	45626
Cir1	0	0	92801		Rraga.Rragb	0	0	93163		Anxa1	4993900	10010000	6053000
Tvp23b	0	0	195450		Ipo8	0	0	71944		Apoa2	0	2761400	570140
Chmp5	0	0	273450		Mob4	0	0	210640		Larp7	121370	1043100	312960
Rpap3	0	0	79137		Azgp1	0	0	125720		Tmpo	234120	4225400	1070200
Vps28	0	0	225510		Scaf1	0	0	26237		Clic1	0	466060	97254
Cmss1	0	0	188010		Acsl6	0	0	212830		Sec22b	5234200	6022400	5407000
Ola1	0	0	68960		Gpd1l	0	0	132350		Top3b	0	67732	14702
Nip7	0	0	1783200		Cdin1	0	0	102410		Tcof1	42027	998080	250370
Coq5	0	0	178560		Alg11	0	0	299200		Plac8	1725600	2409300	1874400
Tbc1d15	0	0	155700		Prkaa1	0	0	130550		Usp9x	8406	86233	25030
Cnot11	0	0	122220		A1bg	0	0	61945		Emg1	0	1015500	217150
Cd2bp2	0	0	174320		Vbp1	0	0	1191700		Lactb	0	4618700	987390
Atic	0	0	111270		Arpc4	0	0	346480		Xrcc5	0	202300	43423
Nubpl	0	0	172320		Ahcy	0	0	171950		Farsb	152920	1346800	409680
Tma16	0	0	197310		Brcc3	0	0	143780		Cfhr2.Cfhr4	0	431050	109160
Lsm7	0	0	384290		Map1b	0	0	40187		Rps15a	13204000	22888000	15653000
Med4	0	0	1407700		Ttr	0	0	267730		Pdia4	376630	547250	420160
Lap3	0	0	252180		X.3	0	0	2037500		Clpx	227960	408230	273960
Mrps16	0	0	325280		X.2	0	0	3196300		Dynll1.Dynll2	0	1988600	510400
Pno1	0	0	216960		Amy1	0	0	87469		Gapdh	0	2471900	635220
Mrpl15	0	0	159180		Ptp4a2	0	0	298510		Copb2	1193900	1506500	1272000
Abhd12	0	0	364130		Rab33b.Rab33a	0	0	152210		Apoo	0	2828300	701070
Gnl2	0	0	221640		Capn1	0	0	38066		Ube2n	0	558070	135070
Eif2b2	0	0	62619		Hk2	0	0	69538		Gnai2	3287000	5642400	3855000
Pacsin3	0	0	107910		Tpm1	0	0	73147		Mtx2	123520	1689300	507130
Mrps2	0	0	300660		Guf1	0	0	2284700		Lonp1	970620	1825300	1178500
Gmppa	0	0	125880		Pik3c2a	0	0	30071		Jchain	0	9223600	2044600
Dnajc3	0	0	1121300		Abcb8	0	0	44192		Srp68	705260	1231700	823930
Tbrg4	0	0	80040		Ccdc121rt1	0	0	1317400		Rrs1	461420	2703500	967480
Rbm5	0	0	58776		Chuk	0	0	62485		Nipsnap2	0	1440700	322410
Ftcd	0	0	72525		Nfxl1	0	0	65002		Utp20	0	53544	12037
Znf622	0	0	1498500		Blvrb	0	0	127370		Iap	528490	3920900	1290100
Dhx36	0	0	66927		Kif26b	0	0	125780		Pusl1	0	240730	54002
Uba5	0	0	162340		Kif2a	0	0	70372		Vdac3	842090	3561800	1452200
Abhd6	0	0	96931		Stat3	0	0	25511		Dcaf13	0	241180	55159
Ddx52	0	0	93976		Eif2b3	0	0	65122		Clptm1l	0	114840	26247
Lmbrd1	0	0	144760		Dpy19l1	0	0	292330		Fgb	0	463430000	106520000
Pvr	0	0	348570		Helz2	0	0	16834		Tubgcp2	0	94563	21818
Polr2b	0	0	204870		Zbp1	0	0	149420		Apol9a.Apol9b	379260	1053000	534920
Heatr5b	0	0	95867		Slc30a4	0	0	207550		Safb	0	101530	23936
Strip1	0	0	96828		Klc1	0	0	148040		Rpl11	32465000	50301000	36673000
Bri3bp	0	0	622960		Larp4	0	0	492590		Cope	693880	3122100	1266700
Ptrh1	0	0	1957000		Gcat	0	0	194360		Serping1	0	428430	101060
Timmdc1	0	0	615630		Pafah1b2	0	0	448100		Ier3ip1	0	1511300	352690
Gmppb	0	0	162380		Slc37a4	0	0	193970		Ifi35	0	1200600	280580
Exosc6	0	0	454620		Apeh	0	0	567590		Trim56	0	60536	26073
Nop53	0	0	242700		Ndufaf1	0	0	81862		Selenoi	0	302080	130570
Prune1	0	0	142320		Gtf2e2	0	0	606920		Cnot11	0	245840	106250
Iars2	0	0	45025		Dcaf8	0	0	58666		Ahcy	0	112120	49090
Fstl5	0	0	99168		Flot2	0	0	244600		Dhrs7b	0	872750	382320
Dhx38	0	0	53430		Slc30a7	0	0	70576		Igkv10.96	0	4927700	2149500
Hydin	0	0	9584.6		Pdk2	0	0	76747		X.9	687070	925470	790840
Ipo8	0	0	82014		Cars1	0	0	128790		Uxs1	0	203850	86668
Ibtk	0	0	13227		Sh3bgrl3	0	0	487470		Ddx56	0	100130	42653
Gnl3l	0	0	177610		Timmdc1	0	0	64134		Micos13	1385300	4116100	2550100
Exoc8	0	0	188010		Zyx	0	0	36653		C6	0	178680	76182
Shkbp1	0	0	63141		Sco1	0	0	260340		Uqcrb	1461500	2139900	1750800
Vcl	0	0	38314		Vps41	0	0	35538		Map4	199880	398940	284050
Igbp1	0	0	125610		Parva	0	0	107490		Mak16	208610	816220	465670
Cttn	0	0	735230		Entpd5	0	0	151280		Apoe	0	3318700	1393800
P4ha2	0	0	212190		Mcl1	0	0	88872		Slc25a11	786440	5042400	2575900
Utp18	0	0	68595		Fv1	0	0	78864		Exoc1	0	112740	47220
Sipa1l1	0	0	39040		Nat2	0	0	89223		Nhp2	0	6200300	2600700
Miga1	0	0	78617		X.4	0	0	267460		Hnrnpll	0	308680	120880
Ddx49	0	0	179440		Pfdn2	0	0	492030		Ascc1	0	148490	58367
Esf1	0	0	184060		Wdr81	0	0	20589		Ddx24	0	291050	114620
Pxdn	0	0	84469		Pfdn6	0	0	234900		Cyp51a1	963870	1340700	1112300
Gpd1l	0	0	87132		Etv6	0	0	180870		Matn2	0	81971	31282
Smu1	0	0	77655		Pold2	0	0	245920		Amy1	0	91939	35486
Pdap1	0	0	377510		Rbbp6	0	0	293820		Rps14	8820700	30799000	17306000
Nt5c3b	0	0	186980		Ncapg2	0	0	26811		Rsl24d1.Gm20509	0	2690300	1044500
Derl2	0	0	1510700		Gm20730	0	0	1905600		Pelp1	78623	387120	198130
Cdin1	0	0	726890		Slc25a22.Slc25a18	0	0	657240		Mpp1	0	47958	18594
Zfyve27	0	0	180340		Gapdh	0	0	1131200		C1qc	0	10375000	4021600
Plbd2	0	0	36729		Eefsec	0	0	65177		Tjp1	414920	977870	639490
F13b	0	0	193170		Ern1	0	0	131980		Npm1	36192000	95813000	59987000
Chchd1	0	0	930810		Mrpl30	0	0	171310		Cluh	0	456300	182700
Hmmr	0	0	95352		Hint2	0	0	182980		Vrk2	0	94185	37673
Fv1	0	0	46683		Pmpcb	0	0	50849		Rab9a.Rab9	744800	1464900	1032700
Rap2b	0	0	1570000		Snrpb2	0	0	448540		Hadha	6229700	14528000	9567700
Mrps6	0	0	666230		Sar1b	0	0	1183700		Fn1	99893	4777600	1990900
Rrp1	0	0	499020		Adar	0	0	9549.6		Cyb5r1	241190	645240	404580
Nat2	0	0	120990		Dnajc3	0	0	447820		Abcd3	502870	1495800	903830
Pcyt1a.Pcyt1b	0	0	177300		Zng1	0	0	63557		Lclat1	0	321430	129680
Rplp1	0	0	93249000		Hgh1	0	0	130660		Itih3	0	848570	342410
Pla2g4a	0	0	138640		Nob1	0	0	292700		Ppp1ca	0	198490	80909
Brcc3	0	0	323180		Trim23	0	0	540850		Ruvbl2	661100	721900	685870
H1.5	0	0	359240		Apool	0	0	154240		Map1b	0	70308	28794
Rab23	0	0	149970		Exoc8	0	0	188530		Iqgap1	4979800	5876900	5346200
Ezr	0	0	109230		Pon2	0	0	1165100		Hspg2	0	169820	69916
Nfkb1	0	0	44519		Igbp1	0	0	57053		Rrp12	48610	352170	173820
Cat	0	0	49018		Exoc1	0	0	33490		Magt1	263320	1282300	683930
H1.2	0	0	330170		Eif3j1.Eif3j2	0	0	77903		Rpl23	8004700	15849000	11245000
Tpst2	0	0	247310		Derl2	0	0	2304100		Ndufa13	512470	2290200	1249100
Lamtor3	0	0	1263000		Tradd	0	0	204530		Stoml2	268690	3293000	1526500
Tmem131	0	0	46083		Pdlim7	0	0	126190		Apob	0	206250	85665
Lsm2	0	0	309000		Lamtor3	0	0	583840		Pigu	1237200	2525000	1772100
Nudc	0	0	6483600		Nudc	0	0	2206300		Rpl10a	23240000	42421000	31744000
Capn1	0	0	114090		Stxbp1	0	0	70214		Slc25a5	35464000	134490000	79460000
Galnt1	0	0	179960		Pfdn5	0	0	787340		F13a1	0	5526300	2454200
Naxd	0	0	177970		Ppp6r3	0	0	61145		Nomo1	239770	818830	495400
Arfip1.Gm37240	0	0	168340		Serpinb6.Serpinb6a	0	0	122830		Rtcb	848570	2659000	1644800
Wdr11	0	0	46097		Ndufb8	0	0	1232000		Ddx18	487920	1678600	1023400
Utp23	0	0	584910		Tmem161a	0	0	159400		Pdk3	0	96407	43494
Gng10	0	0	386390		Trabd	0	0	247640		Comt	170390	1103900	586770
Krr1	0	0	488850		Fmnl3	0	0	405430		Ap2m1	1009400	2909100	1856600
Hnrnpl	0	0	1568300		Ercc2	0	0	73460		Rpl19	7827100	17155000	12012000
Mrps18b	0	0	321620		Vezt	0	0	23123		Ap1m1	0	111930	50180
Traf7	0	0	39819		Eif4e2	0	0	557710		Eif3b	139940	330320	225080
Afg1l	0	0	133200		Uxs1	0	0	142690		Emc3	161430	856330	472550
Ndel1.Nde1	0	0	119940		Arhgap1	0	0	176980		Nedd4	189840	608770	388190
Trabd	0	0	212280		Ndufaf7	0	0	479020		Emc4	234470	1047800	620120
Clasp2	0	0	18183		Myo15b	0	0	3713900		Man1b1	0	82294	38696
Rbm39	0	0	149040		Cryab	0	0	233000		Eci1	372940	515400	439700
Ccdc121rt1	0	0	1924800		Pde2a.Gm45837	0	0	39976		Washc2	0	119140	55009
Myo1e	0	0	217380		Prodh	0	0	58052		Riox2	82033	688460	362840
Chchd6	0	0	217230		Cyfip1.Cyfip2	0	0	44656		Actr1b	317930	430320	369970
Smc4	0	0	221940		Atp6v1h	0	0	442780		Rbm14	83408	484920	269910
Nfxl1	0	0	96617		Acad11	0	0	63977		Kpna4.Kpna3	0	110070	51096
Gpaa1	0	0	196500		Cpn1	0	0	903960		Hba.a1.Hba	0	56601000	26276000
Mki67	0	0	18006		Abcb10	0	0	114690		Srrm1	60192	547900	287400
Lrrc47	0	0	84392		Prkar1a	0	0	88197		Src	0	124940	58157
Kif2a	0	0	305810		Echdc1	0	0	54282		H1.3	156470	301340	223040
Tm7sf2	0	0	409320		Vps33a	0	0	64017		Copa	1595600	2799500	2148600
Fmnl3	0	0	47464		Mtpap	0	0	49422		Atp5mg	2553500	3135600	2820900
Aldh1l2	0	0	65895		Rpusd4	0	0	92390		Anp32e	0	724180	329740
Pgls	0	0	95749		Smc1a	0	0	60591		Pi4k2a	159170	397830	267780
Uqcc2	0	0	316310		Gdpd1	0	0	190110		Fmo1	82958	156780	118490
Zc3hc1	0	0	50064		Gemin2	0	0	211950		Rpl24	17268000	32243000	24474000
Rbm42	0	0	185530		Mtap	0	0	334160		Rpl13a.Gm45713	22806000	39494000	30833000
Cnot6l	0	0	153540		Masp2	0	0	76538		Rps17	4759600	15302000	9828400
Leng8	0	0	86264		Ipo4	0	0	71319		Nop16	156220	1721700	902910
Mpv17	0	0	1450500		Gtf2h3	0	0	138540		Rpl3	17759000	34737000	25891000
Pip5k1a	0	0	90482		Cdc16	0	0	48861		Plod1	0	440170	210920
Eif4e2	0	0	77529		Abhd6	0	0	335430		Ciao1	0	126540	61962
Cit	0	0	37059		Nsun5	0	0	45813		Coro1b	0	234090	114670
Dnaaf5	0	0	42208		Gtpbp10	0	0	155800		Ufd1	0	169620	82122
Acin1	0	0	24714		Ston1	0	0	25620		Hsdl1	0	229900	111150
Nap1l4	0	0	106920		Snx18	0	0	178300		Ddx1	732090	2567900	1619200
Eif2b3	0	0	56733		Heatr5b	0	0	21009		Klc1	0	489980	238280
Prpsap1	0	0	228180		Ptrh1	0	0	318180		Ddx3x.D1Pas1	10748000	31075000	20610000
Pold2	0	0	379280		Gpnmb	0	0	1156800		Rpl10.Rpl10l	8056700	23814000	15881000
Eml4	0	0	86235		Vrk2	0	0	75234		Abhd12	0	241290	119490
Cep152	0	0	44535		Comtd1	0	0	295550		Drg2	0	203300	100430
Helz2	0	0	18123		Fbxw8	0	0	74184		Utp15	0	241490	121680
Zbp1	0	0	93586		Pcid2	0	0	247350		Rpn2	2608300	9933600	6265200
Ubap2	0	0	106650		Nmes1	0	0	3005100		Prrc2a	19220	22599	20941
Slc30a4	0	0	164730		Mrps26	0	0	85514		Alyref.Alyref2	2606800	8370700	5535800
Phka1	0	0	302130		Nisch	0	0	20468		Cfh	0	315970	160500
Dock11	0	0	13257		Fcsk	0	0	96017		Rnh1	789810	1112700	953780
Gstm1	0	0	102570		Dhx29	0	0	10855		Mboat7	288140	695780	495130
Nt5c	0	0	310040		Nup62	0	0	733230		Nsun2	81113	135220	108890
Mycbp	0	0	729580		Hells	0	0	27231		X.5	0	524490	269730
Eif3m	0	0	499740		Cnot7	0	0	207060		Dhcr24	234960	482530	362250
Gpatch8	0	0	53391		Lrrk2	0	0	23761		Pnpla6	0	105900	54278
Ttn	0	0	81296		Zfp251	0	0	321140		Sf3a2	190040	471220	334150
Ptk2	0	0	523920		Ccdc51	0	0	44747		Rbm5	0	242230	123790
Fech	0	0	59484		Pxdn	0	0	24042		C1qa	0	11853000	6069000
Akap8l	0	0	413940		Hgs	0	0	98022		Lsm12	0	268830	137550
Rbbp6	0	0	24283		Smu1	0	0	261090		Mrps35	0	147280	81649
Cpsf1	0	0	36463		Arfgap1	0	0	91276		Ppic	0	117040	65043
Ankrd28	0	0	40686		Hbs1l	0	0	30933		Rpl6	50634000	98024000	77002000
Slc30a5	0	0	56985		Apoc2	0	0	3635700		Tmem161a	0	110760	62300
Vrk1	0	0	330780		Serping1	0	0	174370		Trim25	51583	147610	105660
Ube2n	0	0	340850		Ppp2ca.Ppp2cb	0	0	190890		Tnks1bp1	0	104140	58151
Ptprk	0	0	48919		Pla2g4a	0	0	69095		Ogfr	85599	190970	144470
Asf1a	0	0	2537200		Saa4	0	0	375690		Lrrfip1	0	225640	126550
Man1a1.Man1a	0	0	43846		Vtn	0	0	232620		Bysl	0	231740	130050
Ddx41	0	0	284610		Lipc	0	0	90125		Ythdc2	0	35796	20032
Cryab	0	0	203190		Saa1	0	0	920940		Nmt1	1271000	2262400	1826600
Polr2c	0	0	174210		Igkv3.5	0	0	2432200		Slc27a4	0	136820	76667
Cyth2.Cyth1.Cyth3	0	0	288900		Strn	0	0	258990		Rap1b	778450	1170400	1004600
Taldo1	0	0	2633100		Trappc3	0	0	195120		Psme3	0	254150	146710
Tubgcp2	0	0	72369		Arih1	0	0	92970		Blvrb	0	241990	139670
Tspo	0	0	1413000		Ctsa	0	0	563820		Phc2	0	29341	16936
Osgep	0	0	321860		Pus7	0	0	319920		Rrp1	0	700110	396320
Prodh	0	0	71975		Naf1	0	0	166380		Yme1l1	44134	360580	223520
Golga3	0	0	20468		Hnrnpd	0	0	701220		Atxn2l	143550	397280	287340
Myo7a	0	0	78255		Prkd3.Prkd1	0	0	113580		Ctnnbl1	0	113840	65339
Polr2a	0	0	81987		Uqcc2	0	0	651360		Rpl27a	24809000	56064000	42591000
Specc1l	0	0	57180		Safb	0	0	21214		Armc10	0	1189000	678850
Eri1	0	0	288060		Cfb.Gm20547	0	0	379630		Ddx39a	2002800	3629400	2931000
Tial1.Tia1	0	0	364090		Pigt	0	0	40218		Rbm28	129470	616500	398070
Washc2	0	0	37074		Ak4	0	0	112230		Marchf5	0	149440	82276
Rbm19	0	0	17778		Mpp1	0	0	31518		Nploc4	0	246970	135890
Camk2d.Camk2a	0	0	230520		Psmd10	0	0	88321		Lmf2	153390	532280	361850
Mvk	0	0	155460		Gemin5	0	0	21652		Rps3a	11043000	21543000	16778000
Pcolce	0	0	108540		Gstm1	0	0	139020		Ezr	0	179470	98342
Kpna4.Kpna3	0	0	56436		Fech	0	0	194830		Eif2s1	5320900	10925000	8395900
Utp25	0	0	112620		Slc25a46	0	0	102960		Btf3	588210	3136700	1966700
Matn2	0	0	38094		Vti1a	0	0	306210		Dnaja1	928430	993250	963650
Edem3	0	0	71250		Ptprk	0	0	45123		Prkra	0	204580	111240
Tuba4a.Tuba8	0	0	715770		Pxn	0	0	87642		Hsd17b12	3057500	8070700	5744200
Top3b	0	0	61229		Nucb1	0	0	192960		Use1	0	148860	80243
Ik	0	0	458920		Taldo1	0	0	127770		Mybbp1a	1119900	4270500	2816300
Tbl2	0	0	468910		Fastkd5.Ubox5	0	0	134310		Ilf3	0	496490	267160
Amfr	0	0	58073		Osgep	0	0	600330		X1810009J06Rik.Gm2663	677160	9845000	5607300
Prep	0	0	137080		Polr2a	0	0	41759		Fau	35967000	58457000	47599000
Sart3	0	0	43441		Usp4	0	0	24277		Ap2a1	645720	2803600	1763800
Slc30a7	0	0	120580		Camk2d.Camk2a	0	0	59244		S100a11	5604000	9574600	7687000
Eefsec	0	0	28729		Ubiad1	0	0	162850		Mtnd5	705940	910780	813270
Ethe1	0	0	137800		Mat2b	0	0	3662000		Nap1l1	3281900	7084300	5273400
Ebna1bp2	0	0	158770		Pdk3	0	0	109780		Serpina1c.Serpina1a.Serpina1d	356630	4385200	2460800
Nol7	0	0	348350		Hook3	0	0	226790		Hpx	0	444350	231280
Mtpap	0	0	103060		Skic2	0	0	20360		Dnajb11	533850	2480100	1548100
Srsf9	0	0	262550		R3hdm4	0	0	103900		Prodh	0	63947	34079
Zcchc8	0	0	60092		Tfb2m	0	0	115510		Slc25a24	1467000	2796500	2176400
Mrpl9	0	0	813590		Rap2b	0	0	379550		Las1l	117050	251580	188850
Hnrnpll	0	0	171760		Mfge8	0	0	103990		Hnrnpk	6883200	17767000	12692000
Pcca	0	0	31996		Iglc2	0	0	1723600		Ndufb5	0	707490	373680
Elp2	0	0	63092		Utp23	0	0	452380		Slc25a12	734100	2038100	1422000
Sh3kbp1	0	0	59825		Xpo6	0	0	50357		Iars2	0	47653	25344
Cdc16	0	0	238100		Rbm42	0	0	115510		Kng1	0	1000700	531580
Sccpdh	0	0	437050		Fhad1	0	0	1044200		Nudt5	0	802580	426490
Ddx54	0	0	60185		Nfib	0	0	367970		Rpl28	14375000	25534000	20282000
Irf2bpl	0	0	131680		Stk3	0	0	109840		Tns1	0	30654	16265
Os9	0	0	57302		Aldh16a1	0	0	301760		Adam9	0	60491	32068
Tbl3	0	0	22994		Ubxn4	0	0	261350		Tex10	43834	91388	75159
Hook3	0	0	941330		Lrrc40	0	0	208700		Usp7	0	35446	23292
Mrps26	0	0	392030		Afg2b	0	0	25210		Prpf19	1308200	3963700	3054900
Nisch	0	0	51152		Coro1c	0	0	207020		Egfr	0	24500	16368
Lemd2	0	0	60506		Washc1	74899	0	316170		Eif2b3	0	84834	56157
Zyx	0	0	157150		Sucla2	52238	0	208210		Pfkm	90465	215060	172870
Chpf2	0	0	41473		Ctsb	972510	497780	2421500		Dpm3	0	2379800	1573700
Upf3b	0	0	224090		Rps26	29306000	27686000	34206000		Echs1	0	182560	121190
Rfc4	0	0	676870		Uck2	223320	196740	318290		Phb2	5106600	17795000	13517000
X.8	0	0	148990		Rpl35	24798000	23710000	28659000		Mtnd4	172110	325830	274040
Nek7	0	0	136060		Lpcat4	191040	106950	473000		Ecpas	375210	869990	690290
Mtpn	0	0	426010		Hyou1	1869000	1791400	2137400		Sucla2	52238	157030	119140
Nedd8	0	0	615130		Snap47	93374	84614	123260		Ddx47	275510	1503300	1049400
Xrcc5	0	0	43381		Galk1	1893100	1494200	3258800		Srp14	0	7545100	4791900
X.2	0	0	3621200		Opa3	400100	0	1770400		Cpsf7	182320	299660	256620
Dhfr	0	0	267890		Eif2b5	81477	49389	191360		Trim12c.Trim5	0	126120	79988
Pfdn2	0	0	949550		Oat	138170	121980	198640		Psma7	182850	548180	414400
Strn	0	0	348890		Gmds	305120	140470	922420		Ptbp1	1655400	6123200	4544400
Fam186a	0	0	271220		Actr2	259640	179280	571370		Ddx21	739340	2579700	1924400
Nsmce4a	0	0	198680		Pcna	2474400	1969500	4400000		Syncrip	1924700	3907500	3202900
Iqgap3	0	0	22124		Msh2	415910	390090	513960		Bsg	186920	673380	500570
Xpo6	0	0	46096		Tgtp1.Tgtp2	95914	0	459530		Nol11	0	229020	148590
Cops4	0	0	249440		Dhrs7	322020	292560	458000		Atad3	348260	4966000	3347000
Herc6	0	0	38794		Rab5c	4877700	4742500	5517700		Stat1	748050	1127800	995440
Pds5a	0	0	224090		Ikbip	114340	61335	336750		Tpm3.rs7	0	515560	336900
Trim33	0	0	187900		Ruvbl1	616980	223790	2355500		Golph3.Golph3l	138340	408080	314380
Atp6v0c	0	0	883430		Eef1e1	1065000	920730	1688400		Ddx17	875700	3495200	2448600
Urb2	0	0	30760		Serpinh1	8037900	7418600	10746000		Chp1	510730	1753300	1250400
Trip11	0	0	18602		Ddx19a.Ddx19b	314660	220880	723400		Tamm41	0	301810	180320
Sec23a	0	0	83216		Hnrnpd.1	1696900	1644600	2817100		Farsa	1287100	3945900	2874200
Timm22	0	0	246680		Lamtor1	442000	429000	694700		Aaas	0	181720	108470
Thbs3	0	0	77102		Rab7a.Rab7	16820000	16349000	26228000		Ubiad1	0	147480	87132
Polrmt	0	0	44488		Slc39a7	1858100	1838600	2367000		Timp3	0	731990	434260
Ptpn2	0	0	223880		Niban2	91310	85518	239080		Acadl	1084500	1719300	1460500
Trim12c.Trim5	0	0	114430		Plgrkt	227110	197430	1213800		Tpi1	1324200	1893200	1661000
Tpm3.rs7	0	0	221510		Timm50	2471700	2446200	3410600		Timm23	0	1373500	801500
Tmppe	0	0	131830		Fis1	3102400	3038200	3842200		Lrrc8c	0	62681	36820
Mcfd2	0	0	11530000		Hnrnpl	644500	108690	6252500		Scamp4	0	984730	577560
Actn4	0	0	2093200		Pgs1	69935	41249	364370		Sqstm1	0	331110	205870
Jak1	0	0	42169		Suclg2	2229800	2140600	3389200		Nsun5	0	54706	33943
Med1	0	0	31615		Capza1	318700	242380	1418500		Eif4g1	454500	977730	779500
Ythdf1	0	0	308390		Eef1b.Eef1b2	1002300	899000	2393700		Ddx10	0	210730	130870
Pusl1	0	0	923450		Ncapd2	50071	44035	133940		Plcd3	0	52252	31801
Rptor	0	0	50336		Plac8	1725600	1699600	2177700		Rbmx	0	309240	187860
Nelfb	0	0	60392		Abcc1	30086	0	499620		Gtpbp1	72210	205620	153690
Ttc27	0	0	44974		Mtatp8	10233000	10004000	13845000		Coro1c	0	191820	117540
Ilvbl	0	0	113770		Dnm1l	56440	49141	108270		Slc25a17	0	1266100	774750
Rbm34	0	0	134020		Rnps1	273470	258900	381580		Arf5	232520	1192800	820390
Pgpep1	0	0	1103300		Cp	328580	204880	1262100		Gtpbp10	0	77369	47712
Psma1	0	0	358550		Rtp4	237380	0	2019200		Cir1	0	132060	81085
Adsl	0	0	334730		Ywhab	120050	82365	460150		Ssr4	5341000	15959000	5280000
Marchf5	0	0	137680		Gak	50326	0	456700		Dpysl2	600790	869360	600510
Lrrc40	0	0	105220		Acadm	484800	346390	1656700		Washc5	28476	187110	28205
Trmt1l	0	0	78569		Glipr2	625390	573960	1058500		Tecr	950150	1383100	948560
Ankrd17	0	0	17450		Capzb	340030	261130	738050		Glipr2	625390	1473300	623050
Xrn1	0	0	25267		Atp6v1f	937470	854240	1386300		Ndufa8	1043700	3450200	1045600
Hax1	0	0	108790		Nub1	24224	0	150730		Slc30a7	0	260520	0
Riox1	0	0	50021		Rdh11	1078500	1007700	1448500		Ebna1bp2	0	151980	0
Prkar1a	0	0	82040		Ergic1	1896700	1709500	2880300		Cnot8	0	373680	0
Tmem126a	0	0	820370		Vps13c	27458	19666	68433		Lap3	0	99090	0
Cnot8	0	0	221030		Psma3	122460	67360	446110		Pno1	0	1203000	0
Hm13.H13	0	0	663940		Set	879280	219130	4763000		Dhrs4	0	317040	0
Gemin6	0	0	398530		Hint1	999150	852810	1860400		Wbp11	0	568770	0
Pomgnt2	0	0	59102		Ddrgk1	441120	361470	918470		Utp6	0	662010	0
Rraga.Rragb	0	0	103990		Rbm25	42299	0	294760		Ndufs8	0	1698600	0
Scaf1	0	0	163990		Mcm7	1237900	1142000	1808300		Rbm22	0	69544	0
R3hdm4	0	0	900680		Arl8a	4354100	4011100	6535100		Col7a1	0	43041	0
Zfp251	0	0	368030		Msh6	67999	31177	301220		Chpf2	0	67224	0
Dazap1	0	0	1789900		Rpsa	2386300	2130900	4115100		Alg11	0	158130	0
Trmt10c	0	0	175690		Nsf	620700	543290	1129300		Lmna	0	285370	0
Parva	0	0	98455		Eftud2	582310	1496900	1669800		Pdcd6	0	368670	0
Csnk1d.Csnk1e	0	0	278480		Bub3	0	193240	230440		Igkv3.4	0	1413300	0
Shc1.Shc2	0	0	45538		Ddx3x.D1Pas1	10748000	20138000	21960000		X.2	0	1856600	0
Serping1	0	0	100990		Chp1	510730	1327600	1491900		Capn5	0	407880	0
Dynll1.Dynll2	0	0	1297100		Ddx54	0	90678	108560		Trabd	0	333570	0
Arpc4	0	0	333710		Cd5l	0	5016700	6003800		Rbm42	0	146190	0
Ahcy	0	0	99046		Man2a1	60782	116200	125510		Cnot6l	0	101790	0
Osbpl5	0	0	54311		Tomm20	1014600	2539500	2800600		Ttn	0	7347.2	0
Lrch2	0	0	28597		C1qc	0	7561300	8855400		Gmpr2	0	215370	0
Poldip2	0	0	175360		X.8	0	1564400	1832100		Myl3.Myl1	0	604710	0
Lpgat1	0	0	250070		Rpl7a	23661000	45498000	49555000		Ilvbl	0	77262	0
Tcea1	0	0	905120		Psat1	109270	209910	228300		Dgat1	0	130100	0
Asl	0	0	113350		Tmx2	0	505880	594430		Trip6	0	150350	0
Exosc8	0	0	242540		Plg	0	72630000	85636000		Ngdn	0	489530	0
Stat3	0	0	1337000		Ano10	0	124050	142670		Chmp4b	0	134810	0
Mrps23	0	0	1055900		Actr3.Actr3b	61105	111580	119080		Chmp5	0	536210	0
Qki	0	0	705010		Igfals	0	178770	206340		Rrp7a	0	678860	0
Vti1a	0	0	421930		Eif4g1	454500	648840	678390		Cfap57	0	215050	0
Aldh16a1	0	0	198440		Ehbp1l1	67454	133610	143740		Cd2bp2	0	430040	0
Cask	0	0	50507		Cul3	0	34580	39862		Ivns1abp	0	47531	0
Gm20730	0	0	4532300		Spg7	0	218610	253900		Msi2	0	103850	0
Exoc6b	0	0	51602		Clpb	0	295240	342590		Ipo4	0	36212	0
Utp20	0	0	12893		Cdc42	2718900	4408200	4673100		Fam114a2	0	248050	0
Ddx23	222690	223830	1145200		Myo1c	675560	5331200	6062300		Utp4	0	287380	0
Uck2	223320	223450	356680		Banf1	3550200	7055500	7601500		Rfk	0	1119100	0
Srrm1	60192	61329	1186200		Mcm5	371640	1664900	1867100		Chmp2b	0	222460	0
Ciao2b	367680	369440	1477500		Rpl6	50634000	71015000	73740000		Ttc9c	0	159590	0
Pcna	2474400	2490300	10066000		Myh9	3870300	17707000	19558000		Vcl	0	29177	0
Eif2a	308300	238420	825530		Hsd17b12	3057500	7494200	8093500		Esf1	0	41234	0
Rex1bd	117610	0	1000500		Vcam1	1867300	2280800	2337200		Ncbp1	0	81688	0
U2af1	2144500	1667100	5765500		Actr1a	1298900	1524400	1556900		Dnajb1	0	206710	0
Rpl19	7827100	6155700	20444000		Efl1	0	48843	55928		Qsox2	0	202570	0
Gfpt1	322460	263100	770770		Pigu	1237200	2510300	2687200		Snrpg	0	4774000	0
G6pdx.G6pd2	72841	45987	290810		Mdh2	734600	2301600	2523600		Fkbp1a	0	2052200	0
Eef1b.Eef1b2	1002300	819660	2408100		Sfxn2	0	159640	182310		Col4a2	0	37256	0
Cap1	179850	100290	805320		Pnpla6	0	56479	59568		Igkv3.5	0	995440	0
Hmgcl	140490	119440	289120		Xpo5	0	35181	37040		Dbi	0	1873700	0
Rpsa	2386300	2093000	4475100		Dnaja2	124160	1686900	1770900		Nptn	0	324160	0
Kif5b	453590	249600	1905100		Rpl13a.Gm45713	22806000	42872000	44008000		Kri1	0	129230	0
Pop1	66212	46826	195430		Lrrc8c	0	69876	73814		Gls.1	0	1119400	0
Stx4	650500	604950	945710		Ctbp1	143850	482170	502060		Synj2bp.S2bpcox16	0	752840	0
Elp1	133750	101870	339860		Rplp1	0	48826000	51652000		Abcb9	0	34982000	0
Ywhaz	8069100	7801900	10873000		Ilk	0	201820	214510		Bpifa2	0	430610	0
Shmt2	402220	377340	658360		Lgals1	23744000	27657000	27897000		Vrk1	0	161990	0
Hnrnpul2	405530	389030	585280		Mtx2	123520	1488100	1578800		Col4a1	0	84772	0
Srsf6	3273000	3014500	6062900		Ube2n	0	392140	417270		Tspo	0	600860	0
Gtpbp1	72210	54088	272990		Npm1	36192000	49466000	50326000		Septin11	0	92227	0
Sfxn3	2961700	2676800	6126600		Nt5c3a	0	110840	118500		Sphkap	0	6891800	0
Tfip11	50715	35350	222590		Gigyf2	0	239270	256760		Timm9	0	559000	0
Nup160	197470	166120	550400		Rps8	24665000	31728000	32249000		Abhd2	0	308360	0
Mdn1	10591	7479.9	37772		Mgst3	0	419260	472100		Tmod3	0	342500	0
Rpl18	114490000	108120000	170810000		Scamp4	0	783140	881080		Med11	0	484450	0
Csnk1a1	162770	103830	657210		Lrrc25	767200	41154000	46044000		Nol7	0	4591700	0
Fmnl2	63920	18190	457520		Gemin4	59708	75614	77548		Ola1	0	123820	0
Pdcd10	470900	270690	2190900		Micos13	1385300	4511800	4891800		Me2	0	38326	0
Cnn3	1437700	1337500	2294700		Ddx1	732090	1280000	1343300		Emilin1	0	136180	0
Acsl3	792080	722340	1387200		Fkbp1a	0	868530	971330		Golm1	0	37972	0
Cpsf2	46854	40222	108870		Mrps6	0	251490	281370		Noc3l	0	89267	0
Lig1	63360	48509	201560		Exosc6	0	123320	133360		Cul7	0	39382	0
Reps1	34228	24061	134220		Sqor	0	236060	255050		Nol6	0	38878	0
Rpl5	11206000	10745000	15651000		Pip4p2	285720	476440	491380		Fbxw8	0	2253400	0
Lamtor1	442000	421700	783290		Asph	1821900	3190900	3300100		Aebp1	0	56234	0
Rack1	5940200	5793400	8536400		Echs1	0	201360	217380		Zyx	0	42076	0
Arfgef2	27676	20294	140090		Cds2	0	154280	167250		Nt5c3b	0	71246	0
Hdlbp	604600	559910	1295300		Nup35	0	270060	293690		Cep68	0	89753	0
Mrps31	183700	169790	404830		Ier3ip1	0	1201000	1316000		Fam98a	0	165490	0
Emc2	1931400	1795800	4139300		Mtnd4	172110	341680	357890		Hmmr	0	114550	0
Gnl3	301760	272900	707990		S100a11	5604000	10720000	11209000		Frg1	0	193570	0
Exosc7	184880	155520	598550		Tpd52l2	651350	1039100	1075500		Plcb3	0	34288	0
Emc10	281370	256160	631650		Col12a1	0	283970	309930		Gba1	0	561040	0
Rps5	3482700	2979100	10494000		Arf6	991330	1660700	1727500		Atp6v0a2	0	108310	0
Pcbp1	1213900	1112300	2564900		Fxr1	826770	2558100	2735700		Guf1	0	5166800	0
Mrc2	64565	44801	326260		Prpf19	1308200	2921500	3089100		Poldip2	0	120640	0
Srprb	1753400	1677400	2788200		Chchd3	576320	1835000	1973900		Pds5a	0	22577	0
Cpt1a	253660	177290	1284300		Dazap1	0	2705400	3004700		Nol8	0	240680	0
Faf2	236610	178750	979080		Matr3	524380	948560	993330		Pex11b.Gm42957	0	111730	0
Psma3	122460	108950	296570		Ktn1	81612	199730	212370		Polr1c	0	264650	0
Snrpa1	1165700	1120200	1752500		Paip2	0	689520	763240		Prpsap1	0	61205	0
Set	879280	695040	3259500		Trip13	0	92863	114080		Abcd1	0	116800	0
Mcm7	1237900	1075800	3334600		Xpo1	115510	346530	399480		Agps	0	60257	0
Dock7	114340	79342	554810		Abhd17b	115050	381070	442020		Psmd10	0	199070	0
Elavl1	1580700	1419000	3594000		Vmp1	0	5066600	6154900		Dock11	0	38377	0
Timm50	2471700	2317600	4376000		G6pc3	177390	260950	279590		Rdx	0	615040	0
Hars2	287260	161900	1756800		Tcof1	42027	309560	368200		Ncapg2	0	29212	0
Actn1	692580	609230	1692600		Tm9sf4	46612	491380	588750		Rbm19	0	236120	0
Dnajc7	73571	66135	164540		Rheb	238510	518680	585300		Utp25	0	79565	0
Pdha1	1721500	1544100	3875200		Rtcb	848570	1219500	1306900		Ighg2c	0	1692400	0
Pex6	38084	33963	88112		Rpf2	564030	1297400	1473900		Ik	0	184540	0
Mrps30	106630	106000	139750		Nedd8	0	660440	819590		Wdr46	0	389420	0
Fndc3b	57843	53923	239180		Cnn2	0	955010	1186900		Gkap1	0	245490	0
Acsl4	258380	229930	1593700		Dag1	0	106350	132330		Paip2	0	553200	0
Mtrex	75768	66899	371550		Ap2m1	1009400	1780100	1972900		Cmss1	0	673410	0
Idh3g	4747000	4646900	7870200		Tmem14c	1011100	1210400	1260300		Pmpcb	0	195690	0
Cox15	370360	353220	882930		Sorcs2	0	25292	31642		Nubpl	0	684900	0
Rps18.Rps18.ps6	36623000	36204000	51559000		Hnrnpf	5649300	13808000	15854000		Smc3	0	112590	0
Vars1	40080	35271	212350		Trim56	0	146920	185240		Alg1	0	149280	0
Prmt1	170280	161400	489050		Ehd1	656170	2968400	3575200		Snx9	0	522750	0
Eif2s3x.Eif2s3y	3388500	3329100	5522500		Nsmce4a	0	191290	239950		Dnttip2	0	48588	0
Tjp1	414920	382340	1691400		Ufd1	0	151890	190860		Parp12	0	352770	0
Mrps5	111270	98415	591560		Hnrnpab	2628300	3542500	3776300		Bri3bp	0	225900	0
Prpf4b	158130	130690	720470		Phb1	11896000	33162000	40640000		Nop9	0	513570	0
Lgals1	23744000	23170000	35760000		Mat2a	88959	145600	165650		Nop53	0	161670	0
Ptpn1	309210	256060	1431100		Nasp	0	34803	47094		Noc4l	0	415980	0
Usp9x	8406	6388.4	48284		Slc38a2	0	487090	658990		Fbll1	0	442290	0
Ifit3.Ifit3b	169830	154830	457610		Ascc3	16891	152450	200580		Mis18bp1	0	336300	0
Cdk11b	50693	42164	215200		Phb2	5106600	23274000	29736000		Apool	0	318330	0
Bet1	1134900	1128500	1278100		Rpl15	7568500	52517000	68650000		Ptpn23	0	15576	0
Uba1	58793	50629	240690		Kti12	165020	430000	524610		Ddr2	0	61086	0
Nup133	92284	89288	164490		Itpr1	0	14501	19442		Col11a1	0	40578	0
Tuba1b.Tuba1c.Gm49450	137650000	132130000	266340000		Rdh13	0	141940	190640		Eif3j1.Eif3j2	0	143710	0
Washc5	28476	27856	42664		Aldh18a1	2370400	3825100	4325900		Col5a2	0	141960	0
Atxn10	555530	508080	1844500		Rpl18a	3275100	11454000	14110000		Wdr75	0	729620	0
Eif3h	134570	104550	957430		Lactb	0	6654100	8804100		Pdlim7	0	178890	0
Ecsit	48867	0	1319000		Rpl22	44721000	57062000	61197000		Hbs1l	0	47429	0
Ndufs3	1145300	1129500	1552300		Dync1li1	63795	239290	298390		Parp14	0	21795	0
Gak	50326	0	1351100		Esd	0	457970	608610		Mtpn	0	385650	0
Copg2	165310	156090	403350		Gmps	175770	689900	860610		X	0	718790	0
Srrm2	86640	25480	360610		Nptn	0	319020	404100		Gm10881	0	1832100	0
S100a1	1029500	769950	2181500		Fmo1	82958	284440	339090		Ppef2	0	125370	0
Ckap4	7951700	6917600	12523000		Cenpb	933920	1315300	1418100		Stxbp1	0	137100	0
Las1l	117050	62681	348290		Parp12	0	68564	86973		Gng10	0	389660	0
Fmr1	540010	95699	2433600		Pycr1	0	69339	89087		Serpinb6.Serpinb6a	0	91122	0
Iars1	1192600	1081800	1675400		Wdr74	0	410130	526270		Ecm1	0	170970	0
Ptma	1883300	1466600	3682500		Ndufv1	585710	869990	948170		Herc6	0	36594	0
Csde1	258370	184750	577570		Ddx49	0	96939	124060		Col12a1	0	12393	0
Serbp1	3398300	1762200	9767400		Rbmxl1.Gm7324	79976	420060	526130		Aspdh	0	435600	0
Eif3g	197260	91791	606250		Map2k1	0	194120	254630		Naa10.Naa11.Naa12	0	139920	0
H2.Q4	90809	58656	214390		Pigk	220950	334510	370650		Pold2	0	228360	0
Mrpl19	58919	0	285190		Gapvd1	0	23739	31218		Manbal	0	405060	0
Hnrnpab	2628300	1599200	6566100		Copb2	1193900	1215200	1221900		Gstm1	0	102810	0
Eef1g	1542000	1389900	2123100		Prdx5	90462	147230	164500		Sema3a	0	46658	0
Aimp2	4327300	3035600	9458500		Nap1l1	3281900	7133200	8296800		Afg2b	0	39138	0
Mgat1	145790	125180	228320		H1.1	0	3393600	4379400		Col5a1	0	872760	0
Fmo1	82958	0	415370		Elovl1	1702500	3928000	4590900		Rhoq	0	202920	0
Fv4	1187800	839470	2615200		Cd47	1107400	1703400	1879600		Smc5	0	54042	0
Zc3h4	66029	51243	128000		Pgls	0	107060	138520		Myo15b	0	6890100	0
Eif3l	481220	331840	1100300		Daam1	0	112650	145830		Ptprk	0	39135	0
Snx6	153720	0	881410		Arl2	325580	377780	401260		Cyfip1.Cyfip2	0	183280	0
Rpl30	6285600	2851000	22203000		Myl6	8386200	18981000	23626000		Parn	0	86960	0
Slc25a10	294690	0	1662000		Sgpl1	1239800	2948600	3704700		Hrg	0	329150	0
Ruvbl2	661100	433020	1719100		Atad1	438720	922760	1136300		C1d	0	312390	0
Vcp	4300400	4047000	5564300		Hnrnpk	6883200	13442000	16332000		Atp6v1h	0	93355	0
Mrps21	1545900	709760	5750600		Myh10	22060	1388100	1973800		Pacsin2	0	80963	0
Ap1g1	241280	240770	243840		Med1	0	19749	28113		Golga5	0	81068	0
Anxa1	4993900	3837700	10727000		Stmn2	0	453460	646000		Dnajb4	0	104920	0
Cct8	3893500	3592600	5380700		Bop1	0	113050	161010		Pdia5	0	237050	0
Mrps28	451700	342310	991280		Myl12a	3794800	21033000	28253000		Cdk5rap2	0	52736	0
Psmc4	1675600	1264000	3674000		Fubp3	69728	356230	476670		Colgalt1	0	202190	0
Mthfd1l	2212700	1880200	3842000		Rps15a	13204000	23605000	27986000		Vps26b	0	203960	0
Mrps10	385630	346520	630310		Capg	0	82649	117080		Crkl	0	82631	0
Nxf1	196720	69407	983460		Kpna4.Kpna3	0	76616	108560		Krr1	0	202100	0
Mms19	175160	153600	308290		Eif4a3.Eif4a3l2.Eif4a3l1	1044900	2352600	2898100		Clasp2	0	28945	0
Bckdk	181860	163060	294250		Jchain	0	7639100	10791000		Dst	0	5184.5	0
Flii	79664	40417	319180		Pltp	0	200040	283050		Myl10	0	1669600	0
Rpl34	3565900	0	25225000		Rps15	2826900	6341400	7661700		Capn1	0	54134	0
Rps3	26031000	21581000	53095000		Slc25a12	734100	2036600	2527900		Dazap1	0	1761700	0
Slc25a24	1467000	1269300	2670100		Ptcd3	133860	231140	268150		Tmem43	276390	795650	278820
Cct5	2404600	1769900	6062200		Pabpc4	446250	1059200	1291700		Nmt2	180800	732270	182350
Slc33a1	114030	103000	177800		Col7a1	0	19868	27385		Rhog	653650	3140200	661270
Utrn	120170	66747	423700		Elovl5	1371900	5095800	6464900		Ddx3y	107530	509900	123980
Rpl11	32465000	26192000	67857000		Hs2st1	0	620870	849600		Cnot2	0	750350	29825
Toe1	92424	39683	385300		Mdh1	0	159790	219300		Cnot9	0	1238500	49474
Dnajc13	93611	54589	311930		Srp72	710170	1253300	1454800		Plg	0	32244000	1182000
Calu.1	442440	317400	1144500		Cpt1a	253660	888810	1124500		Psat1	109270	206770	113010
Arl8b	1585800	1577700	1627300		Hadha	6229700	9113700	10252000		Fhad1	0	1413800	40165
Hnrnpd.2	1696900	1206800	4251200		Dpy30	1005800	1219300	1303300		Gnas	522530	961570	535260
Lrrc59	3901800	2252700	12861000		Mtch1	0	120340	166600		Srpra	719700	2081200	759220
Cdc42ep1	171480	87104	623050		Ddx56	0	191340	265920		Abcc1	30086	473800	45472
Uso1	123340	30282	617530		Mvp	173270	562010	713300		Raver1	0	1393700	45119
Capza1	318700	244820	510850		Sbds	0	171310	238000		Nop56	1204800	37431000	1986700
Ppp2r2a.Ppp2r2d	542050	368630	989010		Cdk1	3243200	5088200	5843300		Col5a1.1	0	803020	17506
Txndc5	194010	0	674280		Emc3	161430	613690	798770		Fads2	985480	1436700	995280
Fh	558930	485880	740010		Khdrbs1	1381800	1730000	1870200		Rrbp1	830900	1750300	853080
Nup155	208090	129360	407760		Tmem258	9413700	12568000	13839000		Sf3a1	154020	360900	158720
Pnpt1	97809	41953	239730		Hm13.H13	0	341980	479730		Gar1	248570	1124100	259180
Ctnnd1.1	1361800	1251700	1637900		Ddost	5534400	8249900	9350300		Ankh	156300	307430	158100
Trap1	1193700	1037600	1587200		Hrg	0	84229	118280		Tmco1	319090	735010	323440
Ephx1	43993	0	143660		Gosr1	294260	412450	460170		Atp5mk	7994300	14628000	8060600
Ccdc124	438260	216910	936530		Mcm4	651680	1482400	1949800		Nop10	590040	5394500	673070
Gemin4	59708	40047	105490		Msmo1	0	464450	723960		Coil	0	3869800	52598
Sfxn1	305790	242420	453740		Asns	0	239320	373630		Ifit1	5393500	9594800	5456500
Mrps9	85153	0	291050		Bag2	180360	4409200	6777600		Snrpd2	1486000	6805000	1426600
Mcm2	508080	349900	886060		Rfk	0	912720	1413000		G3bp1	761990	6808500	666480
Ppp2r1a	720060	640930	907740		Ifih1	0	168000	260650		Gsto1	315690	7964800	206250
Dlg1	68088	0	312980		Yme1l1	44134	117420	160250		Srsf6	3273000	5639300	3240000
Nub1	24224	0	112450		Igf2bp3	631530	2322500	3310400		Dad1	3312900	5786500	3265100
Anxa2	6694400	6027500	9129200		Supt5h	0	229840	363520		Uqcrq	731880	1537300	715460
Cdc37	380320	87308	1381900		Cwc22.Cwc22rt3.Cwc22rt5	34349	62116	78216		Snu13	1876300	20595000	1442200
Psmc5	2366400	1938600	3854700		Riox2	82033	114310	132990		Pigk	220950	1444500	193610
Snrnp40	438440	237870	1132200		Tpm3.rs7	0	183710	293350		Rpl9.Rpl9.ps6	23781000	66303000	22827000
Msh2	415910	113820	1386200		Emc8	1892300	2268300	2492400		Cdc37	380320	949280	367580
Eif5b	336810	155000	918140		Tm9sf3	148830	242370	300150		Rpl21	8458000	48499000	6945900
Ywhab	120050	98677	188350		C1qa	0	7959900	12845000		Tubb6	3133800	5441200	3048700
Hp1bp3	61053	0	256510		Ap2a1	645720	1296200	1603500		Igkc	1260800	15164000	741970
Prkar2b	218130	156020	416850		Chmp2b	0	144670	214080		Srp54	911560	1757400	880130
Acly	87475	71432	137700		Afg2a	0	727170	1074400		Flii	79664	195060	76016
Mrpl14	710850	648450	908300		Sccpdh	0	114570	169180		Scpep1	428510	1316800	398930
Ddx28	35420	0	151570		Arfgef2	27676	37210	41598		Rps21	660780	2160400	608580
Eif6	2470500	2354900	2847300		Dnajb11	533850	2122100	2853900		Serpinh1	8037900	10458000	7920600
Man2a1	60782	46566	106980		Timm23	0	655260	960940		Hist1h2ap.H2ac7.H2ac6.H2ac13.H2ac4.Hist1h2ao.Hist1h2af.H2ac12.H2ac1.Hist1h2an.H2ac25.H2ac11.H2aj.H2ac15.H2ac20.Hist2h2aa1.H2ac8.H2ax.H2az1.H2az2	5989800	16617000	5518300
Rps3a	11043000	4204700	34011000		Larp1	91615	169320	205480		Dlg1	68088	126190	65410
Sf3b2	450750	322740	881630		Idh2	2428300	3214200	3601400		Nme2.Nme1nme2	465480	1852200	389150
Farsa	1287100	487000	3932800		Tubb5	107800000	131720000	143630000		Rpl32	11103000	31101000	10046000
Ap3d1	172190	83663	466690		H1f10	195960	521770	683390		Dhx15	1700500	6294500	1461400
Snrpa	788270	649300	1191300		Gba1	0	338600	508470		Msn	1662700	5669700	1456300
Etfa	3581700	2957800	5411200		Dnajb1	0	73595	110630		Tpd52l2	651350	1248100	596580
Rsad2	839480	379840	2202500		Ythdc2	0	29621	44640		Wdr43	40040	213860	23871
Gosr2	424020	0	1674000		Colgalt1	0	1754700	2640900		Prpf4b	158130	352420	141850
Prrc2a	19220	9895.8	46760		Ddx5	5051700	7898800	9367700		Prdx5	90462	233510	78048
Niban2	91310	70137	156560		Hist1h2ap.H2ac7.H2ac6.H2ac13.H2ac4.Hist1h2ao.Hist1h2af.H2ac12.H2ac1.Hist1h2an.H2ac25.H2ac11.H2aj.H2ac15.H2ac20.Hist2h2aa1.H2ac8.H2ax.H2az1.H2az2	5989800	20243000	27720000		Rplp0	40712000	95286000	35920000
Dctn2	523910	237520	1399000		Surf4	8813400	13055000	15259000		Plod2	629060	906960	607790
Vps13a	10998	0	44312		Ncln	0	93347	142040		Ppib	1747500	4457800	1544300
Hspa4	190360	148380	316340		Ipo5	0	157570	239740		Ddost	5534400	9381900	5259500
Sdad1	33358	0	122420		Snrpd2	1486000	2962200	3758500		Rpl35a	13399000	67063000	9611700
Dctn1	44511	24613	97536		Tra2b	0	719970	1108100		Hnrnph2	458020	889130	428890
Prdx5	90462	0	336650		Tns1	0	17304	26475		Ppan	77998	231490	67768
Exoc4	51737	41506	79432		Mrps28	451700	1182400	1573400		Gmds	305120	990150	214440
Lyar	443720	336260	742010		Dhx9	148200	323220	459750		Mrto4	486140	2539500	215040
Cpt2	120580	116910	130820		Mcub	0	213550	381450		Pdlim1	56825	97785	51877
Uggt1	150700	62043	399100		Stau1	340740	1143800	1755800		Napg	173560	531860	127870
Exosc10	97658	67791	183020		Cers2	905160	1559500	2058800		Ergic1	1896700	4074600	1621200
Lima1	285000	189890	553890		Celf1	0	315340	557400		Cers2	905160	2313300	726770
Sec23ip	117520	39539	338590		Marchf5	0	162250	287340		Rps13	19078000	33079000	17555000
Micu1	64267	0	246920		Cdc37	380320	493110	580250		Txndc5	194010	354460	175890
Micos13	1385300	0	2489600		Sec11a	398000	857380	1229800		Nop2	842160	1730300	743250
Adrm1.Adrm1b	265970	219260	304290		Preb	425770	672420	870890		Fbl	3642800	15420000	2342100
Mtco2	6233600	5240800	7038700		Xrcc6	0	558740	1002200		Pabpc1	2162700	8994400	1446800
Dars1	3182900	1890900	4305000		Psma1	0	280390	504460		Rps27	7254300	16865000	6286900
Cse1l	512650	181150	789560		Hspg2	0	95167	171350		Rpl38	17951000	42796000	15463000
Strn3	68658	0	126750		Serpina1b	0	177220	319180		X.1	0	3959400	264250
Vac14	39087	0	72213		Myl10	0	1041000	1895700		Rpl4	34339000	62932000	36237000
Hmox1	269880	0	456840		Erbin	0	32676	59480		Wdr12	0	592500	38077
Scfd2	58389	38070	72666		Ganab	486510	968320	1368100		Pes1	0	678580	43952
Gnas	522530	133080	806450		Tomm40	776120	1136300	1436700		Ppp2r1a	720060	790270	724610
Pum2	305150	205870	377410		Ergic2	446650	785500	1026000		Nup37	111310	160380	114650
Rhoc	1038800	686850	1310300		Src	0	40497	69263		Polr3c	2775700	7303400	3090000
Ctnnd1	26737	0	46883		Ubxn1	239250	1347200	2134300		Cct6a	4549600	5635900	4624700
Cand1	26022	0	45378		Chmp3	0	184550	314720		Sgpl1	1239800	4820500	1494400
Cers2	905160	0	1846400		Dnajc10	31769	455110	753600		Fstl5	0	1291600	94436
Pura	430140	0	880000		Otof	0	16942	28874		Rrp9	0	1203200	86765
Mogs	233160	107990	364170		Fndc3a	0	39364	67054		Myh10	22060	688750	60459
Cavin1	3478300	3216400	3760000		Fut8	0	32025	55666		Rigi	220520	528220	238590
Mical2	15805	0	32494		Arl1	4102600	7023400	9197500		Myh9	3870300	13267000	4423900
Park7	495290	332040	668600		Hnrnph2	458020	745670	961420		Vps4b	0	841050	50737
Mrps11	524310	333650	727150		Otud4	32919	49045	60741		Pigr	0	2414200	145040
Timm44	361900	233200	490640		Mroh1	0	46357	80033		Lrrc25	767200	391820000	24228000
Fdps	1746700	1631200	1861600		Ndufa13	512470	1033300	1407100		Naa15	0	1077500	66649
Sod1	333910	269710	397630		Epb41l3	37147	66693	87975		Wdr36	0	983620	60346
Elp3	49979	0	97781		Pdlim1	56825	101270	133340		Utp18	0	645270	39650
Abcb7	466760	362740	568050		Apoa1	0	18551000	30541000		Shmt2	402220	931100	430420
Bcl2l13	890250	674800	1090100		Sh3gl1	0	301230	496330		Gnai3	474860	875240	495980
Stx16	122060	67239	173300		Slc25a10	294690	1139200	1681200		Banf1	3550200	10123000	3863500
Nsun4	113090	0	218660		X	0	1146200	1879900		Imp4	0	1753700	76254
Rpl8	22453000	11614000	32364000		Rps14	8820700	14845000	18695000		Afg3l1	23661	95804	26911
Rpl22	44721000	14786000	72056000		Txndc12	350250	537730	657420		Gapdh.Gapdhrt2.Gapdhrt	66041000	107120000	69538000
Eif2b4	140110	108930	168260		Csnk1a1	162770	274560	348150		Ptpmt1	110950	307210	127870
Tpp1	1125500	450820	1733500		Ptpmt1	110950	215680	285020		Emc2	1931400	3789500	2090800
Ehbp1l1	67454	38577	118070		Erlin2	2402500	3126800	3606200		Xrcc6	0	475940	36620
Ssrp1	102620	0	281880		Snx9	0	163940	275990		Rpl35	24798000	60859000	27511000
Llgl1	91473	66454	135780		Gng12	3588300	6104900	7798000		Mtdh	1025600	2756600	1162400
Riox2	82033	0	228830		Ap2s1	1723100	3194200	4184600		H1f10	195960	1330100	285620
Rbm7	561770	0	1508300		Fads1	168810	392470	542250		Srp9	842560	1502500	896920
Tor2a	417530	345650	538390		Tmed3	0	187670	313600		Ppia	7568800	19192000	8507700
Pnn	68617	33743	126540		Kct2.9530068E07Rik	0	207550	455540		Hic2	0	48848000	3958400
Hspa5	52723000	52076000	53790000		Tcp1	2474600	3350600	4401100		Naca	337550	918270	391330
Uap1l1	260470	0	689970		Parp9	0	1072200	2356200		Pa2g4	780100	5015400	1171900
Fasn	799880	372250	1586000		Sec22b	5234200	5456600	5727600		RtcA	114300	1193100	214010
Eif3c	352170	224560	587970		Ssr1	2806600	5234300	8194900		Cnot3	0	494910	44961
Ascc2	95845	0	273510		Hbb.bs.Hbb.b1	0	25679000	56623000		Smc1a	0	105190	9619
Epha2	313940	190460	552280		Stub1	0	67899	149990		Krt76	153870	2278700	356420
Klc2	78610	70669	93436		Ltn1	0	19037	42096		Wdr3	0	266050	25513
Flnb	164740	80058	324940		Dynlt1.Dynlt1a	661870	1137100	1689300		Nmi	0	829740	77375
Cyp20a1	200870	82829	423100		Psma5	923620	1506700	2182700		Etv6	0	4053900	382700
G6pc3	177390	144870	242980		Cops4	0	92935	202850		Cp	328580	745590	367760
Mrps25	193380	166410	246860		Stoml2	268690	3975200	8364800		Tufm	8595400	12133000	8926900
Hyou1	1869000	1585500	2430900		L2hgdh	0	78897	171630		Ccdc127	0	419850	41772
Atad1	438720	259200	808770		Col4a2	0	15292	33314		Ap3s1	219080	3094500	505840
Polr2e	751400	426350	1427400		Rpa2	0	1964600	4279100		Idh2	2428300	4258400	2607700
Ctnnb1	613240	481160	891810		Prdx6	610330	706370	827200		Serpinf2	0	1686600	166290
Eif3a	329130	213070	577870		Erlin1	524990	591950	676210		Nvl	79643	754940	149630
Dlat	5831000	3576700	10635000		Sdf4	0	176550	397020		Rps11	12696000	26429000	14082000
Ddx6	460220	284740	719350		Impdh2	314750	448130	613770		Map2k1	0	308080	31507
Ndufb1	1055400	0	2625500		Hnrnpc.1	1805100	2009300	2263200		Hspd1	46000000	60747000	47500000
G3bp2	483100	85326	1077700		Dnajc13	93611	264120	490930		Pol	0	2190800	234910
Ncapd2	50071	36516	69911		Ogdh	41174	236310	499830		Pdcd11	0	296770	31633
Cdc42bpb	24692	0	60650		Emc2	1931400	2983900	4425400		Vezt	0	122970	13586
Drg1	467940	188770	869560		Myef2	432640	584550	783810		Akap9	0	662130	72318
Nup188	47295	8903.3	102840		Dnaja3	386820	819230	1381700		Heatr1	0	591580	69603
Eef2	7816700	4341300	13057000		Psmb10	168630	328070	536110		Vps13c	27458	62108	31483
Snw1	122000	0	308700		Paics	2145800	3020900	4164100		Ppp2r2a.Ppp2r2d	542050	694310	559420
Lars1	1402300	1225200	1672800		Hsd17b10	3254400	5608500	8611900		Cnot1	39733	374260	78092
Ncl	20919000	14161000	31174000		Itih2	0	1482500	3378000		Mov10	0	1822300	204830
Gaa	76209	0	192150		Gulp1	283020	554380	903870		Myl12b.Myl9	1754500	4891900	2106800
Letm1	613620	526300	746570		X.5	0	1400200	3197600		Mccc2	0	1888000	214250
Rnh1	789810	437080	1354500		Mug1	958450	5404200	11103000		Isg15	0	25300000	2860800
Cdc40	87106	0	222650		Mtnd5	705940	816390	933430		Prkacb.Prkaca	0	377550	45808
Zc3h7b	79100	0	177480		Mcm3	381290	1409900	2494900		Ddx28	35420	569670	100570
Got2	68640	0	154830		Aldh3a2	653420	1051400	1470300		X.7	0	9150100	1142300
Fip1l1	310960	176940	478760		Rpa1	0	3970700	8142700		Rbmxl1.Gm7324	79976	2800300	417400
Rpl27	34586000	18344000	55458000		Plin2	0	95394	193220		Caprin1	865570	4761700	1350200
Vti1b	354320	184560	568820		Pfkl	1020600	2012700	3037300		Mdh1	0	301590	41628
Prdx6	610330	253110	1064500		Tpi1	1324200	1902600	2502300		Pigs	513700	855000	560800
Myo1b	562760	453400	705430		Anxa1	4993900	8066800	11521000		Dhcr7	0	978520	137850
Ncln	1058900	787990	1411300		Rhot1	46334	149090	264370		Atxn2	0	306700	42951
Calu	1760000	449560	3530000		C9	0	99079	208690		H1.5	0	1048300	139340
Khdrbs1	1381800	779840	2174300		Mrps31	183700	228760	278780		Rab10	4024700	5196700	4182500
Pih1d1	103390	0	240840		Cap1	179850	417210	677910		Pdcd6ip	43009	627680	121330
Ppp2r1b	196320	162970	234080		Tubb2a	0	184780	387680		Brix1	0	491440	62725
Elob	2965700	1444700	4718300		Hsd17b4	940500	1458400	2026300		Noc2l	71854	305600	102290
Bcas2	404930	0	869040		Polr2h	1463100	2422100	3472300		Plod3	42947	996890	168020
Rbbp4	366910	250470	508850		Cpn2	0	101590	212810		Nbas	0	82934	12646
Sec61a2	115430	0	256900		Nup54	189830	194590	199760		Hax1	0	597820	89165
Tagln2	623820	275650	1049900		Tor3a	820380	1310700	1843500		Myo6	0	978260	146350
Sec63	598530	406350	830410		C5	0	122100	253640		Psme1	1857300	1934700	1869000
Rps27l	5996500	5449100	6653400		Abce1	320060	480900	652970		Amy2a5.Amy2a1	0	471040	70818
Psma2	1149800	0	2532000		Gpx3	0	1582000	3183500		Loxl3	0	506120	76054
Pdia4	376630	132710	663200		Shmt2	402220	529350	658530		Urb1	0	81085	11771
St13	1959400	1686400	2283100		Rap2c.Rap2a	1051900	2387900	3719400		Bag2	180360	4709000	839400
Polr1e	158080	77508	199350		Chmp4b	0	119400	239060		Ap2s1	1723100	6335600	2403600
Acat1	962820	579500	1155600		H4c1	3530600	9500500	15288000		Arl6ip5	2417000	6058900	2956200
Anxa5	2717000	1249500	3375600		Eif2b1	0	235430	463190		Trip11	0	24893	3868.8
Lamb1	567260	388560	649230		Nme2.Nme1nme2	465480	1155300	1819200		Cpsf3	0	190000	29605
Aars1	80019	27959	104310		Hnrnpll	0	112980	222030		Thrap3	697100	994660	743170
Qars1	1563700	1217700	1788500		Pold1	23678	47318	70521		Igkv12.41	0	17299000	2667800
Bcap31	5702000	4488200	6467500		Sfxn3	2961700	3602700	4230800		Gcn1	129810	6291200	1081900
Actr3.Actr3b	61105	0	99319		Tfam	0	126660	252220		Thbs2	32168	488310	102640
Mrpl24	134150	0	208920		Ndc1	0	142330	282680		Dnpep	0	354430	57859
Trim28	572390	171820	802750		C1qb	0	4764800	9117000		Hspa14	89754	184360	105100
Rpl22l1	6688400	1650800	9572800		Cct5	2404600	4034600	5524900		Nip7	0	3147000	497420
Prdx2	4315800	1986900	5737500		Yars2	0	239470	458390		Fkbp3	0	982070	156490
Exosc5	231030	0	371100		Rrp9	0	295480	569210		Lpcat3	208430	392430	237830
Csnk2b	603830	0	958650		Wdr11	0	29447	56810		Rpl31	41639000	81736000	48051000
H2.K1	2900200	2813100	2952300		Igf2bp2	61585	159970	251580		Mcub	0	784260	136050
Mrpl48	702470	0	1120500		Wdr3	0	206120	397930		Lrrc59	3901800	8826500	4756000
Psme1	1857300	1555900	2036500		Vars1	40080	128870	204650		Pgam5	398170	3886400	1006900
Pdlim1	56825	0	90590		Hsdl1	0	171250	316500		Impact	39097	937230	195510
Mrpl28	307050	181090	342260		Iap	528490	6590100	11709000		Eefsec	0	321620	55914
Tmtc3	276070	129170	317100		Higd1a	861400	1113900	1332900		Igkv3.12	0	9782800	1656100
Slc25a4	12575000	11770000	12794000		Tmem70	0	973630	1825900		Ap1s1	0	1493000	252530
Hip1	62772	0	80012		Mdn1	10591	29295	45646		Sfpq	290380	8913600	1748700
Rpl37a	13245000	7863700	14559000		Gnai3	474860	757390	1180600		Sh3gl1	0	352830	60183
Kank2	427250	147310	498990		Nomo1	239770	319990	441510		Immt	377620	3686500	943820
Snrnp70	484920	192710	594310		S100a1	1029500	2030700	3542800		Ipo5	0	186510	33424
Mrpl16	248060	0	342190		Ube2v1.Ube2v2.Gm20431	0	122490	307390		Rab11fip5	0	135090	24248
Pigu	1237200	0	1687100		Bpifa2	0	419170	1051600		Tmem214	67758	816620	202170
Stx5.Stx5a	245020	0	335670		C4b	0	2510900	6389700		Hpcal1.Hpca	0	732790	130690
Srpk1	217570	62735	275030		Pzp	1337700	23517000	57416000		Ap2a2	35026	143100	54220
Ythdf2	587260	193210	733450		Alb	0	1004900	2540100		Nop58	2734600	18229000	5482400
Pygb	85445	0	120430		Rpl7l1	0	384680	972180		Gpx4	94933	162670	107400
Prkag1.Prkag2	227340	138100	262190		Washc5	28476	57970	103110		Aco2	48577	122580	62215
Hnrnpul1	145200	0	201330		Cpsf3	0	75200	190410		Mri1	0	1017700	185740
Tex10	43834	0	60809		Itih1	0	1061300	2609100		Larp4	0	413870	75996
Mrpl46	441190	138310	558400		Crp	0	4937500	12095000		Tgm2	108200	2854900	611350
Mat2a	88959	0	116550		Cyb5r3	3949700	6545900	10311000		Clint1	396230	723620	457920
Slc35a1	222850	187270	233770		Hba.a1.Hba	0	10334000	24928000		Mccc1	0	1359800	253090
Iigp1	1932600	1103400	2202800		Prps1.Prps1l3.Prps2	0	154420	373210		Spcs1	9323200	21873000	7219100
Nup50	129890	109250	137080		Dnpep	0	53539	129400		Acsl3	792080	2470000	519390
Ppil1	371490	0	498280		C3	60929	4821000	11468000		Scamp1	199020	1081800	54077
Cacybp	882940	296510	1080000		Nt5c	0	242660	583690		Mrps7	144740	306500	118090
Slc39a7	1858100	701520	2247300		Napa	1360000	1559700	1840000		Pabpc4	446250	2704400	94907
Mcat	139390	92043	155340		Cfhr2.Cfhr4	0	165180	462540		Gipc1	204430	710780	129760
Ywhah	733340	484910	707430		Pdia5	0	95240	266390		Set	879280	1061800	847010
Cspg4	33736	0	30030		Actn1	692580	956030	1422500		Sub1	3799500	12800000	2141500
Ahnak2	24919	11423	23882		Sptlc1	88751	119480	174350		Lpcat4	191040	494770	134870
Opa3	400100	0	366580		RtcA	114300	593960	1447700		Xxylt1	98282	216300	75306
Tap2	394700	142450	372790		Stx16	122060	142930	181950		Erlin1	524990	666470	497600
Atp6ap2	1014000	145000	938420		Rpa3	0	11003000	31664000		Sdcbp	1585800	3869800	1131600
Ndufaf2	1525700	892830	1469500		Dynll1.Dynll2	0	621380	1773600		Lss	70203	262270	31009
Copg1	3234000	1942900	3118300		Tbrg4	0	37668	106720		Cct2	2716100	3491100	2516600
Mavs	365150	177100	369210		Srsf3	0	226910	589580		Mvp	173270	505500	85806
Tmem263	919260	0	923170		Atp5mk	7994300	11343000	16696000		B2m	5378500	14135000	3080900
Agpat1	369900	0	370000		Mpv17	0	426470	1099700		Rps16	9832000	15394000	8347800
Mrpl12	1493300	551350	1493600		Hnrnpm	2596600	2923100	3440500		Srprb	1753400	2639700	1518700
Yars1	95410	0	95316		C8b	0	70602	189810		Cox6c	1549800	2618400	1266100
Mif	3487000	2880300	3485900		Iars2	0	68421	184680		Mcm2	508080	779900	434200
Rab18	29009000	20951000	28893000		Idh3b	4713100	6207500	8745400		Pycr2	1676400	3745600	1113800
Otub1	352680	0	343120		Acot7	0	127150	338700		Lrrfip1.1	189860	550040	86861
Adam17	41949	0	40352		Fkbp4	0	40108	106030		Srsf2	17792000	24687000	15860000
Mrps14	925890	0	879050		Ywhaq	180080	721060	1605800		Fkbp8	218820	363720	182470
U2surp	1457800	1103800	1441700		Dhrs7b	0	1125000	2957600		Gng12	3588300	8092100	2476700
Cd151	740590	0	690480		Apoa2	0	1190300	3725000		Tmem11	481410	1091700	332800
Rab12	142750	115140	141130		Sfxn1	305790	324340	364130		P4hb	2779200	3540300	2618600
Sumo2.Sumo3.Gm49325	2716600	0	2547400		Nars1	1024300	1719700	3207700		Eif2s3x.Eif2s3y	3388500	4412900	3162100
Mlec	2293500	1202300	2343700		Gpaa1	0	130590	409740		Hdlbp	604600	1037300	502650
Dynlt1.Dynlt1a	661870	0	694300		Slc25a3	9933200	11943000	16170000		Serbp1	3398300	3888700	3281200
Mrpl58	395010	0	413800		Ces1c	0	1999600	6183500		Ncl	20919000	28138000	19248000
Fkbp15	50202	15400	52892		Hnrnpr	249070	255060	267550		Tpm3	1737900	2936100	1463500
Hnrnpc	595790	461130	605820		Lrpap1	120780	135960	167040		Rer1	404350	1449700	165810
Ehd2	95245	0	102300		Ppox	0	105730	324050		Sarnp	495840	1455400	0
Osbpl3	236380	75426	245990		Drg2	0	119230	366470		Lgals3bp	150470	310190	67702
Irgm2	947560	146400	998820		Supt16h.Supt16	0	35930	107990		Elp1	133750	174840	112780
Suclg1	924490	603850	962290		Serpina3k	0	1705500	5065600		Nfs1	87222	222310	17796
Ahnak	764250	645240	779300		Imp3	0	90775	271390		Calu	1760000	2198600	1507400
Vasp	161500	0	181730		Gosr2	424020	702550	1255400		Scd2.Scd1.Scd3	981210	1379500	749670
Exosc9	474470	0	552380		Nudt5	0	252830	754260		Llgl1	91473	102700	85532
Eif3d	752170	486790	794630		Fkbp5	0	29056	85413		Emc1	926910	1618700	554130
Khsrp	1176400	906290	1217600		Sec62	153470	267530	488570		Higd1a	861400	1070600	746580
Preb	425770	208890	457760		Itih4	0	2470300	7219400		Ehd2	95245	167830	55469
Psma5	923620	308180	1012800		Pwp1	0	226600	659250		Ckap4	7951700	12400000	5512400
Lamc1	101720	65889	109430		Apoc3	0	750570	2397800		Kcnab2	117150	327130	0
Pls3.Lcp1	34905	0	42661		Pigs	513700	733720	1216200		Abce1	320060	710920	100120
Kgd4.Mrps36	691550	0	845850		Ssr4	5341000	6792000	10012000		Cyp20a1	200870	338870	112620
Ankh	156300	91973	167900		Mtch2	1386600	2499300	4976300		Rplp2.Rplp2.ps1	72098000	105340000	50764000
Ormdl2.Gm28778.Ormdl1	389730	311720	403570		Ndufs2	243370	562520	1317600		Acly	87475	133210	58037
Tmsb10	2855600	2524400	2913600		Acadl	1084500	1619500	2873400		Sdad1	33358	46212	25436
Rbx1	984010	0	1183200		Tuba1b.Tuba1c.Gm49450	137650000	151870000	185180000		Eef2	7816700	8630300	7304700
Eloc	2260800	579350	2576600		Serpina1c.Serpina1a.Serpina1d	356630	1476000	4042400		Ndufa4	16733000	21629000	13435000
Ipo9	103620	0	123240		Cfh	0	42906	142000		Rcc2	332450	640600	125690
Banf1	3550200	3074500	3640000		Ccdc90b	620260	680570	819360		Bzw1	2281500	3451000	1483900
Igf2r	248230	156750	265490		Mbl2	0	424700	1387700		St13	1959400	2898800	1315900
Ybx1	2776100	400150	2349700		Tmsb10	2855600	3136100	3775800		Rpl39	31803000	52711000	16860000
Praf2.Gm45208	9021800	5967500	8455200		Tmem11	481410	603450	881760		Ddx20	171640	384040	20251
Lsg1	454540	253310	422460		Hmgb1	1804300	2725300	5011700		Ppp6c	231360	442530	71086
Uqcr10	4597500	333390	3946200		Ranbp2	58831	145160	362190		Rpsa	2386300	3267800	1738000
Nsrp1	121420	0	100590		Rab34	1191500	1459100	2117400		Prdx1	9256300	13394000	8020000
Mtnd4	172110	0	143750		Apoo	0	1151600	3963100		Arl8a	4354100	7513700	3399000
Rps4x	51566000	16710000	45780000		F2	0	172390	590390		Tm9sf3	148830	367730	78223
Sdf2l1	1984000	1431200	1873900		Apoa4	0	646570	2216200		Zc3hav1	134060	211730	108930
Zranb2	838700	281930	722520		Uqcrq	731880	810090	999240		U2af2	859580	1816700	560140
Pitrm1	38108	0	30040		Oxct1	252140	421730	831210		Rpl27	34586000	49606000	29910000
Polr2h	1463100	371120	1192100		Dhrs1	0	235190	802390		Hsd17b4	940500	1567900	706960
Uba2	48310	0	37442		Fkbp10	0	149340	539430		Slc25a3	9933200	16968000	7269800
Eif4a2	59029	0	45518		Pdia6	8872900	10592000	15053000		Stt3a	1483400	3414400	747690
Tor1aip2	436690	0	336780		Uggt1	150700	166710	208070		Nufip2	353070	665830	233350
Dhodh	157360	96662	134740		Kng1	0	308470	1151100		Fus	1872800	3531600	1292200
Sympk	54308	30933	45516		Armc10	0	378130	1387700		H1.4	2119500	3758400	1531100
Eef1d	8327600	4280300	6863700		Washc4	0	33335	122770		Sqle	246930	698760	86032
Rpl36	74272000	23935000	56040000		Rab9a.Rab9	744800	1236700	2558400		Kank2	427250	479280	408700
Oat	138170	92858	122240		Ahsg	0	1364500	5271200		Lrpap1	120780	189720	97192
Sh3bgrl	1133600	0	738450		Ppfibp1	123010	162320	274980		Abcb7	466760	686860	391730
Ccar2	27228	21278	25387		Sema3a	0	33330	129280		Far1	3175600	5030000	2543500
Sec31a	137140	25141	102140		Clu	0	4862700	18921000		Khdrbs1	1381800	2046800	1158100
Nceh1	1412200	667060	1178400		Fcn1	0	2299700	9471800		Ptrh2	974380	1609100	764970
Mrpl44	219240	0	149470		Prpf6	228150	252550	329200		Myo1b	562760	978470	384580
Nes	919640	490760	780520		Stat1	748050	883260	1294700		Faf2	236610	326780	199120
Ybx3	789440	0	535520		Rfc5	0	114780	453850		Acad9	814750	958480	754080
Abcb1a.Abcb1b	107600	47072	91272		Gpld1	0	97516	522240		Eif3d	752170	1132500	593080
Ldha	5576200	2624900	4775600		Txnl1	0	142580	736260		Pcmt1	548220	1174400	285430
Aldh2	13249000	7133900	11594000		Utp11	0	110010	576210		Pum1	59540	102510	41515
Uchl5	492760	152530	391350		Sae1	233640	253600	337960		Cox5a	2011800	5327800	697190
Cul5	101790	25876	79607		Pon1	0	1008000	4834300		Ptpn1	309210	410070	269090
Dpysl3	672180	147640	517440		Krt76	153870	273190	725050		Bet1	1134900	1934600	806910
Zw10	264510	76787	210450		Vat1	4883200	5505400	7890300		Cenpb	933920	1541300	686600
Cox17	678480	0	487750		Atl2	730790	875330	1427900		G3bp2	483100	1263900	136030
Kirrel1	169650	68441	121100		Sec61a1	6582600	6830000	7816600		Sec61b	12831000	14884000	11906000
Cs.Csl	976870	310670	671480		Urb2	0	24501	119760		Eif1ax.Eif1a.Eif1ad7.Eif1ad10.Eif1ad2.Eif1ad3.Eif1ad11.Eif1ad16.Eif1ad14.Eif1ad15.Eif1ad17.Eif1ad18.Eif1ad4.Eif1ad12.Eif1ad13	558660	1171300	283650
Mrps34	345940	0	187360		Apob	0	32595	158910		S100a6	916950	2957100	0
Hspa1a.Hspa1b	147360	0	78508		Lig1	63360	82827	158080		Hnrnpa3	5427400	8542900	3990100
Mrpl22	257740	136620	201440		Tpm3	1737900	2348600	4578400		Rps6	25181000	33900000	21095000
Snd1	1833200	761940	1389800		Wdr12	0	173850	813060		Ssrp1	102620	175770	67425
Rab3gap1	133420	60195	103360		Idi1	365840	785540	2288100		Rps3	26031000	36609000	20778000
Psmd4	1110600	392660	801060		Snrnp200	558070	669230	1069100		Nudt21	331960	619180	100730
Tpr	302410	64920	198260		Flna	1511900	1603400	1931900		Slc25a20	150090	212590	100320
Edf1	452950	278200	376810		Golph3.Golph3l	138340	252170	660880		Hmgb1	1804300	3281500	637280
Aldoa.Aldoart1	1189900	143560	720340		Rpl26	14489000	20085000	40011000		Fen1	127370	288050	0
Lnpep	99975	0	55724		Gnb2	2039000	2918200	6051200		Opa3	400100	617760	221440
Cdhr17	28829000	0	16058000		Rab21	207410	362630	912330		Rsad2	839480	1315100	448520
Zmpste24	173300	0	96558		Gnl2	0	28877	131510		Vps16	44006	51261	37861
Dbn1	305380	60093	183100		Ddx20	171640	235300	461160		Ap3d1	172190	297260	63841
Mrpl21	594180	0	296810		Hk1	351590	1148200	3884100		Rbbp7	454820	642570	284550
Ano6	545350	43508	282350		Mmp2	396300	461340	684230		Flna	1511900	1677000	1362100
Snx1	478840	262870	365450		Tor2a	417530	487830	726010		Mmut	176910	224820	134260
Pmpca	70291	40331	54716		Usp10	87118	136190	303230		Msh6	67999	94604	44188
Camlg	483430	175330	322570		Nampt	117520	234030	621280		Dstn	4077400	6534200	1871300
Mrpl27	748500	0	311420		Psma7	182850	357590	939870		Rpl14	53587000	75997000	32714000
Mrpl13	295470	146030	210260		Pex6	38084	59850	131140		Atp2b1	113380	171970	58517
Csnk2a1	523440	133170	300000		Idh3a	2377800	2674200	3639100		Plec	1720200	2046300	1415500
Sptbn1	48799	10172	28021		Comt	170390	529440	1691800		Pgs1	69935	87473	53174
Cavin3	324530	0	150280		Plod2	629060	702990	1343300		Hnrnpdl	1130600	1174600	1088200
Sarnp	495840	0	225160		P4hb	2779200	2974600	4628000		Pip4p2	285720	499680	79433
Pgd	773490	139060	426680		Cope	693880	768720	1456500		Stip1	1063400	1491200	498990
Mrpl38	249500	0	111810		Prmt1	170280	181440	287190		Nsun4	113090	149060	65608
Ociad1	855670	295740	543990		Atl3	1239900	1315500	2092000		Ecsit	48867	86249	0
Psmc1	3593200	2335700	2848100		Mmut	176910	208910	533120		Rnf121	100270	116470	79184
Vps29	1778500	184470	819620		Capza2	234730	285000	793920		Hint1	999150	1204800	731250
Dynlrb1	760530	570000	646600		Itih3	0	232830	2773200		Letm1	613620	637080	584790
Syvn1	168650	130270	144950		Srsf2	17792000	17978000	20073000		Sf3b3	1136300	1472600	724300
Fis1	3102400	1185900	1925300		Nup155	208090	215970	323370		Ap3b1	163600	227450	85292
Tmem33	2547200	1959100	2190900		Dhrs4	0	136560	2101800		Rps25	34400000	40351000	26950000
Ermp1	269930	137490	189040		Pds5a	0	32700	497390		Elob	2965700	3864500	1840000
Marcksl1	1657900	1293200	1425700		Tmed2	5913000	6096000	8675300		Rpn1	10622000	13532000	6950900
Stx7	1038100	914790	959440		Uba1	58793	78242	351120		Ormdl2.Gm28778.Ormdl1	389730	555650	179660
Capns1	254000	110500	157670		Cul5	101790	118990	330970		Vdac1	7762800	9573300	5472800
Tra2a	312010	0	106380		Sparc	115360	117860	149850		Exosc2	653100	1109500	185740
Jagn1	1311100	693200	907430		Dnaja1	928430	949340	1222800		Zmpste24	173300	341270	0
Hmgb1	1804300	507300	836170		Eif1ax.Eif1a.Eif1ad7.Eif1ad10.Eif1ad2.Eif1ad3.Eif1ad11.Eif1ad16.Eif1ad14.Eif1ad15.Eif1ad17.Eif1ad18.Eif1ad4.Eif1ad12.Eif1ad13	558660	601660	1445800		Cox6b1	2770700	2937800	2587800
Pc.Pcx	99088	0	25502		Cox6a1	397810	724870	7593700		Oas2	170230	298890	33265
Chmp6	392310	172740	228910		Hsph1	116360	129000	331460		Cyb5a	6492200	10860000	1769100
Ppa1	590250	479780	508050		Magt1	263320	339620	1547100		Tfip11	50715	77007	22473
Rab7a.Rab7	16820000	16180000	16344000		Cdc42bpb	24692	32380	153360		Rab3gap1	133420	224420	26282
Kti12	165020	75414	98417		Ptbp3	0	52231	937100		Exoc4	51737	76151	22871
Exog	436450	0	105890		Gapdh.Gapdhrt2.Gapdhrt	66041000	68082000	103930000		Mrpl16	248060	458240	0
Ftsj3	167380	94430	112140		Idh1	420600	434330	680050		Rpl22	44721000	58697000	29009000
Exosc2	653100	255830	353410		Samm50	0	35460	201150		Scarb2	453430	605490	281790
Sptan1	49595	24796	30960		X1810009J06Rik.Gm2663	677160	2794400	12505000		Mogs	233160	279530	180880
Snrpc	2129500	1284700	1548700		Upf1	74911	125170	357450		Rpl18	114490000	139690000	85624000
Fundc2	503470000	0	154720000		Skp1	0	270540	1683800		Rps9	31444000	40679000	20955000
Hsp90aa1	2104500	1477600	1662400		Ddx39b	295350	379030	816870		Eif3c	352170	402260	264940
Lrpprc	158490	84822	105360		Rsu1	0	236790	1395400		Tubb2b	2163400	2314900	1900500
Arhgdia	1400700	0	403390		Cybc1	88707	135420	363940		S100a1	1029500	1639400	0
Sf3b4	333130	155700	206290		Actn4	29387	47814	136770		Crmp1	46873	52829	36696
Prpf4	320530	74860	144510		Ogfr	85599	108200	218010		M6pr	856250	964210	662020
Ndufa5	1674400	0	332000		Acot9.Acot10	545610	608140	925210		Lnpk	492370	648120	212600
Clcn5	144250	40896	62075		Klc2	78610	91548	155890		Ptma	1883300	2489500	745560
Rps29	22027000	4718200	7942500		Xrcc5	0	119480	709630		Srrm2	86640	104660	53632
Mrps22	208830	0	38879		Apoe	0	764020	6822000		Epb41l3	37147	47844	17364
Prpf40a	349780	89066	136930		Cisd1	312530	377210	865020		Rab4b	237860	366350	0
Zc3h15	147380	83468	95172		Ap3s1	219080	478240	2438500		Mia2	88572	146190	0
Rrp1b	772870	0	129970		Acadvl	220770	564840	2908800		Pgam1	515150	697260	229040
Hmox2	1520500	1324000	1358700		Vps4b	0	56521	436300		Rps28	28435000	30220000	25573000
Retreg1	1963200	0	341940		Isg15	0	626050	4798800		Mlec	2293500	3183200	868270
Epb41l2	469430	62657	98981		Trim63	270850	504370	2168000		Cald1	88176	115720	43264
Sgta	995280	128200	211370		Rpl35a	13399000	15001000	26191000		Rhoa.4930544G11Rik	5607300	6685300	3847600
Nup43	447610	224530	245520		Alg5	290050	322890	551870		Stt3b	504010	592270	372050
Tmed4	2152300	605980	782770		Mri1	0	96791	628050		Actb.Actg1	253820000	331010000	138720000
Dstn	4077400	629870	1020800		Arf4	791690	851020	1190600		Bax	401360	583010	133990
Usp14	283050	157010	170030		Ywhae	160730	368420	1552000		Sar1a	2235300	2918200	1242500
Psmc3	1453700	774840	846880		Inf2	656790	717850	1059300		Decr1	1793900	2659400	534000
Yif1b	1555700	629970	730670		Psmd14	300500	436670	1206300		Acbd5	133750	174930	75058
Rac1	825320	649040	676740		Amy2a5.Amy2a1	0	77875	539740		Zc3h15	147380	250950	0
Tuba1a.Tuba3a	694470	366480	417230		Ugdh	740780	904040	1885100		Prrc2c	36070	56932	7372.3
Vdac2	2527300	1149900	1345900		Txn	3271400	3715000	6372400		Elavl1	1580700	1729700	1376600
Cstf2	414890	119030	160140		Rps6ka3	30430	35297	65355		Sec62	153470	205790	0
Cd47	1107400	836540	870670		Anxa5	2717000	2967700	4516300		Glg1	416680	525120	90899
Ahsa1	2868800	397010	707970		Usp9x	8406	11854	33942		Cd47	1107400	1129200	1042600
Eif4e	2569000	813210	1040000		Nup98	87220	99339	176390		Mcat	139390	153860	96404
Ubr4	81004	29279	36127		Hspd1	46000000	49341000	70616000		Eef1a1	99047000	116900000	43164000
Pi4ka	581940	18381	10296		Rpp30	0	601880	217920		Ndufs4	504050	621900	109450
Cox7a2	120790000	12504000	10633000		Ubap2l	220200	521680	330100		Slc39a7	1858100	2314500	362400
Nedd4l	23662000	77957	0		Urb1	0	110910	40316		Cand1	26022	38093	0
Eif4h	161490	113340	113100		Bet1	1134900	2736400	1717700		Scfd2	58389	85486	0
Marcks	513750	312170	310340		Oasl2	118590	1199100	506670		Dnm2	22823	33549	0
Pfkp	201220	81600	80684		Emd	1670900	4484100	2666700		Exosc10	97658	113330	64388
Psmd6	821140	92818	87439		Mrpl14	710850	889310	774250		Pcbp2	2191900	2859600	725750
Unc45a	638790	30960	38584		Gtpbp1	72210	133390	94964		Oxct1	252140	345930	46046
Tkt	374510	52641	53550		Sdf2	282670	835240	488970		Pura	430140	500080	272450
Sestd1	5021200	78810	75788		Col11a1	0	100710	37575		Tmsb10	2855600	3546800	1321400
Senp3	204600000	175650	103860		Igkv3.4	0	1780100	655050		Sec63	598530	674680	429030
Spcs1	9323200	1551400	1555600		Coil	0	2344500	867470		Snrpa	788270	963730	359910
Yipf4	1130200	0	0		Parp14	0	32775	12134		Lgals1	23744000	27116000	15543000
Ptp4a1	837910	0	0		Fstl5	0	492020	189480		Cdhr17	28829000	36271000	11223000
Atp6v1e1	358690	0	0		Pno1	0	617230	236410		Arf3.Arf1.Arf2	7239300	7982900	5460800
Aip	214780	0	0		Acsl4	258380	350970	293940		U2surp	1457800	1837000	498440
Pyroxd2	148550	0	0		Man1b1	0	76087	28801		Rps19	47940000	57554000	23733000
X5730455P16Rik	127640	0	0		Alyref.Alyref2	2606800	4837000	3449200		Sumo2.Sumo3.Gm49325	2716600	3385100	930630
Plgrkt	227110	0	0		Igkc	1260800	16747000	7094100		Pkm	17265000	19658000	10947000
Cxadr	101760	0	0		Smc3	0	71223	26755		Ogdh	41174	58440	188500
Pin4	346050	0	0		Serpinf2	0	1172700	408010		Arcn1	937980	1067400	2074600
Fam221b	397000	0	0		Mak16	208610	915780	454130		Oasl2	118590	246710	1249900
Dync1i2	58226	0	0		Bms1	0	477550	164250		Tmem70	0	164910	1262100
Col1a1	237710	0	0		Vapa	2830300	3710000	3132200		H2.Q10	0	716530	5396300
Asah1	289190	0	0		Nup85	0	832080	283320		Dnajc10	31769	109330	647510
Psma6	139540	0	0		Slfn9	0	198600	66897		Tomm40	776120	852890	1414700
Scamp2	3515900	0	0		Cep55	64184	757310	298690		Dhx9	148200	350770	1807100
Tmx4	205820	0	0		Faf2	236610	1397600	620740		Calu.1	442440	460660	591360
Stk39	87171	0	0		Nono	355890	6016700	2251000		Napa	1360000	1480400	2114800
Cnpy3	93286	0	0		Myl3.Myl1	0	686560	229000		Spcs3	0	447390	2909800
Washc1	74899	0	0		Ap3b1	163600	177740	168320		Timm50	2471700	2599900	3290200
Tmem120a	293370	0	0		Rpl10.Rpl10l	8056700	17808000	11093000		Cybc1	88707	135390	421480
Klhdc10	149760	0	0		Nat10	29674	437080	155780		Aacs	73189	88839	180660
Hadh	702800	0	0		Abt1	0	565030	181270		Ctbp1	143850	180570	397750
Pebp1	728860	0	0		RO60	0	135210	43013		Vars1	40080	45484	77628
Ap1b1	212250	0	0		Mybbp1a	1119900	4071200	2055800		Capza2	234730	272960	1185300
Kcnab2	117150	0	0		Utp20	0	51922	14877		Tuba1a.Tuba3a	694470	707160	1001000
Mrpl40	2313900	0	0		Dock11	0	86259	24985		Ifitm3	4364200	4408100	6104900
Tmx3	1047500	66938	90658		Atic	0	112280	32771		Dnajc1	104250	109420	258970
Plp2	3954000	1734600	1805800		Gcn1	129810	6378000	1988400		Tuba1b.Tuba1c.Gm49450	137650000	140140000	220790000
Hspa8	60073000	36360000	37075000		Pol	0	1866600	550520		Mcu	200330	304910	1200800
Sltm	1013300	0	31371		Cyp51a1	963870	1596100	1153500		Rheb	238510	374240	1595800
Insr	70959	36085	38385		Hsbp1	267140	1169900	538480		Sec13	180880	201640	396040
X3110082I17Rik	998050	353380	397950		Dap3	108990	296000	165750		Gigyf2	0	19913	302950
Cpsf6	5355700	1276600	1451400		Agk	228540	427540	288680		Hnrnpab	2628300	3066400	9197800
Rbm3	5639000	325010	523410		Pa2g4	780100	4421800	2916100		H1.1	0	346760	4089200
Arhgef40	50447	36866	37598		Ccdc127	0	408370	239330		Rpa2	0	923140	11942000
Cavin2	277070	76146	86143		Rpl7	26445000	48777000	39521000		Rap2c.Rap2a	1051900	1594600	3010400
Rtn3	830310	661190	669030		Rcn2	2403000	3681500	3151900		Bzw2	649600	858210	1409600
Zc3h18	215390	71680	42965		Trim12c.Trim5	0	173030	100900		Lamtor1	442000	515290	695040
Cox4i1	13177000	5741900	4101600		Iqgap3	0	64158	37512		Ndufa10	512370	577750	737800
Uqcrfs1	2607500	1595200	1365500		X5730455P16Rik	127640	301760	227870		Arf6	991330	1094300	1351400
Kdsr	1360400	853780	730810		Hnrnpa1	5802100	10930000	8774400		Dhx29	0	29023	102910
Atp5f1d	28555000	12757000	8906400		Raver1	0	125360	72569		Ssr1	2806600	4012000	7682200
Snrpd1	5978700	4232700	3781600		Ubr5	0	20803	12681		Arhgef2	88843	107320	163820
Cherp	633700	490190	451450		Fgb	0	343320000	209270000		Polr2h	1463100	2416800	5330300
Psme2	217580	147950	129130		Dhx15	1700500	6088300	4304600		Rab12	142750	144080	147990
Atp5mj.Atp5mpl	4354300	1123100	0		Farsb	152920	2092300	1307300		Capns1	254000	486810	1152800
Atp1b3	1225900	722360	542870		Tuba1a.Tuba3a	694470	903690	820310		Snrnp40	438440	504890	696100
Sap30bp	328120	254350	225970		Bzw1	2281500	2782700	2581500		C1qbp	753240	1355400	3401700
Psmd7	2749900	1675700	1281900		Alg1	0	82508	49385		Ehbp1l1	67454	77233	109980
Decr1	1793900	1635100	1576800		Rbm5	0	83485	46192		Cct5	2404600	3105700	5469700
Itgb1	4910000	3493700	3068700		Rhoc	1038800	2215100	1696500		Cops4	0	45991	194580
Top1	239580	111150	72154		Igkv12.41	0	31280000	17453000		Ifih1	0	55446	239280
Lnpk	492370	313680	254980		Trim21	0	119970000	66878000		U2af1	2144500	2274000	2700600
Sf3b5	948530	709990	635140		Ddx21	739340	1307500	1056100		Imp3	0	66262	295360
Slc12a7	683120	267770	137640		Naa15	0	190180	108570		Klc2	78610	156060	428660
Mrpl4	950460	324800	124760		Mrto4	486140	1967200	1333200		Rpa3	0	11408000	51780000
Scp2	444120	253790	193490		Ezr	0	390470	221150		Rab21	207410	411490	1151500
Snrpb.Snrpn	1681300	628880	590880		Rps17	4759600	13358000	9604900		Ccdc51	0	52571	244180
Dhcr24	234960	62449	54945		H2bc4.H2bc9.H2bc7.H2bc14.H2bc3.Hist2h2bb.Hist1h2bp.H2bc12.H2bc23.H2bu2.H2bc1.H2bc26.H2bc21	7404500	16229000	12199000		Nucb1	0	20621	98210
Pgk1	1912500	764830	711230		Abcd3	502870	1338400	956170		Mdn1	10591	17082	41250
Dpy30	1005800	480540	455480		Tap1	129190	244210	192080		Mars1	141030	189920	370850
Nipsnap1	4104100	724520	419050		Ipo9	103620	248440	182680		Dnm1l	56440	82282	182850
Ckap2l	1742000	383470	265310		Mccc2	0	514210	280880		Bpnt2	442900	692710	1672000
Specc1	403410	59533	33245		Vcl	0	38635	21254		Hnrnpm	2596600	2972500	4494800
Slc7a1	198350	85932	77410		Nup37	111310	202010	161010		Tmed2	5913000	6866000	10776000
Cyb5a	6492200	942660	551200		Itm2b	0	217670	114270		Sf1	98649	203030	629550
Ppil4	1045800	381260	339070		Ppp1ca	0	190170	99682		Fam186a	0	57557	293130
Snx2	363270	124070	87399		Dpm1	676260	1976600	1363600		Gnl2	0	36510	185880
Gstp1	5153000	4115100	3949200		Tex10	43834	103090	75076		Cox6a1	397810	521230	1066900
Nnt	1126100	657470	580500		Col3a1	0	1167700	628070		Mrps31	183700	215600	356640
Ubqln2	1120800	571190	474170		Cetn3	0	1198700	645910		Pdxdc1	123970	131130	162500
Cfl1	145470000	124670000	120970000		Rsl24d1.Gm20509	0	2821200	1519000		Rpa1	0	3163500	17025000
Prpf38b	721450	389170	330250		Eif2s3x.Eif2s3y	3388500	3974900	3700500		Frmd8	81521	116930	278040
App	129850	78323	69481		Fgg	0	125550000	67269000		Acsf2	56004	98520	298430
Hspe1.Hspe1.rs1	10450000	6462000	5784400		Ddx47	275510	1639100	1004700		Ap3m1.Ap3m2	181620	186140	207300
Rap1b	778450	271360	200540		Tmpo	234120	3703000	2088800		Skic8	480200	563400	726050
Tmed9	3202300	2612000	2533000		Atp5mg	2553500	3835400	3117300		Mrps23	0	252780	757970
Rae1	497780	333260	312010		Mgat1	145790	199300	169360		Ctps1	190920	324680	591860
Atp5f1b	97827000	68569000	65457000		Bysl	0	199310	87762		Dap3	108990	170970	295990
Gbf1	146670	33962	22230		Ppia	7568800	21154000	13513000		Rpl15	7568500	20208000	46015000
Pcmtd1	2298300	1544100	1451900		Msn	1662700	6234000	3667600		Znfx1	0	21392	71049
Rbms1.Rbms3	339900	298790	294110		RTRAF	450170	1463200	906070		Hnrnpc.1	1805100	2196700	3097700
Gdi2	866920	138090	55018		Ddx18	487920	1925600	1131000		C8b	0	122010	379770
Zdhhc6	295090	245170	200190		Rrp12	48610	280510	152030		Cwc22.Cwc22rt3.Cwc22rt5	34349	38171	46470
Prpf38a	2047400	1240100	444600		Sar1a	2235300	3667400	2874700		Mms19	175160	207850	280520
Slc7a5	1070100	756240	455380		Sf3a3	497480	783510	625270		Atl2	730790	1069600	1625700
Ndufa6	3836300	2081500	0		Rragc	0	117500	49831		Dock7	114340	276270	544350
Stip1	1063400	990570	901040		Igkv10.96	0	2932500	1260700		B3galt6	0	106030	282690
Uqcrc1	2439000	1938400	1323900		Psmd5	118950	238780	170060		Tbl3	0	89296	226440
Ppp2r3a	213570	117340	0		Nsun2	81113	234130	146590		Ptbp3	0	365290	939760
Ssr3	1438300	1292800	1116300		Gnaq	0	314910	134870		Sdf2	282670	490730	821400
Kars1	5930200	5536300	5122300		Eif3k	0	794170	330830		Acot7	0	204360	531570
Stxbp3	159330	128620	93711		Pomgnt2	0	145520	59878		Apeh	0	208400	590920
Mfap1b.Mfap1a	406140	292300	165040		Nop16	156220	362780	241060		Ganab	486510	603500	818590
Txndc12	350250	268380	176250		Rps10.Gm49804	13803000	30170000	20355000		Idi1	365840	778630	1556200
Rab11b.Rab11a	28759000	23976000	16217000		Usp39	199160	325390	248700		Tjp2	0	98297	282020
Tcirg1	262710	179850	43846		Col4a1	0	62978	29030		Igf2bp2	61585	78334	109600
Pml	358450	331220	289940		Ttn	0	11418	5247.3		Ruvbl1	616980	1263100	2464600
Pdia3	12703000	11755000	10263000		Slc25a4	12575000	26622000	18968000		Xrn2	124720	149640	195770
Vamp3	5204000	4902500	4424700		Cdc5l.Cdc5lrt1.Cdc5lrt8.Cdc5lrt7.Cdc5lrt9.Cdc5lrt6	40358	161000	95507		Csnk2b	603830	1074900	1922800
Cdh2	1237500	711580	23660		Rfc3	0	52818	25169		Klkb1	0	71708	201390
Fam234a	122130	91471	51030		Plod1	0	330860	157780		Adar	0	17973	50545
Rab4b	237860	175710	93862		Flot1	0	356440	168010		Rangap1	0	117610	325810
Aldh3a1	213850	152700	75727		Pck2	0	250200	118180		Tanc1	0	29772	81603
Eif2b5	81477	68760	52430		Emc10	281370	457000	364250		Tmed3	0	150480	409630
Lsm14a	191890	108200	0		Nop2	842160	1805000	1293300		Rps24	17707000	29629000	47229000
Hspa9	74739000	66757000	56003000		Ddx51	0	66515	31233		Srsf10	0	1607400	3990600
Gtf2i	2962700	1997400	688170		Ap1m1	0	126440	59457		Ascc2	95845	146720	216610
Pum1	59540	56894	53315		Nup188	47295	125870	84222		Tomm20	1014600	2034200	3451700
Nmt1	1271000	952420	500000		Mccc1	0	658860	337220		Dld	457360	769110	1214000
Rcc2	332450	226820	73512		Col5a1.1	0	1056200	541170		Rps2	22700000	26273000	31390000
Reep5	1779500	1184200	690420		Slc25a24	1467000	3989800	2759300		Mcm7	1237900	1486900	1838500
Ndufb4	3014400	2195800	1525700		Ppef2	0	105400	54736		Mtch1	0	104230	252350
Cmc1	1477700	645110	0		Pigr	0	5398800	2785400		Pdhx	514170	617370	753370
Acp2	181950	124140	78523		Rpl13	37196000	52057000	44847000		Abcf1	222850	576620	1049800
Tubg1.Tubg2	444020	246960	91211		Srsf7	791880	2142600	1450000		Sec61g	3313000	5927900	9434100
Pdlim5	225890	197460	177560		Cfl2	0	611630	298230		Hnrnpf	5649300	10989000	18153000
Atp6ap1	543290	340800	203630		Pdcd6	0	273800	132190		Hccs	0	104710	235880
H2.T23	101580	79046	62185		Lamtor5	670990	764990	716670		Akap8	0	96204	218230
Ebp	4286900	1796500	0		Dad1	3312900	5931000	4581200		Mbl2	0	662430	1520300
Aimp1	2357500	1878900	1531900		Ppib	1747500	4379700	3051900		Scfd1	303540	306350	309980
Dapk2	4752800	1495400	0		Rsl1d1	819540	5784000	3268900		Usp4	0	19806	45136
Coa3	2485600	2058000	1864800		Lemd2	0	325630	163610		Clu	0	6886700	15740000
Crbn	164290	117430	97439		Rps24	17707000	33234000	25455000		X.6	0	1912200	3775200
Ncam1	2517600	846100	111270		Eif2ak2	163690	694040	428740		Mcm4	651680	1852200	2987000
Tmed7	1112100	750200	590000		Rfc4	0	165110	110500		Mphosph10	0	264490	517180
Tmed5	5467200	2881200	1736300		Gnpat	0	62050	41744		Umps	1126000	1332800	1531300
Ndufa12	513310	338720	235880		Rbmx	0	271160	182700		Rpl7l1	0	154140	302540
Znf207.Zfp207	806120	506210	316810		Brix1	0	425260	281080		Trmt1l	0	80275	161970
Rtn4	5505500	3515700	2274100		Rangap1	0	229910	152990		Jup	26899	60376	94338
Prss3b	23297000	14784000	9510900		Nemf	0	44215	29383		Sptlc1	88751	145190	203890
Slirp	737630	461880	326380		Lpgat1	0	530750	344960		Ces1c	0	3497400	7176000
Lman2	2130000	1394700	1036700		Rpl9.Rpl9.ps6	23781000	66416000	51479000		Otud4	32919	84396	146000
Gars1	616260	275310	99336		Tmem214	67758	402110	285020		Ppox	0	180330	396850
Tmem14c	1011100	903580	849610		Slc35a4	0	1068300	702250		Pon2	0	640200	1393300
Tor3a	820380	423560	223310		Ptbp1	1655400	6785900	5029500		Nup35	0	170500	371820
Map2k2	248840	121620	53793		Rpl23	8004700	17572000	14277000		Mrc2	64565	204370	366870
Prkcsh	502860	430310	392060		Steap2	0	82359	53956		Sae1	233640	273570	319710
Mxra8	374820	231970	156390		Sqstm1	0	340500	211890		FAM120A	28081	65205	107590
Api5	352980	167560	66204		Cdipt	1081000	1561400	1378700		Washc4	0	66918	142530
Tm9sf2	865730	421320	171990		Gsn	509120	1631600	1205000		Hexim1	0	144830	307140
Prdx3	197170	144150	114690		Rpl3	17759000	29141000	24919000		Ncapd2	50071	58670	67972
Mtarc2	234090	83368	0		Fga	0	109090000	68346000		Ugdh	740780	1091000	1468300
Akr1b1	1013900	823720	289100		Lmbrd1	0	250540	156610		Psmb10	168630	363040	576290
Galnt7	329460	282710	152980		Npm3	4147800	7319800	6131300		Erbin	0	25098	52820
Psmd9	512480	381040	0		Ndufb5	0	601930	383130		Stk39	87171	134890	187750
Llph	1252400	1000400	251250		Dock7	114340	357160	268210		Hnrnpl.1	644500	694570	12172000
Actc1.Acta1	9026700	7185400	3460500		Tln1	10654	163870	107790		Gbf1	146670	146740	155020
Rab31	1419700	1113500	441200		Stt3a	1483400	3285200	2649300		Lig1	63360	64161	124570
Mtfr1l	615900	511290	288140		Trmt1l	0	64669	41690		Ern1	0	138520	7240300
Gm43302.Gbp6.Gbp10.Gbp9	160860	114890	0		Rpl31	41639000	50037000	47057000		Parvb	0	0	335770
Ranbp1	1171800	942960	418880		Smc2	27144	220540	151190		Erp27	0	0	1365400
Yipf3	1235700	891210	95050		Abcf2	266480	2588400	1753700		Nkap	0	0	142910
Galnt2	270420	256030	108480		Rpl34	3565900	18702000	13265000		Srsf9	0	0	100160
Ppig	197040	176470	0		Nifk	0	1373300	883990		Bcs1l	0	0	160580
Atox1	725800	642630	0		Gnl3	301760	442840	392370		Mtap	0	0	209470
Tubb2b	2163400	2108600	1336700		Gtpbp4	156910	1080000	750210		Dhrs1	0	0	755030
Cog7	101250	94762	0		Nbas	0	33739	23736		Dnajc3	0	0	282610
Uqcrq	731880	717440	507470		Rpl28	14375000	26961000	23194000		Zng1	0	0	69466
Ndufa2	1443900	1420100	377560		Tmem43	276390	351680	329130		Cdan1	0	0	865390
Cdk4	159280	152150	0		Eif4g2	218960	535360	441040		Snx18	0	0	215620
Tmed10	28253000	27771000	14748000		Grwd1	0	761950	534480		Dock8	0	0	26105
Spcs2	3432800	2880000	302700		Vdac3	842090	1394600	1235300		Strip1	0	0	67873
Tmed1	1539800	1364200	503030		Sec61a2	115430	376240	301380		Tbcd	0	0	25886
Ubqln1	1039600	998710	719130		Syncrip	1924700	2400300	2261300		Ptges2	0	0	61492
Etfb.Etfbl	4881800	4638500	3108200		Ndufb10	691290	1198100	1050700		Nob1	0	0	279190
Eef1a1	99047000	95364000	75810000		Sars1	0	76677	53332		Timmdc1	0	0	110060
Rims2	232610	198370	0		Naca	337550	1023800	814970		Rraga.Rragb	0	0	53431
Uqcrc2	2750500	2525300	1233000		Rpl21	8458000	12608000	11338000		Shkbp1	0	0	47132
Ppm1g	179530	169260	111100		Grn	1298700	2292500	1989500		Dag1	0	0	73828
Ctsb	972510	943110	779770		Caprin1	865570	2008600	1659300		Upf3b	0	0	78553
Acot13	14935000	13206000	7167900		Nip7	0	473380	328870		Arfgap1	0	0	126500
Scamp3	798500	744850	564160		Atp6v0c	0	1383400	951560		A1bg	0	0	890380
Picalm	100100	86055	38820		Farp1	146250	207720	188500		Aars2	0	0	44117
Itga7	178040	158930	88623		Park7	495290	1046100	875640		Rap2b	0	0	1051600
Itgb5	68734	64318	47295		Dimt1	0	363370	250650		Stmn2	0	0	332620
Pgrmc1	1557300	1390200	669790		X.6	0	624910	427900		Nat2	0	0	73915
Ccnl1	1142600	915330	0		Sting1	287520	939550	732820		Mfge8	0	0	555500
Ccdc90b	620260	529370	162260		Rpl23a	5359800	25126000	18776000		Ttr	0	0	311020
Itga5	163690	203830	57543		Lmf2	153390	647100	489930		Dhfr	0	0	138470
Psmd13	1481700	1940900	257770		Slc27a4	0	128600	87602		Rpp30	0	0	1214500
Rap1a	16088000	19904000	6689900		Abcb9	0	42721000	32384000		Pfdn2	0	0	303580
Sdhb	2185100	2697100	902380		Calu.1	442440	818220	728170		Purb	0	0	195800
Atp6v0d1	611120	722410	355930		Afg3l2	36659	299930	234560		Arih1	0	0	89446
Arglu1	917370	1314100	0		Dhx30	182550	742790	605290		Ppp6r3	0	0	33944
Snrnp27	909670	1091800	489930		Myo6	0	1036200	782420		Ttc19	0	0	263140
Ndufs6	2474100	2773900	1832400		Imp4	0	210130	157140		Afg1l	0	0	114350
Wls	746850	1063200	102890		Fmr1	540010	1008700	891220		Tcea1	0	0	243970
Mfsd1	710810	834420	124750		Alg2	0	183580	137420		Asl	0	0	48980
Myo5c.Myo5b	854810	1006800	217290		Tmod3	0	587470	439810		Pik3c3	0	0	113600
Samd9l	1169100	1425900	65797		Cyp20a1	200870	462740	396290		Exosc8	0	0	48983
Cltc	6211300	6518400	4880600		Rab4b	237860	397550	357000		Pabpn1.Gm20521	0	0	165260
Sco2	394830	411430	335790		Rnf213	248140	2043600	1584800		Acin1	0	0	14593
Cul2	237360	291500	51002		Ifi35	0	1271400	944750		Stat3	0	0	38492
Gpx8	1929800	2419700	230780		Cnot11	0	142860	105130		Ube2v1.Ube2v2.Gm20431	0	0	115280
Snx5	179450	209500	75306		Apobec3	0	1605100	1168700		Mospd2	0	0	149960
Rhoa.4930544G11Rik	5607300	5930000	4610300		Immt	377620	3259100	2474600		Eml4	0	0	23644
Tgtp1.Tgtp2	95914	128360	0		Myo1b	562760	949620	844870		Cep152	0	0	17551
Bst2	4110800	4425300	3174300		Rpl30	6285600	13516000	11565000		Wdr26	0	0	46463
Cox7c	4929800	5159300	3475800		Dhcr7	0	377180	270320		Cpsf1	0	0	50212
Rps20	8333700	8981900	4730600		Atad3	348260	4743200	3496200		Asf1a	0	0	455390
Ndufc2	1707500	1960000	240080		Myl12b.Myl9	1754500	5415400	4381400		Trappc6b	0	0	178310
Lmf2	153390	162800	69476		Pak1ip1	0	129510	93002		Rbpms2	0	0	120890
Ndufv2	362380	381760	174390		Lclat1	0	209070	151510		Psma1	0	0	140390
Slc9a6	199780	224550	0		Sun2	0	68653	49614		Tfam	0	0	64597
Atp5me	30867000	32700000	17420000		Ctnnbl1	0	203100	146370		Golga3	0	0	28460
Try10	15318000	16051000	10215000		Naa10.Naa11.Naa12	0	243200	206870		Nras	0	0	216700
Snap23	1804600	1822900	1426100		Dcakd	945900	3532500	3144400		Map9	0	0	207520
Ifitm3	4364200	4474500	2210700		Cpsf2	46854	90066	83899		Cask	0	0	22975
Myo9b	7116800	7541000	21125		Mrps2	0	164980	141040		Edem3	0	0	24187
Gorasp2	228750	235820	101820		Pnpt1	97809	290820	260850		Snapin	0	0	304680
Rpl39	31803000	32563000	17796000		Rps11	12696000	17311000	16599000		Abcb10	0	0	186540
Rps27a.Ubc.Ubb.Uba52.Gm8797.Kxd1	11665000	12251000	4896000		Rpl10a	23240000	41806000	38935000		Rb1cc1	0	0	13686
S100a10	23445000	24870000	1917700		Pdcd6ip	43009	548280	470060		Rab5a	0	0	408540
Atp5pf	13249000	13798000	5775200		Emc4	234470	534690	487340		Sfxn2	0	0	118380
Rab2a	9297800	9496600	4016600		Tbl2	0	283360	237600		Unc5b	0	0	39951
Ccdc137	7447900	7566200	3188900		Thbs3	0	85298	71640		Pcyox1l	0	0	147150
Ipo7	714370	724130	395970		Plcb3	0	45243	38016		Hgh1	0	0	129660
Psmd3	1218700	1226200	714780		Rpl19	7827100	13863000	13040000		Gxylt2	0	0	92058
Cyc1	2989600	3019200	796610		Snrpg	0	3288800	2838500		Ipo8	0	0	33287
Pgrmc2	3066900	3061900	2342100		Mospd2	0	76200	66096		Tkfc	0	0	35190
Prdx4	615800	617510	341140		Wdr18	0	673640	583540		Rmdn3	0	0	129300
Dnaja3	386820	387800	123340		Cdc40	87106	206170	190170		Rfc4	0	0	191970
Idi1	365840	698800	140900		Ddx39a	2002800	4403400	4099200		Prkaa1	0	0	62811
Slc12a2	112430	206400	51604		Pelo	0	195780	171280		Nek7	0	0	91347
Dnaja1	928430	995420	884310		Ptrh2	974380	2655000	2446500		Stx2	0	0	413310
Ctnna1	1610000	1722000	1525100		Copg2	165310	187430	184850		Adprh	0	0	147030
Creld1	154470	232070	99448		Rplp0	40712000	79486000	74834000		Pola1	0	0	56034
Myadm	396900	410010	387290		P4ha1	207360	2568500	2288800		Nudc	0	0	3369300
Ube2j1	275950	521050	98628		Pacsin3	0	95529	73078		Gclm	0	0	641130
Hsp90b1	10075000	13154000	7212400		Tor1b	179420	687900	568860		Dhx16	0	0	83904
Tapbp	1515100	2485900	591790		Eif3m	0	160220	123100		Hnrnpd	0	0	539280
Atp6v1f	937470	1251600	640250		Rab11fip5	0	116000	89316		Nfxl1	0	0	34491
Acsl5	391870	627920	195480		Soat1	743590	1224300	1113500		Rrp8	0	0	18234000
Abhd17b	115050	249090	0		Rpl12	23927000	54485000	47800000		Tmppe	0	0	73882
Sel1l	144520	210540	88466		Irgm1	2319600	5124400	4511600		Vamp2	0	0	145820
Kras	1596600	2114800	1154900		Timm13	0	943110	732570		Ak4	0	0	93600
Sdha	5525500	7016600	4177000		Ddx24	0	97549	75887		Ldlr	0	0	262450
Magoh.Magohb	393360	496350	302290		Fxr2	177530	272520	251510		Tuba4a.Tuba8	0	0	362160
Palm	1101800	1631600	640680		Fam98b	0	134570	105590		Taldo1	0	0	1672800
Cpsf7	182320	240360	106080		Polr2b	0	39606	31187		Pole	0	0	16149
Ppt1	100290	126420	66618		Tufm	8595400	10917000	10439000		Eif3k	0	0	874950
Atp6v1a	870060	1029300	665540		Ppid	279230	800430	692740		Prkar1a	0	0	156510
Dnajc11	110270	138620	76786		Pabpn1.Gm20521	0	203720	160920		Tvp23b	0	0	210540
Cbx3	1543000	2273700	658580		Srp14	0	6549900	5183100		Hint2	0	0	161770
Mmgt1	1454500	2452900	260380		Tpm4	248000	1142900	967300		Pbdc1	0	0	90249
Atp5po	12032000	13253000	10503000		Cebpz	0	243550	194600		Mxra7	0	0	271050
Lrig1	123790	205180	24274		Fscn1	244140	612210	538810		Nsfl1c	0	0	21364
Atp5f1a	90681000	99651000	79678000		Rps2	22700000	27693000	26748000		Zcchc8	0	0	42343
Ceacam16	1733400	2768600	0		Rrp1	0	773940	628350		Tbc1d15	0	0	71880
Glg1	416680	590810	114540		Abhd2	0	509130	411260		Tex12	0	0	825930
Psmd8	1132300	1579100	362770		Samhd1	153620	461410	402320		Atp6v1g1	0	0	637870
Calr	1516600	1679900	1280800		Pes1	0	496440	401080		Mrpl15	0	0	72776
Pcbp2	2191900	2795900	1270000		Adam9	0	64760	52392		Pwp1	0	0	89982
Cox5b.Cox5b.ps	6577300	7784300	4665500		Actn4.1	0	275220	222760		Cttnbp2nl	0	0	20943
Tor1aip1	759990	1027800	337430		Myh14	133770	648480	563100		Nmd3	0	0	40981
Piezo1	27399	58324	21342		Bri3bp	0	414510	346060		Stk24.Stk26	0	0	257220
Npc1	117350	697000	0		Msto1	117720	175840	165880		Dhx58	0	0	22196
Gnb1.Gnb2	9333000	13811000	8524000		Stat2	0	56376	46819		Gmppa	0	0	61863
Umps	1126000	1684000	1019700		Poldip3	0	189890	156320		Wasl	0	0	59208
Phgdh	13238000	14543000	12995000		Slc30a5	0	157400	129820		Pex16	0	0	94233
Dnm1l	56440	101310	46451		Tgm2	108200	5089300	4215500		Dhx36	0	0	208080
Ndufb10	691290	1330900	531240		Tspo	0	681540	556070		Exd2	0	0	144280
Rab8a	151700	639190	103590		Ecpas	375210	939800	835090		Cdc16	0	0	116730
Pcyox1	104610	462730	61338		Sec61g	3313000	8631000	7664500		Vps18	0	0	122850
Degs1	381090	984240	294020		Pglyrp2	0	445110	365340		Sccpdh	0	0	108990
Apol9a.Apol9b	379260	1443900	225950		Eif4a1	8291300	12294000	11930000		Lmbrd1	0	0	168280
Gspt1.Gspt2	236100	289930	227670		Ccdc47	404950	1380300	1291200		Pvr	0	0	167430
Get3	206680	485850	158920		Ifrd2	0	99936	90576		C1ra	0	0	62673
Rsrc2	2004800	5707500	1395900		Ddx17	875700	1892500	1796600		Heatr5b	0	0	25668
Nudt21	331960	683650	225530		Ifit1	5393500	6716200	6591600		Gpr107	0	0	99612
Rps21	660780	1625300	361800		Slc25a51	75064	312800	285870		Hook3	0	0	519460
Hacd3	317880	437920	274140		Nmi	0	1320500	1178100		Exosc6	0	0	108870
Rtp4	237380	362250	191170		B3galt6	0	629710	561270		Pcid2	0	0	270890
Clta	6975300	9403300	6019000		Noc3l	0	99988	89614		Mrps26	0	0	168120
Vapb	658600	1907100	162200		Aco2	48577	112220	105750		Fam76b	0	0	48154
Nup93	377100	398500	368550		Anp32e	0	413840	371430		Dcaf1	0	0	15345
Mvp	173270	325280	108260		Far1	3175600	5058700	4866300		Pgm2	0	0	25632
Sparc	115360	173180	91300		Tfip11	50715	95745	91376		Ibtk	0	0	10351
Mia2	88572	145200	64816		Ncbp1	0	76377	68705		Sbf1	0	0	37455
Canx	17232000	20514000	15298000		Tjp2	0	21038	18951		Azgp1	0	0	233280
Rala.Ralb	4967500	6825300	3949600		Slc25a17	0	1264200	1139300		Fkbp5	0	0	47002
Nradd	888130	1250600	685330		Dtx3l	242290	2586300	2355100		Igbp1	0	0	68895
Otud4	32919	40011	28983		Fkbp3	0	326650	301050		Sco1	0	0	163250
Fkbp11	3749100	4188900	3505800		Ewsr1	113480	1605900	1486200		Vps41	0	0	22533
Itgav	415260	497920	373990		Dpm3	0	1613500	1485300		R3hdm4	0	0	98886
Tpd52l2	651350	970720	508180		Plod3	42947	1542400	1423700		Gpd1l	0	0	88689
Grn	1298700	2280400	847850		Igkv3.12	0	9495900	8762500		Rars2	0	0	138220
Atp5f1c	17528000	22606000	15164000		Abhd12	0	147570	136190		Chchd1	0	0	388110
Atp5pb	5463700	7955400	4293100		Fubp1	104830	266910	254730		Numb	0	0	84078
Sacm1l	3976800	4360700	3972300		Capn6	281610	848150	804890		Ppp2ca.Ppp2cb	0	0	149970
Vps26a	317470	762600	313860		Trip11	0	31003	28642		Smg6	0	0	24027
Srrt	81948	180310	81013		Srsf5	609920	3408900	3195700		Rab5b	0	0	1220600
Pacsin2	0	79345	0		Farsa	1287100	4985400	4806000		Pcyt1a.Pcyt1b	0	0	94994
Ptgfrn	0	69433	0		Tex30	0	374940	357010		Pla2g4a	0	0	79674
Chmp2b	0	223270	0		Pdia4	376630	748870	730160		Lipc	0	0	99213
Ccdc51	0	106610	0		Rps12	12088000	24612000	23964000		Gnaq	0	0	253760
X	0	1267900	0		Bag6	44460	247140	236610		Trim30a	0	0	106050
Itm2b	0	101570	0		S100a4	24953000	26404000	26304000		Iglc2	0	0	190720
Ift81	0	428090	0		Ide	0	23213	21756		Ca2	0	0	452670
Rhoq	0	103850	0		Atp6v1g1	0	715210	669350		F10	0	0	92064
Myl10	0	666320	0		Degs1	381090	1117700	1069700		Hsd17b7	0	0	90957
Ndufaf1	0	95137	0		Rps7	15615000	28585000	27745000		Senp1	0	0	110790
Ap1s1	0	285790	0		Utp4	0	709560	666450		Arfip1.Gm37240	0	0	201870
Pdcd6	0	191940	0		Vrk1	0	288840	271610		Nsmce4a	0	0	185420
Vtn	0	128750	0		Esyt1	78660	157360	152730		Armc8	0	0	88268
Col11a1	0	68348	0		Atp6v1e1	358690	1776200000	1674300000		Hnrnpl	0	0	816060
Nptn	0	327440	0		Loxl3	0	161250	152030		Mrps18b	0	0	278250
Col4a1	0	53189	0		Fn1	99893	5551100	5248300		Skic3	0	0	10680
Myo15b	0	7104700	0		Slc25a11	786440	5136200	4903100		Gapvd1	0	0	17937
Plod1	0	178180	0		Igtp	1195600	1697600	1690400		Xpo6	0	0	42186
Ubiad1	0	278070	0		Ilvbl	0	117300	115410		R3hdm1	0	0	32349
Paip2	0	338910	0		Atp13a1	0	42326	41605		Srsf11	0	0	374990
Utp11	0	433620	0		Tmem131	0	31967	31313		Cul3	0	0	20741
Ndufv3	0	989460	0		Arf3.Arf1.Arf2	7239300	12313000	12195000		Timm22	0	0	1427600
Trim23	0	301980	0		Prpf8	367930	464660	462460		Trim3	0	0	111750
Rab5b	0	424500	0		Clic1	0	322910	315570		Fmnl3	0	0	192860
Nploc4	0	139500	0		Calm3.Calm2.Calm1	1294100	4301100	4221800		Aldh1l2	0	0	33213
X.4	0	760840	0		Rpl4	34339000	51313000	50841000		Git2	0	0	130620
Igkv3.4	0	11535000	0		Slc25a5	35464000	133880000	130980000		Asap2	0	0	41980
Gm10881	0	3429600	0		Cox15	370360	1163000	1139200		Pip5k1a	0	0	63350
Ndufb8	0	955680	0		Eri1	0	262780	254420		Nfib	0	0	1408200
Kif26b	0	372950	0		Sipa1l1	0	56760	55000		Upf2	0	0	39556
Trim30d	0	190880	0		Eif5a	999590	5685200	5493700		Sars1	0	0	61962
Pigt	0	94566	0		Bcs1l	0	115620	110710		Nt5c	0	0	235470
Srek1	0	259610	0		Ilf3	0	334680	322240		Gphn	0	0	56973
Tfam	0	87342	0		Gipc2	1698900	8656900	8390000		Cetn3	0	0	77109
Otof	0	40248	0		Oasl1	237500	1005000	979230		Ano10	0	0	113580
Cluh	0	346980	0		Vps28	0	141920	136860		Cryab	0	0	139950
Ighg2c	0	2205100	0		Sf1	98649	226340	226130		Srek1	0	0	185670
Pdgfra	0	26778	0		Hp	0	805050	803290		Glrx3	0	0	191460
Klhl22	0	84749	0		Tomm7	0	1733200	1716300		Fastkd5.Ubox5	0	0	232080
Noc3l	0	32587	0		Scyl1	0	50610	50285		Myo7a	0	0	26439
Chtf18	0	2509600	0		Rars2	0	211460	210290		Rbpj	0	0	291750
Alg11	0	110890	0		Jak1	0	82958	83377		Slc35a4	0	0	693590
Pcdhgb2	102570	600670	110330		Ctps1	190920	335580	336090		Xrn1	0	0	13749
Pabpc1	2162700	6669600	2195000		Ddx3y	107530	337120	340590		Cars1	0	0	38017
Myl3.Myl1	0	188230000	774230		Rps5	3482700	8557600	8599100		Tor1a	0	0	740860
Guf1	0	7012400	37093		Snrpf	0	273720	276660		Echdc1	0	0	135640
Atp5pd	9433500	12977000	9450300		Col5a2	0	167930	169660		Rpap3	0	0	33469
Rbm17	196590	413000	189910		Ubtf	0	162830	169880		Akt1s1	0	0	1845400
Actb.Actg1	253820000	468460000	248560000		Slmap	0	76664	80028		Gemin6	0	0	181870
Notch2	23633	37945	23241		Slc25a1	548200	2287000	2350900		Ormdl3	0	0	124900
Snu13	1876300	8383600	1697200		Rpn2	2608300	8787700	9013800		Mrpl9	0	0	105040
Scamp1	199020	1830100	121920		Spcs3	0	3372200	3509900		Cd99	0	0	4140200
Pycr2	1676400	4503400	1544300		Apol9a.Apol9b	379260	1091100	1120000		Nup85	0	0	1853500
Ctbp2	216100	894020	175010		Ptpn23	0	17338	18013		Spice1	0	0	16646
C1qbp	753240	3657500	568850		X3110082I17Rik	998050	1682500	1709500		Efl1	0	0	31423
Uqcrb	1461500	2538400	1386200		Itgb5	68734	424990	435920		Gmppb	0	0	114400
Gipc1	204430	785670	160860		Smc4	0	101050	103970		Timm29	0	0	153820
Psmd14	300500	1994600	524900		Aup1	0	168810	173450		Trim23	0	0	478540
Iglc2	0	2558600	336570		Znf622	0	352930	362690		Hydin	0	0	4101.9
Vps13c	27458	128000	42365		Aaas	0	246520	252740		Nisch	0	0	53561
Tm9sf4	46612	1900400	323010		Eif2s1	5320900	10853000	10993000		Ube2o	0	0	35626
Tecr	950150	2096100	1121300		C6	0	480920	492520		Fhod1	0	0	26524
Clptm1	223710	487930	260820		Exoc6b	0	75348	77111		Tsr1	0	0	136660
Nop16	156220	364410	185920		Timp3	0	560150	572910		Derl2	0	0	1581400
Slc4a7	0	169670	30861		Mov10	0	2231300	429240		Cdin1	0	0	234380
Ppef2	0	382810	74409		Wdr36	0	1257900	250020		Zfyve27	0	0	222440
Qsox1	0	146490	27650		Cmss1	0	906000	179370		Trio	0	0	20987
Clpp	345630	2238000	664380		Col5a1	0	1213500	238880		Crnkl1	0	0	165400
Parp12	0	544950	93197		Cul7	0	50306	9871.4		Ncstn	0	0	102730
Gng5	5253000	9296900	5897900		Chmp5	0	2828200	553800		Rplp1	0	0	54641000
Lsm12	0	1386300	214460		Utp6	0	616630	98817		Fkbp4	0	0	64664
Oas2	170230	489460	205480		Get3	206680	558380	266160		Nedd8	0	0	448780
Napg	173560	232550	179850		Ddx10	0	318820	53012		Bpgm	0	0	375200
Igkv3.12	0	29746000	3121400		Vwa8	0	520030	86974		X.4	0	0	2405800
Lman1	2265900	6920900	2754900		Heatr1	0	1153000	203850		X.3	0	0	1275200
X.1	0	9176900	694890		Nop58	2734600	22864000	6347400		Strn	0	0	423700
Serpina1c.Serpina1a.Serpina1d	356630	7219600	877050		Utp18	0	1076100	197320		Wdr81	0	0	17864
Cald1	88176	168070	94336		Nmt2	180800	624810	263440		Ndufb8	0	0	1603300
X.6	0	3188900	246440		Nop14	0	250860	46597		Sap18.Sap18b	0	0	83045
Acbd3	230770	441740	249480		Ahnak2	24919	49668	31684		Ubr5	0	0	7712.7
[truncated: 555 more rows]
