# Supplementary material for: B cell–based therapy produces antibodies that inhibit glioblastoma growth
Source: J Clin Invest. 2024 Aug 29;134(20):e177384. doi: 10.1172/JCI177384 (PMC11473152; doi:10.1172/JCI177384)
Supplement: Supplemental table 7 [file jci-134-177384-s189.xlsx]

## Sheet: NU02545
T: Protein names	T: Gene names	NU02545 LFQ Ig	NU02545 LFQ Media	NU02545 LFQ Serum	NU02545 LFQ Bnaive	NU02545 LFQ Bvax	NU02545 iBAQ Ig	NU02545 iBAQ Media	NU02545 iBAQ Serum	NU02545 iBAQ Bnaive	NU02545 iBAQ Bvax	NU02545 Peptides Ig	NU02545 Peptides Media	NU02545 Peptides Serum	NU02545 Peptides Bnaive	NU02545 Peptides Bvax	NU02545 Intensity Ig	NU02545 Intensity Meida	NU02545 Intensity Serum	NU02545 Intensity Bnaive	NU02545 Intensity Bvax
Actin, cytoplasmic 1;Actin, cytoplasmic 1, N-terminally processed;Actin, cytoplasmic 2;Actin, cytoplasmic 2, N-terminally processed;Actin, aortic smooth muscle;Actin, gamma-enteric smooth muscle	ACTB;ACTG1;ACTA2;ACTG2	121270000	207390000	391870000	379870000	337570000	26061000	47347000	62182000	73535000	72512000	13	14	16	16	14	901800000	1412700000	1889600000	2163600000	2390100000
Vimentin	VIM	47245000	79622000	269000000	143880000	111310000	6453600	14249000	37486000	26273000	17854000	23	23	32	30	27	307900000	562000000	1639800000	1065700000	900720000
Glial fibrillary acidic protein	GFAP	32037000	53388000	161880000	91416000	77678000	6687300	13537000	35069000	18874000	14269000	20	21	30	26	20	296340000	497320000	1321600000	743130000	644820000
Keratin, type II cytoskeletal 1	KRT1	88926000	82004000	107920000	95688000	51685000	19314000	17798000	15994000	17104000	10500000	27	25	26	29	20	849070000	684820000	652300000	700750000	391610000
Myosin-9	MYH9	13063000	40796000	78906000	80262000	82813000	812520	3729300	4976200	5030100	6700400	30	44	69	63	60	188630000	657360000	945840000	1042900000	1441500000
Keratin, type I cytoskeletal 10	KRT10	44145000	54043000	52472000	54068000	39691000	7401100	9332700	5818800	5166100	6442000	15	17	18	15	15	328210000	453120000	274230000	277260000	291960000
Myosin-14	MYH14	0	17869000	47825000	53761000	47932000	144860	320850	604530	782180	860730	4	8	15	17	17	14631000	32406000	63640000	80918000	90460000
Keratin, type II cytoskeletal 2 epidermal	KRT2	21732000	21629000	32156000	23853000	17409000	2514900	1590600	4013200	2683800	1096900	18	15	22	19	14	135590000	78874000	204400000	128940000	65812000
Keratin, type I cytoskeletal 9	KRT9	25007000	19687000	30050000	29262000	15529000	4834200	3930400	4099300	4131000	2435000	14	11	14	12	9	166450000	111230000	131830000	129300000	74140000
Myosin-10	MYH10	1773600	8475900	17744000	19193000	18886000	73552	769540	594600	809040	898080	9	19	30	30	29	12055000	89353000	87886000	116990000	144510000
Gelsolin	GSN	0	3796000	7635800	8429700	7599800	0	386900	515280	766800	892890	0	5	7	7	6	0	13455000	24606000	31692000	34430000
Nestin	NES	0	1565300	6481900	3768400	3144200	8945.2	125200	648520	363600	269040	1	7	21	14	11	778240	10892000	73116000	37877000	27504000
Keratin, type II cytoskeletal 5	KRT5	4773000	0	6011900	4658200	4180500	425700	157620	328090	264310	337610	9	5	9	8	6	13197000	4886200	11014000	8193600	10466000
Complement C1q subcomponent subunit C	C1QC	19291000	9121500	5788100	8598600	8473300	8782300	3855900	1307200	3103800	4038300	4	4	3	4	4	88601000	38640000	14097000	29695000	42091000
Complement C1q subcomponent subunit B	C1QB	14170000	5715300	5254300	5990800	6147200	1059500	513260	395630	405910	436330	3	3	3	3	2	43890000	16031000	10483000	13688000	17105000
Putative elongation factor 1-alpha-like 3;Elongation factor 1-alpha 1;Elongation factor 1-alpha;Elongation factor 1-alpha 2	EEF1A1;EEF1A1P5;EEF1A2	0	2695300	4418400	3290200	3099200	0	339810	217640	222780	253330	0	3	3	2	2	0	7917900	10576000	5827500	6701800
Keratin, type I cytoskeletal 14	KRT14	3022400	3721400	4158900	5352300	0	249530	290390	275410	406210	103800	4	3	3	4	2	9189500	8711600	8262200	14960000	3114000
Spectrin beta chain, erythrocytic	SPTB	0	2903200	3404800	4625300	3604000	0	69440	54717	80549	122440	0	3	5	4	5	0	8818900	9063100	13671000	18642000
Histone H4	HIST1H4A	0	2412900	2751700	3174900	2897000	0	1404900	1124500	898630	1145600	0	3	3	2	2	0	8429700	6746700	5391800	6873500
Alpha-actinin-4;Alpha-actinin-1	ACTN4;ACTN1	0	1325800	2491000	2891300	0	0	45041	105870	132910	52084	0	2	3	4	2	0	2477200	5823000	7310200	2864600
Fibronectin;Anastellin;Ugl-Y1;Ugl-Y2;Ugl-Y3	FN1	1231400	1582200	1545000	2631900	0	28017	37725	25866	78023	18561	2	3	2	5	1	3202900	4841400	2483100	9064000	1781900
Keratin, type II cytoskeletal 6C;Keratin, type II cytoskeletal 6A	KRT6C;KRT6A	2101700	0	1443700	0	2231900	75075	0	69760	54106	182480	8	4	7	8	5	3573200	0	2646000	1623200	6855800
Plectin	PLEC	0	2657800	1317000	2849600	2791400	0	14568	15673	30283	25686	0	4	5	6	5	0	4049900	4924400	9040400	10533000
Tubulin alpha-1A chain;Tubulin alpha-3E chain	TUBA1A;TUBA3E	853600	605160	1166100	3380000	2455300	176820	95821	211540	763950	395860	2	2	2	6	3	3713300	2012200	4442400	16043000	8313100
Ig kappa chain V-II region FR;Ig kappa chain V-II region Cum	IGKV2D-28;IGKV2-40	143780000	71519000	0	64528000	112200000	59936000	37710000	16615000	23916000	54395000	2	2	1	2	3	208460000	130810000	49844000	84570000	196400000
Clathrin heavy chain;Clathrin heavy chain 1	CLTC	0	0	0	0	0	0	0	0	8954.8	12670	0	0	0	1	2	0	0	0	716380	2568400
IgGFc-binding protein	FCGBP	4864700	4422500	0	4241000	5642800	142130	78647	0	66734	159170	6	4	0	4	7	21514000	13615000	0	12654000	28283000
Spectrin alpha chain, non-erythrocytic 1	SPTAN1	0	0	0	0	0	0	0	2315	0	6841.2	0	0	1	0	1	0	0	326410	0	964610
Complement C4-B;Complement C4 beta chain;Complement C4-B alpha chain;C4a anaphylatoxin;C4b-B;C4d-B;Complement C4 gamma chain;Complement C4-A;Complement C4 beta chain;Complement C4-A alpha chain;C4a anaphylatoxin;C4b-A;C4d-A;Complement C4 gamma chain	C4B;C4A	2392300	0	0	0	0	49930	0	0	0	0	3	0	0	0	0	7528300	0	0	0	0
Histone H2A type 1-J;Histone H2A type 1-H;Histone H2A.J;Histone H2A type 1-C;Histone H2A type 3;Histone H2A type 1-D;Histone H2A type 1;Histone H2A type 1-B/E;Histone H2A;Histone H2A type 2-B;Histone H2AX	HIST1H2AJ;HIST1H2AH;H2AFJ;HIST1H2AC;HIST3H2A;HIST1H2AD;HIST1H2AG;HIST1H2AB;HIST2H2AB;H2AFX	5551000	11108000	0	9721500	5615900	448680	1742300	124500	1205700	913040	2	1	1	1	2	14443000	20195000	17421000	14134000	9303600
Ig alpha-1 chain C region;Ig alpha-2 chain C region	IGHA1;IGHA2	0	0	0	0	0	273340	373820	0	57952	0	2	1	0	1	0	3826800	5233500	0	811330	0
SCAN domain-containing protein 3	ZBED9	0	0	0	0	0	188150	0	84034	0	1054800	1	0	1	0	1	11101000	0	4958000	0	62232000
Alpha-enolase;Enolase;Beta-enolase;Gamma-enolase	ENO1;ENO2;ENO3	0	0	0	0	0	0	0	108490	0	0	0	0	1	0	0	0	0	2386800	0	0
Histone deacetylase complex subunit SAP130	SAP130	0	0	0	0	0	0	0	0	0	83113	0	0	0	0	1	0	0	0	0	1994700
Inositol 1,4,5-trisphosphate receptor type 1	ITPR1	0	0	0	0	0	62188	48050	0	38605	58870	1	2	0	1	1	4664100	3603700	0	2895400	4415300
Probable ATP-dependent RNA helicase DDX10	DDX10	0	0	0	0	0	0	316000	0	0	0	0	1	0	0	0	0	9163900	0	0	0
Histone H2A;Histone H2A.V;Histone H2A.Z;Histone H2A type 1-A	H2AFV;H2AFZ;HIST1H2AA	0	0	0	0	0	0	0	857160	0	0	1	0	1	0	1	0	0	4285800	0	0
Histone H3;Histone H3.2;Histone H3.1t;Histone H3.3;Histone H3.1;Histone H3.3C	H3F3B;H3F3A;HIST2H3A;HIST3H3;HIST1H3A;HIST2H3PS2;H3F3C	0	0	0	0	0	361840	429200	0	573510	575280	1	1	0	1	1	1809200	2146000	0	2867600	2876400
Stress-70 protein, mitochondrial	HSPA9	0	0	0	0	0	0	0	53005	0	0	0	0	1	0	0	0	0	1643200	0	0
60 kDa heat shock protein, mitochondrial	HSPD1	0	0	0	0	0	0	0	90747	0	0	0	0	1	0	0	0	0	1361200	0	0
Nucleophosmin	NPM1	0	0	0	0	0	0	0	120340	0	0	0	0	1	0	0	0	0	722030	0	0
Pyruvate kinase;Pyruvate kinase PKM	PKM	0	0	0	0	0	0	0	26957	0	0	0	0	1	0	0	0	0	1635800	0	0
Lysine-specific histone demethylase 1A	KDM1A	0	0	0	0	0	0	0	91439	0	0	0	0	1	0	0	0	0	822950	0	0
Pleckstrin homology domain-containing family S member 1	PLEKHS1	0	0	0	0	0	238860	323190	463240	549550	688520	1	1	1	1	1	5016000	6787100	9728100	11541000	14459000
Myelin basic protein	MBP	0	0	0	0	0	0	0	0	0	0	0	0	0	0	0	0	0	0	0	0
14-3-3 protein zeta/delta	YWHAZ	0	0	0	0	0	0	0	151620	0	0	0	0	1	0	0	0	0	1523000	0	0
X-ray repair cross-complementing protein 6	XRCC6	0	0	0	0	0	0	0	16668	0	0	0	0	1	0	0	0	0	500030	0	0
Ubiquitin-60S ribosomal protein L40;Ubiquitin;60S ribosomal protein L40;Ubiquitin-40S ribosomal protein S27a;Ubiquitin;40S ribosomal protein S27a;Polyubiquitin-B;Ubiquitin;Polyubiquitin-C;Ubiquitin	UBB;UBC;RPS27A;UBA52	0	0	0	0	0	0	2031700	1649700	3559400	5601100	0	1	1	1	1	0	4063400	3299500	7118900	11202000
Actin-related protein 3B;Actin-related protein 3;Actin-related protein 3C	ACTR3;ACTR3B;ACTR3C	0	0	0	0	0	0	0	100660	0	0	0	0	2	0	0	0	0	1811900	0	0
Myosin light polypeptide 6;Myosin light chain 6B	MYL6;MYL6B	0	0	0	0	0	449120	490330	684010	670620	814410	1	1	2	1	1	4042100	4413000	6156100	6035600	7329700
Fibrinogen gamma chain	FGG	0	0	0	5668000	2740400	0	0	178110	255940	132510	0	0	1	3	3	0	0	4630800	11079000	9006400
Serum albumin	ALB	12503000	7708100	0	5419700	10863000	1369700	743330	143120	314810	803370	7	7	1	3	7	76597000	43996000	5295600	19794000	57717000
Trypsin-1;Alpha-trypsin chain 1;Alpha-trypsin chain 2;Putative trypsin-6;Trypsin-2	PRSS1;PRSS3P2;PRSS2	115460000	0	0	38669000	112720000	1198000	0	3482300	258490	1054500	1	1	2	2	2	188040000	0	31341000	53657000	181750000
Keratin, type I cytoskeletal 16	KRT16	0	0	0	0	0	24801	0	0	27523	0	4	1	2	4	1	768840	0	0	853210	0
Keratin, type II cytoskeletal 3	KRT3	0	0	0	0	0	0	0	0	0	0	4	2	3	5	1	0	0	0	0	0
Keratin, type I cytoskeletal 17	KRT17	0	0	0	0	0	0	0	0	0	0	3	2	2	2	2	0	0	0	0	0
Keratin, type II cytoskeletal 74;Keratin, type II cytoskeletal 72;Keratin, type II cytoskeletal 71;Keratin, type II cytoskeletal 73	KRT74;KRT72;KRT71;KRT73	0	0	0	0	0	0	0	0	0	0	2	1	1	2	1	0	0	0	0	0
Hornerin	HRNR	0	0	0	0	0	58216	0	0	0	0	2	0	0	0	0	4948400	0	0	0	0
Neurofilament medium polypeptide	NEFM	0	0	0	0	0	0	0	0	0	0	1	1	1	1	1	0	0	0	0	0
Transketolase	TKT	0	0	0	0	0	0	0	284530	0	0	0	0	1	0	0	0	0	1422700	0	0
C2 domain-containing protein 2-like	C2CD2L	0	0	0	0	0	0	0	0	0	1383500	0	0	0	0	1	0	0	0	0	20753000
Heat shock cognate 71 kDa protein	HSPA8	0	0	0	0	0	0	0	32029	0	0	0	0	1	0	0	0	0	1024900	0	0
Tubulin alpha-1B chain;Tubulin alpha-1C chain;Tubulin alpha-8 chain	TUBA1B;TUBA1C;TUBA8	0	0	0	0	0	0	0	0	0	0	2	2	2	5	3	0	0	0	0	0
Unconventional myosin-Ic	MYO1C	0	0	0	0	0	0	0	0	0	29205	0	0	0	0	1	0	0	0	0	1606300
Biorientation of chromosomes in cell division protein 1-like 1	BOD1L1	0	0	0	0	0	0	0	0	32936	0	0	0	0	1	0	0	0	0	4314600	0
Clusterin;Clusterin;Clusterin beta chain;Clusterin alpha chain	CLU	0	0	0	0	0	0	0	0	276980	804200	0	0	0	1	1	0	0	0	1661900	4825200
Ankyrin-1	ANK1	0	0	0	0	0	0	0	7406.6	9212.4	0	0	0	1	1	0	0	0	362920	451410	0
	DNAJC4	0	0	0	0	0	2613200	1935000	732150	1336800	2257000	1	1	1	1	1	18293000	13545000	5125000	9357900	15799000
E3 ubiquitin-protein ligase BRE1B	RNF40	0	0	0	0	0	38799000	24647000	13459000	22429000	0	1	1	1	1	0	310390000	197170000	107680000	179430000	0
Myosin regulatory light chain 12A;Myosin regulatory light chain 12B;Myosin regulatory light polypeptide 9	MYL12A;MYL12B;MYL9	0	0	0	0	0	0	155940	0	139750	547770	0	1	0	1	2	0	1559400	0	1397500	5477700
	GFAP	0	0	0	0	0	0	1842900	3454100	2419800	2659200	1	2	3	2	3	0	7371800	13816000	9679300	10637000
40S ribosomal protein S5;40S ribosomal protein S5, N-terminally processed	RPS5	0	0	0	0	0	0	71660	694190	0	31801	0	1	2	0	1	0	716600	7727100	0	318010
Histone H2B type 1-N;Histone H2B;Histone H2B type 1-M;Histone H2B type F-S;Histone H2B type 1-D;Histone H2B type 1-C/E/F/G/I;Histone H2B type 2-F;Histone H2B type 1-H;Histone H2B type 1-K;Histone H2B type 1-L;Histone H2B type 1-J;Histone H2B type 1-O;Histone H2B type 1-B;Histone H2B type 2-E;Histone H2B type 3-B;Histone H2B type 1-A	HIST1H2BN;HIST1H2BM;H2BFS;HIST1H2BD;HIST1H2BC;HIST2H2BF;HIST1H2BH;HIST1H2BK;HIST1H2BL;HIST1H2BJ;HIST1H2BO;HIST1H2BB;HIST2H2BE;HIST3H2BB;HIST1H2BA	0	0	0	0	0	0	0	220980	0	0	0	0	1	0	0	0	0	1546800	0	0
Spectrin alpha chain, erythrocytic 1	SPTA1	0	0	0	2287200	2812300	0	0	7123.2	3090.7	13372	0	0	1	4	7	0	0	933140	5961300	13428000
Fibrinogen alpha chain;Fibrinopeptide A;Fibrinogen alpha chain	FGA	0	0	0	0	0	0	0	0	127080	0	0	0	0	2	0	0	0	0	7445000	0
Fibrinogen beta chain;Fibrinopeptide B;Fibrinogen beta chain	FGB	0	0	0	0	0	0	0	23105	60741	0	0	0	1	1	0	0	0	670050	1761500	0
Glyceraldehyde-3-phosphate dehydrogenase	GAPDH	0	0	0	0	0	251100	205920	125100	217650	341940	1	1	3	1	2	4268800	3500700	43391000	3700000	6260100
ADP/ATP translocase 2;ADP/ATP translocase 2, N-terminally processed	SLC25A5	0	0	0	0	0	0	0	36531	0	0	0	0	1	0	0	0	0	694090	0	0
Neurofilament light polypeptide	NEFL	0	0	0	0	0	0	0	0	0	0	1	1	1	1	1	0	0	0	0	0
Platelet glycoprotein Ib alpha chain;Glycocalicin	GP1BA	0	0	0	0	0	426730	162510	0	0	232920	1	1	0	0	1	9814800	3737700	0	0	5357200
Heat shock protein HSP 90-alpha	HSP90AA1	0	0	0	0	0	0	0	137360	0	0	0	0	3	0	0	0	0	4670200	0	0
Collagen alpha-3(VI) chain	COL6A3	0	0	0	0	0	0	5727.3	0	20799	0	0	1	0	3	0	0	927820	0	3369500	0
High affinity immunoglobulin gamma Fc receptor I;High affinity immunoglobulin gamma Fc receptor IB	FCGR1A;FCGR1B	0	0	0	0	0	93861	121280	0	70785	145420	1	1	0	1	1	1595600	2061700	0	1203300	2472100
Elongation factor 2	EEF2	0	0	0	0	0	0	0	128580	0	0	0	0	1	0	0	0	0	5786100	0	0
E3 ubiquitin-protein ligase TRIM21	TRIM21	0	0	0	0	0	25938	0	0	0	0	2	0	0	0	0	1284900	0	0	0	0
V-type proton ATPase 16 kDa proteolipid subunit	ATP6V0C	0	0	0	0	0	0	0	431710	0	0	0	0	1	0	0	0	0	1295100	0	0
Dual specificity mitogen-activated protein kinase kinase 4	MAP2K4	0	0	0	0	0	0	0	35619	0	0	0	0	1	0	0	0	0	2830000	0	0
NACHT, LRR and PYD domains-containing protein 6	NLRP6	0	0	0	0	0	0	0	0	7593.2	0	0	0	0	1	0	0	0	0	311320	0
Actin, alpha skeletal muscle;Actin, alpha cardiac muscle 1	ACTA1;ACTC1	0	0	0	0	0	0	0	88906	0	0	7	10	10	10	8	0	0	1778100	0	0
Tubulin alpha-4A chain	TUBA4A	0	0	0	0	0	0	0	0	0	0	0	0	0	2	0	0	0	0	0	0
Hemoglobin subunit beta;LVV-hemorphin-7;Spinorphin	HBB	0	0	0	0	0	0	390920	0	255390	0	1	3	0	1	1	0	4300100	0	2809300	0
Werner syndrome ATP-dependent helicase	WRN	0	0	0	0	0	0	0	15521	25242	27325	0	0	1	1	1	0	0	1133100	1842700	1994700
Alpha-internexin	INA	0	0	0	0	0	0	0	0	0	0	1	1	1	1	1	0	0	0	0	0
Drebrin	DBN1	0	0	0	0	0	0	135860	283840	259250	214470	0	1	1	2	2	0	3260700	6812200	10913000	5147300
Histone H2A type 2-C;Histone H2A type 2-A	HIST2H2AC;HIST2H2AA3	2863200	0	0	6715500	3602700	843940	0	164920	1553500	978710	2	0	1	1	2	6121600	0	15448000	10933000	7223900
Beta-actin-like protein 2	ACTBL2	0	0	0	0	0	0	4590300	0	7465000	12749000	1	5	3	5	4	0	96397000	0	156770000	267730000
Transcription elongation factor SPT6	SUPT6H	0	0	0	0	0	200690	47285	0	54442	104400	1	1	0	1	1	15653000	3688200	0	4246500	8143500
Acidic leucine-rich nuclear phosphoprotein 32 family member B	ANP32B	0	0	0	0	0	0	0	181340	0	0	0	0	1	0	0	0	0	1632100	0	0
Prospero homeobox protein 1	PROX1	0	0	0	0	0	0	0	0	111350	0	0	0	0	1	0	0	0	0	4231200	0
Caspase recruitment domain-containing protein 9	CARD9	0	0	0	0	0	397620	486540	0	372750	547190	1	1	0	1	1	10736000	13137000	0	10064000	14774000
PR domain zinc finger protein 5	PRDM5	0	0	0	0	0	139870	0	0	0	0	1	0	0	0	0	4196100	0	0	0	0

## Sheet: NU02569
T: Protein names	T: Gene names	NU02569 LFQ Ig	NU02569 LFQ Media	NU02569 LFQ Serum	NU02569 LFQ Bnaive	NU02569 LFQ Bvax	NU02569 iBAQ Ig	NU02569 iBAQ Media	NU02569 iBAQ Serum	NU02569 iBAQ Bnaive	NU02569 iBAQ Bvax	NU02569 Peptides Ig	NU02569 Peptides Media	NU02545 Peptides Serum	NU02569 Peptides Bnaive	NU02569 Peptides Bvax	NU02569 Intensity Ig	NU02569 Intensity Media	NU02569 Intensity Serum	NU02569 Intensity Bnaive	NU02569 Intensity Bvax		T: Protein names	T: Gene names	NU02594 LFQ Ig	NU02594 LFQ Media	NU02594 LFQ Serum	NU02594 LFQ Bnaive	NU02594 LFQ Bvax	NU02594 iBAQ Ig	NU02594 iBAQ Media	NU02594 iBAQ Serum	NU02594 iBAQ Bnaive	NU02594 iBAQ Bvax	NU02594 Peptides Ig	NU02594 Peptides Media	NU02594 Peptides Serum	NU02594 Peptides Bnaive	NU02594 Peptides Bvax	NU02594 Intensity Ig	NU02594 Intensity Media	NU02594 Intensity Serum	NU02594 Intensity Bnaive	NU02594 Intensity Bvax
Actin, cytoplasmic 1;Actin, cytoplasmic 1, N-terminally processed;Actin, cytoplasmic 2;Actin, cytoplasmic 2, N-terminally processed;Actin, aortic smooth muscle;Actin, gamma-enteric smooth muscle	ACTB;ACTG1;ACTA2;ACTG2	23794000	18462000	17275000	28821000	46307000	4243500	2695300	2423200	4491000	8869900	10	9	6	10	14	134520000	87902000	61601000	151150000	297250000		Keratin, type II cytoskeletal 1	KRT1	162070000	31403000	21692000	32609000	28551000	33030000	5313500	4689200	6059500	6374100	33	36	24	28	37	1262100000	228720000	167710000	237080000	283720000
Vimentin	VIM	33066000	20287000	38179000	39435000	45556000	5436200	3197100	5803400	5720200	6877300	21	16	18	27	23	250350000	123920000	245410000	300210000	321790000		Vimentin	VIM	2602900	23335000	38807000	31751000	20610000	287360	5278200	9694000	8097300	4782300	10	32	27	27	31	12132000	233820000	386190000	335240000	209730000
Glial fibrillary acidic protein	GFAP	167670000	99437000	178300000	192560000	209010000	51784000	29101000	48884000	50481000	52551000	34	32	31	40	36	2162900000	1145500000	1965000000	2416400000	2370400000		Myosin-10	MYH10	12006000	26892000	25414000	22720000	25499000	1067900	3768000	3718400	3370800	3775400	47	103	73	80	105	134770000	659350000	513850000	518490000	659340000
Keratin, type II cytoskeletal 1	KRT1	130610000	92363000	127600000	116750000	208960000	29665000	17641000	28169000	25135000	43331000	31	25	30	31	34	1351800000	712970000	1191900000	1110400000	1941100000		Actin, cytoplasmic 1;Actin, cytoplasmic 1, N-terminally processed;Actin, cytoplasmic 2;Actin, cytoplasmic 2, N-terminally processed	ACTG1;ACTB	17194000	25474000	32519000	25186000	32071000	1178100	2458600	2963500	2480900	3194800	6	11	9	8	11	38105000	94873000	108800000	88220000	122900000
Myosin-9	MYH9	77661	0	0	201270	1326300	20301	10515	7370	8994.2	52378	2	1	1	5	11	2111300	1093600	766480	5364500	20504000		Glial fibrillary acidic protein	GFAP	2940400	13871000	23713000	20915000	13540000	396120	2973100	6296600	4893200	2896100	8	23	25	23	24	11884000	116560000	224940000	188280000	120960000
Keratin, type I cytoskeletal 10	KRT10	67367000	40037000	85378000	70294000	78010000	13159000	5857200	14407000	12201000	15127000	17	18	19	21	21	543210000	271400000	699400000	586260000	668270000		Keratin, type I cytoskeletal 9	KRT9	90026000	21014000	13737000	23659000	28419000	10309000	1996000	1238100	2498700	2894000	20	19	14	17	22	412890000	98848000	53984000	107310000	130470000
Myosin-14	MYH14	0	0	0	0	0	0	0	0	40789	46178	0	0	0	1	3	0	0	0	4119700	4664000		Myosin-9	MYH9	9868900	24206000	21930000	21022000	22958000	715260	2556000	2413800	2600100	2619700	39	88	55	60	86	103630000	510990000	393370000	413700000	538730000
Keratin, type II cytoskeletal 2 epidermal	KRT2	39651000	19854000	30013000	42679000	43381000	5930200	1821000	4042700	3690500	3070200	27	20	20	31	26	327060000	93568000	208600000	289560000	241320000		Keratin, type I cytoskeletal 10	KRT10	79640000	17247000	12633000	15477000	12248000	12012000	2930500	2236000	2289200	2480900	23	21	19	19	22	435670000	110880000	82778000	97145000	95780000
Keratin, type I cytoskeletal 9	KRT9	33730000	30802000	28734000	30977000	68800000	7053500	4956500	5157500	6931200	13780000	17	13	13	20	20	247390000	158460000	167160000	255890000	571220000		Dermcidin;Survival-promoting peptide;DCD-1	DCD	19694000	5300300	0	6760800	7453700	5025400	1587500	0	1441100	2017500	3	4	0	3	4	30732000	11226000	0	11833000	15978000
Myosin-10	MYH10	0	0	0	0	0	0	0	0	0	17070	0	0	0	0	2	0	0	0	0	1707000			GFAP	0	0	0	0	0	0	974400	2137800	1879000	1312800	1	2	2	2	2	0	3897600	8551100	7515900	5251300
Gelsolin	GSN	0	0	0	0	2277200	0	0	0	0	193510	0	0	0	0	2	0	0	0	0	5998800		Putative trypsin-6;Trypsin-2;Trypsin-1;Alpha-trypsin chain 1;Alpha-trypsin chain 2	PRSS1;PRSS3P2;PRSS2	0	94942000	0	49442000	77007000	5489600	962490	2802100	497970	909610	1	1	1	1	1	32938000	96661000	16812000	57474000	79305000
Nestin	NES	0	0	0	0	0	0	0	0	0	0	0	0	0	0	0	0	0	0	0	0		Keratin, type II cytoskeletal 2 epidermal	KRT2	17526000	6094400	5679100	5375100	5325800	2574200	905810	998230	945860	895420	22	24	19	19	22	111030000	42682000	42722000	40428000	44270000
Keratin, type II cytoskeletal 5	KRT5	8014700	4964800	8763100	0	9712500	882050	385990	733740	170780	1065600	10	10	8	9	14	27344000	11966000	22746000	5294100	37138000		Myosin-14	MYH14	12575000	23853000	25265000	22920000	23100000	184580	658190	743800	584070	645130	23	54	43	43	53	21041000	78498000	84493000	69976000	84660000
Complement C1q subcomponent subunit C	C1QC	10921000	0	3575100	3155600	2847700	6060700	238450	1328200	1292900	536170	4	1	3	2	2	56768000	1669200	14218000	9050100	7556000		Hemoglobin subunit beta;LVV-hemorphin-7;Spinorphin	HBB	0	0	0	817540	2018000	0	71714	98554	135070	392070	0	1	1	2	3	0	788860	1084100	1485700	4312700
Complement C1q subcomponent subunit B	C1QB	8850100	0	2677800	3156500	2442100	926510	167480	278160	234000	192930	3	1	3	2	3	28918000	1842300	7340200	4334200	7123900		Ubiquitin-60S ribosomal protein L40;Ubiquitin;60S ribosomal protein L40;Ubiquitin-40S ribosomal protein S27a;Ubiquitin;40S ribosomal protein S27a;Polyubiquitin-B;Ubiquitin;Polyubiquitin-C;Ubiquitin	UBB;UBC;RPS27A;UBA52	0	0	0	0	0	363870	436230	499400	435840	370470	1	1	1	1	1	727740	872460	998790	871690	740950
Putative elongation factor 1-alpha-like 3;Elongation factor 1-alpha 1;Elongation factor 1-alpha;Elongation factor 1-alpha 2	EEF1A1;EEF1A1P5;EEF1A2	0	0	0	0	1883400	0	39533	0	85032	144480	0	1	0	1	2	0	751140	0	1615600	3450500		Ig kappa chain V-II region RPMI 6410;Ig kappa chain V-II region FR;Ig kappa chain V-II region Cum	IGKV A18;IGKV2D-26;IGKV2D-30;IGKV2D-29;IGKV2D-28;IGKV2-40	0	0	0	0	0	288610	389250	326390	354530	337480	1	1	1	1	1	1443100	1946200	1631900	1772600	1687400
Keratin, type I cytoskeletal 14	KRT14	9230700	0	6355000	5774100	19053000	1081900	153150	756970	242520	2073600	8	2	6	5	9	43422000	4594500	27163000	10733000	74058000		Ig lambda-1 chain C regions;Immunoglobulin lambda-like polypeptide 5	IGLL5;IGLC1	4133100	0	3610600	3108100	2873700	416620	338130	420280	376630	304800	2	1	2	2	2	5832700	2366900	6853700	5952900	5227900
Spectrin beta chain, erythrocytic	SPTB	0	0	0	0	0	0	0	0	0	0	0	0	0	0	0	0	0	0	0	0		Myosin-11	MYH11	2115900	4481200	4448700	3887500	4431900	75656	298970	296250	280540	291420	22	52	35	36	52	10422000	52553000	47119000	42838000	54111000
Histone H4	HIST1H4A	9122700	6134100	0	10272000	17274000	5300900	2933900	974980	5316900	10385000	3	3	1	4	4	31805000	17603000	5849900	31901000	80519000		Histone H2A type 1-J;Histone H2A type 1-H;Histone H2A.J;Histone H2A type 1-C;Histone H2A type 3;Histone H2A type 1-D;Histone H2A type 1;Histone H2A type 1-B/E;Histone H2A;Histone H2A type 2-B;Histone H2AX	HIST1H2AJ;HIST1H2AH;H2AFJ;HIST1H2AC;HIST3H2A;HIST1H2AD;HIST1H2AG;HIST1H2AB;HIST2H2AB;H2AFX	2133100	721350	2067500	1836300	752400	132580	62384	468790	184180	276320	1	1	3	1	2	2294400	999960	5417900	2730900	2700300
Alpha-actinin-4;Alpha-actinin-1	ACTN4;ACTN1	0	0	0	0	0	0	0	0	0	0	0	0	0	0	0	0	0	0	0	0		Ig lambda chain V-I region HA		0	0	0	0	0	295320	222500	271590	261740	240430	1	1	1	1	1	1181300	890000	1086400	1047000	961720
Fibronectin;Anastellin;Ugl-Y1;Ugl-Y2;Ugl-Y3	FN1	0	0	0	0	2201400	9071	0	9061.4	11774	67706	1	0	1	1	7	870820	0	869900	1130300	11471000			IGKV1-8;IGKV1-9;IGKV1-27	0	0	0	0	0	164950	237560	223300	169520	189640	1	1	1	1	1	659800	950250	893200	678080	758550
Keratin, type II cytoskeletal 6C;Keratin, type II cytoskeletal 6A	KRT6C;KRT6A	4644500	1339000	3349400	2600700	3640900	758700	26759	177220	203080	308820	12	8	9	8	12	30073000	1905400	7845600	8224000	12315000		Pleckstrin homology domain-containing family S member 1	PLEKHS1	0	0	0	0	0	81815	160450	213610	194020	183990	1	1	1	1	1	1718100	3369400	4485900	4074500	3863800
Plectin	PLEC	2074900	1687900	2572800	4071900	4652800	47591	14372	50246	88006	75645	9	4	12	18	15	15922000	5725000	14547000	35637000	32515000		Keratin, type II cytoskeletal 5	KRT5	11727000	1471400	1375200	1753100	2679100	1193000	123330	99123	108330	175390	13	9	7	5	8	36983000	4074200	3072800	3358300	5955200
Tubulin alpha-1A chain;Tubulin alpha-3E chain	TUBA1A;TUBA3E	25902000	12084000	11642000	43554000	51298000	3217900	2399800	3363900	7137600	7781400	8	9	9	12	13	98585000	65772000	84863000	190570000	233870000		Nestin	NES	306100	1343000	2590200	2505300	1377800	18346	147790	329150	331650	166840	8	22	28	28	24	2045800	17989000	38782000	40030000	21866000
Ig kappa chain V-II region FR;Ig kappa chain V-II region Cum	IGKV2D-28;IGKV2-40	73465000	0	81575000	72396000	60732000	47100000	16499000	44522000	37916000	31268000	2	1	2	2	2	161190000	49498000	144530000	126300000	102360000		Histone H2A;Histone H2A.V;Histone H2A.Z	H2AFV;H2AFZ	0	0	0	0	0	0	221910	214720	0	164030	0	1	2	0	2	0	1109500	1073600	0	820130
Spectrin beta chain, non-erythrocytic 1	SPTBN1	0	0	0	0	0	0	0	0	0	37197	0	0	0	0	3	0	0	0	0	9422400		Ig kappa chain V-I region Daudi;Ig kappa chain V-I region Wes;Ig kappa chain V-I region DEE	IGKV1-12;IGKV1-6	0	0	0	0	0	0	153260	105000	143140	135810	0	1	1	1	1	0	613030	420000	572560	543250
Clathrin heavy chain;Clathrin heavy chain 1	CLTC	0	0	0	0	0	0	0	0	0	0	0	0	0	1	1	0	0	0	0	0		Ig gamma-2 chain C region	IGHG2	2038300	3806400	0	2269000	4678400	31159	101180	35799	52280	133970	3	3	2	4	3	1458700	5059900	465390	3257000	6742300
IgGFc-binding protein	FCGBP	0	0	0	0	0	0	0	0	0	0	0	0	0	0	0	0	0	0	0	0			HBA2	0	0	0	0	0	0	64275	0	0	130050	0	2	0	0	2	0	578470	0	0	1170500
Sodium/potassium-transporting ATPase subunit alpha-3;Sodium/potassium-transporting ATPase subunit alpha-2;Sodium/potassium-transporting ATPase subunit alpha-1;Potassium-transporting ATPase alpha chain 1	ATP1A3;ATP1A2;ATP1A1;ATP4A	0	0	0	0	0	0	0	0	0	158530	0	0	0	0	1	0	0	0	0	2060900		Drebrin	DBN1	2175800	3510600	4043700	4159800	3030200	28989	143610	133070	142830	128170	4	9	5	6	9	3353900	15085000	12020000	13663000	12096000
Tubulin beta-3 chain	TUBB3	0	0	0	0	0	103380	0	0	78578	51213	8	4	6	11	10	3900800	0	0	2278800	2935500		Spectrin alpha chain, erythrocytic 1	SPTA1	1203300	3595100	3433600	3070100	3532900	21582	103940	136180	106340	110240	9	38	24	25	38	5286700	31004000	26434000	24271000	33356000
Haptoglobin;Haptoglobin alpha chain;Haptoglobin beta chain;Haptoglobin-related protein	HP;HPR	0	0	0	0	0	0	0	0	341240	342760	0	0	0	3	2	0	0	0	12237000	6169700		Tubulin alpha-1A chain;Tubulin alpha-3E chain	TUBA1A;TUBA3E	500870	754160	1012300	886850	985210	28714	76599	93906	60761	110070	2	6	3	4	6	603000	2272700	1972000	1966000	3434800
Spectrin alpha chain, non-erythrocytic 1	SPTAN1	0	0	0	0	0	9726.9	0	9299.9	26018	34237	1	0	1	2	3	1371500	0	1311300	3668600	4827400		Histone H4	HIST1H4A	0	0	751400	760070	0	89391	160280	227050	235400	94148	1	1	2	2	1	536340	961660	1362300	1412400	564880
Heat shock 70 kDa protein 1B;Heat shock 70 kDa protein 1A;Heat shock 70 kDa protein 6	HSPA1B;HSPA1A;HSPA6	0	0	0	0	0	0	0	0	18484	0	0	0	0	1	0	0	0	0	591500	0		Keratin, type I cytoskeletal 14	KRT14	12448000	1130400	861220	1241500	1041400	1237900	119880	57137	105840	88157	11	6	3	5	4	41181000	4247500	1971500	4008400	3161100
Complement C4-B;Complement C4 beta chain;Complement C4-B alpha chain;C4a anaphylatoxin;C4b-B;C4d-B;Complement C4 gamma chain;Complement C4-A;Complement C4 beta chain;Complement C4-A alpha chain;C4a anaphylatoxin;C4b-A;C4d-A;Complement C4 gamma chain	C4B;C4A	2184700	0	1478200	1734000	1758900	48982	0	30712	34801	92894	3	0	4	2	3	7341700	0	4800700	4579000	6940100		Spectrin beta chain, erythrocytic	SPTB	630070	1904300	1963100	1763000	1887400	24342	93745	127130	108030	87128	7	27	18	21	29	4105500	22356000	22535000	21462000	21850000
Creatine kinase B-type	CKB	0	0	0	0	0	0	0	0	84454	187960	0	0	0	1	2	0	0	0	1520200	3383300		Spectrin alpha chain, non-erythrocytic 1	SPTAN1	417440	1790200	2083800	1747200	1900900	14740	83455	108290	88955	83703	8	37	26	27	36	3335300	22425000	24334000	21015000	26117000
Histone H2A type 1-J;Histone H2A type 1-H;Histone H2A.J;Histone H2A type 1-C;Histone H2A type 3;Histone H2A type 1-D;Histone H2A type 1;Histone H2A type 1-B/E;Histone H2A;Histone H2A type 2-B;Histone H2AX	HIST1H2AJ;HIST1H2AH;H2AFJ;HIST1H2AC;HIST3H2A;HIST1H2AD;HIST1H2AG;HIST1H2AB;HIST2H2AB;H2AFX	6473700	10928000	9205700	6996600	11683000	2327200	1276300	1042000	1818000	2851200	2	2	2	2	3	18618000	25011000	12855000	18061000	39897000		Coiled-coil alpha-helical rod protein 1	CCHCR1	0	0	0	0	0	0	0	117890	84010	79940	0	0	1	1	1	0	0	4951300	3528400	3357500
Dihydropyrimidinase-related protein 2	DPYSL2	0	0	0	0	0	46578	0	0	58466	47605	2	0	0	1	4	2645100	0	0	2221700	6303500		Hemoglobin subunit alpha	HBA1	0	0	0	0	0	0	38470	0	0	74215	0	1	0	1	2	0	307760	0	0	1296200
Heterogeneous nuclear ribonucleoprotein U	HNRNPU	0	0	0	0	0	0	0	0	0	28946	0	0	0	1	1	0	0	0	0	549970		Ig gamma-4 chain C region	IGHG4	0	0	0	0	0	63677	74469	98655	93810	73777	2	2	2	3	3	955160	1117000	1479800	1407200	1106600
Ig alpha-1 chain C region;Ig alpha-2 chain C region	IGHA1;IGHA2	7029300	3156300	3596400	14514000	9376600	1628000	342750	1141500	2993200	2266800	3	2	3	3	4	22792000	4798400	15981000	44678000	33479000		Spectrin beta chain, non-erythrocytic 1	SPTBN1	981640	1718600	2183000	1852600	1630100	25864	80767	133210	77609	72352	10	34	23	20	33	4795600	21939000	25267000	18304000	21506000
SCAN domain-containing protein 3	ZBED9	0	0	0	0	0	229760	0	421080	468860	0	1	0	1	1	0	13556000	0	24844000	27663000	0		Nance-Horan syndrome protein	NHS	0	0	0	0	0	0	0	0	0	67553	0	0	0	0	1	0	0	0	0	4390900
Alpha-enolase;Enolase;Beta-enolase;Gamma-enolase	ENO1;ENO2;ENO3	0	0	0	0	0	52796	0	0	0	62819	1	0	0	0	1	1161500	0	0	0	1382000		Alpha-actinin-4	ACTN4	395670	788120	1541700	1009400	1016100	8458.3	26108	53701	37030	66704	2	4	4	4	8	465210	1435900	2953500	2036600	3942000
Histone deacetylase complex subunit SAP130	SAP130	0	0	0	0	0	0	0	0	0	0	0	0	0	0	0	0	0	0	0	0		Actin, alpha cardiac muscle 1;Actin, alpha skeletal muscle;Actin, aortic smooth muscle;Actin, gamma-enteric smooth muscle	ACTC1;ACTA1;ACTA2;ACTG2;ACTB	0	0	0	0	0	0	62953	0	0	60373	3	7	5	5	7	0	1259100	0	0	1207500
Inositol 1,4,5-trisphosphate receptor type 1	ITPR1	0	0	0	0	0	0	0	0	0	0	0	0	0	0	0	0	0	0	0	0		Ig lambda chain V-III region LOI	IGLV3-9	0	0	0	0	0	68042	79232	52350	108420	60262	1	1	1	1	1	340210	396160	261750	542110	301310
Insulin-degrading enzyme	IDE	0	0	0	0	0	807320	0	0	0	0	1	0	0	0	0	17761000	0	0	0	0		Unconventional myosin-XVIIIa	MYO18A	263940	1088600	1227600	1144400	1287200	4235	47483	64465	58006	55469	5	18	12	17	19	1005100	9083400	8944300	9601600	12035000
Probable ATP-dependent RNA helicase DDX10	DDX10	0	0	0	0	0	0	0	0	0	0	0	0	0	0	0	0	0	0	0	0		Alpha-catulin	CTNNAL1	0	0	0	0	0	16589	101130	131170	49402	47253	1	1	1	1	1	630380	3843100	4984600	1877300	1795600
Histone H2A;Histone H2A.V;Histone H2A.Z;Histone H2A type 1-A	H2AFV;H2AFZ;HIST1H2AA	0	0	0	0	0	0	158080	0	0	120920	1	2	1	1	2	0	790410	0	0	604620		Tubulin beta chain;Tubulin beta-2B chain;Tubulin beta-2A chain;Tubulin beta-4B chain;Tubulin beta-4A chain;Tubulin beta-3 chain	TUBB;TUBB2B;TUBB2A;TUBB4B;TUBB4A;TUBB3	0	428030	0	0	442660	0	41462	0	0	46679	0	2	0	0	2	0	621920	0	0	700190
Histone H3;Histone H3.2;Histone H3.1t;Histone H3.3;Histone H3.1;Histone H3.3C	H3F3B;H3F3A;HIST2H3A;HIST3H3;HIST1H3A;HIST2H3PS2;H3F3C	0	0	0	0	0	0	0	704160	1470000	4041900	0	1	1	1	3	0	0	3520800	7350100	29932000		Plectin	PLEC	273890	1762500	2267100	1928400	1734500	6889.2	45649	66056	51009	45668	6	31	30	29	32	1915200	16424000	20460000	17195000	17483000
Stress-70 protein, mitochondrial	HSPA9	0	0	0	0	0	0	0	0	0	0	0	0	0	0	0	0	0	0	0	0		Complement C1q subcomponent subunit C	C1QC	0	0	629790	454730	0	34769	56677	146330	107980	43678	1	1	2	2	1	243380	396740	1024300	755860	305740
60 kDa heat shock protein, mitochondrial	HSPD1	0	0	0	0	0	0	0	0	0	0	0	0	0	0	0	0	0	0	0	0		Keratin, type I cytoskeletal 16	KRT16	4888700	0	0	0	726420	151470	5824.5	6224.9	7708.3	42942	10	3	2	2	3	8083100	180560	192970	238960	1576600
Nucleophosmin	NPM1	0	0	0	0	0	0	0	0	0	0	0	0	0	0	0	0	0	0	0	0		Calmodulin-like protein 5	CALML5	1817700	480000	324930	1590300	551560	90979	30962	19381	106700	41993	1	1	1	1	1	2139700	730760	541610	2607300	891660
Pyruvate kinase;Pyruvate kinase PKM	PKM	0	0	0	0	0	0	0	0	0	0	0	0	0	0	0	0	0	0	0	0		Gelsolin	GSN	0	0	0	0	0	0	25305	39823	10825	40432	0	1	2	2	2	0	784450	1234500	335590	1253400
Lysine-specific histone demethylase 1A	KDM1A	0	0	0	0	0	0	0	0	0	0	0	0	0	0	0	0	0	0	0	0		Complement C1q subcomponent subunit B	C1QB	0	0	0	0	0	34221	53196	64688	58080	38511	1	1	1	1	1	376440	585160	711570	638880	423630
Pleckstrin homology domain-containing family S member 1	PLEKHS1	0	0	0	0	0	0	0	0	0	0	0	0	0	0	0	0	0	0	0	0		Glyceraldehyde-3-phosphate dehydrogenase	GAPDH	0	0	0	0	0	98617	13983	0	0	33709	2	1	1	0	2	1676500	237700	0	0	573050
Myelin basic protein	MBP	42215000	30022000	32634000	74579000	63382000	4525800	4714000	3258700	17075000	11764000	6	6	5	7	6	240070000	164500000	144930000	508070000	399240000		Ig gamma-3 chain C region	IGHG3	0	0	0	0	0	0	23623	10178	0	33641	2	3	3	3	3	0	401590	173030	0	571900
14-3-3 protein zeta/delta	YWHAZ	0	0	0	0	0	0	0	0	0	0	0	0	0	0	0	0	0	0	0	0		Serum albumin	ALB	0	0	859190	0	1036400	0	17519	26094	28402	27244	2	2	4	2	3	0	630670	1580200	1022500	1920300
X-ray repair cross-complementing protein 6	XRCC6	0	0	0	0	0	0	0	0	0	0	0	0	0	0	0	0	0	0	0	0		Protein 4.1	EPB41	0	0	0	0	0	0	0	21527	19981	26361	0	0	1	1	1	0	0	215270	199810	263610
Myelin proteolipid protein	PLP1	0	0	0	0	0	2997900	0	2134300	3180300	4130300	1	0	1	1	1	11992000	0	8537300	12721000	16521000		Ankyrin-1	ANK1	0	577260	739980	666210	603150	0	23583	35148	28064	24950	0	8	8	6	8	0	2902300	3456400	2497700	3337300
Gasdermin-B	GSDML;GSDMB	0	0	0	0	0	0	0	0	0	0	0	0	0	1	0	0	0	0	0	0		Fibrinogen alpha chain;Fibrinopeptide A;Fibrinogen alpha chain	FGA	0	3382100	0	308130	0	14717	305810	19268	39779	17402	1	10	1	2	1	515100	14290000	674380	1392300	609080
Ubiquitin-60S ribosomal protein L40;Ubiquitin;60S ribosomal protein L40;Ubiquitin-40S ribosomal protein S27a;Ubiquitin;40S ribosomal protein S27a;Polyubiquitin-B;Ubiquitin;Polyubiquitin-C;Ubiquitin	UBB;UBC;RPS27A;UBA52	0	0	0	0	0	6679900	2257700	0	4936600	4463800	1	1	0	1	1	13360000	4515400	0	9873200	8927700		Clathrin heavy chain;Clathrin heavy chain 1	CLTC	0	486230	0	452580	522920	0	13196	2390.3	10511	15758	0	3	2	2	3	0	1055700	503990	840870	1260600
Actin-related protein 3B;Actin-related protein 3;Actin-related protein 3C	ACTR3;ACTR3B;ACTR3C	0	0	0	0	0	0	0	0	0	0	0	0	0	0	0	0	0	0	0	0		Fibronectin;Anastellin;Ugl-Y1;Ugl-Y2;Ugl-Y3	FN1	0	594130	530140	416780	430410	2524.2	26023	18943	12305	13084	1	10	6	5	6	242330	3684300	1818500	1403800	1543900
Myosin light polypeptide 6;Myosin light chain 6B	MYL6;MYL6B	0	0	0	0	0	0	0	0	0	0	0	0	0	0	0	0	0	0	0	0		Fibrinogen gamma chain	FGG	0	1951100	0	533870	561930	9238.1	35922	12104	14653	12398	1	3	1	2	2	240190	4829700	314700	768020	839540
Fibrinogen gamma chain	FGG	0	0	0	0	0	0	0	203520	0	105070	0	0	1	0	1	0	0	5291600	0	2731900			MYH14	431150	767680	763960	663140	631580	4754.4	13117	14030	13994	12144	11	24	18	20	21	606780	1368200	1433800	1273100	1216000
Keratin, type II cuticular Hb6;Keratin, type II cuticular Hb3;Keratin, type II cuticular Hb1;Putative keratin-87 protein;Keratin, type II cuticular Hb5	KRT86;KRT83;KRT81;KRT87P;KRT85	0	0	0	0	0	0	8356.1	17943	0	0	0	1	1	0	0	0	259040	556240	0	0		LIM domain and actin-binding protein 1	LIMA1	0	0	0	0	0	0	10294	0	10060	11323	0	2	0	1	1	0	545020	0	281680	317050
Serum albumin	ALB	13886000	13392000	19714000	25635000	36303000	1930900	1580500	2480800	3601100	5167200	11	9	9	11	14	111730000	89094000	162450000	186930000	272330000		Keratin, type II cytoskeletal 6C;Keratin, type II cytoskeletal 6A	KRT6C;KRT6A	0	0	0	0	0	202140	0	0	8126.4	9108.4	11	6	4	4	5	6064100	0	0	243790	273250
Trypsin-1;Alpha-trypsin chain 1;Alpha-trypsin chain 2;Putative trypsin-6;Trypsin-2	PRSS1;PRSS3P2;PRSS2	0	0	0	178410000	199810000	2491300	5966000	7798900	2068300	2007800	2	2	2	2	2	22422000	53694000	70190000	259100000	287880000		Alpha-actinin-1	ACTN1	0	0	0	0	0	0	3489.9	0	0	7601.8	1	3	1	1	5	0	171000	0	0	372490
Keratin, type I cytoskeletal 16	KRT16	1560200	0	0	0	2665600	27771	0	33661	0	122790	6	1	5	2	8	5502400	0	1043500	0	10118000		Unconventional myosin-Va	MYO5A	0	0	0	0	0	0	0	6056.9	6321.4	5832.5	0	0	1	1	1	0	0	260450	271820	250800
Keratin, type II cytoskeletal 3	KRT3	0	0	0	0	0	2060900	0	0	0	0	5	4	3	6	6	65947000	0	0	0	0		Hornerin	HRNR	5146300	1038100	0	461810	1555200	24812	46316	0	6211.5	5756.3	9	5	0	3	5	9578900	4499500	0	1077800	5579500
Keratin, type I cytoskeletal 17	KRT17	0	0	0	0	0	0	0	0	0	109970	5	2	4	2	5	0	0	0	0	3189200		Heat shock protein HSP 90-beta;Heat shock protein HSP 90-alpha	HSP90AB1;HSP90AA1	0	0	0	0	0	0	0	13539	0	5623.2	0	1	2	1	1	0	0	1128600	0	196810
Keratin, type II cytoskeletal 74;Keratin, type II cytoskeletal 72;Keratin, type II cytoskeletal 71;Keratin, type II cytoskeletal 73	KRT74;KRT72;KRT71;KRT73	0	0	0	0	0	130930	0	0	96306	179780	2	2	1	2	3	3796900	0	0	2792900	5213600		Filamin-A	FLNA	0	280200	488030	329490	285510	0	4069.1	19924	9144.1	5503.3	0	5	11	7	7	0	690420	3712400	1361300	1171000
Hornerin	HRNR	0	0	0	0	0	5625.1	21184	0	0	33528	1	1	0	0	1	478130	1800700	0	0	14183000		Neurabin-2	PPP1R9B	0	0	0	0	0	0	4308.7	0	0	4689.7	0	1	0	0	1	0	133570	0	0	145380
Inter-alpha-trypsin inhibitor heavy chain H2	ITIH2	0	0	0	0	0	0	0	0	0	29015	0	0	0	0	1	0	0	0	0	1363700		Collagen alpha-2(I) chain	COL1A2	0	0	0	0	0	0	4186.7	0	0	4446.1	0	1	0	1	1	0	284700	0	0	302330
Versican core protein	VCAN	0	0	0	0	0	0	0	0	0	301440	0	0	0	0	2	0	0	0	0	9285000		Band 3 anion transport protein	SLC4A1	0	0	0	0	0	0	4898.6	0	0	4178.9	0	1	1	0	1	0	156750	0	0	133730
Neurofilament medium polypeptide	NEFM	0	2758600	0	2489000	4586200	0	39499	42211	93286	119870	1	3	3	6	6	0	3516900	3215800	13706000	19305000		Unconventional myosin-Ic	MYO1C	0	0	0	0	0	0	0	3615.1	0	3281	0	0	1	0	1	0	0	198830	0	180450
Transketolase	TKT	0	0	0	0	0	0	0	0	0	0	0	0	0	0	0	0	0	0	0	0		Filamin-C	FLNC	0	0	0	0	0	0	0	5538.8	1348.6	2052.7	0	0	4	2	1	0	0	792050	192860	293540
C2 domain-containing protein 2-like	C2CD2L	0	0	0	0	0	0	0	0	0	0	0	0	0	0	0	0	0	0	0	0		Cytoplasmic dynein 1 heavy chain 1	DYNC1H1	0	0	0	0	0	0	0	0	0	873	0	0	0	0	2	0	0	0	0	222620
Heat shock cognate 71 kDa protein	HSPA8	0	0	0	0	0	62669	0	0	57142	39311	1	0	0	1	1	2005400	0	0	1828500	1258000		Synemin	SYNM	0	0	0	0	0	0	0	0	9348.8	0	0	1	0	2	0	0	0	0	654410	0
Tubulin alpha-1B chain;Tubulin alpha-1C chain;Tubulin alpha-8 chain	TUBA1B;TUBA1C;TUBA8	0	0	0	0	0	87064	0	0	83409	0	8	9	8	12	12	1828300	0	0	1751600	0			IGKV1OR2-108	0	0	0	0	0	1303600	0	1127600	944600	0	1	0	1	1	1	2607200	0	2255300	1889200	0
Unconventional myosin-Ic	MYO1C	0	0	0	0	0	0	0	0	0	0	0	0	0	0	0	0	0	0	0	0		Ig alpha-1 chain C region	IGHA1	0	0	0	0	0	207970	0	0	0	0	3	0	0	0	0	2911600	0	0	0	0
	MFNG	0	0	0	0	0	0	0	0	0	0	0	1	0	0	0	0	0	0	0	0		Putative keratin-87 protein;Keratin, type II cuticular Hb6;Keratin, type II cuticular Hb3;Keratin, type II cuticular Hb1	KRT87P;KRT86;KRT83;KRT81	0	0	0	0	0	0	0	0	7195.8	0	0	0	0	1	0	0	0	0	223070	0
Biorientation of chromosomes in cell division protein 1-like 1	BOD1L1	0	0	0	0	0	0	0	0	53009	43215	0	0	0	2	1	0	0	0	9024000	5661100		Keratin, type I cytoskeletal 17	KRT17	0	0	0	0	0	34840	0	0	0	0	5	2	0	1	0	1010300	0	0	0	0
Clusterin;Clusterin;Clusterin beta chain;Clusterin alpha chain	CLU	0	0	0	0	0	0	0	0	0	482470	0	0	0	0	1	0	0	0	0	2894800		Filaggrin-2	FLG2	0	0	0	0	0	18111	0	0	0	0	2	0	0	0	0	1931800	0	0	0	0
Ankyrin-1	ANK1	0	0	0	0	0	0	0	0	0	0	0	0	0	0	0	0	0	0	0	0		Versican core protein	VCAN	0	0	0	0	0	0	0	16039	0	0	0	0	1	0	0	0	0	272660	0	0
	DNAJC4	0	0	0	0	0	0	0	0	0	0	0	0	0	0	0	0	0	0	0	0		Spermatogenesis-associated protein 7	SPATA7	0	0	0	0	0	0	0	818440	0	0	0	0	1	0	0	0	0	2455300	0	0
E3 ubiquitin-protein ligase BRE1B	RNF40	0	0	0	0	0	28254000	12993000	28443000	28741000	17362000	1	1	1	1	1	226030000	103950000	227540000	229930000	138900000		Corneodesmosin	CDSN	0	0	0	0	0	36553	0	0	0	0	1	0	0	0	0	365530	0	0	0	0
	MBP	0	0	0	0	0	130050	125080	0	432410	192500	6	6	4	7	6	1560600	1500900	0	5188900	2310000		Collagen alpha-1(XVIII) chain;Endostatin	COL18A1	0	0	0	0	0	0	0	0	13302	0	1	0	0	1	0	0	0	0	372450	0
Myosin regulatory light chain 12A;Myosin regulatory light chain 12B;Myosin regulatory light polypeptide 9	MYL12A;MYL12B;MYL9	0	0	0	0	0	0	0	0	0	0	0	0	0	0	0	0	0	0	0	0		Alpha-2-macroglobulin	A2M	0	0	0	0	0	0	0	9423.6	0	0	0	0	3	0	0	0	0	650230	0	0
	GFAP	0	0	0	0	0	17939000	4975400	11953000	16544000	10609000	3	3	3	3	3	71757000	19902000	47812000	66176000	42438000		Cystatin-A;Cystatin-A, N-terminally processed	CSTA	0	0	0	0	0	28474	0	0	0	0	1	0	0	0	0	199320	0	0	0	0
40S ribosomal protein S5;40S ribosomal protein S5, N-terminally processed	RPS5	0	0	0	0	0	0	0	0	0	0	0	0	0	0	0	0	0	0	0	0		Ig kappa chain V-I region AU;Ig kappa chain V-I region AG		0	0	0	0	0	0	0	45309	46698	0	0	1	1	1	0	0	0	181230	186790	0
Histone H2B type 1-N;Histone H2B;Histone H2B type 1-M;Histone H2B type F-S;Histone H2B type 1-D;Histone H2B type 1-C/E/F/G/I;Histone H2B type 2-F;Histone H2B type 1-H;Histone H2B type 1-K;Histone H2B type 1-L;Histone H2B type 1-J;Histone H2B type 1-O;Histone H2B type 1-B;Histone H2B type 2-E;Histone H2B type 3-B;Histone H2B type 1-A	HIST1H2BN;HIST1H2BM;H2BFS;HIST1H2BD;HIST1H2BC;HIST2H2BF;HIST1H2BH;HIST1H2BK;HIST1H2BL;HIST1H2BJ;HIST1H2BO;HIST1H2BB;HIST2H2BE;HIST3H2BB;HIST1H2BA	6959500	0	5774400	11052000	9740800	2071900	923010	73053	1998600	3300800	2	1	2	3	4	14504000	6461100	7339400	23558000	34415000		Ig lambda chain V-VI region AR		0	0	0	0	0	187900	188780	0	137170	0	1	1	1	1	1	375800	377570	0	274340	0
Complement C3;Complement C3 beta chain;C3-beta-c;Complement C3 alpha chain;C3a anaphylatoxin;Acylation stimulating protein;Complement C3b alpha chain;Complement C3c alpha chain fragment 1;Complement C3dg fragment;Complement C3g fragment;Complement C3d fragment;Complement C3f fragment;Complement C3c alpha chain fragment 2	C3	0	0	0	0	0	0	0	14022	0	67669	0	0	1	0	4	0	0	1332100	0	7253500		Ig mu chain C region	IGHM	0	0	0	0	0	19067	0	0	41315	0	1	0	0	2	0	476670	0	0	1032900	0
Spectrin alpha chain, erythrocytic 1	SPTA1	0	0	0	0	0	0	0	70623	0	0	0	0	1	0	0	0	0	9251600	0	0		Fibrinogen beta chain;Fibrinopeptide B;Fibrinogen beta chain	FGB	0	0	0	0	0	0	13595	5752.9	0	0	0	1	1	1	0	0	394250	166840	0	0
Fibrinogen alpha chain;Fibrinopeptide A;Fibrinogen alpha chain	FGA	0	0	0	0	0	0	0	0	0	0	0	0	0	0	0	0	0	0	0	0		Hemopexin	HPX	0	0	0	0	0	0	0	0	0	0	0	0	1	0	0	0	0	0	0	0
Fibrinogen beta chain;Fibrinopeptide B;Fibrinogen beta chain	FGB	0	0	0	0	0	0	0	36819	0	27612	0	0	1	0	1	0	0	1067700	0	800740		Catalase	CAT	0	0	0	0	0	0	0	0	0	0	1	0	0	0	0	0	0	0	0	0
Hemopexin	HPX	0	0	0	0	0	0	0	0	467490	151450	0	0	0	2	1	0	0	0	10285000	3331800		Collagen alpha-3(VI) chain	COL6A3	0	0	0	0	0	0	0	1155.1	0	0	0	3	1	0	2	0	0	187120	0	0
Tubulin beta-4A chain	TUBB4A	5668000	4020500	3975400	9780800	10759000	784700	557520	544990	1913500	2166400	9	8	7	15	14	18390000	10593000	10355000	39908000	46851000		Prolactin-inducible protein	PIP	0	0	0	0	0	44922	0	0	0	0	1	0	0	0	0	404300	0	0	0	0
Glyceraldehyde-3-phosphate dehydrogenase	GAPDH	0	0	0	0	0	0	132390	0	69955	347960	0	1	0	1	1	0	2250600	0	1189200	5915300		Junction plakoglobin	JUP	0	0	0	0	0	34669	0	0	0	0	4	0	0	0	0	1782700	0	0	0	0
ADP/ATP translocase 2;ADP/ATP translocase 2, N-terminally processed	SLC25A5	0	0	0	0	0	0	0	0	0	0	0	0	0	0	0	0	0	0	0	0		Desmoplakin	DSP	0	0	0	0	0	21539	0	0	0	0	5	0	0	0	1	3532400	0	0	0	0
Neurofilament light polypeptide	NEFL	0	0	0	0	0	147710	0	229020	129500	207790	2	1	3	3	4	5169800	0	8015800	4532600	10969000		Desmoglein-1	DSG1	0	0	0	0	0	30412	0	0	0	0	3	0	0	0	0	1680000	0	0	0	0
Platelet glycoprotein Ib alpha chain;Glycocalicin	GP1BA	0	0	0	0	0	251820	124520	331250	0	169290	1	1	1	0	1	5791900	2863900	7618700	0	3893700		Histone H2A type 2-C;Histone H2A type 2-A	HIST2H2AC;HIST2H2AA3	0	0	0	0	0	554240	0	0	0	0	2	1	2	1	2	2771200	0	0	0	0
Tubulin beta chain	TUBB	0	0	0	0	0	0	0	0	0	560820	10	8	10	13	14	0	0	0	0	10095000		Suprabasin	SBSN	0	0	0	0	0	8074.4	0	0	0	0	1	0	0	0	0	258380	0	0	0	0
Heat shock protein HSP 90-alpha	HSP90AA1	0	0	0	0	0	0	0	0	78600	101700	0	0	0	1	1	0	0	0	2672400	3457800		Coiled-coil domain-containing protein 168	CCDC168	0	0	0	0	0	0	12417	0	0	0	0	2	0	0	0	0	5081600	0	0	0
Collagen alpha-2(IV) chain;Canstatin	COL4A2	0	0	0	0	0	0	0	48555	46161	122280	0	0	1	1	2	0	0	3835900	3646700	9659800		Serpin B12	SERPINB12	0	0	0	0	0	40824	0	0	0	0	2	0	0	0	0	966500	0	0	0	0
2,3-cyclic-nucleotide 3-phosphodiesterase	CNP	3807600	0	0	3537100	7084100	206870	0	0	384290	573970	3	0	0	3	9	11786000	0	0	13314000	37222000		Protein FAM184B	FAM184B	0	0	0	0	0	0	0	0	69444	0	0	0	0	1	0	0	0	0	4722200	0
Histone H1.2;Histone H1.4;Histone H1.3;Histone H1t;Histone H1.1	HIST1H1C;HIST1H1E;HIST1H1D;HIST1H1T;HIST1H1A	0	0	0	0	0	181110	0	0	272480	1044300	1	0	0	1	3	1992200	0	0	2997300	18221000
Collagen alpha-3(VI) chain	COL6A3	0	0	0	0	0	0	0	0	0	0	0	0	0	0	0	0	0	0	0	0
High affinity immunoglobulin gamma Fc receptor I;High affinity immunoglobulin gamma Fc receptor IB	FCGR1A;FCGR1B	0	2396700	0	6873200	11374000	107490	353860	69823	985280	1173500	1	2	1	2	3	1827400	8891700	1187000	25844000	36214000
Elongation factor 2	EEF2	0	0	0	0	0	0	0	0	0	0	0	0	0	0	0	0	0	0	0	0
E3 ubiquitin-protein ligase TRIM21	TRIM21	0	0	0	0	0	15361	0	0	0	0	1	0	0	0	0	399380	0	0	0	0
Inter-alpha-trypsin inhibitor heavy chain H1	ITIH1	0	0	0	0	0	0	0	0	0	111220	0	0	0	0	3	0	0	0	0	5676800
V-type proton ATPase 16 kDa proteolipid subunit	ATP6V0C	0	0	0	0	0	0	0	0	0	0	0	0	0	0	0	0	0	0	0	0
Afamin	AFM	0	0	0	0	0	0	0	0	20747	0	0	0	0	1	0	0	0	0	767640	0
Dual specificity mitogen-activated protein kinase kinase 4	MAP2K4	0	0	0	0	0	0	0	0	64247	0	0	0	0	1	0	0	0	0	1477700	0
NACHT, LRR and PYD domains-containing protein 6	NLRP6	0	0	0	0	0	0	0	0	0	967850	0	0	0	0	1	0	0	0	0	39682000
Actin, alpha skeletal muscle;Actin, alpha cardiac muscle 1	ACTA1;ACTC1	0	0	0	0	0	0	0	0	0	0	6	6	3	6	8	0	0	0	0	0
Tubulin alpha-4A chain	TUBA4A	0	0	0	0	0	0	17532	73439	156880	0	4	6	6	9	8	0	368170	1542200	3294500	0
Hemoglobin subunit beta;LVV-hemorphin-7;Spinorphin	HBB	0	0	0	0	0	0	45192	0	0	389710	0	1	0	0	1	0	497120	0	0	4286800
Ig lambda chain V-III region LOI		0	0	0	0	0	0	0	0	108390	0	1	1	1	2	1	0	0	0	433560	0
Tubulin beta-2A chain	TUBB2A	7473600	7018000	5116100	13960000	15750000	1264000	1003800	888410	3941000	5072000	11	8	10	17	14	55939000	37253000	33635000	140950000	158580000
Werner syndrome ATP-dependent helicase	WRN	0	0	0	0	0	0	0	0	0	0	0	0	0	0	0	0	0	0	0	0
Alpha-internexin	INA	0	0	0	0	0	0	0	24221	0	12451	1	1	2	1	2	0	0	775070	0	398420
Drebrin	DBN1	0	0	0	0	0	0	0	0	0	0	0	0	0	0	0	0	0	0	0	0
Histone H2A type 2-C;Histone H2A type 2-A	HIST2H2AC;HIST2H2AA3	2864100	0	4960200	0	4856600	742880	1398500	1386300	488580	1441200	3	2	2	2	3	6092600	6992400	9925300	2442900	9935400
Beta-actin-like protein 2	ACTBL2	0	0	0	0	0	0	0	0	0	0	1	1	0	2	2	0	0	0	0	0
Transcription elongation factor SPT6	SUPT6H	0	0	0	0	0	105640	55018	192400	184970	0	1	1	1	1	0	8239800	4291400	15007000	14428000	0
Acidic leucine-rich nuclear phosphoprotein 32 family member B	ANP32B	0	0	0	0	0	0	0	0	0	0	0	0	0	0	0	0	0	0	0	0
Tenascin-R	TNR	0	0	0	0	0	0	0	0	0	150230	0	0	0	0	4	0	0	0	0	17807000
Prospero homeobox protein 1	PROX1	0	0	0	0	0	0	0	0	0	0	0	0	0	0	0	0	0	0	0	0
Tubulin beta-6 chain	TUBB6	0	0	0	0	0	0	0	0	89686	0	3	3	3	8	8	0	0	0	1704000	0
Tubulin beta-2B chain	TUBB2B	0	0	0	0	0	0	283530	0	358320	0	10	8	9	17	13	0	5387100	0	6808000	0
Caspase recruitment domain-containing protein 9	CARD9	0	0	0	0	0	269980	109370	349830	183130	172620	1	1	1	1	1	7289500	2952900	9445300	4944600	4660700
PR domain zinc finger protein 5	PRDM5	0	0	0	0	0	123540	0	0	233580	109760	1	0	0	1	1	3706300	0	0	7007400	3292800

## Sheet: NU02594
T: Protein names	T: Gene names	NU02594 LFQ Ig	NU02594 LFQ Media	NU02594 LFQ Serum	NU02594 LFQ Bnaive	NU02594 LFQ Bvax	NU02594 iBAQ Ig	NU02594 iBAQ Media	NU02594 iBAQ Serum	NU02594 iBAQ Bnaive	NU02594 iBAQ Bvax	NU02594 Peptides Ig	NU02594 Peptides Media	NU02594 Peptides Serum	NU02594 Peptides Bnaive	NU02594 Peptides Bvax	NU02594 Intensity Ig	NU02594 Intensity Media	NU02594 Intensity Serum	NU02594 Intensity Bnaive	NU02594 Intensity Bvax
Keratin, type II cytoskeletal 1	KRT1	162070000	31403000	21692000	32609000	28551000	33030000	5313500	4689200	6059500	6374100	33	36	24	28	37	1262100000	228720000	167710000	237080000	283720000
Vimentin	VIM	2602900	23335000	38807000	31751000	20610000	287360	5278200	9694000	8097300	4782300	10	32	27	27	31	12132000	233820000	386190000	335240000	209730000
Myosin-10	MYH10	12006000	26892000	25414000	22720000	25499000	1067900	3768000	3718400	3370800	3775400	47	103	73	80	105	134770000	659350000	513850000	518490000	659340000
Actin, cytoplasmic 1;Actin, cytoplasmic 1, N-terminally processed;Actin, cytoplasmic 2;Actin, cytoplasmic 2, N-terminally processed	ACTG1;ACTB	17194000	25474000	32519000	25186000	32071000	1178100	2458600	2963500	2480900	3194800	6	11	9	8	11	38105000	94873000	108800000	88220000	122900000
Glial fibrillary acidic protein	GFAP	2940400	13871000	23713000	20915000	13540000	396120	2973100	6296600	4893200	2896100	8	23	25	23	24	11884000	116560000	224940000	188280000	120960000
Keratin, type I cytoskeletal 9	KRT9	90026000	21014000	13737000	23659000	28419000	10309000	1996000	1238100	2498700	2894000	20	19	14	17	22	412890000	98848000	53984000	107310000	130470000
Myosin-9	MYH9	9868900	24206000	21930000	21022000	22958000	715260	2556000	2413800	2600100	2619700	39	88	55	60	86	103630000	510990000	393370000	413700000	538730000
Keratin, type I cytoskeletal 10	KRT10	79640000	17247000	12633000	15477000	12248000	12012000	2930500	2236000	2289200	2480900	23	21	19	19	22	435670000	110880000	82778000	97145000	95780000
Dermcidin;Survival-promoting peptide;DCD-1	DCD	19694000	5300300	0	6760800	7453700	5025400	1587500	0	1441100	2017500	3	4	0	3	4	30732000	11226000	0	11833000	15978000
	GFAP	0	0	0	0	0	0	974400	2137800	1879000	1312800	1	2	2	2	2	0	3897600	8551100	7515900	5251300
Putative trypsin-6;Trypsin-2;Trypsin-1;Alpha-trypsin chain 1;Alpha-trypsin chain 2	PRSS1;PRSS3P2;PRSS2	0	94942000	0	49442000	77007000	5489600	962490	2802100	497970	909610	1	1	1	1	1	32938000	96661000	16812000	57474000	79305000
Keratin, type II cytoskeletal 2 epidermal	KRT2	17526000	6094400	5679100	5375100	5325800	2574200	905810	998230	945860	895420	22	24	19	19	22	111030000	42682000	42722000	40428000	44270000
Myosin-14	MYH14	12575000	23853000	25265000	22920000	23100000	184580	658190	743800	584070	645130	23	54	43	43	53	21041000	78498000	84493000	69976000	84660000
Hemoglobin subunit beta;LVV-hemorphin-7;Spinorphin	HBB	0	0	0	817540	2018000	0	71714	98554	135070	392070	0	1	1	2	3	0	788860	1084100	1485700	4312700
Ubiquitin-60S ribosomal protein L40;Ubiquitin;60S ribosomal protein L40;Ubiquitin-40S ribosomal protein S27a;Ubiquitin;40S ribosomal protein S27a;Polyubiquitin-B;Ubiquitin;Polyubiquitin-C;Ubiquitin	UBB;UBC;RPS27A;UBA52	0	0	0	0	0	363870	436230	499400	435840	370470	1	1	1	1	1	727740	872460	998790	871690	740950
Ig kappa chain V-II region RPMI 6410;Ig kappa chain V-II region FR;Ig kappa chain V-II region Cum	IGKV A18;IGKV2D-26;IGKV2D-30;IGKV2D-29;IGKV2D-28;IGKV2-40	0	0	0	0	0	288610	389250	326390	354530	337480	1	1	1	1	1	1443100	1946200	1631900	1772600	1687400
Ig lambda-1 chain C regions;Immunoglobulin lambda-like polypeptide 5	IGLL5;IGLC1	4133100	0	3610600	3108100	2873700	416620	338130	420280	376630	304800	2	1	2	2	2	5832700	2366900	6853700	5952900	5227900
Myosin-11	MYH11	2115900	4481200	4448700	3887500	4431900	75656	298970	296250	280540	291420	22	52	35	36	52	10422000	52553000	47119000	42838000	54111000
Histone H2A type 1-J;Histone H2A type 1-H;Histone H2A.J;Histone H2A type 1-C;Histone H2A type 3;Histone H2A type 1-D;Histone H2A type 1;Histone H2A type 1-B/E;Histone H2A;Histone H2A type 2-B;Histone H2AX	HIST1H2AJ;HIST1H2AH;H2AFJ;HIST1H2AC;HIST3H2A;HIST1H2AD;HIST1H2AG;HIST1H2AB;HIST2H2AB;H2AFX	2133100	721350	2067500	1836300	752400	132580	62384	468790	184180	276320	1	1	3	1	2	2294400	999960	5417900	2730900	2700300
Ig lambda chain V-I region HA		0	0	0	0	0	295320	222500	271590	261740	240430	1	1	1	1	1	1181300	890000	1086400	1047000	961720
	IGKV1-8;IGKV1-9;IGKV1-27	0	0	0	0	0	164950	237560	223300	169520	189640	1	1	1	1	1	659800	950250	893200	678080	758550
Pleckstrin homology domain-containing family S member 1	PLEKHS1	0	0	0	0	0	81815	160450	213610	194020	183990	1	1	1	1	1	1718100	3369400	4485900	4074500	3863800
Keratin, type II cytoskeletal 5	KRT5	11727000	1471400	1375200	1753100	2679100	1193000	123330	99123	108330	175390	13	9	7	5	8	36983000	4074200	3072800	3358300	5955200
Nestin	NES	306100	1343000	2590200	2505300	1377800	18346	147790	329150	331650	166840	8	22	28	28	24	2045800	17989000	38782000	40030000	21866000
Histone H2A;Histone H2A.V;Histone H2A.Z	H2AFV;H2AFZ	0	0	0	0	0	0	221910	214720	0	164030	0	1	2	0	2	0	1109500	1073600	0	820130
Ig kappa chain V-I region Daudi;Ig kappa chain V-I region Wes;Ig kappa chain V-I region DEE	IGKV1-12;IGKV1-6	0	0	0	0	0	0	153260	105000	143140	135810	0	1	1	1	1	0	613030	420000	572560	543250
Ig gamma-2 chain C region	IGHG2	2038300	3806400	0	2269000	4678400	31159	101180	35799	52280	133970	3	3	2	4	3	1458700	5059900	465390	3257000	6742300
	HBA2	0	0	0	0	0	0	64275	0	0	130050	0	2	0	0	2	0	578470	0	0	1170500
Drebrin	DBN1	2175800	3510600	4043700	4159800	3030200	28989	143610	133070	142830	128170	4	9	5	6	9	3353900	15085000	12020000	13663000	12096000
Spectrin alpha chain, erythrocytic 1	SPTA1	1203300	3595100	3433600	3070100	3532900	21582	103940	136180	106340	110240	9	38	24	25	38	5286700	31004000	26434000	24271000	33356000
Tubulin alpha-1A chain;Tubulin alpha-3E chain	TUBA1A;TUBA3E	500870	754160	1012300	886850	985210	28714	76599	93906	60761	110070	2	6	3	4	6	603000	2272700	1972000	1966000	3434800
Histone H4	HIST1H4A	0	0	751400	760070	0	89391	160280	227050	235400	94148	1	1	2	2	1	536340	961660	1362300	1412400	564880
Keratin, type I cytoskeletal 14	KRT14	12448000	1130400	861220	1241500	1041400	1237900	119880	57137	105840	88157	11	6	3	5	4	41181000	4247500	1971500	4008400	3161100
Spectrin beta chain, erythrocytic	SPTB	630070	1904300	1963100	1763000	1887400	24342	93745	127130	108030	87128	7	27	18	21	29	4105500	22356000	22535000	21462000	21850000
Spectrin alpha chain, non-erythrocytic 1	SPTAN1	417440	1790200	2083800	1747200	1900900	14740	83455	108290	88955	83703	8	37	26	27	36	3335300	22425000	24334000	21015000	26117000
Coiled-coil alpha-helical rod protein 1	CCHCR1	0	0	0	0	0	0	0	117890	84010	79940	0	0	1	1	1	0	0	4951300	3528400	3357500
Hemoglobin subunit alpha	HBA1	0	0	0	0	0	0	38470	0	0	74215	0	1	0	1	2	0	307760	0	0	1296200
Ig gamma-4 chain C region	IGHG4	0	0	0	0	0	63677	74469	98655	93810	73777	2	2	2	3	3	955160	1117000	1479800	1407200	1106600
Spectrin beta chain, non-erythrocytic 1	SPTBN1	981640	1718600	2183000	1852600	1630100	25864	80767	133210	77609	72352	10	34	23	20	33	4795600	21939000	25267000	18304000	21506000
Nance-Horan syndrome protein	NHS	0	0	0	0	0	0	0	0	0	67553	0	0	0	0	1	0	0	0	0	4390900
Alpha-actinin-4	ACTN4	395670	788120	1541700	1009400	1016100	8458.3	26108	53701	37030	66704	2	4	4	4	8	465210	1435900	2953500	2036600	3942000
Actin, alpha cardiac muscle 1;Actin, alpha skeletal muscle;Actin, aortic smooth muscle;Actin, gamma-enteric smooth muscle	ACTC1;ACTA1;ACTA2;ACTG2;ACTB	0	0	0	0	0	0	62953	0	0	60373	3	7	5	5	7	0	1259100	0	0	1207500
Ig lambda chain V-III region LOI	IGLV3-9	0	0	0	0	0	68042	79232	52350	108420	60262	1	1	1	1	1	340210	396160	261750	542110	301310
Unconventional myosin-XVIIIa	MYO18A	263940	1088600	1227600	1144400	1287200	4235	47483	64465	58006	55469	5	18	12	17	19	1005100	9083400	8944300	9601600	12035000
Alpha-catulin	CTNNAL1	0	0	0	0	0	16589	101130	131170	49402	47253	1	1	1	1	1	630380	3843100	4984600	1877300	1795600
Tubulin beta chain;Tubulin beta-2B chain;Tubulin beta-2A chain;Tubulin beta-4B chain;Tubulin beta-4A chain;Tubulin beta-3 chain	TUBB;TUBB2B;TUBB2A;TUBB4B;TUBB4A;TUBB3	0	428030	0	0	442660	0	41462	0	0	46679	0	2	0	0	2	0	621920	0	0	700190
Plectin	PLEC	273890	1762500	2267100	1928400	1734500	6889.2	45649	66056	51009	45668	6	31	30	29	32	1915200	16424000	20460000	17195000	17483000
Complement C1q subcomponent subunit C	C1QC	0	0	629790	454730	0	34769	56677	146330	107980	43678	1	1	2	2	1	243380	396740	1024300	755860	305740
Keratin, type I cytoskeletal 16	KRT16	4888700	0	0	0	726420	151470	5824.5	6224.9	7708.3	42942	10	3	2	2	3	8083100	180560	192970	238960	1576600
Calmodulin-like protein 5	CALML5	1817700	480000	324930	1590300	551560	90979	30962	19381	106700	41993	1	1	1	1	1	2139700	730760	541610	2607300	891660
Gelsolin	GSN	0	0	0	0	0	0	25305	39823	10825	40432	0	1	2	2	2	0	784450	1234500	335590	1253400
Complement C1q subcomponent subunit B	C1QB	0	0	0	0	0	34221	53196	64688	58080	38511	1	1	1	1	1	376440	585160	711570	638880	423630
Glyceraldehyde-3-phosphate dehydrogenase	GAPDH	0	0	0	0	0	98617	13983	0	0	33709	2	1	1	0	2	1676500	237700	0	0	573050
Ig gamma-3 chain C region	IGHG3	0	0	0	0	0	0	23623	10178	0	33641	2	3	3	3	3	0	401590	173030	0	571900
Serum albumin	ALB	0	0	859190	0	1036400	0	17519	26094	28402	27244	2	2	4	2	3	0	630670	1580200	1022500	1920300
Protein 4.1	EPB41	0	0	0	0	0	0	0	21527	19981	26361	0	0	1	1	1	0	0	215270	199810	263610
Ankyrin-1	ANK1	0	577260	739980	666210	603150	0	23583	35148	28064	24950	0	8	8	6	8	0	2902300	3456400	2497700	3337300
Fibrinogen alpha chain;Fibrinopeptide A;Fibrinogen alpha chain	FGA	0	3382100	0	308130	0	14717	305810	19268	39779	17402	1	10	1	2	1	515100	14290000	674380	1392300	609080
Clathrin heavy chain;Clathrin heavy chain 1	CLTC	0	486230	0	452580	522920	0	13196	2390.3	10511	15758	0	3	2	2	3	0	1055700	503990	840870	1260600
Fibronectin;Anastellin;Ugl-Y1;Ugl-Y2;Ugl-Y3	FN1	0	594130	530140	416780	430410	2524.2	26023	18943	12305	13084	1	10	6	5	6	242330	3684300	1818500	1403800	1543900
Fibrinogen gamma chain	FGG	0	1951100	0	533870	561930	9238.1	35922	12104	14653	12398	1	3	1	2	2	240190	4829700	314700	768020	839540
	MYH14	431150	767680	763960	663140	631580	4754.4	13117	14030	13994	12144	11	24	18	20	21	606780	1368200	1433800	1273100	1216000
LIM domain and actin-binding protein 1	LIMA1	0	0	0	0	0	0	10294	0	10060	11323	0	2	0	1	1	0	545020	0	281680	317050
Keratin, type II cytoskeletal 6C;Keratin, type II cytoskeletal 6A	KRT6C;KRT6A	0	0	0	0	0	202140	0	0	8126.4	9108.4	11	6	4	4	5	6064100	0	0	243790	273250
Alpha-actinin-1	ACTN1	0	0	0	0	0	0	3489.9	0	0	7601.8	1	3	1	1	5	0	171000	0	0	372490
Unconventional myosin-Va	MYO5A	0	0	0	0	0	0	0	6056.9	6321.4	5832.5	0	0	1	1	1	0	0	260450	271820	250800
Hornerin	HRNR	5146300	1038100	0	461810	1555200	24812	46316	0	6211.5	5756.3	9	5	0	3	5	9578900	4499500	0	1077800	5579500
Heat shock protein HSP 90-beta;Heat shock protein HSP 90-alpha	HSP90AB1;HSP90AA1	0	0	0	0	0	0	0	13539	0	5623.2	0	1	2	1	1	0	0	1128600	0	196810
Filamin-A	FLNA	0	280200	488030	329490	285510	0	4069.1	19924	9144.1	5503.3	0	5	11	7	7	0	690420	3712400	1361300	1171000
Neurabin-2	PPP1R9B	0	0	0	0	0	0	4308.7	0	0	4689.7	0	1	0	0	1	0	133570	0	0	145380
Collagen alpha-2(I) chain	COL1A2	0	0	0	0	0	0	4186.7	0	0	4446.1	0	1	0	1	1	0	284700	0	0	302330
Band 3 anion transport protein	SLC4A1	0	0	0	0	0	0	4898.6	0	0	4178.9	0	1	1	0	1	0	156750	0	0	133730
Unconventional myosin-Ic	MYO1C	0	0	0	0	0	0	0	3615.1	0	3281	0	0	1	0	1	0	0	198830	0	180450
Filamin-C	FLNC	0	0	0	0	0	0	0	5538.8	1348.6	2052.7	0	0	4	2	1	0	0	792050	192860	293540
Cytoplasmic dynein 1 heavy chain 1	DYNC1H1	0	0	0	0	0	0	0	0	0	873	0	0	0	0	2	0	0	0	0	222620
Synemin	SYNM	0	0	0	0	0	0	0	0	9348.8	0	0	1	0	2	0	0	0	0	654410	0
	IGKV1OR2-108	0	0	0	0	0	1303600	0	1127600	944600	0	1	0	1	1	1	2607200	0	2255300	1889200	0
Ig alpha-1 chain C region	IGHA1	0	0	0	0	0	207970	0	0	0	0	3	0	0	0	0	2911600	0	0	0	0
Putative keratin-87 protein;Keratin, type II cuticular Hb6;Keratin, type II cuticular Hb3;Keratin, type II cuticular Hb1	KRT87P;KRT86;KRT83;KRT81	0	0	0	0	0	0	0	0	7195.8	0	0	0	0	1	0	0	0	0	223070	0
Keratin, type I cytoskeletal 17	KRT17	0	0	0	0	0	34840	0	0	0	0	5	2	0	1	0	1010300	0	0	0	0
Filaggrin-2	FLG2	0	0	0	0	0	18111	0	0	0	0	2	0	0	0	0	1931800	0	0	0	0
Versican core protein	VCAN	0	0	0	0	0	0	0	16039	0	0	0	0	1	0	0	0	0	272660	0	0
Spermatogenesis-associated protein 7	SPATA7	0	0	0	0	0	0	0	818440	0	0	0	0	1	0	0	0	0	2455300	0	0
Corneodesmosin	CDSN	0	0	0	0	0	36553	0	0	0	0	1	0	0	0	0	365530	0	0	0	0
Collagen alpha-1(XVIII) chain;Endostatin	COL18A1	0	0	0	0	0	0	0	0	13302	0	1	0	0	1	0	0	0	0	372450	0
Alpha-2-macroglobulin	A2M	0	0	0	0	0	0	0	9423.6	0	0	0	0	3	0	0	0	0	650230	0	0
Cystatin-A;Cystatin-A, N-terminally processed	CSTA	0	0	0	0	0	28474	0	0	0	0	1	0	0	0	0	199320	0	0	0	0
Ig kappa chain V-I region AU;Ig kappa chain V-I region AG		0	0	0	0	0	0	0	45309	46698	0	0	1	1	1	0	0	0	181230	186790	0
Ig lambda chain V-VI region AR		0	0	0	0	0	187900	188780	0	137170	0	1	1	1	1	1	375800	377570	0	274340	0
Ig mu chain C region	IGHM	0	0	0	0	0	19067	0	0	41315	0	1	0	0	2	0	476670	0	0	1032900	0
Fibrinogen beta chain;Fibrinopeptide B;Fibrinogen beta chain	FGB	0	0	0	0	0	0	13595	5752.9	0	0	0	1	1	1	0	0	394250	166840	0	0
Hemopexin	HPX	0	0	0	0	0	0	0	0	0	0	0	0	1	0	0	0	0	0	0	0
Catalase	CAT	0	0	0	0	0	0	0	0	0	0	1	0	0	0	0	0	0	0	0	0
Collagen alpha-3(VI) chain	COL6A3	0	0	0	0	0	0	0	1155.1	0	0	0	3	1	0	2	0	0	187120	0	0
Prolactin-inducible protein	PIP	0	0	0	0	0	44922	0	0	0	0	1	0	0	0	0	404300	0	0	0	0
Junction plakoglobin	JUP	0	0	0	0	0	34669	0	0	0	0	4	0	0	0	0	1782700	0	0	0	0
Desmoplakin	DSP	0	0	0	0	0	21539	0	0	0	0	5	0	0	0	1	3532400	0	0	0	0
Desmoglein-1	DSG1	0	0	0	0	0	30412	0	0	0	0	3	0	0	0	0	1680000	0	0	0	0
Histone H2A type 2-C;Histone H2A type 2-A	HIST2H2AC;HIST2H2AA3	0	0	0	0	0	554240	0	0	0	0	2	1	2	1	2	2771200	0	0	0	0
Suprabasin	SBSN	0	0	0	0	0	8074.4	0	0	0	0	1	0	0	0	0	258380	0	0	0	0
Coiled-coil domain-containing protein 168	CCDC168	0	0	0	0	0	0	12417	0	0	0	0	2	0	0	0	0	5081600	0	0	0
Serpin B12	SERPINB12	0	0	0	0	0	40824	0	0	0	0	2	0	0	0	0	966500	0	0	0	0
Protein FAM184B	FAM184B	0	0	0	0	0	0	0	0	69444	0	0	0	0	1	0	0	0	0	4722200	0
