# Supplementary material for: B cell–based therapy produces antibodies that inhibit glioblastoma growth
Source: J Clin Invest. 2024 Aug 29;134(20):e177384. doi: 10.1172/JCI177384 (PMC11473152; doi:10.1172/JCI177384)
Supplement: Supplemental table 8 [file jci-134-177384-s190.xlsx]

## Sheet: Conditioned medium
	iBAQ NU03592 cIgs+GBM43 conditioned medium	iBAQ NU03592 Serum Ig+GBM43 conditioned medium	iBAQ NU03592 Bvax Ig+GBM43 conditioned medium			iBAQ NU03614 cIgs+GBM43 conditioned medium	iBAQ NU03614 Serum Ig+GBM43 conditioned medium	iBAQ NU03614 Bvax Ig+GBM43 conditioned medium			iBAQ NU03636 cIgs+GBM43 conditioned medium	iBAQ NU03636 Serum Ig+GBM43 conditioned medium	iBAQ NU03636 Bvax Ig+GBM43 conditioned medium			iBAQ NU03706 cIgs+GBM43 conditioned medium	iBAQ NU03706 Serum Ig+GBM43 conditioned medium	iBAQ NU03706 Bvax Ig+GBM43 conditioned medium			iBAQ NU03762 cIgs+GBM43 conditioned medium	iBAQ NU03762 Serum Ig+GBM43 conditioned medium	iBAQ NU03762 Bvax Ig+GBM43 conditioned medium			iBAQ NU03773 cIgs+GBM43 conditioned medium	iBAQ NU03773 Serum Ig+GBM43 conditioned medium	iBAQ NU03773 Bvax Ig+GBM43 conditioned medium
HP	287560000	309680000	370940000		C8A	13014000	25340000	15179000		COL4A2	455930	178130	218130		AGO3	87886	706200	65292		RPS7	986930	999460	1028800		ACTN1	68720	56814	70891
LIPG	141330	162240	218250		EIF3M	0	478570	78284		LAMB1	557770	230080	274450		FGA	930710	28701000	112720		SEPTIN9	207450	218590	297460		APOM	31203000	28331000	31644000
EIF3M	0	161010	593660		CAPG	159000	272920	173680		RPSA.RPSA2	14269000	8242900	9049900		PSMD6	350220	540570	344210		HNRNPC	291180	314550	423460		RAB14	570910	239690	622060
PPP1CB.PPP1CC	562380	863620	1551500		GPC1	0	646480	98649		PGK1	2484400	686780	928370		GET3	135420	909700	90148		PGAM1.PGAM2	0	93549	490360		DDX5	154220	0	169830
ANGPTL1	185370	286960	511120		RAP1B.RAP1A.RAP1BL	1039200	4030600	1488800		APCS	267170	157230	174120		DCTN2	76349	207730	69611		MAT2B	187510	0	17975000		EIF5A.EIF5A2	1865200	1078200	1950400
HNRNPC	291180	334840	444860		SERPINA1.1	481450000	743750000	505020000		HABP2	4081800	1303300	1730700		VWF	20331	58164	18604		ZPR1	61444	0	4491700		NACA	87077	64825	89813
MTAP	208990	250050	350660		NME1	1526700	2898900	1674900		CS	409690	138050	181280		RPS13	445210	1850200	291880		SNRPD2	476360	483540	1878100		IGFBP3	574300	0	643670
LAP3	333720	373850	469810		PPP2CA.PPP2CB	422240	674130	439780		C4BPA	9707900	6826500	7280900		FGB	2778600	33690000	143720		EXTL2	0	0	127370		PFDN6	555650	0	625750
AARS1	770850	907680	1533200		EIF2B1	126520	161970	127930		LGALS1	19024000	11534000	12717000		RPS24	1804200	4455900	1320400		AEBP1	0	0	43523		S100A6	15275000	7210500	16318000
CTSC	331080	351420	447440		FGA	930710	45412000	296380		LAP3	333720	0	52707		YWHAB	143430	632520	74811		SNRPD3	0	0	1937000		FKBP4	83269	0	93908
DNM1L	43057	80383	222740		MAT2B	187510	24830000	0		PSMC2	336610	82416	124370		DYNLL1.DYNLL2	436030	1432800	291210		H1.5	0	0	455210		SARS1	534690	203740	516120
PSMD14	392270	395750	410350		EEF1B2	547810	798260	545020		STC1	651980	159310	239980		FGG	434710	21474000	480300		RNH1	0	0	114080		TTR	92106000	83088000	91583000
RPL9	1457800	1511600	1681600		PSMD6	350220	875400	345120		HSPH1	343700	104300	143410		EXTL2	0	94750	0		HMGB1	0	0	1270000		EPRS1	650190	421920	636950
CTBS	181740	252900	471490		VAT1	393410	809530	389400		MMRN2	171090	0	29478		QTRT1	0	79222	0		SHMT2	0	0	51793		PSMC3	294940	0	287530
BLVRA	825010	888620	1113400		HP	287560000	339540000	287550000		CP	446800	0	75451		DYNC2H1	0	24376	0		KLC2.KLC1	0	0	33830		ATP5F1B	97874	54495	97292
NOP58	178290	270030	593300		FAM20C	0	85548	0		HNRNPK	3244400	2425000	2564700		ITIH6	0	176360	0		QARS1	0	0	39782		RGN	150410	0	149700
PSMD6	350220	486580	945840		HMGB1	0	512850	0		CA1	8601500	3305500	3838800		APLP2	0	339790	0		NCL	0	0	240880		C7	13566000	12050000	13670000
COLEC10	0	86643	385760		QDPR	0	327940	0		RPS24	1804200	1332900	1378900		SNRPD3	0	930640	0		CEP126	0	0	401490		SNU13	354760	0	383180
FERMT2	0	36215	100860		MTA2	0	90857	0		PSMC3	294940	55578	79173		CTSF	0	67285	0		FCGR3B	0	0	1256700		SNRPD1	2601000	1867900	2659400
C8A	13014000	17196000	24828000		PYGL	0	59484	0		MST1.MST1L	1698600	880140	976180		IQGAP1	0	15535	0		SRRT	0	0	30066		WARS1	457990	0	468490
ARF3.ARF1	13539000	16522000	21993000		HNRNPAB	0	162580	0		F11	2174900	704310	865480		RPP30	0	170160	0		DYNLT1	0	0	252020		RPS19	238460	0	241570
LAMA5	0	16115	41067		UXS1	0	181980	0		C2	8101700	5266200	5567200		PRPF8	0	31383	0		GPC1	0	0	129700		H2AC18.H2AC11.H2AC14.H2AJ.H2AC20.H2AC12.H2AC7.hCG_2039566.H2AX.H2AC1	36540000	16474000	37518000
MAP1B	0	22463	59152		LTBP1	0	21283	0		COL14A1	97572	0	10354		PLAT	0	56367	0		HMGB2	0	0	572560		PRKDC	7269.5	0	7674.6
RPS8	702570	1223100	2109900		ALDOC	0	134010	0		STRAP	2531600	452290	624770		ARHGAP1	0	86643	0		CA2	0	0	604600		HDAC2.HDAC1	293330	240330	295650
RAB11B.RAB11A	553710	586510	641560		DST	0	21209	0		PSIP1	889620	125140	193990		CBX3	0	262670	0		ARHGEF10	0	0	543880		MRI1	145920	0	151790
PZP	51812	81474	117350		NMT1	0	444120	0		PROS1	5081600	2691100	2903300		C1QBP	0	260060	0		RPS10.RPS10.NUDT3	0	0	521320		BLVRB	305770	238200	308240
ELOC	403980	546700	734110		BTF3	0	1027200	0		SH3GL1	561160	54480	99014		KIF5B.KIF5C.KIF5A	0	49940	0		COPS4	0	0	39940		KPNA4	319850	149300	325410
CCT2	3240100	4441300	6143000		CDH2	0	47672	0		APOC3	37640000	26996000	27809000		GLRX3	0	296990	0		PDS5B	0	0	22995		IPO9	288460	198830	291500
RPL28	379740	882260	1361100		SDF4	0	168720	0		LYPLA2	3965400	1005700	1224500		ZNF766	0	2403400	0		ZNF563.ZNF441.PRDM5.ZNF69	0	0	178180		NONO	1510400	1158600	1690800
VBP1	729600	1169300	1582000		PEPD	0	181130	0		ORM2	46887000	27230000	28664000		CCNB2	0	291620	0		GSN.1	0	0	571270		UBA1	2349600	2170000	2437800
F10	5094500	5974200	6940500		IGKJ4	0	185370000	0		PRG4	927930	440900	471580		OGN	0	109930	0		APLP2	0	0	126660		IGFBP5	324070	0	485830
RECQL	0	35372	72129		CNTNAP3B.CNTNAP3C.CNTNAP3.CNTNAP4	0	80554	0		DSTN	2561400	473000	615000		NCKAP1	0	11866	0		MMP3.MMP10	0	0	20899000		PARK7	417270	397850	426990
DRG1	0	0	170180		HNRNPDL	0	179490	0		MBL2	3328000	690290	873400		SAR1A	0	560100	0		EIF3J	0	0	91313		DDX1	93084	85683	98181
NAE1	0	0	96568		GLIPR2	0	260810	0		MARS1	275190	36205	107360		SPON1	0	21837	0		RPL38	0	0	846840		ATP6AP1	264540	168220	327580
CBX3	0	0	547430		SPARC	0	475420	0		PCOLCE	1862100	601650	978220		TUBB6	0	153420	0		HNRNPUL2.HNRNPUL2.BSCL2	0	0	388920		RPL7	2136000	1816200	2329300
NT5E	0	0	108800		MATR3	0	196970	0		CLIC4	387810	72185	166490		NUP133	0	263340	0		METTL9	0	0	1290700		COLEC11	1060300	347110	1496200
PFKL	0	0	67018		PF4V1.PPBP.PF4	0	273110	0		CFHR5	951730	386130	557640		FBN2	0	20946	0		BDH2	0	0	270870		RBBP7	1250500	297650	1770600
CA2	0	0	531410		VPS13A	0	37414	0		ARCN1	823310	157110	357660		IGLV7.43	0	2600500	0		GMPPB	0	0	139050		CCT5	6267600	2726800	8270100
MTA2	0	0	47423		MMP3.MMP10	0	939770	0		DYNC1LI1	155820	68983	93823		SAA1	0	650410	0		IQGAP1	0	0	52857		P4HB	623530	220450	858150
UXS1	0	0	82159		BZW1	0	59063	0		TXNL1	705420	0	206050		CPQ	0	72903	0		MATR3	0	0	120850		EIF2B1	126520	93587	145550
ETF1	0	0	102800		FCGR2A.FCGR2C	0	922520	0		C1RL	8814400	3013800	4714700		HNRNPAB	0	95697	0		ZNF766	0	0	5862500		IGFBPL1	512840	0	629050
CUL4B	0	0	76420		HP1BP3	0	68687	0		RPLP2	32956000	17583000	22088000		EIF3H	0	86063	0		RNASE4	0	0	452800		RPSA.RPSA2	14269000	11731000	14810000
FCGR3B	0	0	1410400		SSRP1	0	68668	0		TAGLN2	2413100	722870	1218000		MCM5	0	15959	0		JCHAIN	1083500	654560	3409300		DERA	150560	0	182110
HNRNPDL	0	0	622490		APLP2	0	319330	0		NACA	87077	34583	48350		CDH2	0	29373	0		HNRNPR	73018	63530	163440		RPS26.RPS26P11	4227200	0	5242500
SET.SETSIP	0	0	1678400		GSTO1	0	486780	0		GNB1.GNB2	1854400	427210	800670		RPS14	0	1391500	0		TIMP3	292170	217080	956840		ECPAS	256000	67207	302270
SPARC	0	0	128750		OGN	0	209790	0		G3BP1	245450	134480	163230		NRXN3	0	32448	0		PSAP	58041	0	53800		CAP1	794540	580780	846560
GSN.1	0	0	1063900		SHMT2	0	87951	0		PI16	569530	237460	323890		SH3D19	0	149550	0		FREM2	10387	7848.2	10121		RPL30	2656800	2465000	2709400
NCKAP1	0	0	46483		CHPF	0	71817	0		SERPINA7	42920000	34920000	37056000		SCFD1	73106	1748400	55183		KPNA2	150240	0	152910		COPZ1	3691400	0	4648300
RCC2	0	0	92981		HECTD4	0	243090	0		UCHL1	2631600	1434800	1753700		CRTAC1	150410	1382000	143580		PDXK	254930	165170	260070		RPL18A	707680	466350	772110
QTRT1	0	0	63060		AP2M1	0	153060	0		CP.1	25450000	14383000	17377000		ZPR1	61444	11111000	0		CDH13	74271	32846	83651		LYPLA2	3965400	1573400	4598100
LGALS3	0	0	191140		FCGR3B	0	1160700	0		TUBG1.TUBG2	155640	83389	102830		EIF5B	55125	177960	59585		RPS4X	1235700	1015100	1269500		CNDP1	11610000	9911300	12112000
CACNA2D4	0	0	1772400		EXTL2	0	195260	0		EEF2	21447000	13837000	15965000		PTBP1	134700	1660800	216360		RAB2A.RAB2B	321080	216580	334790		EIF3K	1212900	854200	1323100
PRPF8	0	0	45597		SUGP1	0	101600	0		PROC	1802400	779280	1061500		QARS1	0	316200	34319		DNAJC3	861670	136310	945760		UGGT1	127470	127080	127590
EARS2	0	0	132660		ITIH6	0	79855	0		APOC4.APOC2.APOC2	22921000	9958300	13498000		HINT1	231770	2694500	447490		MINPP1	83494	0	115930		ADAMTSL4	62269	0	82100
C1S	0	0	4506000		PPP3CB.PPP3CA.PPP3CC	0	103760	0		EMILIN1	163100	48405	75915		THBS4	38048	65217	0		THBS4	38048	0	59362		ADH5	883010	736390	930370
IGKJ4	0	0	5749100		SNRPD3	0	1159900	0		GARS1	2213600	1118400	1392300		ACOT7	132300	143170	115110		C4B	2788600	2636000	2890900		C6	16776000	16337000	16918000
ATXN10	0	0	186380		FBN2	0	28085	0		NUDT21	1965000	481820	845850		YWHAE	4741000	5997300	3318400		PPP1CA	112150	90901	129050		CDK1.CDK2.CDK3	186600	116790	210820
ACACA.ACACB	0	0	2125000		LGALS3	0	207910	0		PAFAH1B2	3033100	1895300	2173600		RPS8	702570	1053000	411060		ATP5F1B	97874	0	221470		CFHR5	951730	608520	1066700
GSTO1	0	0	507370		PFKL	0	52861	0		COL1A1	409840	125600	192200		RPL10A	1257800	1790500	745830		RPS20	1200700	546910	1907500		PRMT1	1543800	1248900	1640700
OGN	0	0	294680		EIF3J	0	123590	0		IARS1	902440	432450	540800		ATP6AP2	504220	1073800	215050		SNRPE	4960200	4817900	5223600		RPL4	569180	282360	673120
H2AC6.H2AC25.H2AC4	0	0	1012100		CACNA2D4	0	129410	0		ITIH1	233620000	91290000	124310000		THBS1	492260	709730	352230		IGFBP5	324070	234420	551150		OTUB1	299900	271150	310540
MICAL2	0	0	82310		METTL9	0	2030300	0		PRDX6	5955500	2497900	3298600		SRRM1	70893	113020	47200		PSMD6	350220	298440	488200		HPR	48356000	26838000	56343000
EIF3H	0	0	117010		LTBP2	0	53650	0		C1R	24369000	13358000	15779000		CDK5RAP2	568070	988920	320760		TAGLN2	2413100	2833100	1021400		VCP	4424700	2947100	5069700
SIL1	0	0	77537		SAA1	0	901060	0		PRDX1	2822400	581540	1085400		CAPG	159000	225810	118070		CCT2	3240100	3349300	2870100		RPS9	4490000	2693500	5273500
SNRPD3	0	0	799310		PLAT	0	79966	0		COLEC11	1060300	0	237680		HSP90AB2P	715410	1189300	569610		FBL	1012900	1231800	339330		NCAM1	393640	186780	477600
QDPR	0	0	220970		EXOSC2	0	403190	0		FARSB	692570	152480	273590		HSPA9	61876	230130	0		HBD	527550	655460	117670		C2	8101700	6715400	8683400
NRXN3	0	0	37705		FGG	434710	46331000	555780		F9	4608100	2410800	2911200		SRM	249710	257930	246230		TTLL12	49703	56540	27941		COL6A2	1409800	1110800	1533300
CAD	0	0	25882		BOLA2.BOLA2B.BOLA2.SMG1P6	977430	2053000	979820		FETUB	6430000	3927700	4493400		EIF4E	143770	266080	431140		ANGPTL1	185370	232250	68392		EIF3L	646210	456230	852100
CSE1L	375350	365620	1415700		RPL10A	1257800	2871300	962740		MMP2	265760	230600	237250		RPS7	986930	1254500	1595200		TLN1	743430	870140	378680		FARSB	692570	529320	881080
NUCB1	373620	187420	13475000		PCBP1	488950	675030	448040		PSMD14	392270	146320	193600		CFHR1.CFHR2	1086800	1565300	2012000		SRRM1	70893	96978	0		RAB7A	3025300	2350100	3814500
SEPTIN9	207450	216920	342110		FGB	2778600	65652000	200030		LGALS3BP	1565400	686070	842330		IGLV3.21	2566800	10464000	19091000		RAC1.RAC2	648930	781000	292110		PSAT1	480670	230730	774220
CRTAC1	150410	227920	1915900		RPS7	986930	1630000	936860		KHSRP	349780	76351	127170		PKM	0	42293	74444		NEU1	213840	294010	0		TLN1	743430	633700	889580
PTBP1	134700	278280	2486500		VWF	20331	74782	12537		HPR	48356000	34530000	37055000		RPS20	1200700	1743500	2153100		UBA2	163040	225250	0		DDX19A.DDX19B.hCG_2043426	58493	0	135760
EIF3I	191740	233140	971140		HNRNPR	73018	111780	68519		STIP1	162950	0	32597		LTBP2	0	34911	57610		RARS1	544230	561880	220410		APOE	211820000	195490000	233380000
SRRM1	70893	75321	114670		NANS	923030	2702400	731490		RANGAP1	207160	59824	89542		AKR7A2	0	135630	213240		SF3B3	275510	281160	159210		AK1	1864800	1448100	2372900
GART	514280	521040	591550		ASNS	109980	254040	94988		PLOD1	2509000	1032300	1335300		RECQL	0	42880	68646		CHSY3	119550	122260	66143		MMP2	265760	158220	400720
LDHA	1231900	1517500	3244800		RPL13	175970	506150	141050		DDX39B.1	4914900	2439600	2946900		HP	287560000	310730000	302890000		MYH9	1040700	1074400	511820		PSMD14	392270	270110	548510
SNRPD2	476360	550340	1085000		EIF5B	55125	254530	224110		C5	26205000	20133000	21367000		HBD	527550	607790	580190		ACTR2	1225500	1253900	846720		B2M	5797500	2787100	8048300
LRG1	96216000	90235000	112020000		PRPF8	0	36590	29406		CLSTN1	98533	57507	65882		NANS	923030	2118400	1353200		ARF3.ARF1	13539000	13550000	9374200		TNPO1	547680	287150	741800
RPS5	533620	492680	639710		PGAM1.PGAM2	0	956880	972260		FREM2	10387	8082.5	8552		PRMT5	0	81566	41249		ALDH9A1	137710	139300	67994		COL6A3	13671	0	24209
NOP2	77007	36501	180080		LDHA	1231900	1663800	1643000		LARS1	1072300	322640	479000		FAM20C	0	163550	73282		PPA1	424760	439760	0		XPO5	58394	0	103310
JCHAIN	1083500	595830	2127900		GLRX3	0	419330	391840		NUTF2	5385400	473000	1494600		RNASE4	0	619720	755810		RAB1B	1298800	1323900	486190		PSMD2	282640	169110	373100
PFKP	516180	383680	798170		CA2	0	321000	301810		SEMA3A	94118	69295	74644		RPL8	159520	444280	511230		DDX6	284680	342000	41350		HIC2	7262400	5731300	8458100
TUBA1A.TUBA3D.TUBA3C	2459600	2259100	2887000		FERMT2	0	56708	53367		CFI	27994000	15930000	18485000		DDX39B	0	250510	307910		NIBAN2	87833	108010	0		EXOSC9	98258	0	175200
GET3	135420	0	440030		TNPO3	0	49890	45802		RPS20	1200700	711290	815410		MTA2	0	32275	39616		TUBB2B	2233100	2536100	980550		RPS25	2508800	754140	3885100
HPR	48356000	45984000	53974000		QARS1	0	166430	150100		FCN2	1592300	301970	576640		RAB1B	1298800	1391700	1405000		FIS1	1224500	1495400	142960		SERPINA7	42920000	37579000	48199000
DDX17	939960	906780	996690		API5	139850	289120	274750		IGFBP3	574300	167320	0		METTL9	0	1313100	1547900		PFKP	516180	565180	258320		NME1	1526700	438730	2601200
COL12A1	490140	397480	651590		RECQL	0	80612	108660		DSG2	62466	51574	45753		NT5E	0	54231	65394		HDAC2.HDAC1	293330	355890	0		RPL35A	1384200	741730	2044600
ATP6AP2	504220	206470	1003800		SNED1	0	76738	95445		HNRNPL	896870	586860	435030		PEPD	0	548870	774800		RPS15	1788000	1978300	611950		HNRNPL	896870	257190	1545200
FBL	1012900	702590	1522300		ATXN10	0	158730	189010		GPX3	22666000	15656000	12277000		PGAM1.PGAM2	0	74505	105030		RPS5	533620	565730	332870		PKM.1	59668000	49222000	70219000
NCBP1	128290	93804	185290		MAP1B	0	21076	24080		GC	41886000	29300000	25257000		TPM3	65555	207280	247650		FBLN1	2721000	2792800	2253300		PCBP2	1068300	409580	1734600
RAP1B.RAP1A.RAP1BL	1039200	558260	1945900		CDC42	1691100	2100200	2600500		CDH5	1975600	1188800	943940		GLA	0	47639	60754		GDI2	420570	482470	0		RARS1	544230	410510	670830
NAMPT	2291800	1771900	3251400		KARS1	339340	432440	532380		HIC2	7262400	1621200	0		ARPC3	0	538070	703080		C1QB	27151000	29036000	9035200		FKBP10	61081	0	119090
SERPINF1	1169400	844230	1774200		C1QBP	0	379570	658710		SARS1	534690	254430	169420		RCC2	0	55448	73063		CAPNS1	219760	249750	0		GAPDH	53614000	45627000	61337000
MAP2K1.MAP2K2	237420	170920	372590		ZNF766	0	4878800	8078900		ARF4	4272200	1801300	1068200		C1QA	8217700	33063000	33341000		RPL18	1475300	1575700	675020		TUBB3	4227600	3660900	4772700
MYH9	1040700	966600	1184300		MOB1B.MOB1A	313420	449140	538770		APP	247820	107880	65830		MAP1B	0	38696	42002		SGTA	213480	269770	187450		PSMD11	342110	185200	480540
SERPINE2	3819600	3730900	4137000		C1QA	8217700	40701000	19969000		RPS3A	953850	280220	78653		LAMA5	0	16959	18075		EEF1B2	547810	888230	385170		USP14	266470	85520	433710
SCFD1	73106	45013	177260		TNC	0	178540	67403		NQO1	856630	447840	370340		B4GAT1	0	254800	270520		THBS1	492260	774870	376940		HYOU1	12773000	9801700	15496000
RPLP0.RPLP0P6	8084400	7545600	10115000		ARF3.ARF1	13539000	17867000	15329000		DBH	286940	151690	123470		VARS1	62177	99235	96412		RCC1	341810	876230	139970		ITIH1	233620000	171950000	290130000
ENO1	5090000	4359300	7274100		EIF3I	191740	931400	485380		RPS9	4490000	2894600	2571200		TNC	0	85810	81270		CDK5RAP2	568070	1322500	0		G3BP1	245450	217200	307360
RPL8	159520	0	653510		CD109	0	58379	23081		YARS1	266140	139900	113820		HNRNPDL	0	398960	385150		SBDS	148080	343500	0		CRTAP	271740	137260	565130
IPO5	468780	346550	851000		MTAP	208990	263590	220760		GGH	2087800	1008500	787510		SPARC	0	90430	86927		HAT1	223190	517500	0		SERPINA5	5985500	5229200	7697300
ACTR3	1816200	1569800	2650900		ELOC	403980	575520	439470		MYH9	1040700	902130	870640		RPL15	218610	326350	314180		RPL28	379740	858530	0		CPN1	10308000	9619900	11873000
MMP2	265760	177930	560650		PRMT5	0	259600	63296		TXN	1991200	876860	619950		ITIH4	193680	329950	313190		SDF2	1548000	3199700	218350		XRCC5	3818500	3248800	4920800
PABPC1	327150	279170	483640		HBD	527550	1404600	729480		OLA1	1013200	386800	219740		PRCP	0	329100	269520		MYL12B.MYL12A	1147500	1856600	744440		TUBB2B	2233100	1904600	2880900
VAT1	393410	242680	873940		THBS4	38048	115050	63000		PRPF4B	230350	45882	0		CTBS	181740	313000	286560		ACTR1A	538190	1181000	114170		SEC31A	143680	113110	208230
CCT4	3807900	3611600	5676800		PTBP1	134700	437960	236500		HNRNPA1.HNRNPA1L2.HNRNPA1L3	557550	262860	241310		C8A	13014000	11162000	17656000		F13A1	104320	212870	0		CAPZA1	314010	242890	459710
F7	453350	443660	536270		ASS1	116980	1330800	521560		AGT	222020000	138950000	133410000		DNAJA1	138170	0	533830		VAT1	393410	535930	257360		MYH9	1040700	884690	1364400
DNPH1	482040	461950	650040		C4B	2788600	3911800	3117000		TOR1B	1720700	752370	703420		SNRPD2	476360	356600	807750		ADH5	883010	1241400	434040		RPLP2	32956000	28950000	41306000
ACOT7	132300	131770	144310		B4GAT1	0	286430	79204		ECPAS	256000	22847	12554		EIF3A	291940	203190	534760		F7	453350	570500	300670		AIMP1	205150	0	523140
PPP1CA	112150	101350	238200		SEPTIN9	207450	519520	290430		PRPF19	590620	316850	305980		VAT1	393410	209220	1212900		DNPH1	482040	594660	337740		EEF2	21447000	20065000	23655000
RAB5C.RAB5A.RAB5B	690170	596490	2018300		ARPC3	0	1063400	559550		H1.4.H1.2.H1.3	3096200	1159400	963690		CTPS1	185140	145270	334730		RPL17.RPL17.C18orf32	480660	712910	208050		LARS1	1072300	863330	1370300
RPL18	1475300	1468000	1582200		TUBB6	0	273680	145530		C6	16776000	8544700	7649300		HNRNPU	369620	71793	1404000		NOP58	178290	225670	124000		APRT	1294400	1191100	1449100
VWF	20331	18759	43442		CRTAC1	150410	1834600	1041800		ARPC1B	484530	316890	293640		DYNLRB1.DYNLRB2	597850	503890	930940		THBS2	170690	264510	69433		RBBP4	363060	334510	405060
NARS1	7518700	7432500	8022200		GNB2.GNB4	318970	478880	403520		SNRPG.SNRPGP15	2588500	1362400	1193600		ARF3.ARF1	13539000	10767000	18272000		SEC13	1084300	1334400	806650		C9	67376000	59479000	80394000
CLIC1	4140900	3902500	5528700		CTSF	0	110430	60189		DNAJC3	861670	212260	123420		CYFIP1.CYFIP2	43452	23966	75703		MAGOH.MAGOHB	494900	642100	272980		P4HA1	472250	338760	698300
SF3B1	142530	140030	157070		SAR1A	0	789460	443900		EIF3F	2169500	1208200	1084900		EXOSC4	191840	103650	339810		CPB2	12097000	12549000	11439000		SBDS	148080	102690	224610
PSME2	2251100	1898500	4441400		RNASE4	0	1177600	577410		PIGR	457460	51356	0		IL1RAP	120610	31888	289290		VPS35	196660	298770	51084		RANGAP1	207160	152120	299890
HINT1	231770	201940	435180		MDH2	0	703570	349120		ALDH9A1	137710	85138	85352		LDHA	1231900	968200	1706200		ACTN1	68720	75857	56428		HSPB1	734120	591380	985150
APOC4	3201000	2600100	6225400		IL1RAP	120610	320130	220380		C7	13566000	6945700	6925400		ACTR1A	538190	175950	1198300		LUM	42539000	46712000	35948000		ACTN4	1205400	962770	1630300
PXDN	4590700	4476700	5158500		CDK5RAP2	568070	1259800	884630		FKBP10	61081	0	0		SGTA	213480	193640	241880		BOLA2.BOLA2B.BOLA2.SMG1P6	977430	1354000	384340		MAT2A	416900	212440	791130
IL1RAP	120610	65779	342790		IGLV3.21	2566800	29182000	14466000		PSMC1	125900	0	0		RAB5C.RAB5A.RAB5B	690170	427890	1085600		ABCE1	220110	283750	74734		GRWD1	188840	186670	192760
TUBB	31166000	30890000	32369000		RPL8	159520	679570	475250		RAP1GDS1	95902	0	0		VPS35	196660	43334	427780		ITLN1.ITLN2	172470	249150	0		SEPTIN7	349050	305870	454040
COL1A2	527450	497730	663100		RPS8	702570	1441000	1155900		GMPS	87829	0	0		IPO5	468780	219870	791690		LIPG	141330	212860	0		RAP1GDS1	95902	91523	106560
ARPC3	0	849260	486500		NT5E	0	82491	48677		DNAJA1	138170	0	0		SDF2	1548000	275540	3189700		PRSS3	7241600	9150900	3377200		APOB	111270000	102520000	133490000
PLAT	0	137790	75840		PKM	0	136750	81984		PRKAR2A	85480	0	0		RAB7A	3025300	1421400	4812600		C1QC	36993000	46556000	17366000		DSG2	62466	0	219920
CPB2	12097000	17064000	14846000		PFDN5	0	1148200	684680		PFDN6	555650	0	0		NOP58	178290	106360	264890		NMT1	0	260740	240540		CAND1	1611300	1493900	1906500
MDH2	0	347690	159470		CFHR1.CFHR2	1086800	2830300	2197500		THBS3	3280300	0	0		CSE1L	375350	380040	1123800		SNED1	0	45339	40491		YKT6	812390	561010	1487500
C4B	2788600	3926900	3388900		GLA	0	98450	65473		POR	300250	0	0		GPC1	0	0	209380		LAMA5	0	17928	14692		NCBP1	128290	86876	235800
SERPINA1.1	481450000	1039000000	760310000		CCT2	3240100	5306800	4596800		DDX21	124400	0	0		CA2	0	0	711410		MTA2	0	32451	26178		EEF1E1.EEF1E1.BLOC1S5	573110	496460	786180
TPM3	65555	179350	145240		CYFIP1.CYFIP2	43452	73479	65988		HNRNPR	73018	0	0		UFL1	0	0	584120		CHD7	0	192360	161210		RPL21	1495400	1223700	2257500
PPA1	424760	771180	664250		IGKV3.7	0	2076200	1441100		AIMP1	205150	0	0		MICAL2	0	0	255640		PRPF8	0	30526	25910		PGD	455150	278180	955180
AKR7A2	0	349060	232860		SGTA	213480	319740	286810		PAFAH1B1	104150	0	0		NMT1	0	0	284230		IGLV3.21	2566800	11244000	9957900		COPA	553740	483960	757430
C1QA	8217700	26758000	19831000		CLSTN1	98533	89366	60660		HSPA9	61876	0	0		PAPSS1	0	0	112700		LTBP2	0	69570	52549		EEF1D	514820	317590	1078700
MMRN2	171090	330860	274300		PCYOX1	3000000	2745300	1965000		CORO1C	238140	0	0		TG	0	0	59752		HNRNPAB	0	148940	109870		SERPINF2	63496000	61464000	69330000
RNASE4	0	504090	388520		ESD	381700	338480	195340		COL6A3	13671	0	0		TOMM70	0	0	67935		TNC	0	75053	55653		EIF3C.EIF3CL	71147	64165	93903
LTBP2	0	61163	45283		TNXB	157760	125850	22538		CRTAP	271740	0	0		GALE	0	0	298590		IGKV3.7	0	2049400	1344700		LGALS3BP	1565400	1236800	2637800
RPL13	175970	230070	216650		HSPA5	123190000	112570000	78608000		PPP1R7	361320	0	0		CPXM1	0	0	246110		DDX39B	0	308870	218430		FLNA	1002700	966250	1122200
TARS1	159160	280160	250200		CPN2	22644000	20077000	11213000		USP7	29745	0	0		HSPE1.HSPE1.MOB4	0	0	448720		PYGL	0	74293	51210		SDF2L1	1571600	1356000	2280400
ASS1	116980	1600600	1332300		SERPINA4	41699000	38086000	25597000		FERMT3	72334	0	0		RNH1	0	0	56636		KIF5B.KIF5C.KIF5A	0	65303	44928		HLA.A.HLA.C.HLA.H.HLA.B	139360	126290	179920
EIF5B	55125	429950	384910		PFKM	88705	69163	0		LANCL2	145320	0	0		PLEK	0	0	157570		VARS1	62177	89531	107810		TCP1	5711700	4964100	7963100
SAR1A	0	984340	839970		MMRN2	171090	152840	88407		ANGPTL4	747920	0	0		MMP3.MMP10	0	0	20123000		SAR1A	0	360250	565120		GP1BA	301650	245010	582700
THBS1	492260	757680	943960		COPB2	420760	356300	122470		ITPA	339630	0	0		ARHGEF10	0	0	81893		CAPG	159000	161030	162850		HSPD1	526060	404700	1181800
DYNLL1.DYNLL2	436030	1598300	2411900		FN1	4851600	4247800	2049900		SNRNP40	231660	0	0		SIL1	0	0	57422		HINT1	231770	1084900	2069200		MAGOH.MAGOHB	494900	365940	1187900
MAT2A	416900	609160	732800		CLTC	3415300	3192100	2387500		RPL27	1058700	0	0		ADK	0	0	255710		RPL8	159520	420100	417860		NIBAN2	87833	77845	154230
RPS7	986930	1240300	1403300		CLEC3B	18963000	17521000	12358000		ATP6V1A	40164	0	0		PARP1	0	0	60263		PRCP	0	334370	340610		UNC45A	79318	72655	117780
TNC	0	42811	69182		SERPINF1	1169400	913850	0		PSAP	58041	0	0		NHSL1	0	0	36721		HNRNPH1.HNRNPH2	0	152110	155920		HNRNPA1.HNRNPA1L2.HNRNPA1L3	557550	508050	853490
IGLV3.21	2566800	16061000	24394000		RPL11	3586300	3182900	1677200		CBR3	540690	0	0		PSMA5	0	0	189150		PTBP1	134700	397050	420910		PRPS1.PRPS2	315980	239530	601420
PAPSS1	0	160340	211790		QSOX1	765500	691550	410000		XPOT	82824	0	0		BGN	0	0	184480		ARPC3	0	353710	406130		OAF	5835900	5281000	7852300
CDH13	74271	105110	115680		GMPS	87829	69555	0		DNM1L	43057	0	0		HMGB1	0	0	402960		MDH2	0	260730	299580		FBLN1	2721000	2581300	3213800
PFKM	88705	175690	207750		EIF2S1	3230600	2758200	876900		IGFBP2	495420	0	0		SHMT2	0	0	44309		ADK	0	155370	215320		PSMD13	607870	175380	2092800
CHD7	0	166500	228350		DKC1	92417	73705	0		SNX8	208500	0	0		RAE1	0	0	143800		PKM	0	43390	53516		SERPINE2	3819600	3564700	4895900
ACTR2	1225500	1523200	1636800		SARS1	534690	447580	102670		RPL13A	1653300	0	0		LRIG3	0	0	174350		AKR7A2	0	188270	111010		HSPA1A.HSPA1B	864370	811550	1072700
SF3B3	275510	338150	362320		RPS25	2508800	1992400	0		EFEMP1	841710	0	0		GFPT1	0	0	62469		GLRX3	0	325560	191810		CLSTN1	98533	89986	131580
GLRX3	0	343630	494660		SELENOP	2808400	2490600	1248500		RPL15	218610	0	0		ILK	0	0	127410		ITIH4	193680	337530	274650		UBA2	163040	171510	476540
BZW1	0	37459	52647		CDH5	1975600	1729700	771330		XPO5	58394	0	0		MATR3	0	0	145710		UFL1	0	505470	271780		HNRNPU	369620	382570	804570
CTSD	405810	472120	500050		NUDT21	1965000	1667100	305270		ATAD2	2309200	0	0		SMC3	0	0	13655000		RPS14	0	2074600	958720		PCYOX1	3000000	3010200	3347500
UNC45A	79318	90528	95175		PRDX2	6273500	5309400	957800		HAT1	223190	0	0		RNF123	0	0	28090		EIF4E	143770	412160	267550		ASNS	109980	131690	509990
HNRNPH1.HNRNPH2	0	164000	254110		PRDX5	19972000	16446000	0		RPL22	4364900	0	0		VPS13A	0	0	32719		EIF3M	0	136630	69705		TIMP3	292170	317290	804700
PEPD	0	728700	1075600		CORO1C	238140	197090	0		SRI	501370	0	0		EEF1B2	547810	528470	698900		RPS8	702570	1138600	916960		DYNLL1.DYNLL2	436030	508770	2136600
EXOSC2	0	380360	556960		DDX6	284680	251430	104050		EXOSC9	98258	0	0		ELOC	403980	400620	515340		GNB2.GNB4	318970	458200	388180		ARPC4.ARPC4.TTLL3	4600000	4640500	5646100
PGAM1.PGAM2	0	103350	112990		ADSL	374620	351310	249170		PSMD8	224690	0	0		JCHAIN	1083500	612120	7114100		MTAP	208990	328410	250770		PROC	1802400	1827200	2469700
HBD	527550	1339700	1438600		THBS2	170690	149380	55776		ABCF1	53483	0	0		SERPINA1.1	481450000	472780000	617940000		RPS13	445210	3412500	1506100		GRN	926380	937650	1234700
MCM2	116590	144490	148090		C1R	24369000	21860000	11557000		SFPQ	409280	259790	255680		CD109	0	18506	86166		HNRNPM	0	90833	36956		TPI1	2521900	2554600	3003900
SBDS	148080	182910	190740		PSMC3	294940	237800	0		EIF4A3	1362100	583340	564430		MDH2	0	158760	488770		VBP1	729600	1155900	902470		PTBP1	134700	138150	186580
EIF3A	291940	401750	428350		ALDH16A1	199630	162130	0		SERPINA10	8187200	5115700	5071500		SNED1	0	31053	108040		MAP1B	0	53466	19979		YWHAE	4741000	5326500	13482000
GALE	0	295070	352390		GP1BA	301650	283320	206020		CKM	122240	97169	96908		TPT1	412360	459210	1363800		EIF5B	55125	253100	133390		LBP	13536000	14421000	28364000
TPT1	412360	533330	554710		CALM3.CALM2.CALM1	765170	700190	423210		LAMA4	899210	39640	31007		EIF3M	0	52571	729500		DDX1	93084	226130	144850		HNRNPR	73018	86566	284760
RNF123	0	31686	37085		ITIH2	220810000	208940000	147410000		EPRS1	650190	244820	240760		ANGPTL1	185370	191500	226320		TPT1	412360	518750	436890		RPLP1	15496000	15825000	20702000
QARS1	0	77221	71721		FCGR3A	4733900	4403200	2674300		PON3	1478600	746020	774880		PSMD7	321020	353430	547630		PEPD	0	533440	121740		NOP58	178290	200290	525520
FAM20C	0	88863	83467		PROZ	2755800	2585100	1688400		PHGDH	6564200	3600600	3722700		ASS1	116980	185700	736480		HSPE1.HSPE1.MOB4	0	421930	86501		SCFD1	73106	85724	230910
IGKV3.7	0	2321200	2184200		NRP1	127790	117180	64627		PFN1	9597100	6374900	6510600		C4B	2788600	2867000	3422400		EMILIN1	163100	291700	189960		JCHAIN	1083500	1290100	3899200
PSMC5	158800	404550	390370		GSN	134950000	123520000	65655000		EEF1D	514820	173010	189700		MTAP	208990	228290	363260		CTSF	0	202980	53444		RPL12	8228500	8438200	10482000
RPL15	218610	491290	485540		DNAJB11	6282900	6035500	4765700		B2M	5797500	1375400	1622000		C8B	28919000	16459000	24157000		CCNB2	0	478730	129780		PFKP	516180	557380	980940
IGFBP5	324070	372890	370830		UNC45A	79318	66330	0		HSP90AB2P	715410	537030	546380		PZP	51812	23751	41095		DYNLL1.DYNLL2	436030	1466700	754680		RPL9	1457800	1501200	1965900
SNED1	0	28408	27134		G3BP1	245450	224050	114930		DKK3	978840	428790	458270		LAMB1	557770	141300	399870		RPL15	218610	345040	254880		CLTC	3415300	3549400	4223600
CDK5RAP2	568070	1545800	1599200		APP	247820	217260	39356		MAN1A1	971400	359610	392100		GSTP1	1949100	1000200	1588000		PLEK	0	367190	107940		HSP90AB1	18163000	19081000	23784000
GNB2.GNB4	318970	413190	417460		PCOLCE	1862100	1728600	962630		PYGB	711310	552640	554740		FASN	1291300	715700	1072300		CSE1L	375350	655640	318380		HNRNPC	291180	314330	425500
PKM	0	73291	73532		EIF3C.EIF3CL	71147	60270	0		DDB1	705980	381830	384770		DDX6	284680	57383	201570		RPS3A	953850	1828800	750090		HINT1	231770	1086200	5162600
KIF5B.KIF5C.KIF5A	0	50543	51213		H2BC13.H2BC9.H2BC15.H2BC4.H2BC5.H2BC12.H2BC18.H2BC14.H2BC12L.H2BC1	56094000	51419000	25168000		ADAMTS13	91789	20723	21361		CCT5	6267600	2973700	5055800		NOP2	77007	147700	59375		GSN.1	0	298450	1719400
CYFIP1.CYFIP2	43452	62182	0		XRCC6	3501000	3202500	1534100		CFD	2009600	1716700	1726300		LBP	13536000	4212800	10054000		PSMD7	321020	1069300	129870		CAPG	159000	191960	342950
RPL21	1495400	1678400	1066400		YWHAQ	1360500	1186100	213570		VIM	14840000	6441800	6693700		SYNCRIP	645500	107170	445460		C1QA	8217700	33667000	6441200		PLXDC2	196850	230620	383530
NRP1	127790	144050	93842		C9	67376000	63242000	40906000		GSPT1.GSPT2	194430	89024	92148		CCT4	3807900	1924700	3110300		CTBS	181740	357730	165150		SERPINA6	87522000	91107000	122410000
LAMC1	619070	707870	441980		CTSA	249780	228830	114470		PSMD12	1019000	180280	195580		PCSK9	188080	34024	134700		PRPF19	590620	2179700	444730		PRDX5	19972000	20697000	27215000
AGO3	87886	145920	0		XPO5	58394	49389	0		CUL4A	1151500	374400	388390		HSP90B1	5360500	3324100	4630600		C8A	13014000	14412000	12847000		TUBB6	0	209620	1904500
IGHV1.2	4016200	4312200	3628000		EIF2S3.EIF2S3B	769170	726270	464190		ARGFX	27306000	5492900	5972200		EIF3D	79822	53653	70361		DNM1L	43057	104200	35366		AP3D1	61626	81476	236310
RPS26.RPS26P11	4227200	5033300	3229000		F5	1846900	1715700	883580		A2M	263540000	153980000	156850000		FIS1	1224500	0	715650		TPM3	65555	524370	0		PRPF19	590620	979410	3991900
YWHAQ	1360500	3514400	320540		NID1	862940	789460	320050		ATP5F1B	97874	0	125920		IMPDH2	396750	108620	275550		MCM2	116590	211490	102530		ACOT7	132300	166560	363210
BOLA2.BOLA2B.BOLA2.SMG1P6	977430	1425400	816710		FBLN1.1	1286400	1130300	130010		SERPINA4	41699000	34900000	43661000		TUBB	31166000	20809000	26806000		EIF3D	79822	264000	48037		CETP	4289700	4377300	4886500
GSPT1.GSPT2	194430	261600	166150		HBB	83132000	78054000	45466000		RPL9	1457800	1037000	1574700		SERPINA7	42920000	26356000	35928000		SRM	249710	625350	188910		MTAP	208990	305860	971940
MAPK1	109090	149490	92537		PCSK9	188080	169650	36777		COL1A2	527450	249770	605530		EIF4A1	853820	133580	549540		SERPINA1.1	481450000	1042300000	494300000		EIF3A	291940	324250	539110
TUBG1.TUBG2	155640	168070	143300		COL1A1	409840	381090	178870		NIBAN2	87833	81552	89409		CKM	122240	71903	100970		PF4V1.PPBP.PF4	0	9738300	172410		FBLN1.1	1286400	1347400	1739900
KARS1	339340	444100	238860		GRN	926380	870630	445470		RUVBL2	1159900	519310	1321400		PSMC2	336610	58343	217000		FGG	434710	40429000	1020900		RUVBL1	2983000	3390900	5894500
EIF3F	2169500	2373900	1983300		GARS1	2213600	2063100	952760		LIPG	141330	0	177010		LGALS3BP	1565400	414930	1071900		HNRNPDL	0	281520	0		RPL10A	1257800	1214700	1667400
LUM	42539000	51342000	35077000		SERPINA10	8187200	7750300	4516400		PLOD3	1288800	725390	1431100		FCGBP	51948	11751	34441		FERMT2	0	77080	0		ALDOB	169870	154370	313420
HTRA1	2377100	2896600	1997600		FSCN1	3695300	3609700	2797700		RPS3	9055500	4250100	10305000		ESD	381700	227200	314110		FBN2	0	36185	0		COPG1	1075100	1008200	1696600
HRG	11904000	13402000	10772000		SEC22B	1017700	921220	139710		DDX17	939960	434380	1069500		SFPQ	409280	145830	302580		CNTNAP3B.CNTNAP3C.CNTNAP3.CNTNAP4	0	50608	0		DDX17	939960	866110	1555900
RACK1	8014600	8795000	7431500		IGFBP2	495420	444060	0		WDR1	1181000	490130	1358100		YWHAG	916190	270400	655600		IGKJ4	0	6638600	0		CAMK2D.CAMK2B	355250	341180	464910
AHCY	1915800	2055300	1823200		ITIH4.1	297230000	286730000	197420000		LDHB	1697600	770920	1866700		CLTC	3415300	1937000	2812700		WDR77	0	250610	0		SF3B1	142530	136120	237120
CLIC4	387810	792460	134600		CS	409690	402290	97364		TLN1	743430	270190	823970		AK1	1864800	1202800	1593600		FAT1	0	13118	0		ACTR1B	417630	380660	1004000
PRPF19	590620	2692200	749550		CTNNA1	26979	26235	0		FARSA	864810	0	1041600		PCDHGC3	129810	0	79252		RECQL	0	39139	0		HEXB	91166	87321	169710
RARS1	544230	657110	551970		DHX9	4530700	4463100	2089900		ALDH16A1	199630	0	238580		MAGOH.MAGOHB	494900	0	302110		RAE1	0	175870	0		P4HA2	113010	108220	198480
TUBB6	0	3176600	225550		SNRPB.SNRPN	718280	699200	0		DCTN2	76349	33411	84544		VTN	105980000	79516000	95463000		ILK	0	64655	0		TRIM28	502730	484210	826980
PPT1	348220	537860	372370		TUBB2B	2233100	2204200	1126600		FBLN1	2721000	234240	3196400		GBA1	197980	53338	140990		ETF1	0	68486	0		TNXB	157760	147320	272490
UFL1	0	552880	59286		USP14	266470	262790	168340		IGFBP5	324070	0	395130		APOL1	46091000	21214000	36316000		PFDN5	0	266540	0		MSN.RDX	434540	415370	638730
RPS14	0	2497400	702020		SAE1	265100	262480	192930		CCT5	6267600	4162100	6734500		CFI	27994000	8150200	20192000		C1QA.1	0	2956800	0		IGLL1	1869800	1823000	2439300
PLXDC2	196850	451590	268200		IGLL1	1869800	1825900	659280		PARK7	417270	251990	454040		GP1BA	301650	145590	222810		RSU1	0	609220	0		RBP4	3158400	3107900	3847000
RAB2A.RAB2B	321080	451840	344370		SFPQ	409280	401790	185130		API5	139850	0	170930		NPTX2	889020	451220	668480		ACACA.ACACB	0	14766	0		ATIC	1420000	1398000	1710500
ITIH4	193680	377670	227490		LMNA	77507	76302	39649		ACTN4	1205400	757470	1309900		RPL14	1281300	641250	961670		PFKL	0	55767	0		C8G	21725000	21714000	22759000
HDAC2.HDAC1	293330	375740	308780		UBA1	2349600	2322400	1486400		LRG1	96216000	59513000	104710000		IGFBPL1	512840	0	255890		SELENOF	0	206700	0		ANGPTL2	1642600	1635300	2096400
CARS1	65939	171890	67361		RPL15	218610	211500	136140		GBA1	197980	99877	221450		SRI	501370	0	252040		PRPF4	0	64427	0		DYNC1H1	72866	69939	170890
PSME1	1035200	2611700	1067000		EIF4A1	853820	817510	416300		CCT3	5709500	2391500	6496200		PPIA	8229900	3823900	6047900		PRMT5	0	91308	0		CPN2	22644000	22481000	28015000
FGA	930710	24450000	657230		RBP4	3158400	3054300	1895400		COL12A1	490140	288760	589550		BLVRB	305770	0	146810		TMEM161A	0	619290	0		HLA.A.HLA.C	382060	368330	759740
FGG	434710	28345000	528330		EIF3B	302980	299830	259440		VTN	105980000	93661000	112100000		ARF5	772690	583650	674010		SPARC	0	89749	0		IPO5	468780	455270	817340
NUP133	0	400970	0		EFTUD2	139670	134900	74029		RPS19	238460	0	361290		PLG	39633000	23430000	31352000		HP1BP3	0	53754	0		COLEC10	0	0	159680
C1QBP	0	433280	0		IGFBP5	324070	301490	0		TUBB2B	2233100	1390400	2660200		CBR1	507640	118810	308770		VCL	0	70917	0		MZB1	0	0	3878800
PSMA5	0	197050	0		SDF2L1	1571600	1484300	325780		TUBA1B.TUBA1C.TUBA8	49568000	37718000	55885000		EIF2S1	3230600	1252000	2208100		NRXN3	0	33267	0		BGN	0	0	618590
BGN	0	290470	0		PFN1	9597100	9358000	5796900		RPS23	2216200	1098900	2831000		RAB6A.RAB6B	1696100	661510	1164100		FGA	930710	61514000	159380		PRKCSH	0	0	164510
LTBP4	0	30299	0		AARS1	770850	751730	445320		BAG6	56466	0	90298		LRP1	15778	0	7639.5		FGB	2778600	98339000	655660		METTL9	0	0	1979900
PLEK	0	311140	0		HSP90B1	5360500	5262400	3603800		RAB14	570910	417010	657820		MYH14	145580	78428	110970		EIF3I	191740	427210	225500		ARHGAP1	0	0	87838
CD109	0	36567	0		PSMD14	392270	380780	187920		DKC1	92417	50155	116670		TLN1	743430	444530	589430		FAM20C	0	334770	57458		HNRNPAB	0	0	230740
SHMT2	0	69048	0		PPP1CA	112150	106340	0		RCC1	341810	143790	455240		SAA2.SAA4.SAA4	67350000	36019000	52136000		ATP6AP2	504220	1600800	639020		UXS1	0	0	270100
ADK	0	271980	0		CAPN2	37029	35153	0		CDK1.CDK2.CDK3	186600	0	265440		S100A11	10281000	6517800	8461200		ASS1	116980	1860700	330140		TNPO3	0	0	205750
BDH2	0	361440	0		GART	514280	505520	338080		RGN	150410	95513	173400		PRG4	927930	331920	640140		PSMC5	158800	411400	186010		KLC2.KLC1	0	0	195110
PFDN5	0	339770	0		PPT1	348220	330730	0		TCP1	5711700	3594900	6676000		SRSF3.SRSF7	1870500	482790	1205800		AP3D1	61626	101860	66166		EXOSC2	0	0	539570
FBN2	0	43247	0		HSPA8	1638800	1616500	1192700		DPYSL3	1787200	1008200	2127900		MMRN2	171090	54764	115220		YWHAB	143430	711080	206260		CHPF	0	0	67429
TG	0	112800	0		TPI1	2521900	2462200	1272300		PCBP1	488950	270770	583360		UBA1	2349600	1067800	1743200		GET3	135420	1004400	211440		HNRNPM	0	0	83926
SELENOF	0	157110	0		RPS15A	9072200	8835600	4066000		RUVBL1	2983000	1507000	3623800		CTSA	249780	124690	190260		VWF	20331	240950	32766		ATXN10	0	0	236500
FCHSD1	0	43828	0		CP	446800	426720	0		CAPZA1	314010	202680	349250		PCBP2	1068300	609600	849480		PLXDC2	196850	167840	147380		PDCD6IP	0	0	59520
LRIG3	0	187590	0		RPL18	1475300	1451600	933670		PABPC1	327150	256820	349260		SERPINA5	5985500	3760300	4984100		DPYSL2	1444400	701620	180370		HNRNPUL2.HNRNPUL2.BSCL2	0	0	128940
UBA6	0	165030	0		HNRNPC	291180	312090	115570		ALDOA	723820	239330	875710		PPP2R2A.PPP2R2D	495810	266330	392040		USP14	266470	180980	121250		HECTD4	0	0	299250
RPS10.RPS10.NUDT3	0	2247100	0		NARS1	7518700	7964300	3676400		HSP90AA1	2806100	1630500	3186800		CCN3	101260	0	56019		HSP90AA1	2806100	2145400	1688000		SDF4	0	0	68848
CTSF	0	100620	0		LRG1	96216000	100370000	60305000		VPS29	892190	388490	1058300		SF3B3	275510	128860	210030		C1S	43019000	27049000	16024000		EXTL2	0	0	159510
LYZ	0	452370	0		CBR3	540690	593830	0		WARS1	457990	0	611240		CCT6A	5788800	3619400	4830800		YWHAE	4741000	3816000	3179900		CEP126	0	0	386970
DDX39B	0	413440	0		FKBP10	61081	67555	0		DYNC1H1	72866	28618	90157		ORM1	15241000	6160400	11200000		PKM.1	59668000	37984000	23114000		CCAR2	0	0	122610
TOR4A	0	30466	0		SERPINH1	2155700	2319300	672420		AGRN	22785	0	31632		PROZ	2755800	1607400	2246000		EIF2S3.EIF2S3B	769170	540200	383260		FAT1	0	0	26583
CPXM1	0	58052	0		DPYSL3	1787200	1848500	1238100		RAB1B	1298800	654890	1553700		ANGPTL2	1642600	905100	1304800		IPO7	259730	179840	119560		GALE	0	0	604440
GCN1	0	529900	0		SF3B6	827910	870990	535590		PSAT1	480670	245860	575250		ITM2B	3848200	2290800	3135500		HSP90AB1	18163000	13388000	9805900		DYNLT1	0	0	371200
BTF3	0	1219700	0		SAA2.SAA4.SAA4	67350000	69919000	46320000		MCM2	116590	0	159570		NUTF2	5385400	2697900	4155700		BLVRB	305770	219010	154440		HSPE1.HSPE1.MOB4	0	0	235530
DYNC2H1	0	35515	0		CLU	336640000	352100000	212530000		RPL11	3586300	1900400	4206400		ARPC2	958530	287320	644180		F13B	1967600	1222500	666450		MMP3.MMP10	0	0	31698000
SGTA	213480	372560	175090		TKT	6630100	6950400	4044800		TUBA1A.TUBA3D.TUBA3C	2459600	2097300	2596500		MBL2	3328000	661360	2098800		SEPTIN7	349050	201750	92577		EIF3J	0	0	179280
HSPA8	1638800	1895700	1579000		RPS13	445210	470350	253990		HSPD1	526060	295500	612390		HEXB	91166	0	48809		EIF2S1	3230600	1606100	408450		B4GAT1	0	0	301500
GBA1	197980	765760	83120		AK1	1864800	1992600	864900		SF3B6	827910	615760	906920		TSKU	2281000	371500	1394500		DNAJA1	138170	58303	0		PAPSS1	0	0	76497
EIF4E	143770	355040	106390		DNPH1	482040	482370	0		ORM1	15241000	8018900	17727000		SNRPG.SNRPGP15	2588500	908070	1608300		CLTC	3415300	2523800	1871300		MST1R	0	0	179600
EIF2S3.EIF2S3B	769170	809070	762300		DDX17	939960	946380	341640		RPLP0.RPLP0P6	8084400	4202000	9455800		APOD	15374000	4023900	8735700		USO1	289720	180340	100080		SRRT	0	0	27963
CALR	193270	203750	192060		CARD9	580150	582350	313590		DNAJB11	6282900	4143000	7055700		SDF2L1	1571600	604000	1006300		PRMT1	1543800	997490	602320		DDX39B	0	0	306270
YWHAB	143430	512620	98519		F12	9123500	9301800	3520500		HTRA1	2377100	1651900	2389400		C3.2	306030000	178610000	233040000		RPS15A	9072200	6149600	4056300		LTBP1	0	0	53940
FGB	2778600	60981000	57917		OTUB1	299900	306350	112630		UGDH	1271300	583760	1282800		PHGDH	6564200	1793100	3798300		OTUB1	299900	203500	108590		PARP1	0	0	456480
TIMP3	292170	1674600	225890		PSMD11	342110	346340	179560		RPS15A	9072200	5369000	9133300		HPX	182240000	95248000	132040000		CHL1	187020	130090	74578		ILK	0	0	121110
SEPTIN7	349050	614280	325140		EXOSC9	98258	100450	0		CAPN2	37029	0	37568		TUBB2B	2233100	1589800	1862300		GANAB	7685000	5556600	3480200		RPS10.RPS10.NUDT3	0	0	1657800
PSMD7	321020	902750	279130		TGFBI	4190600	4217100	3042400		APOC4	3201000	2802200	3207300		PABPC1	327150	100080	190170		HNRNPU	369620	201310	45069		TOR4A	0	0	188320
ITIH1	233620000	160360000	161320000		TUBB	31166000	32286000	17880000		PFKP	516180	299310	518360		HSPD1	526060	323020	403250		RAB11B.RAB11A	553710	436420	327610		CA2	0	0	928430
INHBC	526330	132220	137450		PROS1	5081600	5355300	1887800		LMNA	77507	0	78099		F5	1846900	1127400	1414800		PLOD3	1288800	829420	404730		TMEM161A	0	0	307220
WDR1	1181000	697800	711400		TUBA1A.TUBA3D.TUBA3C	2459600	2546500	1438800		PA2G4	437560	45528	440230		APOC3	37640000	17648000	25684000		CDH5	1975600	1533700	1126600		ALDOC	0	0	146770
SH3GL1	561160	84950	99079		GPX3	22666000	23221000	10576000		SEC31A	143680	68144	143240		ITIH4.1	297230000	204640000	241990000		ACTB.ACTG1	59205000	43818000	29093000		FCGR2A.FCGR2C	0	0	1009400
MASP2	793100	156730	171080		SYNCRIP	645500	663370	300960		SNRNP200	232890	107540	232220		PSIP1	889620	118020	436080		HNRNPD	1998100	1235800	514600		DST	0	0	38749
TSKU	2281000	459620	499350		ABCE1	220110	224460	140800		RPS16	4418800	1416100	4420700		C4BPA	9707900	4236100	6483100		CDC42	1691100	1413100	1153000		GFPT1	0	0	72161
AFM	23089000	16853000	17004000		SRSF3.SRSF7	1870500	1953500	504850		HYOU1	12773000	7071600	12755000		RPS15A	9072200	4774600	6538500		LRG1	96216000	69678000	46739000		SET.SETSIP	0	0	1166300
RPS20	1200700	645140	658660		SERPINA5	5985500	6098600	4157500		PDXK	254930	0	253940		RPL11	3586300	1718700	2475300		RPL7A	1496400	1137100	826030		IQGAP1	0	0	26752
ADH5	883010	88785	107360		CAPNS1	219760	223130	171610		DDX3X.DDX3Y	328140	0	327690		HDAC2.HDAC1	293330	178300	225020		RPSA.RPSA2	14269000	11192000	8510700		AP2M1	0	0	254960
ADAMTS13	91789	24067	25642		TAGLN2	2413100	2457500	1788900		NAMPT	2291800	1212400	2289200		RPL9	1457800	970570	1169100		CA1	8601500	5930400	3609300		HP1BP3	0	0	101440
RPS16	4418800	1915800	2016800		HDAC2.HDAC1	293330	409830	211910		PSMD5	492350	387000	491000		SARS1	534690	98670	276910		ITIH4.1	297230000	225920000	162040000		KIF5B.KIF5C.KIF5A	0	0	99313
SNRNP200	232890	143550	147130		PSMD8	224690	316800	158800		HSPA5	123190000	70329000	122500000		PFN2	1125300	582520	831060		CCT3	5709500	4204300	2878800		GLIPR2	0	0	218660
HSPD1	526060	372860	378710		CAPZA2	403860	485580	345070		PROZ	2755800	1593700	2740700		PAFAH1B2	3033100	1540900	2223300		PCBP1	488950	383850	291110		RPS4X	1235700	1255400	3959700
STRAP	2531600	551690	628880		ITLN1.ITLN2	172470	242120	122090		UBA1	2349600	1110200	2339600		CKB	4014800	139430	1904900		RPS19	238460	166750	111550		RUVBL2	1159900	1166900	1998200
APRT	1294400	1051100	1065300		NUCB1	373620	554530	241600		CNDP2	1047300	497270	1041400		TCP1	5711700	3431200	4469100		TOR1B	1720700	895730	250440		PLOD3	1288800	1293000	1636100
DKK3	978840	273220	308070		AP3D1	61626	145170	0		AK1	1864800	1587600	1862100		SERPINA4	41699000	28999000	34774000		ACTC1.ACTA1.ACTA2.ACTG2	2458600	1386600	547620		F5	1846900	2115700	18566000
MBL2	3328000	975850	1092100		NEU1	213840	502330	0		PPP2R2A.PPP2R2D	495810	363600	494530		RPL5	1271000	652520	938510		AMBP	59830000	46306000	35568000		ATP6AP2	504220	515070	1258800
DYNLRB1.DYNLRB2	597850	341040	353040		F13A1	104320	240830	0		SAA2.SAA4.SAA4	67350000	32422000	64656000		NID1	862940	213210	517220		RAB5C.RAB5A.RAB5B	690170	467530	292030		CP	446800	533250	792150
PDXK	254930	193230	196050		CTSC	331080	373890	298950		AHSG	92171000	59290000	89386000		RAP1B.RAP1A.RAP1BL	1039200	721660	871340		P4HB	623530	305520	48546		KPNB1	3091300	3589600	5076100
RPS13	445210	294040	293780		CCN3	101260	131360	78596		ISLR	563700	327100	548740		CALM3.CALM2.CALM1	765170	493370	615320		SERPINA6	87522000	67497000	51287000		SELENOP	2808400	3052300	3764700
FBLN1	2721000	327390	326730		MMP2	265760	434770	111450		HSP90AB1	18163000	8768400	17578000		ACLY	1864500	972680	1369700		XRCC6	3501000	2245100	1226800		IGHV1.2	4016200	4724200	6813100
FKBP10	61081	0	0		C1QC	36993000	53541000	21417000		IGFALS	31871000	25575000	31477000		C9	67376000	36933000	50524000		RAB7A	3025300	1877700	935400		EIF2S3.EIF2S3B	769170	788730	842520
PRKDC	7269.5	0	0		VPS29	892190	1346000	458650		ACAA2	138920	0	129260		TIMP3	292170	182200	231320		RPL18A	707680	318520	0		PFKL	0	51784	197760
MAGOH.MAGOHB	494900	0	0		ALDOA	723820	958890	497990		DNPH1	482040	0	447990		RPL35A	1384200	476160	867230		COL6A2	1409800	1077600	805940		BUB3	477630	581790	882460
SMS	906490	0	0		TIMP3	292170	358180	240000		GART	514280	341310	510780		NOP56	400030	49734	201090		HLA.A.HLA.C.HLA.H.HLA.B	139360	102360	71451		LUM	42539000	46178000	56575000
TUFM	144470	0	0		PPA1	424760	948660	0		HSPA8	1638800	330900	1607300		RPS3	9055500	3009100	5624200		ORM2	46887000	33926000	23092000		DPYSL3	1787200	1907900	2379100
RTCA	121040	0	0		PDXK	254930	434810	110360		QSOX1	765500	562020	760050		PA2G4	437560	55414	222280		HSP90B1	5360500	3608600	2149900		PSMD5	492350	533340	689510
NIP7	234910	0	0		SNRPE	4960200	6126900	4020800		APOB	111270000	59644000	108610000		C5	26205000	14952000	19877000		PFDN6	555650	450500	362860		IGFBP6	244100	265070	332020
ZPR1	61444	0	0		PARK7	417270	574670	282000		PGLYRP2	10426000	2158400	10025000		A2M	263540000	118170000	181860000		FCN2	1592300	981490	459110		BOLA2.BOLA2B.BOLA2.SMG1P6	977430	1410600	2785500
ALDH16A1	199630	0	0		F10	5094500	7562400	3042400		CALM3.CALM2.CALM1	765170	394230	749870		CFL1	35247000	13543000	23102000		RAN	23364000	13664000	5455300		PGAM1.PGAM2	0	201690	900110
PAFAH1B1	104150	0	0		SCG2	246720	343620	165860		TGFBI	4190600	2716100	4139000		RACK1	8014600	2509700	4947300		FSTL1	90780	41570	0		PYGB	711310	1120400	2461400
ADAMTSL4	62269	0	0		FUCA2	290610	521870	170640		CTPS1	185140	94074	198520		F10	5094500	2909700	3563100		EEF1A1.EEF1A1P5.EEF1A2	61151000	31289000	20733000		EEF1B2	547810	724210	1315700
CAPNS1	219760	0	0		F7	453350	633270	362870		CTSB	433930	225330	464220		ORM2	46887000	26848000	32852000		NONO	1510400	740380	466370		PLAT	0	86155	301880
AIMP1	205150	0	0		FCN3	5426700	11975000	2143900		PCNA	1988000	268170	2236100		GLO1	568630	113160	249740		WDR1	1181000	621370	422430		CCT6A	5788800	6136500	7004800
HSPA9	61876	0	0		RPS3A	953850	1497300	638680		COPE	377760	0	436990		C4B.1	125120000	63460000	81834000		ACTR1B	417630	235850	170660		GARS1	2213600	2414400	2909300
CORO1C	238140	0	0		CTBS	181740	490810	0		TUBB	31166000	21698000	32595000		AGT	222020000	98536000	135180000		CLEC3B	18963000	12948000	10773000		ORM2	46887000	48664000	53002000
COL6A3	13671	0	0		ATP6V1A	40164	51271	33912		COL6A2	1409800	731190	1487400		TAGLN2	2413100	749840	1243800		SAA2.SAA4.SAA4	67350000	41721000	32472000		PSME2	2251100	2676600	3632200
USP7	29745	0	0		ACAT2	188730	359640	93897		NPEPPS	69065	0	77126		LRG1	96216000	54864000	67447000		DDX39B.1	4914900	2288400	1340600		TUBG1.TUBG2	155640	174670	217620
FERMT3	72334	0	0		RPS19	238460	381270	143160		BLVRA	825010	659340	844400		PRDX6	5955500	2117500	3284900		NACA	87077	78952	76132		C8B	28919000	32874000	41964000
MINPP1	83494	0	0		EIF5A.EIF5A2	1865200	2439600	1517700		RPL10.RPL10L	1799100	679480	1942600		ERP44	5292700	1926700	2942800		FLNA	1002700	586740	443060		GNB2.GNB4	318970	415710	643670
LANCL2	145320	0	0		UBA2	163040	284700	86382		GRWD1	188840	0	213030		CCT7	5701700	3404000	4100300		F2	108920000	69713000	56383000		SERPINA4	41699000	46025000	53953000
ITPA	339630	0	0		THBS1	492260	845450	386480		COPG1	1075100	239700	1186500		F2	108920000	61997000	76594000		CUL4A	1151500	543690	336920		PPIA	8229900	11091000	16433000
MRI1	145920	0	0		RAB14	570910	788090	504190		FBL	1012900	461440	1084700		F9	4608100	1908900	2739200		HPX	182240000	121510000	100720000		ACLY	1864500	2007800	2273100
SNRNP40	231660	0	0		GBA1	197980	428880	124720		ACTR1B	417630	195630	446630		CAPNS1	219760	126920	155320		ANGPTL4	747920	191070	0		EIF3B	302980	426450	655290
GLO1	568630	0	0		ITIH4	193680	471270	103970		CAPNS1	219760	128570	228490		FREM2	10387	6420	7636.5		IARS1	902440	345650	166450		SRRM1	70893	128620	251880
ARF5	772690	0	0		EIF4E	143770	584920	0		PSME2	2251100	1218900	2355800		NONO	1510400	585100	837200		FARSA	864810	434060	296010		MYH14	145580	157950	184170
ATP6V1A	40164	0	0		TTLL12	49703	159350	0		EIF5A.EIF5A2	1865200	497840	2002100		CLSTN1	98533	50903	63802		EIF4A3	1362100	797750	613670		RPS5	533620	650450	886190
STIP1	162950	0	0		CLIC1	4140900	5359400	3620600		GAPDH	53614000	35326000	55449000		FLNA	1002700	598130	707230		HIC2	7262400	1798200	0		FREM2	10387	17769	33103
CAPN2	37029	0	0		EIF3D	79822	103490	69419		FKBP4	83269	0	89840		GPLD1	16828000	7749500	10201000		LARS1	1072300	351870	52471		CFD	2009600	2204800	2604000
PSAP	58041	0	0		DYNLRB1.DYNLRB2	597850	1203700	359390		CAMK2D.CAMK2B	355250	0	384000		SERPINA6	87522000	56821000	64824000		LGALS1	19024000	11267000	8051600		TUBA1A.TUBA3D.TUBA3C	2459600	3308500	5054900
ATP5F1B	97874	0	0		RPS4X	1235700	2267200	840370		HLA.A.HLA.C.HLA.H.HLA.B	139360	97142	142810		HSPA8.1	13488000	7152800	8810300		RTCB	454900	237420	146140		ARF5	772690	1115100	1695600
CBR3	540690	0	0		ADH5	883010	1635800	570880		RPL5	1271000	647530	1321900		CCT3	5709500	2944800	3681600		LBP	13536000	7966600	5611600		SERPINA3	752200000	768870000	794950000
SKIC8	619390	0	0		PSMC5	158800	313610	96086		SCG2	246720	92056	260560		GPX3	22666000	9064800	12675000		SF3B6	827910	573970	466670		MMRN2	171090	285440	465860
MYG1	183990	0	0		TPM3	65555	229640	0		RPL10A	1257800	578280	1319100		PON3	1478600	474400	740890		PSMC2	336610	141250	55445		MAP1B	0	43050	113390
IGFBP2	495420	0	0		LUM	42539000	56376000	36986000		NANS	923030	621590	950120		EEF1A1.EEF1A1P5.EEF1A2	61151000	31347000	39525000		TXNL1	705420	215200	0		CDH13	74271	84840	101810
UBC.UBB.RPS27A.UBA52	89489	0	0		ALDH9A1	137710	224070	0		RPL6	2124600	1383700	2188900		ADAMTS13	91789	36979	52116		RPS3	9055500	4296100	2257800		DHX9	4530700	5152600	5946900
EFEMP1	841710	0	0		ACTR3	1816200	2148100	1267900		EIF2S3.EIF2S3B	769170	491540	793620		HSP90AB1	18163000	10073000	12324000		A1BG	506980000	285100000	188820000		ALDH9A1	137710	197000	272290
GOLGB1.PALS2	56178	0	0		EIF4A1.1	5445800	5776700	4894300		CAND1	1611300	984240	1666500		ITIH3	18438000	9091700	11712000		C6	16776000	10077000	7182900		MOB1B.MOB1A	313420	530460	806280
ABCF1	53483	0	0		SBDS	148080	176460	95018		BMP1	194810	24954	206850		TTR	92106000	40356000	54813000		TUFM	144470	43579	0		ACTR3	1816200	2106800	2456600
XPO5	58394	0	0		CTSD	405810	482280	262560		DHX9	4530700	3560200	4598900		ADH5	883010	81838	305670		PCDHGC3	129810	36634	0		CCT4	3807900	5220400	6942400
HAT1	223190	0	0		CPB2	12097000	13324000	9798800		ERH	1944900	1019800	2014800		EIF3E	363260	148180	211330		BCHE	4541500	2130600	1182500		CDC42	1691100	1896200	2147600
EXOSC9	98258	0	0		PLOD2	789650	895840	586340		CTSA	249780	147480	257180		C3.1	4064400	1341400	2141000		CNDP1	11610000	7225700	5492700		XPO1	799970	904500	1054600
IGFBP3	574300	0	0		SRM	249710	321810	109980		HSP90B1	5360500	3079800	5529000		TUBB3	4227600	1573800	2348300		C2	8101700	5278300	4164200		DNAJB11	6282900	7175700	8495300
SRI	501370	0	0		PZP	51812	66335	25483		RPL12	8228500	4035400	8535200		KNG1	29366000	16657000	20352000		SERPINF2	63496000	43021000	34940000		C4A	13445000	15511000	18278000
SEPTIN2	2245300	1179800	1183900		SF3B3	275510	324640	186030		RBBP7	1250500	0	1328100		AMBP	59830000	35463000	42533000		SERPINF1.1	87338000	72054000	65934000		OGN	0	323340	772220
RPS3A	953850	68226	69087		DBH	286940	378420	126620		GP1BA	301650	163510	310310		HSPB1	734120	233870	375990		PHGDH	6564200	3884800	2798400		API5	139850	238550	373780
NUDT21	1965000	879680	880790		YWHAZ	1696700	2041700	1107000		DDX1	93084	62067	95121		ARPC4.ARPC4.TTLL3	4600000	1860000	2633500		ARPC4.ARPC4.TTLL3	4600000	2749800	1996000		KPNA2	150240	189320	242670
FETUB	6430000	5086500	5087900		RAB1B	1298800	1523900	1038300		EEF1E1.EEF1E1.BLOC1S5	573110	335820	588950		FSCN1	3695300	2790300	3046300		SERPING1	261050000	160350000	123290000		BMP1	194810	221530	258010
AGT	222020000	171690000	171470000		IMPDH2	396750	424460	364620		CFB	141990000	71653000	144080000		RPS12	6743400	4521900	5158100		CFHR5	951730	588600	452640		RPL18	1475300	2733000	3657600
A1BG	506980000	353600000	352820000		PSMD7	321020	448820	172790		EIF3L	646210	114100	667590		PSMC5	158800	46364	78518		APOA2	352930000	228210000	181850000		RPS2	5284000	5680400	5972600
CFHR1.CFHR2	1086800	705440	701430		PPP1CB.PPP1CC	562380	778780	320000		P4HA2	113010	0	117220		GARS1	2213600	999280	1349500		RBP4	3158400	1775300	1262500		PLOD2	789650	1164800	1447800
YARS1	266140	183490	182400		CARS1	65939	91531	38332		RAB6A.RAB6B	1696100	594860	1759000		SRPX	7105500	2235300	3636500		F5	1846900	1078900	787420		EIF3F	2169500	2759600	3212600
RPS15	1788000	843520	792700		PSAT1	480670	666330	225960		SDF2L1	1571600	821960	1614700		APOM	31203000	14976000	20121000		CNDP2	1047300	527500	331390		EEF1G	10521000	12614000	13859000
COLEC11	1060300	236310	193100		C1QB	27151000	35808000	15151000		XPO1	799970	466220	818470		HNRNPK	3244400	1962600	2368400		BLVRA	825010	577370	480960		PSMC1	125900	376760	514730
CFL1	35247000	23490000	22735000		WARS1	457990	466630	445990		RHOA	621360	0	656200		PRMT1	1543800	475560	812960		CAP1	794540	435630	297290		ERH	1944900	2342300	2618300
EMILIN1	163100	83735	78887		AHSG	92171000	108620000	69070000		PRDX5	19972000	14612000	20247000		RPS4X	1235700	683120	857150		VIM	14840000	5943300	2541100		RPL28	379740	1395300	2050400
HABP2	4081800	1759000	1593200		COL1A2	527450	692140	295530		RBBP4	363060	139060	374560		GSN	134950000	65665000	88341000		A2M	263540000	153940000	111900000		IGFALS	31871000	39783000	44973000
COLGALT1	864670	746500	738470		HLA.A.HLA.C	382060	505680	206930		P4HB	623530	163120	648040		NACA	87077	39417	54769		PROC	1802400	976520	548450		EIF5B	55125	226350	339380
PTGDS	652170	402620	397510		BLVRA	825010	1018300	549150		SEPTIN11	452100	114660	470200		EIF3L	646210	331750	433360		PSAT1	480670	220570	84613		HSP90B1	5360500	6842400	7819900
CAP1	794540	708790	707060		DDX19A.DDX19B.hCG_2043426	58493	105280	0		RPS11	422900	173910	313450		LDHB	1697600	868850	1137200		HEXB	91166	58027	40776		NAPA	0	187370	343240
RUVBL1	2983000	1839000	1814400		RPS11	422900	739480	0		C4B.1	125120000	76959000	104070000		GGH	2087800	862030	1259000		TKT	6630100	4741700	3756800		CPQ	0	92295	168660
SERPING1	261050000	187170000	185540000		RARS1	544230	681260	366820		DYNLL1.DYNLL2	436030	205110	335160		CP.1	25450000	12987000	17114000		GAPDH	53614000	41662000	35557000		CSE1L	375350	831050	1206400
AHSG	92171000	81254000	81011000		RPL7A	1496400	1701800	872480		APOE	211820000	119980000	173610000		DDX39B.1	4914900	1432100	2581000		FASN	1291300	919410	729140		TXN	1991200	2400300	2751700
FARSA	864810	425650	412620		DNM1L	43057	57660	0		CD14	14172000	8460500	11809000		EIF3B	302980	78865	153650		ERP44	5292700	3305000	2299400		GLUL	302910	332570	358250
FIS1	1224500	713690	698990		TUBG1.TUBG2	155640	209380	0		CETP	4289700	1706300	3175700		TXNL1	705420	334570	457720		GNB1.GNB2	1854400	1004600	573790		NAMPT	2291800	3831300	5185600
CAPZA1	314010	273530	271980		FIS1	1224500	1659500	0		RPS25	2508800	1488300	2078500		CAPZA1	314010	75687	154870		APOC4.APOC2.APOC2	22921000	10436000	4252600		TGFBI	4190600	4846200	5421900
PPP2R2A.PPP2R2D	495810	415120	412160		RPS9	4490000	5253800	2308200		LRRC59	1066500	0	611750		PSMD1	394180	45324	166550		VCP	4424700	2584100	1674900		TUBB	31166000	40051000	47992000
FN1	4851600	3583200	3696500		VNN1	755120	933290	250410		PVR	594220	168330	392840		HSP90AA1	2806100	1973500	2261300		ACOT7	132300	109210	97810		SRM	249710	325690	393300
PPP1R7	361320	100100	123010		PDIA6	1812200	2347600	290940		HS6ST2	186510	0	98132		PON1	188600000	127410000	148460000		CCT7	5701700	3918300	3044900		CCT3	5709500	6403700	7189700
APOD	15374000	8090400	8722500		PSMC1	125900	171740	0		SELENOP	2808400	1339500	2119200		DNAJC3	861670	125880	377390		C1R	24369000	15761000	11567000		SF3B6	827910	899870	978800
DKC1	92417	78226	79369		SHBG	7964700	8858400	5472400		SERPING1	261050000	141890000	204900000		KHSRP	349780	64682	161460		CCT6A	5788800	3292100	2074200		RPS3	9055500	11535000	13958000
CLEC3B	18963000	13329000	13787000		YWHAG	916190	1051800	540840		EEF1A1.EEF1A1P5.EEF1A2	61151000	29263000	46812000		COL4A2	455930	217410	297930		COL4A2	455930	162530	21410		ENO1	5090000	7142900	9165600
FCGR3A	4733900	3838300	3907700		CDH13	74271	93643	26477		FLNC	928730	399110	687910		CPN2	22644000	11815000	16006000		BUB3	477630	279180	183060		GMPS	87829	124000	159660
CFI	27994000	16255000	17148000		CDK1.CDK2.CDK3	186600	265090	0		DHX15	1127900	629880	897070		DARS1	1119200	474110	725160		APOC1	79494000	44417000	27373000		GLRX3	0	299680	615060
RPL5	1271000	1158400	1170400		IGFBP6	244100	347970	0		P3H1	172050	0	92337		ACTC1.ACTA1.ACTA2.ACTG2	2458600	363790	1179500		TUBB3	4227600	2362200	1474900		PCBP1	488950	532490	577130
CKM	122240	84155	88273		RPL9	1457800	1830100	587500		RAB5C.RAB5A.RAB5B	690170	500320	603110		LGALS1	19024000	10515000	13731000		YWHAG	916190	592810	439440		PPT1	348220	540070	735680
PHGDH	6564200	4482100	4713000		EEF1E1.EEF1E1.BLOC1S5	573110	656870	401830		MRI1	145920	0	78896		IGFBP5	324070	274470	293300		TNPO1	547680	313950	202980		LDHA	1231900	1612700	2000800
CTPS1	185140	116010	123840		CAPZA1	314010	458200	0		C3.2	306030000	200730000	250850000		C8G	21725000	8686700	13649000		RPS3.1	11760000	6975100	4718500		SGTA	213480	290070	324670
HIC2	7262400	2649500	3181700		SRRM1	70893	102610	0		RPS6	825620	310670	555540		RPS3.1	11760000	5775300	8054700		EEF2	21447000	13606000	9927500		VARS1	62177	156400	198260
PRDX6	5955500	3001200	3404500		RANGAP1	207160	279690	44237		COPA	553740	287380	414050		DDX17	939960	468230	642030		PXDN	4590700	3061700	2344800		PXDN	4590700	5250400	5569100
PSMD12	1019000	240040	343640		CKM	122240	158970	0		SYNCRIP	645500	423750	529560		RPL7	2136000	1050800	1451200		TUBA1B.TUBA1C.TUBA8	49568000	40204000	35943000		DARS1	1119200	1385200	1520200
SRPX	7105500	4375000	4737300		SNRPD2	476360	516730	341830		HSPG2	390530	67042	221800		EEF2	21447000	11407000	15113000		C3.2	306030000	205560000	159640000		SEPTIN9	207450	676750	912270
CA1	8601500	4462100	4953000		APRT	1294400	1623100	224010		EIF3C.EIF3CL	71147	0	33278		TPI1	2521900	1155600	1663000		C9	67376000	45522000	35370000		WDR1	1181000	1356400	1425200
RPS18	10824000	6590600	7102900		SND1	439750	497900	248630		VNN1	755120	392550	563380		SNRPD1	2601000	964520	1577600		SKIC8	619390	334830	203340		HSPA5	123190000	132790000	136540000
COL9A3	1079900	637340	692730		H3C1.H3.3A.H3C15.H3.4.H3.3B.H3.5	34452000	40264000	13664000		PKM.1	59668000	34034000	46181000		NQO1	856630	289770	488850		TF	47788000	31830000	21399000		RPL15	218610	556920	692030
EIF3K	1212900	599260	677280		CTPS1	185140	201020	128390		PFN2	1125300	672920	886810		DPYSL2	1444400	495510	832890		SERPINH1	2155700	1205900	571850		CLIC1	4140900	6023800	6780500
EIF2S1	3230600	1996700	2153900		EEF1G	10521000	11498000	7029200		APOA4	203700000	79507000	136310000		XRCC6	3501000	1988100	2524500		TARS1	159160	109130	77718		DNPH1	482040	604760	651120
APOL1	46091000	28965000	31160000		HSP90AA1	2806100	3139300	1594900		COLGALT1	864670	223070	515630		RPL7A	1496400	1016500	1186800		CAPZA1	314010	121430	0		PABPC1	327150	536390	613180
ARPC4.ARPC4.TTLL3	4600000	3489800	3631700		ARF5	772690	921990	231890		RAN	23364000	12731000	17585000		RHOA	621360	265140	393260		MSN.RDX	434540	170080	0		PSMD8	224690	294840	320780
AIMP2	568220	303460	354190		SERPINF1.1	87338000	95435000	54842000		BTD	10290000	5908000	7907900		CNDP1	11610000	4909000	7313400		LYPLA2	3965400	2280900	1213300		RAB1B	1298800	2053800	2311100
DDX1	93084	55610	62784		SEPTIN11	452100	568740	0		HSPA6	2921100	973910	1876900		RAN	23364000	8367300	13834000		F9	4608100	3097700	2134100		MTA2	0	69300	93473
C1QB	27151000	11635000	14603000		FSTL1	90780	102290	47528		RPL7	2136000	1142800	1602100		CLEC3B	18963000	8318500	12192000		APOE	211820000	143630000	101650000		ACTR2	1225500	1819900	2030400
F13B	1967600	1279500	1410300		SERPINA6	87522000	95308000	52703000		FN1	4851600	2588700	3635700		C6	16776000	7791700	11056000		NCAM1	393640	248910	160180		ANGPTL1	185370	397690	451170
FLNC	928730	581620	647420		PRSS3	7241600	7950300	4056300		COPZ1	3691400	1769900	2654100		DKC1	92417	62522	119580		RPLP0.RPLP0P6	8084400	5809800	4414100		HSPA8.1	13488000	14713000	15017000
KHSRP	349780	63808	120090		RPLP1	15496000	16801000	9625200		APOA2	352930000	246320000	295540000		MRI1	145920	60473	229220		C1RL	8814400	3864000	787540		TPP2	65502	88499	94709
YWHAE	4741000	3251900	3547800		MAGOH.MAGOHB	494900	602880	0		RACK1	8014600	4313800	6020900		ECPAS	256000	164270	326510		AGT	222020000	146660000	100010000		MDH2	0	523530	667480
C1RL	8814400	4394300	5269600		SDF2	1548000	1731300	714990		VCAM1	196190	88965	143330		PRPS1.PRPS2	315980	91495	501170		ARF4	4272200	2075700	719200		PRPF8	0	42455	53447
NPTX2	889020	545850	616590		YWHAE	4741000	5180800	2523200		TUBB4B	4168100	2262000	3233300		TARS1	159160	116630	194600		GPLD1	16828000	12244000	9412000		RCC2	0	82079	103840
NEU1	213840	142490	156920		PPIA	8229900	8506000	6695800		F2	108920000	62222000	86100000		API5	139850	0	256820		C4B.1	125120000	91929000	71883000		PROZ	2755800	3917700	4253600
SERPINA4	41699000	36236000	37347000		H1.4.H1.2.H1.3	3096200	3541000	670960		F13B	1967600	1119300	1553600		SBDS	148080	104820	177650		P3H1	172050	64828	0		CPB2	12097000	18811000	20739000
PRDX2	6273500	1588400	2264400		ACTR1B	417630	461220	178990		PGD	455150	215690	338650		NIBAN2	87833	0	147730		CCN3	101260	73569	57052		HRG	11904000	14729000	15638000
HSPH1	343700	96048	131820		TUBA1B.TUBA1C.TUBA8	49568000	53521000	26081000		CCT7	5701700	3987800	4870600		ACTR3	1816200	1426400	2093000		EIF5A.EIF5A2	1865200	1113000	667120		LRG1	96216000	148880000	164690000
ATP6AP1	264540	155440	171030		RPL10.RPL10L	1799100	2024300	505570		FUCA2	290610	145520	220810		LUM	42539000	34050000	48508000		IGLL1	1869800	1005400	491530		THBS1	492260	893500	1015600
MAN1A1	971400	340280	429740		HSPA4	501040	555870	190870		SERPINC1	65866000	44666000	55616000		CCT2	3240100	1587800	4081900		ITIH2	220810000	152800000	113020000		PON1	188600000	211630000	218710000
LGALS1	19024000	7796600	9491400		EXOSC4	191840	225800	0		TPI1	2521900	302360	1450200		PSME2	2251100	682040	3175800		TTR	92106000	58777000	39341000		LYZ	0	1417400	1739000
C3.1	4064400	2075800	2393700		DDX3X.DDX3Y	328140	51329	356790		YWHAB	143430	43454	93839		LIPG	141330	0	221850		PLG	39633000	30524000	25217000		EIF3D	79822	100830	105520
BUB3	477630	283210	313440		AGRN	22785	0	24125		COL6A1	4426700	2176100	3306000		HLA.A.HLA.C	382060	215940	486380		C7	13566000	8450000	5511500		ADK	0	273170	329250
EIF5A.EIF5A2	1865200	1297000	1402200		PSAP	58041	0	61489		CBR1	507640	152660	331210		IPO7	259730	111260	353110		APOA1	1530400000	1378100000	1290400000		RPL5	1271000	1713900	1796900
TAGLN2	2413100	829540	1118300		BLVRB	305770	147470	317650		RPS3.1	11760000	5892100	8820000		EEF1D	514820	187980	716550		SERPINA7	42920000	34262000	29261000		TKT	6630100	8043600	8318300
NCAM1	393640	65469	123360		LBP	13536000	7699800	13956000		CLTC	3415300	2019500	2712300		COPE	377760	0	608170		PON1	188600000	143840000	117910000		CDH2	0	68732	77725
SPOCK1	2471000	2172100	2225700		CETP	4289700	2338800	4708700		TNXB	157760	28756	92824		SF3B1	142530	68565	173810		UCHL1	2631600	1516700	911230		LTBP2	0	83880	95343
CRTAP	271740	40547	82147		SEPTIN7	349050	220510	378830		G6PD	1424700	600730	998030		EFTUD2	139670	21791	190330		NAA15	295390	144020	62113		CYFIP1.CYFIP2	43452	81288	87250
CUL4A	1151500	411730	545240		APOA2	352930000	227360000	381310000		IGHV1.2	4016200	2070600	3010900		CPB2	12097000	8283600	13670000		ATRN	351730	211080	134840		NOP2	77007	245360	272470
APOA4	203700000	120200000	133850000		HSPD1	526060	215640	567170		USP14	266470	0	130010		SEPTIN9	207450	130180	238620		PPP2R2A.PPP2R2D	495810	327750	236700		CBR1	507640	1178400	1297100
VIM	14840000	6929900	8238300		APOF	4108800	3108500	4275800		DPYSL2	1444400	405200	915400		COL14A1	97572	16172	126270		SERPINA1	8677300	6249800	4944300		EIF4A1.1	5445800	6885500	7137600
NID1	862940	478430	541930		TPT1	412360	221480	441740		TNPO1	547680	272690	407910		APOC4	3201000	1243100	3893400		H1.4.H1.2.H1.3	3096200	1733200	999790		QDPR	0	219550	256160
F12	9123500	6591700	7029000		SCFD1	73106	0	83907		PCDHGC3	129810	0	43511		RTCB	454900	169250	555870		PVR	594220	324840	181400		SYNCRIP	645500	676230	681490
PSIP1	889620	406670	489210		ACTN1	68720	66042	71725		SEPTIN2	2245300	587410	1141500		ALDOB	169870	83816	200930		APOH	32691000	17828000	9881800		FAM20C	0	175810	205770
PGK1	2484400	1431200	1609500		RPS20	1200700	448970	2029900		AIMP2	568220	322420	402950		PPT1	348220	194920	405090		HSPA8.1	13488000	8413800	5563500		PLAU	0	3116900	2186000
HBA1.HBA2	15272000	10363000	11197000		VPS35	196660	81296	332870		HNRNPC	291180	227320	248400		UBA2	163040	0	222850		DKC1	92417	69063	55854		SF3B3	275510	387380	353810
EIF6	1407800	956120	1116100		RUVBL1	2983000	2154800	3988600		EIF4A1	853820	362830	525020		DERA	150560	54323	167100		ITIH1	233620000	166990000	129420000		DDX21	124400	214410	185530
H2AC18.H2AC11.H2AC14.H2AJ.H2AC20.H2AC12.H2AC7.hCG_2039566.H2AX.H2AC1	36540000	29581000	32012000		APOB	111270000	77537000	158600000		HNRNPD	1998100	663600	1106200		EIF2S3.EIF2S3B	769170	451900	830300		TPI1	2521900	1639000	1151200		CA1	8601500	9885500	9488000
TALDO1	697720	166150	353290		YKT6	812390	538840	1253100		ARF5	772690	0	256710		PRPF19	590620	270500	649140		PFN2	1125300	759050	556250		HP	287560000	352830000	335610000
COL14A1	97572	13509	43042		KPNA4	319850	223200	487610		PSME3	2168600	758460	1213000		PPP1CB.PPP1CC	562380	184670	617390		DHX15	1127900	798600	615890		PRMT5	0	198930	144760
CAPZB	1783000	1181700	1387400		ACOT7	132300	104160	152080		PLG	39633000	31630000	34181000		RPL21	1495400	956680	1576200		KPNB1	3091300	2284700	1842800		ARPC3	0	602770	439710
PI16	569530	317450	404000		CAND1	1611300	1315300	1812700		TPP2	65502	16371	31517		SELENOP	2808400	1364100	2996800		AK1	1864800	1347800	1063100		GART	514280	947960	831140
SERPINA5	5985500	4752400	5164800		XPO1	799970	440680	1100000		APOH	32691000	7704200	15499000		ILF2	618030	174270	671400		RAB6A.RAB6B	1696100	1076900	736590		PF4V1.PPBP.PF4	0	301200	214400
PLOD1	2509000	866150	1421100		PLTP	7804100	5460500	9624400		PTGDS	652170	308320	426320		RPS3A	953850	46811	1220800		ARCN1	823310	736570	0		C4B	2788600	4245300	3833200
PON3	1478600	638840	923190		IPO9	288460	197160	320480		APOF	4108800	1887500	2643400		RPLP0.RPLP0P6	8084400	4431000	9183900		RPS9	4490000	4172500	1718000		VPS35	196660	372820	323000
NPEPPS	69065	57154	61073		VBP1	729600	587320	783210		ITIH3	18438000	10502000	13258000		DDX3X.DDX3Y	328140	36160	410040		GRWD1	188840	167710	0		EIF3I	191740	1934600	1446300
TNXB	157760	107580	123510		KPNA2	150240	0	204460		TUBB3	4227600	2109800	2845200		SEC13	1084300	85763	1349700		CALM3.CALM2.CALM1	765170	690910	241260		SNRPE	4960200	6272400	5906700
RPS24	1804200	1166300	1372700		XPOT	82824	59510	91371		FCGBP	51948	25732	34890		MASP1	1317100	578060	1505300		TCP1	5711700	5304700	2769300		C1QA	8217700	10849000	10265000
CAMK2D.CAMK2B	355250	248800	283190		LIPG	141330	0	207340		CAPZA2	403860	212950	279550		HLA.A.HLA.C.HLA.H.HLA.B	139360	58571	159690		FBLN1.1	1286400	1216600	725340		RPL13	175970	372550	328990
GPX3	22666000	15141000	17572000		PRKDC	7269.5	0	10865		RPL18A	707680	0	250870		CARS1	65939	0	82590		TRAP1	65836	57846	0		RPS7	986930	1432900	1329600
LYPLA2	3965400	2488000	2937500		NCBP1	128290	96798	144310		A1BG	506980000	261930000	348710000		VCAM1	196190	21625	237350		IGFBP6	244100	212590	0		LIPG	141330	252570	227580
LCAT	10637000	4419800	6319100		IPO5	468780	316030	815410		CFH	33594000	16734000	22646000		RPS15	1788000	846160	1996700		TUBG1.TUBG2	155640	142450	52416		RHOA	621360	814630	770620
GGH	2087800	832670	1203800		HSP90AB2P	715410	674280	807820		MAT2A	416900	310290	347870		GNB2.GNB4	318970	0	391010		SERPINA4	41699000	39844000	27244000		F7	453350	914710	803730
C9	67376000	50445000	55378000		APCS	267170	239620	342610		CCN3	101260	58205	73551		DHX9	4530700	2856100	4061000		CTSA	249780	231190	107600		ITIH4.1	297230000	310810000	307550000
HS3ST1	552660	0	161120		EIF3A	291940	236270	442280		MYH14	145580	117380	127470		GART	514280	372220	475250		ACTN4	1205400	1117000	542780		PKM	0	161980	123390
ARGFX	27306000	0	7624700		ATP5F1B	97874	0	430490		H4C1	52687000	19443000	31391000		EIF3C.EIF3CL	71147	26870	59169		AIMP1	205150	198610	0		PSMA5	0	330800	252350
IGLL1	1869800	1096500	1311800		RPL17.RPL17.C18orf32	480660	417830	715520		COL18A1	331480	86140	174560		KPNA4	319850	0	232680		PPP1R7	361320	356750	222180		RPS13	445210	554090	527270
PAFAH1B2	3033100	1706500	2067400		APOC4	3201000	2897200	4316700		YKT6	812390	146170	386620		AHSG	92171000	63705000	84429000		SNU13	354760	347900	170510		COL1A2	527450	628440	603060
SEC31A	143680	69346	89813		GET3	135420	99890	274510		APOD	15374000	5656000	9166100		DNM1L	43057	0	31369		FKBP10	61081	58705	0		GPC1	0	257340	219240
BMP1	194810	39026	81832		PSMD5	492350	322500	1142600		C1S	43019000	28357000	33806000		CDK1.CDK2.CDK3	186600	0	141190		PFN1	9597100	9335000	5230300		RPS18	10824000	14633000	14049000
HSPA4	501040	329300	373810		NAP1L1	295350	183270	813890		SRPX	7105500	3177300	4644600		EEF1E1.EEF1E1.BLOC1S5	573110	349690	516670		PRDX5	19972000	19351000	10224000		PPP1CA	112150	323090	281660
VNN1	755120	547370	603320		KPNB1	3091300	2911600	4092400		SERPINA1	8677300	4654000	6135200		PPP2R1A	2651800	1047800	2252700		FUCA2	290610	272490	0		HTRA1	2377100	3176200	3009300
RPS3.1	11760000	7787600	8848500		RPLP0.RPLP0P6	8084400	7893900	9361000		VASN	3999600	2021400	2742400		HSPA8	1638800	784730	1414600		RACK1	8014600	7590900	2808300		COL12A1	490140	677710	639520
P4HA1	472250	159830	238150		TRAP1	65836	48247	173240		CLEC3B	18963000	9193800	12766000		ATP5F1B	97874	0	72723		CTSC	331080	317920	152740		ITIH2	220810000	257540000	250110000
ARF4	4272200	1886400	2482000		TPP2	65502	59728	120700		XRCC6	3501000	1644300	2322400		SERPINF1	1169400	0	871550		PSMD8	224690	207260	0		CTSC	331080	1008600	888130
H3C1.H3.3A.H3C15.H3.4.H3.3B.H3.5	34452000	26249000	28244000		CALR	193270	190950	286840		DNM2.DNM1.DNM3	79388	38286	54592		RAB11B.RAB11A	553710	330670	496880		PFKM	88705	80853	0		CCT7	5701700	6572200	6421300
PVR	594220	344220	405450		JCHAIN	1083500	833420	5567200		KNG1	29366000	16719000	21824000		RPL27	1058700	267870	856550		RPL21	1495400	1451900	999350		RPL7A	1496400	2020700	1923900
APOH	32691000	19648000	22858000		RPL28	379740	336290	1202700		SERPINF2	63496000	39960000	49434000		VNN1	755120	495980	688900		EFTUD2	139670	134850	88119		EIF4E	143770	673650	572830
KNG1	29366000	22564000	24179000		PSME2	2251100	2436200	5823300		C8G	21725000	9353800	14094000		PGK1	2484400	420400	1957000		OAF	5835900	5609700	3358400		HSPA6	2921100	3454800	3354400
B2M	5797500	2102800	2960400		CEP126	0	358200	44161000		KLKB1	26788000	12659000	18036000		MCM2	116590	33155	91331		LAMA4	899210	780790	378220		AARS1	770850	1335700	1396400
C1S.1	43019000	29363000	32516000		RUVBL2	1159900	1171100	2018600		PSMD2	282640	181910	220180		CAPN2	37029	0	25995		CDK1.CDK2.CDK3	186600	143920	0		TARS1	159160	364360	384060
H4C1	52687000	30521000	35279000		MAT2A	416900	416650	486360		LCAT	10637000	4073000	6607600		RPL13A	1653300	0	1158100		CARM1	1169100	902400	0		SHBG	7964700	9910500	10044000
PLG	39633000	31661000	33444000		DYNC1H1	72866	72812	129690		POSTN	1140700	345030	652150		COL1A2	527450	324160	466340		PABPC1	327150	279120	90005		DHX15	1127900	1318500	1334800
DHX9	4530700	3675000	3867000		NCKAP1	0	0	27359		ENO1	5090000	2166400	3305300		PXDN	4590700	2894800	4099700		RPL30	2656800	2319600	1016500		FERMT2	0	81960	88622
DNAJC3	861670	136180	299090		KIF5B.KIF5C.KIF5A	0	0	45743		PCYOX1	3000000	1994300	2385900		USO1	289720	42600	216650		DNAJB11	6282900	5741800	3803200		FBL	1012900	1257600	1271900
KLKB1	26788000	15642000	18183000		PSMA5	0	0	108530		ARPC4.ARPC4.TTLL3	4600000	2094800	3069000		SERPINF1.1	87338000	61633000	79739000		CLIC4	387810	329140	108600		CCN3	101260	123610	124740
RPSA.RPSA2	14269000	12170000	12647000		SNRPA1	0	0	208210		SERPINH1	2155700	459550	1118600		C3	111240	0	76919		ADSL	374620	332400	176940		PRDX1	2822400	4239600	4315500
HSPA6	2921100	1832700	2079800		DDX39B	0	0	333220		ADSL	374620	99018	212770		CCT8	5729500	2492100	4706000		CAMK2D.CAMK2B	355250	299220	93255		SHMT2	0	68236	71995
F13A1	104320	126900	0		NCL	0	0	70192		CFL1	35247000	16181000	24117000		PLXDC2	196850	102720	166970		CCT4	3807900	3480300	2076600		QARS1	0	380050	393080
IGFALS	31871000	33029000	26762000		NRXN3	0	0	35108		SERPINA3	752200000	606640000	667120000		F12	9123500	2527100	6951200		FN1	4851600	4321900	2162600		RNASE4	0	1519800	1551200
PRPS1.PRPS2	315980	339660	124760		RPS14	0	0	650330		ITIH4.1	297230000	222840000	253710000		MSN.RDX	434540	288730	386670		PSME2	2251100	2082900	1381400		CTSF	0	296990	303740
PLEC	38965	41217	17440		EIF3H	0	0	286090		CNDP1	11610000	7148100	9000400		YWHAZ	1696700	872980	1426100		PSMD5	492350	416000	97346		EIF3M	0	991780	1016200
GDI2	420570	463280	0		MZB1	0	0	671670		NIP7	234910	0	98517		ACTN1	68720	41886	59682		VCAM1	196190	177840	91732		CTPS1	185140	379890	377280
ALDOB	169870	160530	0		AEBP1	0	0	49418		DYNLRB1.DYNLRB2	597850	289310	418400		APOC1	79494000	27481000	62144000		EHD1.EHD3	75891	64239	0		SEPTIN11	452100	670980	668730
PDIA6	1812200	1756300	381010		UFL1	0	0	50795		TRIM28	502730	112260	275570		RBP4	3158400	2151300	3109800		PSME3	2168600	1969700	905760		LAMA4	899210	1229900	1221300
ACAT2	188730	186270	128320		C1S	0	0	2790700		ABCE1	220110	135040	170890		KPNB1	3091300	1996600	3032400		SRSF3.SRSF7	1870500	1326100	0		ACTB.ACTG1	59205000	81216000	80365000
CALM3.CALM2.CALM1	765170	773620	630220		NAPA	0	0	121810		PSMC5	158800	59811	101810		CLIC1	4140900	2734400	4046600		RPA2	1883900	1349100	0		KARS1	339340	670100	657980
DNAJA1	138170	142980	0		RCC2	0	0	86546		ACTC1.ACTA1.ACTA2.ACTG2	2458600	488170	1322100		TXN	1991200	825980	1920500		RPL11	3586300	2999200	1494900		FASN	1291300	1733000	1685400
DCTN2	76349	79587	0		BPIFB1	0	0	173550		BCHE	4541500	2096100	3166800		SERPINA3	752200000	495520000	749170000		CLIC1	4140900	3773600	2810500		PLTP	7804100	11140000	10764000
RPL10.RPL10L	1799100	1872900	261570		AKR7A2	0	0	185890		TF	47788000	23720000	34224000		RANGAP1	207160	58824	203620		RAP1B.RAP1A.RAP1BL	1039200	877090	451150		S100A11	10281000	11869000	11731000
SNU13	354760	361100	0		CCNB2	0	0	377460		HBB	83132000	40111000	58833000		CTSD	405810	235460	400790		TNXB	157760	125180	37432		VTN	105980000	142890000	139430000
COL6A2	1409800	1408200	1206300		LRIG3	0	0	160840		IGLL1	1869800	562120	1124400		UGGT1	127470	57165	125150		GSPT1.GSPT2	194430	165700	87766		RECQL	0	67266	61052
ACAA2	138920	130390	108530		ETF1	0	0	47953		ACLY	1864500	1133600	1450000		SNU13	354760	273310	359630		DYNC1H1	72866	58310	15449		CTSD	405810	727000	703480
HSP90AB2P	715410	660850	524870		H2AZ2.H2AZ1	0	0	685390		RAB2A.RAB2B	321080	212380	259410		CETP	4289700	2510500	4415800		HNRNPK	3244400	2869100	1774100		HBD	527550	1716600	1629700
RPS4X	1235700	1178900	1057200		LTBP4	0	0	18348		C3.1	4064400	1707600	2763300		APOB	111270000	53237000	115170000		ACTR3	1816200	1562800	841190		C3	111240	177950	172790
ALDOA	723820	665760	534640		IQGAP1	0	0	27450		SSB	254790	0	114380		NOP2	77007	59170	78230		ERH	1944900	1692900	989720		C8A	13014000	36922000	35008000
RTCB	454900	396300	263530		NHSL1	0	0	76238		PAICS	2971300	129210	1388200		CAND1	1611300	852380	1625600		HSPD1	526060	495770	404580		HBB	83132000	98633000	97672000
RPL4	569180	497880	332500		RNF123	0	0	32335		IGFBPL1	512840	264110	373860		NUDT21	1965000	466730	2018800		GRN	926380	698040	0		CCT2	3240100	6007400	5867800
PRPF4B	230350	177480	51708		SIL1	0	0	62357		INHBC	526330	283010	493430		VBP1	729600	495390	736400		TUBA1A.TUBA3D.TUBA3C	2459600	2294700	1793800		RPL38	0	1777400	1683800
OXSR1	145310	89757	0		EHD1.EHD3	75891	83593	142440		HDAC2.HDAC1	293330	174870	277220		PPP2CA.PPP2CB	422240	145940	400920		SFPQ	409280	337800	120480		CLU	336640000	414850000	410720000
CTSA	249780	213720	163590		ADK	0	231790	1718100		H2AC18.H2AC11.H2AC14.H2AJ.H2AC20.H2AC12.H2AC7.hCG_2039566.H2AX.H2AC1	36540000	19302000	34050000		PLOD3	1288800	890310	1253400		RPL6	2124600	1795300	793860		CTBS	181740	385390	313820
NONO	1510400	1138800	579060		CCT4	3807900	3937700	4761800		ANGPTL2	1642600	511780	1482200		PFKM	88705	0	79883		SAE1	265100	200780	0		FUCA2	290610	554550	459370
PSMD3	479190	357550	178210		HINT1	231770	822930	2038600		EIF6	1407800	187900	1222200		LMNA	77507	48402	74498		PCNA	1988000	1596900	353270		C1S	0	6101800	4049000
C1QC	36993000	33665000	27156000		CSE1L	375350	686520	1547200		FSCN1	3695300	2033800	3437900		SERPINA1	8677300	109470	7665000		LAMC1	619070	460690	292470		CD109	0	122470	81111
CHSY3	119550	112040	97405		PLXDC2	196850	223900	295080		LPA	395350	11767	336100		PCYOX1	3000000	1655700	2853000		PCSK9	188080	140780	90428		PPA1	424760	634590	562230
ERH	1944900	1933900	1914000		WDR1	1181000	622110	419220		CCT6A	5788800	3702300	5467400		COL1A1	409840	284140	390010		RPL7	2136000	1547700	921700		RAN	23364000	33057000	29746000
RPS6	825620	534890	0		CARM1	1169100	397230	116970		HSPA8.1	13488000	7720600	12568000		CAP1	794540	460400	745650		PDIA3	1399800	1037500	661470		AHCY	1915800	2856800	2533900
PFDN4	1461200	1341200	1118900		PSMC2	336610	127460	49880		SEC22B	1017700	0	854650		PFDN4	1461200	0	1249500		YWHAZ	1696700	1171600	626040		MAPK1	109090	153060	135290
SHBG	7964700	7352900	6214600		HSPH1	343700	186750	128480		RBP4	3158400	1478100	2889600		NARS1	7518700	4659000	7102400		EIF3K	1212900	613580	0		PI16	569530	595510	585010
HNRNPR	73018	61368	0		PDIA4	646300	449580	361420		ACTB.ACTG1	59205000	25719000	53901000		IGFBP6	244100	95872	224860		KNG1	29366000	23717000	17945000		RPL8	159520	973310	639830
EIF2B1	126520	113540	0		STC1	651980	371170	244650		F10	5094500	3028000	4770600		PRKDC	7269.5	0	6342.2		RPS24	1804200	1351400	843340		NANS	923030	2342300	1758800
CDC42	1691100	1653600	1382500		CFH	33594000	21703000	16459000		F7	453350	391730	446260		GRN	926380	327400	845180		CBR1	507640	324270	118790		ITIH4	193680	713780	520250
FBLN1.1	1286400	1260000	1055000		COL18A1	331480	180330	113020		HS3ST1	552660	0	489670		COPB1	2164900	737370	1973400		LDHA	1231900	1042100	827050		LAMC1	619070	716640	678280
NOTCH3	51056	45068	0		RPL18A	707680	426080	294170		EXOSC4	191840	0	169940		TPP2	65502	0	56349		RGN	150410	79969	0		SERPINA1.1	481450000	1032700000	819980000
PRSS3	7241600	7056700	6460900		RPL13A	1653300	517520	0		SERPIND1	93314000	68337000	90253000		YKT6	812390	259480	735710		CAPZB	1783000	1037900	210020		DDX3X.DDX3Y	328140	494980	431520
COPA	553740	497240	329050		MST1.MST1L	1698600	1069000	779120		CHSY3	119550	0	104850		EXOSC9	98258	0	84674		SERPIND1	93314000	74135000	52861000		SAR1A	0	601600	371930
SFPQ	409280	360990	213230		GSPT1.GSPT2	194430	113300	78234		PRMT1	1543800	292260	1395300		CAMK2D.CAMK2B	355250	128290	302300		IGHV1.2	4016200	3007600	1896300		NARS1	7518700	10412000	8849400
MASP1	1317100	1241300	1009600		GDI2	420570	371270	349970		GSTP1	1949100	1098800	1846700		INHBC	526330	0	404780		CD5L	40823000	21450000	0		COL1A1	409840	690190	539980
NACA	87077	79187	51768		PVR	594220	303030	181380		TKT	6630100	4173000	6333400		ACTR2	1225500	965720	1165500		TUBB	31166000	25947000	20180000		NUP133	0	140960	65700
TRIM28	502730	429160	167220		TUBB3	4227600	2721400	2092800		GPLD1	16828000	9988600	16112000		RPS9	4490000	1898400	3917800		HSP90AB2P	715410	666840	614250		TNC	0	151580	72811
COL4A2	455930	395030	138580		NOP58	178290	158320	149900		GANAB	7685000	2414800	7138500		IGHV1.2	4016200	2087900	3586500		COL18A1	331480	220850	99730		THBS4	38048	241450	134510
LAMTOR4	1083300	1013200	718920		APOA1	1530400000	969950000	732270000		MYG1	183990	0	164150		AIMP2	568220	244250	496290		SNRPG.SNRPGP15	2588500	1351200	0		SNRPD3	0	1885300	897200
GRN	926380	883340	714630		EMILIN1	163100	88039	56072		OAF	5835900	3562100	5586800		DYNC1H1	72866	19446	61226		H4C1	52687000	36786000	19453000		VWF	20331	65401	38949
EEF1B2	547810	437200	0		RPS3	9055500	6151100	4958700		CCT8	5729500	3475600	5520700		LANCL2	145320	0	113960		NUCB1	373620	244420	70779		VBP1	729600	1476300	1043000
PROS1	5081600	3384100	2758100		LAP3	333720	250740	216800		NAA15	295390	47178	271150		MAPK1	109090	0	90210		DHX9	4530700	3505300	2141800		PSMD7	321020	1231000	716420
COL18A1	331480	256030	231100		MAN1A1	971400	517070	335540		DARS1	1119200	644530	1071300		MOB1B.MOB1A	313420	199290	293690		HSPA5	123190000	96278000	61395000		TPT1	412360	2703000	1448000
TOR1B	1720700	796790	496390		GPLD1	16828000	12009000	10124000		SRSF3.SRSF7	1870500	506050	1606500		WARS1	457990	253680	421240		QSOX1	765500	555780	284720		AGRN	22785	35571	28508
CD5L	40823000	26250000	21496000		CUL4A	1151500	623660	415560		MASP1	1317100	281590	1113800		CHSY3	119550	0	98183		CAPZA2	403860	309250	187200		VPS29	892190	1475200	1219300
SSB	254790	62731	0		CNDP2	1047300	543610	281620		ACAT2	188730	167530	184570		COPG1	1075100	747550	1016700		RPS6	825620	651970	429150		CCT8	5729500	6502100	6164700
DDB1	705980	393650	306430		SH3GL1	561160	192220	0		EFTUD2	139670	109720	133410		DDX21	124400	57863	111960		COL1A2	527450	388580	212090		RAB6A.RAB6B	1696100	1888800	1802500
PSMC3	294940	147660	106420		EIF3F	2169500	1482300	1127900		ATIC	1420000	373020	1204000		DNM2.DNM1.DNM3	79388	30436	70417		PSMD13	607870	508080	380740		RPS20	1200700	4331400	2928600
C7	13566000	8508700	7060400		PON3	1478600	843590	514830		LAMTOR4	1083300	443150	950890		BCHE	4541500	1633100	3930800		SERPINA5	5985500	4825200	3406800		FSCN1	3695300	4276000	4014100
ATRN	351730	233520	200150		RAN	23364000	17252000	14273000		ALDOB	169870	0	135960		SAE1	265100	231940	258290		POSTN	1140700	792500	368690		ALDOA	723820	992980	871220
LAMB1	557770	338600	276460		ATRN	351730	189690	111730		TUFM	144470	0	115590		NUCB1	373620	151150	327870		CLSTN1	98533	54607	0		RPS8	702570	2675700	1780800
A2M	263540000	190900000	170330000		HS3ST1	552660	311220	194190		COPB2	420760	104560	356180		PRPF4B	230350	33355	192340		RHOA	621360	443500	223690		SNED1	0	190820	102030
NQO1	856630	641580	575390		BMP1	194810	129560	98004		FLNA	1002700	558360	911950		PRSS3	7241600	4565600	6701100		PSMD11	342110	240010	121300		MYL6	5156000	5651100	5413700
FLNA	1002700	741690	664140		ADAMTS13	91789	42381	17367		TTR	92106000	47307000	83013000		XPO1	799970	310670	703030		LDHB	1697600	1240300	706900		APOH	32691000	38423000	35710000
PFAS	211560	43708	0		SERPINA3	752200000	674610000	635570000		GSN	134950000	64191000	120630000		DNPH1	482040	285720	442910		NARS1	7518700	6237600	4742500		LAMA5	0	26072	13388
ESD	381700	312100	293780		MBL2	3328000	1537400	640990		SND1	439750	145990	380390		P3H1	172050	225040	41695		DDX17	939960	731870	481030		PCNA	1988000	2488100	2245300
S100A11	10281000	9097900	8787200		RPS18	10824000	5403200	2709300		RPL4	569180	144840	494990		BOLA2.BOLA2B.BOLA2.SMG1P6	977430	1125800	548210		CCT5	6267600	4363400	2081900		RPL11	3586300	4476300	4037000
MST1.MST1L	1698600	903230	689300		NQO1	856630	520240	354860		ADAMTSL4	62269	0	51758		SCG2	246720	253730	202250		RBBP4	363060	260250	136860		SERPINF1.1	87338000	126900000	107210000
ITIH3	18438000	13783000	12506000		HABP2	4081800	2403800	1576500		YWHAG	916190	441480	836680		ATP6V1A	40164	46468	0		CPN2	22644000	17666000	11747000		RAB11B.RAB11A	553710	926540	741380
CFH	33594000	24524000	22397000		PLOD1	2509000	1433700	768560		USO1	289720	145400	262690		CP	446800	558190	0		RPL5	1271000	932890	531050		NUCB1	373620	547230	394870
SNRPB.SNRPN	718280	293230	194310		PI16	569530	384700	270830		ITIH2	220810000	141460000	205820000		ITLN1.ITLN2	172470	212170	0		ECPAS	256000	145820	14857		CLEC3B	18963000	22861000	19421000
HNRNPL	896870	299940	153100		DDX1	93084	60551	41408		RPL17.RPL17.C18orf32	480660	254030	439840		RPS5	533620	530190	376590		NRP1	127790	97825	62435		ESD	381700	490720	393980
ORM2	46887000	35086000	32154000		COL4A2	455930	196680	42447		CPN1	10308000	3551000	9071400		PPA1	424760	422010	118770		GART	514280	357390	171470		CRTAC1	150410	1979300	350040
H1.4.H1.2.H1.3	3096200	1489000	1133600		HSPA1A.HSPA1B	864370	598060	438400		RTCB	454900	65091	383530		PSMD5	492350	492390	462850		MOB1B.MOB1A	313420	237860	148420		ELAVL1	0	622990	66301
TXNL1	705420	124280	0		DPYSL2	1444400	654510	182530		XRCC5	3818500	1903100	3345400		HNRNPR	73018	76971	0		CARS1	65939	61336	50663		NPEPPS	69065	93916	71552
APOM	31203000	28013000	27329000		CA1	8601500	5966300	4457900		HEXB	91166	66228	84896		NPEPPS	69065	70284	0		ANGPTL2	1642600	1283800	469480		VAT1	393410	1560600	514390
HSPB1	734120	403760	342910		APOH	32691000	21300000	14859000		EIF3E	363260	87358	293330		NEU1	213840	218370	0		RUVBL2	1159900	1061400	837840		ISLR	563700	866430	623420
CTSB	433930	283000	253990		NUTF2	5385400	3321100	2169900		HSPA1A.HSPA1B	864370	554150	786080		CDC42	1691100	1578500	0		IGFALS	31871000	27944000	19084000		ASS1	116980	1972200	478930
GPLD1	16828000	15204000	14885000		ORM1	15241000	11557000	9535500		GRHPR	419080	121690	343930		USP5	421030	376990	0		PPP2CA.PPP2CB	422240	374150	265410		LPA	395350	684000	456240
POR	300250	220350	204350		PCNA	1988000	1084100	586910		P4HA1	472250	201760	402780		RAB2A.RAB2B	321080	305790	142980		ACAT2	188730	150700	64578		CAPZA2	403860	1150500	567490
RBBP4	363060	258840	238100		SERPINA1	8677300	7069000	6206900		HBA1.HBA2	15272000	7004100	13135000		RPL17.RPL17.C18orf32	480660	421660	0		PTGDS	652170	531760	267770		HSPA8	1638800	2794000	1795500
C1R	24369000	17919000	16578000		CAP1	794540	503330	344750		APOC1	79494000	38113000	68668000		PLTP	7804100	7525600	5496300		LAP3	333720	242070	41905		CAPNS1	219760	393710	245120
XPO1	799970	719070	702540		APOC3	37640000	28435000	23433000		H2BC13.H2BC9.H2BC15.H2BC4.H2BC5.H2BC12.H2BC18.H2BC14.H2BC12L.H2BC1	56094000	14804000	45185000		F13A1	104320	89930	0		ALDOB	169870	114990	0		PDIA4	646300	995440	696280
PIGR	457460	77226	0		SNRPD1	2601000	1799500	1364300		DDX6	284680	60080	232060		EIF2B1	126520	107960	0		COL1A1	409840	305700	87385		EFTUD2	139670	179060	146560
STC1	651980	301060	241120		SRI	501370	209180	0		OTUB1	299900	160820	267170		PDIA6	1812200	1561700	198650		TGFBI	4190600	3828300	3047300		FCN3	5426700	16742000	7217500
GC	41886000	26761000	24199000		ARPC2	958530	653900	436490		ESD	381700	162700	329990		PAICS	2971300	1427000	320500		RPL35A	1384200	1098500	487750		DBH	286940	726470	357690
C3.2	306030000	259660000	251800000		CCT8	5729500	4690900	3919400		TRAP1	65836	0	50314		RPL22	4364900	1855100	0		S100A6	15275000	11414000	3199800		PLG	39633000	47539000	42653000
P4HB	623530	280240	226110		P3H1	172050	73086	0		CLU	336640000	224610000	309540000		RPL12	8228500	3753900	367740		HYOU1	12773000	10257000	5108900		CNDP2	1047300	1090500	1063900
HNRNPK	3244400	2620100	2522400		FREM2	10387	7614.6	5606		ATRN	351730	113910	295020		LAMA4	899210	432210	27744		SEMA3A	94118	63201	0		GSPT1.GSPT2	194430	415820	281760
EIF3L	646210	234040	172290		RPL21	1495400	1013800	660350		PSME1	1035200	721360	960410		PYGB	711310	365020	74988		TXN	1991200	1668300	1033300		NRP1	127790	194370	153800
PAICS	2971300	1674900	1476700		GAPDH	53614000	43489000	36073000		RPS26.RPS26P11	4227200	0	3268000		USP14	266470	152480	63896		SDF2L1	1571600	1148200	319450		PZP	51812	157860	93206
F11	2174900	1415700	1336500		PRDX6	5955500	4174400	2952300		YWHAZ	1696700	977240	1532400		PDIA4	646300	473180	339160		ISLR	563700	436960	258770		ARF3.ARF1	13539000	19762000	15843000
SRM	249710	196770	191160		ATIC	1420000	969010	656970		RPS2	5284000	3480200	4889300		DPYSL3	1787200	1395600	1093500		H2BC13.H2BC9.H2BC15.H2BC4.H2BC5.H2BC12.H2BC18.H2BC14.H2BC12L.H2BC1	56094000	42965000	24434000		RPLP0.RPLP0P6	8084400	11390000	9297900
DSTN	2561400	708280	547540		GRHPR	419080	259560	149210		MAPK1	109090	0	84912		ACTN4	1205400	780370	435330		EIF3E	363260	243600	76638		CTNNA1	26979	55421	37441
FCN3	5426700	4305100	4201100		ITIH3	18438000	11932000	7739500		COPB1	2164900	347550	1757100		OTUB1	299900	231520	176810		ELOC	403980	321890	207930		TPM3	65555	171080	103310
TF	47788000	34764000	32982000		RPL7	2136000	1605900	1265900		F12	9123500	5899000	8235700		PSMD12	1019000	560090	192660		RPL22	4364900	3132700	1338200		LDHB	1697600	2172100	1863600
ERP44	5292700	4204600	4049800		LCAT	10637000	6252800	3451200		NPTX2	889020	70094	664460		SEPTIN2	2245300	1289200	425110		RPL13A	1653300	980930	0		IGLV3.21	2566800	36100000	14425000
F9	4608100	1851400	1464500		DHX15	1127900	804470	591870		C8B	28919000	19076000	26269000		FSTL1	90780	43469	0		LPA	395350	241150	15833		C4B.1	125120000	144430000	131610000
LGALS3BP	1565400	966480	888250		PRPF4B	230350	91325	0		PPP2R1A	2651800	1423200	2319200		QSOX1	765500	506720	258210		COL6A1	4426700	3069700	1087700		RPS14	0	1189500	392180
SEMA3A	94118	65317	61680		LPA	395350	298700	233920		EIF2B1	126520	0	91244		IPO9	288460	141350	0		PDIA6	1812200	1568000	1216800		F10	5094500	5926700	5368200
C4B.1	125120000	103700000	101060000		AGO3	87886	54270	31887		ARPC2	958530	558130	845710		OLA1	1013200	492710	0		PFDN4	1461200	863730	0		IL1RAP	120610	506250	239590
CARD9	580150	463390	448980		C4B.1	125120000	97752000	74459000		RPL14	1281300	752780	1131900		RPL6	2124600	1541900	990620		ACAA2	138920	106560	59560		SAA2.SAA4.SAA4	67350000	81238000	71749000
C8B	28919000	24142000	22088000		RPL30	2656800	1959300	1363500		PON1	188600000	134250000	173240000		MAT2B	187510	95576	0		FCGR3A	4733900	3986600	2902900		HPX	182240000	206070000	189930000
MARS1	275190	135070	75957		SERPINC1	65866000	49132000	34801000		GOLGB1.PALS2	56178	0	40168		FKBP4	83269	42868	0		CTPS1	185140	153310	93874		FSTL1	90780	109090	96649
FSTL1	90780	28107	0		PGLYRP2	10426000	8023700	5929200		C3	111240	43654	91951		PSMD8	224690	113360	0		GPX3	22666000	17026000	6583400		PRSS3	7241600	12233000	8523600
DBH	286940	165800	112390		LDHB	1697600	1473000	1279300		TIMP3	292170	154660	252910		CARM1	1169100	672940	169490		INHBC	526330	333760	0		DYNLRB1.DYNLRB2	597850	773510	641740
FKBP4	83269	59614	49188		ORM2	46887000	33639000	22206000		C9	67376000	39431000	59365000		POR	300250	150570	0		YWHAQ	1360500	932060	163670		PDXK	254930	364860	282660
RPS12	6743400	4591700	3241200		GSTP1	1949100	1644800	1404200		HNRNPU	369620	103450	292950		FBLN1.1	1286400	744540	204510		H2AC18.H2AC11.H2AC14.H2AJ.H2AC20.H2AC12.H2AC7.hCG_2039566.H2AX.H2AC1	36540000	25727000	6505400		NIP7	234910	477520	305800
USP5	421030	224890	97699		CFHR5	951730	618240	344920		MASP2	793100	155680	609790		MYG1	183990	150360	113250		CFL1	35247000	26354000	10512000		RPL17.RPL17.C18orf32	480660	2187000	954580
CKB	4014800	1594000	202110		CNDP1	11610000	8841800	6590900		SERPINA6	87522000	64612000	80933000		COPZ1	3691400	2120600	404350		PROS1	5081600	3720900	1461400		UGDH	1271300	1516600	1338200
SERPINA10	8187200	4537500	2341100		PRDX1	2822400	1674100	722930		PLOD2	789650	242130	627560		MYL12B.MYL12A	1147500	1009100	857760		C4BPA	9707900	7165300	2873500		PFDN5	0	1281600	346990
LRP1	15778	5869.4	0		APOD	15374000	9434500	4467200		NOP56	400030	71025	301400		GLUL	302910	161530	0		HTRA1	2377100	1843700	976430		PPP1CB.PPP1CC	562380	1194200	537690
DDX6	284680	160880	94734		F2	108920000	81787000	56021000		RPL30	2656800	1202000	2223100		LRRC59	1066500	572720	0		FERMT3	72334	44521	0		MINPP1	83494	491370	66268
APP	247820	150970	98279		AGT	222020000	163300000	107760000		ELOC	403980	179420	335800		H2BC13.H2BC9.H2BC15.H2BC4.H2BC5.H2BC12.H2BC18.H2BC14.H2BC12L.H2BC1	56094000	37183000	13502000		WARS1	457990	400150	307300		THBS2	170690	315380	165660
SARS1	534690	255230	103730		CD5L	40823000	29091000	17989000		PDIA4	646300	68989	471580		ALDH9A1	137710	75719	0		UGGT1	127470	95951	46905		C1QC	36993000	48952000	36606000
HS6ST2	186510	65601	0		ACLY	1864500	1385900	914370		EIF3K	1212900	489610	994130		SF3B6	827910	453980	0		HSPG2	390530	277600	100130		DNM2.DNM1.DNM3	79388	131090	77809
C5	26205000	21600000	19407000		PIGR	457460	224460	0		ERP44	5292700	2425200	4411000		C1QB	27151000	19054000	8639700		ALDOA	723820	547290	269980		GET3	135420	1417900	0
RPL27	1058700	353520	0		CAPZB	1783000	1382500	993760		CPN2	22644000	13548000	19853000		MARS1	275190	181720	60743		PSMD14	392270	299510	153810		RAP1B.RAP1A.RAP1BL	1039200	3609700	746930
YWHAZ	1696700	1363600	1197900		SSB	254790	125440	0		MYL12B.MYL12A	1147500	352460	904400		IGFBP3	574300	328180	0		COLGALT1	864670	568360	122390		MYG1	183990	203200	182670
PPP2CA.PPP2CB	422240	395780	365220		HSPB1	734120	557100	398430		IPO5	468780	109760	358890		P4HA2	113010	85596	48651		SERPINE2	3819600	3276200	2448900		YWHAB	143430	178070	141300
SCG2	246720	199620	143570		CCT3	5709500	4763700	3913300		HPX	182240000	111510000	160680000		PFKP	516180	395430	214550		APOC4	3201000	2567300	1595400		F13A1	104320	535310	64606
CHL1	187020	121960	54967		GGH	2087800	1458500	901070		APOL1	46091000	24969000	39643000		RPL13	175970	161940	141810		HP	287560000	209140000	249870000		TUBA1B.TUBA1C.TUBA8	49568000	57301000	48955000
PROC	1802400	1689300	1570600		G6PD	1424700	1052500	720240		COL9A3	1079900	307720	844340		HNRNPC	291180	211390	95583		RAB14	570910	294710	436630		RAC1.RAC2	648930	1202900	606390
HNRNPU	369620	243870	126430		USP5	421030	282120	158480		TALDO1	697720	101730	497670		LAMTOR4	1083300	642990	0		AGRN	22785	0	12105		ADSL	374620	495910	378720
OLA1	1013200	556480	121670		VASN	3999600	2828500	1740000		GRN	926380	510230	788170		ISLR	563700	433920	217900		CALR	193270	0	103010		APOC4	3201000	3462000	3209900
PSMD8	224690	198050	171410		CFD	2009600	1736700	1486400		HSPA4	501040	238240	413760		NME1	1526700	1248500	804060		FCN3	5426700	2331300	3953500		ELOC	403980	759600	423080
PYGB	711310	577060	446490		B2M	5797500	2761000	0		NID1	862940	286430	678290		RTCA	121040	74158	0		C3	111240	0	58609		HSP90AA1	2806100	3239900	2823800
PPIA	8229900	7448900	6693900		TLN1	743430	529860	335510		PLEC	38965	13505	30713		ATIC	1420000	1117000	636000		CFHR1.CFHR2	1086800	0	575460		CORO1C	238140	343170	243090
P3H1	172050	146540	128060		PLG	39633000	34762000	24890000		CAP1	794540	402830	667500		TRIM28	502730	356180	123430		MYG1	183990	0	100960		DNM1L	43057	111870	42124
COPE	377760	159660	0		MYL12B.MYL12A	1147500	857640	286150		PDIA3	1399800	589850	1144400		FETUB	6430000	4957100	1751200		EIF3A	291940	92199	200920		AGO3	87886	1759400	63841
RPA2	1883900	1096400	516670		RCC1	341810	284000	169620		APMAP	2944400	610390	2207200		PDXK	254930	167560	0		DDX3X.DDX3Y	328140	68133	213360		RCC1	341810	723300	340030
SERPINA1	8677300	7710300	7051500		IGFBPL1	512840	342040	0		MYL6	5156000	2651700	4377400		ACAA2	138920	122920	91315		DCTN2	76349	0	43638		FGB	2778600	81190000	1927100
C4BPA	9707900	8783800	8148800		FBLN1	2721000	1868400	173570		PRDX2	6273500	1134900	4667400		DSG2	62466	41269	0		UGDH	1271300	528500	1059300		RAB2A.RAB2B	321080	819760	316710
CFHR5	951730	795050	684660		RPL27	1058700	704490	0		FCGR3A	4733900	3702100	4370000		RARS1	544230	481160	301400		SNRPD1	2601000	2214400	2512100		VPS13A	0	34673	0
SERPINA3	752200000	651670000	580170000		RPS24	1804200	1191100	0		RAB7A	3025300	1592400	2520300		FCN3	5426700	4629400	2621200		USP7	29745	0	19199		FBN2	0	38825	0
UCHL1	2631600	1619900	903030		APOE	211820000	180420000	118790000		EIF2S1	3230600	1862400	2750200		CDH13	74271	64290	38401		UNC45A	79318	0	50829		NT5E	0	152360	0
RPL17.RPL17.C18orf32	480660	332830	204410		OLA1	1013200	670300	0		NRP1	127790	53684	101830		KPNA2	150240	122270	0		RPLP1	15496000	10604000	13743000		IGLV7.43	0	7066100	0
RPL22	4364900	3341100	2553300		RPLP2	32956000	27648000	17258000		SERPINF1.1	87338000	49761000	74199000		C1QC	36993000	33350000	20923000		EXOSC4	191840	0	127690		RAE1	0	157880	0
SEC22B	1017700	688770	423230		A1BG	506980000	396700000	187140000		NCBP1	128290	78402	111210		MAP2K1.MAP2K2	237420	185410	0		ASNS	109980	0	71603		H2AZ2.H2AZ1	0	607970	0
APMAP	2944400	1882600	1038100		MASP2	793100	555240	97956		CARD9	580150	251690	466500		NOTCH3	51056	39846	0		TUBB4B	4168100	3295000	3864400		ETF1	0	135560	0
APOC4.APOC2.APOC2	22921000	5204200	14543000		GNB1.GNB2	1854400	1413600	568970		NCAM1	393640	221890	333960		EIF5A.EIF5A2	1865200	728560	937380		ABCF1	53483	0	33174		CCNB2	0	484070	0
PRG4	927930	431870	693260		EEF1D	514820	399910	183920		SMS	906490	0	592140		COLGALT1	864670	80873	229070		CP	446800	0	265710		NHSL1	0	151860	0
PDIA3	1399800	858190	1140600		C2	8101700	6729500	4155200		APOM	31203000	19215000	26779000		IGLL1	1869800	698400	918450		EIF2B1	126520	0	74637		GLA	0	87996	0
G6PD	1424700	311350	888440		PFN2	1125300	935190	583450		HSPB1	734120	388690	607950		FCN2	1592300	446760	660740		SARS1	534690	124960	185660		ANTXR1	0	65712	0
PRKAR2A	85480	0	46360		HNRNPD	1998100	1519100	627080		PLXDC2	196850	60227	146780		APOA2	352930000	278890000	293220000		USP5	421030	0	64221		SMC3	0	91310	0
ITIH2	220810000	181670000	203060000		LAMTOR4	1083300	705620	0		RPL18	1475300	1021800	1313600		SERPINH1	2155700	471300	795530		SHBG	7964700	5750600	6093200		NAE1	0	142600	0
ITM2B	3848200	2769500	3346600		RPS23	2216200	1418000	0		SKIC8	619390	0	399050		PLEC	38965	10082	15848		MBL2	3328000	338110	800880		NAGLU	0	52424	0
PCNA	1988000	1651000	1831100		FLNA	1002700	831500	528210		APRT	1294400	336630	947170		APRT	1294400	355130	540260		COPG1	1075100	677140	744280		RNH1	0	158350	0
GSN	134950000	88865000	113350000		MASP1	1317100	1155200	868490		RPS18	10824000	1105300	7322300		ARGFX	27306000	0	5551900		SELENOP	2808400	1658300	1850400		PRPF4	0	117610	0
CPN2	22644000	18841000	20867000		EEF2	21447000	17118000	9569500		F5	1846900	875760	1457900		COL18A1	331480	92932	141570		EEF1G	10521000	7306600	7845700		CAD	0	34984	0
RPL6	2124600	965310	1520700		RHOA	621360	532680	379560		PFAS	211560	0	126250		TNXB	157760	63773	82761		ATIC	1420000	751520	875910		SAA1	0	575410	0
SNRPG.SNRPGP15	2588500	941000	1729200		LAMA4	899210	740110	376070		FSTL1	90780	0	54267		COL12A1	490140	303260	341150		C8B	28919000	16901000	19067000		SH3D19	0	69479	0
QSOX1	765500	721030	742300		S100A11	10281000	9274600	6984100		CAPZB	1783000	331650	1217800		YWHAQ	1360500	861830	962880		ARGFX	27306000	0	4940500		MATR3	0	156790	0
EHD1.EHD3	75891	39835	57216		ATP6AP1	264540	184910	0		ACTR1A	538190	140030	383350		CFH	33594000	14196000	18219000		VTN	105980000	58398000	70581000		IGKV3.7	0	4168100	0
BTD	10290000	7045600	8627400		GLUL	302910	268940	189620		AMBP	59830000	24674000	45933000		HSPH1	343700	95731	147070		VPS29	892190	403430	530870		HNRNPUL1	0	70970	0
F2	108920000	77980000	92989000		PABPC1	327150	257110	108460		LAMC1	619070	335680	506880		SNRPE	4960200	3705500	3964100		PROZ	2755800	852830	1347100		BTF3	0	839450	0
LPA	395350	115990	251440		CHSY3	119550	102330	66336		SHBG	7964700	6726800	7476300		CARD9	580150	330440	381810		CS	409690	89978	170010		NCKAP1	0	48517	0
FARSB	692570	310850	504140		CD14	14172000	11247000	4738900		AFM	23089000	16516000	20502000		NCAM1	393640	165890	213980		ENO1	5090000	4499000	4642700		CHD7	0	290580	0
HSPG2	390530	59356	227860		SEMA3A	94118	64956	0		NARS1	7518700	4480900	6377400		HBA1.HBA2	15272000	6749100	8551300		DYNLRB1.DYNLRB2	597850	401960	450050		ZNF563.ZNF441.PRDM5.ZNF69	0	366330	0
HNRNPD	1998100	1042900	1530200		PSMD12	1019000	767610	213820		AHCY	1915800	620310	1430200		UNC45A	79318	57605	62229		RPL13	175970	139330	148320		C1QBP	0	240300	0
CPN1	10308000	5285000	7851100		C4BPA	9707900	8125100	4655000		NOTCH3	51056	0	31964		VASN	3999600	1593900	2105900		MARS1	275190	0	55678		LGALS3	0	423300	0
NAA15	295390	274070	284580		EIF3K	1212900	1029900	631540		H3C1.H3.3A.H3C15.H3.4.H3.3B.H3.5	34452000	14723000	27094000		NAMPT	2291800	1715900	1838200		COLEC11	1060300	167530	358480		HMGB1	0	1326000	0
S100A6	15275000	959210	8047100		SERPINF2	63496000	54154000	33968000		SERPINA5	5985500	4468800	5420000		TUBG1.TUBG2	155640	93645	106790		IGFBP3	574300	155900	243400		SERPINE1	0	109410	0
FCGBP	51948	31286	41506		ERP44	5292700	4464100	2199700		DDX5	154220	55979	116410		SERPING1	261050000	131910000	160110000		PLOD2	789650	430980	506360		UFL1	0	630900	0
DARS1	1119200	725240	920070		HYOU1	12773000	11393000	7647300		EEF1B2	547810	308350	456550		THBS2	170690	95111	111970		ACLY	1864500	721090	994250		TOMM70	0	120360	0
SELENOP	2808400	1493700	2150500		UGDH	1271300	1083100	572460		PLTP	7804100	4511500	6547400		SERPINC1	65866000	31790000	39349000		APOF	4108800	1072700	1781400		AKR7A2	0	355870	0
WARS1	457990	317380	388040		CHL1	187020	147790	37088		IPO9	288460	215780	260720		APOC4.APOC2.APOC2	22921000	9873300	12934000		KHSRP	349780	0	78196		HNRNPH1.HNRNPH2	0	457350	0
BCHE	4541500	2348200	3315600		PFDN4	1461200	1076500	0		PRPF8	0	50316	39655		PFN1	9597100	5467800	6437000		PSMD3	479190	105240	190960		BZW1	0	83472	0
EIF4A1	853820	340380	567850		ITM2B	3848200	3048600	807110		VBP1	729600	1502100	1399600		DDX1	93084	44051	55756		AIMP2	568220	281270	346680		GMPPB	0	395850	0
C8G	21725000	14300000	17588000		COPG1	1075100	876030	318260		PTBP1	134700	2312900	2113100		RPS6	825620	402160	502750		ARF5	772690	0	331750		NMT1	0	463770	0
GP1BA	301650	200570	244250		ATP6AP2	504220	373350	0		PLAT	0	56484	52100		ITIH1	233620000	108420000	137150000		EFEMP1	841710	0	357810		FCGR3B	0	1356100	0
PSMD1	394180	96448	226250		SERPINE2	3819600	3628500	3076600		HNRNPM	0	94277	94568		PSME3	2168600	814120	1125200		IGFBPL1	512840	0	218410		PEPD	0	177420	0
ARPC1B	484530	241110	346900		KHSRP	349780	271650	84204		SNED1	0	33759	33590		STC1	651980	154320	268610		SCFD1	73106	0	30439		CARS1	65939	267150	70351
XRCC6	3501000	1993000	2696800		TALDO1	697720	523680	106970		RPS14	0	1105700	1143600		HTRA1	2377100	1359900	1594100		PZP	51812	0	21775		FGG	434710	48749000	1136200
PRDX1	2822400	447850	1546900		LARS1	1072300	850010	309950		LTBP2	0	59169	60957		MST1.MST1L	1698600	570220	830400		API5	139850	0	58991		FGA	930710	39731000	1306400
NAP1L1	295350	167970	226860		NONO	1510400	1188800	395390		SGTA	213480	338550	341200		S100A6	15275000	6710800	8684300		OLA1	1013200	0	440140		IPO7	259730	356350	226850
LRRC59	1066500	0	493260		DCTN2	76349	54537	0		SEPTIN9	207450	375600	377810		LAMC1	619070	362900	422120		COL14A1	97572	0	43133		RPS3.1	11760000	13893000	11049000
BLVRB	305770	180810	238080		ACTR2	1225500	1177100	1055800		EIF3I	191740	338180	348550		SEC22B	1017700	86412	302000		NAMPT	2291800	905770	1516100		ITLN1.ITLN2	172470	206230	156220
FCN2	1592300	400870	947610		IGHV1.2	4016200	3463200	2019500		PRCP	0	408170	442420		EIF4A3	1362100	292120	540110		COPA	553740	250100	383880		CTSA	249780	334480	211400
VASN	3999600	2031100	2935200		RPL5	1271000	1049800	486840		DDX39B	0	371390	404110		EIF4A1.1	5445800	3953900	4301600		RPS26.RPS26P11	4227200	0	1881600		APOA2	352930000	434070000	315190000
EEF1G	10521000	9524900	9974300		AMBP	59830000	50459000	26508000		SBDS	148080	305170	321770		SEC31A	143680	85108	98730		IL1RAP	120610	59391	86693		COPB2	420760	563460	366500
RPS9	4490000	3103000	3731000		PPP2R2A.PPP2R2D	495810	387880	215210		RPS7	986930	1541200	1616900		F13B	1967600	1039700	1255500		HLA.A.HLA.C	382060	291700	332780		XPOT	82824	144640	58448
EEF1A1.EEF1A1P5.EEF1A2	61151000	40459000	49904000		HNRNPK	3244400	2573900	1482300		GLRX3	0	470320	552750		CFHR5	951730	286000	455620		PSMD2	282640	84085	173450		ACAT2	188730	378890	111450
VPS35	196660	152490	172580		RPS2	5284000	4690500	3735200		GALE	0	351610	416800		XRCC5	3818500	1583000	2152600		MASP1	1317100	1041200	1176200		CDK5RAP2	568070	1867100	0
ACLY	1864500	1079300	1407100		BCHE	4541500	3386400	1517800		SCFD1	73106	164300	186740		VCP	4424700	2185400	2751400		DERA	150560	0	69601		CFB	141990000	151000000	138180000
PCOLCE	1862100	1166100	1459100		OAF	5835900	4859400	3281700		NEU1	213840	279850	298280		LCAT	10637000	3239800	5104300		SND1	439750	114860	264370		VCAM1	196190	251720	172950
EIF3E	363260	0	152110		TUBB4B	4168100	3554100	2514500		VPS35	196660	322080	355510		G6PD	1424700	607340	807230		PRG4	927930	286500	511620		FIS1	1224500	1415600	1144500
ACTB.ACTG1	59205000	42324000	49410000		CRTAP	271740	170390	0		EIF5B	55125	226830	321670		MAN1A1	971400	268030	440070		MAT2A	416900	352290	375090		CALR	193270	273450	180800
RPL7	2136000	1427700	1727900		C6	16776000	13155000	7065500		H2AZ2.H2AZ1	0	470880	692580		PPP1R7	361320	0	89154		DYNC1LI1	155820	0	54939		H1.4.H1.2.H1.3	3096200	5758400	2633700
TUBB2B	2233100	1790100	1979400		H4C1	52687000	41084000	21876000		CTBS	181740	462440	603430		TUBA1A.TUBA3D.TUBA3C	2459600	1856700	2004900		ATAD2	2309200	0	813940		YWHAZ	1696700	2303700	1587600
DPYSL2	1444400	300530	760190		CFB	141990000	122150000	89046000		C1QBP	0	462340	618860		FBLN1	2721000	1915800	2109800		DDX5	154220	0	55612		PFDN4	1461200	2214100	1240200
SNX8	208500	0	83641		CFI	27994000	23089000	14906000		AKR7A2	0	168820	222520		H1.4.H1.2.H1.3	3096200	1479400	1868700		GBA1	197980	39127	95939		MYL12B.MYL12A	1147500	1241900	1121200
SERPINC1	65866000	50758000	56903000		APOL1	46091000	36656000	23069000		MDH2	0	300900	395930		KLKB1	26788000	12607000	16040000		PSMD12	1019000	219160	503910		PFN1	9597100	10936000	9233600
APOA1	1530400000	734120000	1062500000		HLA.A.HLA.C.HLA.H.HLA.B	139360	123080	99614		SERPINA1.1	481450000	641140000	708430000		VIM	14840000	5272900	7591900		NPEPPS	69065	0	27929		ABCE1	220110	296850	199630
TUBB3	4227600	2673400	3311800		IGFALS	31871000	27604000	21454000		IGKV3.7	0	1386600	1903400		PVR	594220	183760	283240		SNRPB.SNRPN	718280	0	279510		ARPC2	958530	1356900	868350
NOP56	400030	93228	205090		HEXB	91166	75921	54094		VWF	20331	33662	38417		PSMD2	282640	186250	209610		VNN1	755120	386520	522840		YWHAG	916190	1407400	807560
RPLP2	32956000	18949000	24080000		SNRPG.SNRPGP15	2588500	2194000	1633400		RNASE4	0	552880	752200		VPS29	892190	598020	625700		PRPS1.PRPS2	315980	228970	261020		PPP2CA.PPP2CB	422240	654120	363590
GLUL	302910	201620	239460		RPA2	1883900	1182700	185500		ASS1	116980	209860	309040		PGD	455150	279850	296440		SCG2	246720	42055	117500		PRDX2	6273500	7643100	5926300
TPI1	2521900	1521200	1894600		FASN	1291300	1131100	906990		MTA2	0	33541	67623		DNAJB11	6282900	3813300	4048300		SEPTIN11	452100	250040	325400		HSPA9	61876	322210	0
COPB2	420760	58612	192340		TUFM	144470	84463	0		MAGOH.MAGOHB	494900	929510	1356000		SPOCK1	2471000	2081700	2120400		C4A	13445000	9947400	11262000		PFN2	1125300	1477700	1040100
TPP2	65502	0	24237		FBL	1012900	757170	402880		TPT1	412360	652560	890700		MYL6	5156000	3041800	3249500		RPL12	8228500	855330	3630100		RPL13A	1653300	1912200	1289900
RPL7A	1496400	1079000	1233300		SERPING1	261050000	206080000	130560000		EIF4E	143770	327530	509210		H4C1	52687000	20226000	23407000		NANS	923030	844040	873770		AHSG	92171000	133870000	33589000
GNB1.GNB2	1854400	1053800	1360500		PSMD3	479190	407980	310570		SHMT2	0	33608	63373		C1R	24369000	13128000	14279000		EIF6	1407800	309740	632210		ORM1	15241000	18661000	10663000
PA2G4	437560	183200	283430		APOA4	203700000	156340000	87079000		PDIA6	1812200	2070400	2268200		ATP6AP1	264540	130620	144170		NCBP1	128290	0	35486		BLVRA	825010	1164000	373820
EPRS1	650190	141990	340720		PDIA3	1399800	1166400	822450		PEPD	0	330610	600250		RPS16	4418800	1264800	1582100		GRHPR	419080	0	116290		PAFAH1B1	104150	211040	0
GARS1	2213600	611190	1239400		RPS12	6743400	5617500	3965600		PKM	0	45983	83093		SERPINF2	63496000	40905000	43361000		APOD	15374000	1424900	5347600		SCG2	246720	304350	187320
RUVBL2	1159900	783170	931000		FETUB	6430000	5021000	2949200		BGN	0	103560	178820		PPP1CA	112150	81333	84648		F12	9123500	1334700	3529800		PPP2R2A.PPP2R2D	495810	543400	445900
APOE	211820000	130510000	176500000		C8B	28919000	26074000	21851000		FERMT2	0	63374	109130		PARK7	417270	335210	343970		IPO5	468780	231150	298260		PCSK9	188080	251010	117640
CD14	14172000	5549700	10445000		EEF1A1.EEF1A1P5.EEF1A2	61151000	48693000	30107000		ARPC3	0	430510	735540		RBBP4	363060	171240	193610		NME1	1526700	306470	693280		CFHR1.CFHR2	1086800	1314700	835620
RAP1GDS1	95902	0	54451		SERPINA7	42920000	38053000	30773000		TNC	0	50317	86238		ARPC1B	484530	201030	233870		NPTX2	889020	127420	366360		ARPC1B	484530	536930	422400
RPL35A	1384200	0	767840		RPSA.RPSA2	14269000	12423000	9623100		PRMT5	0	68970	113800		RPL28	379740	216980	235790		PA2G4	437560	63221	176770		NOP56	400030	418900	376630
C6	16776000	8050600	12897000		FLNC	928730	723590	413630		HP	287560000	340800000	373000000		DKK3	978840	0	112510		EIF4A1.1	5445800	3340700	3992600		TUBB4B	4168100	7155700	2368300
IARS1	902440	510550	729100		CFL1	35247000	25617000	10869000		LUM	42539000	26204000	53597000		PI16	569530	251850	288300		HSPH1	343700	83788	163580		FCGR3A	4733900	5148800	4497100
SDF2	1548000	477300	1077700		EIF4A3	1362100	1001100	450220		RPL21	1495400	903670	1875100		B2M	5797500	1094300	1631600		F10	5094500	862300	2242100		PAICS	2971300	4445900	2122300
SEPTIN11	452100	349230	409730		RTCB	454900	304010	74180		CLIC1	4140900	2683700	5097500		ATRN	351730	145330	168820		PCBP2	1068300	370390	597610		C3.2	306030000	317600000	297870000
MSN.RDX	434540	247980	357140		SPOCK1	2471000	2249600	1907500		RPL7A	1496400	906250	1914500		ARCN1	823310	186510	221650		RPL9	1457800	642140	914960		IMPDH2	396750	804240	128080
ATIC	1420000	1049100	1266400		CKB	4014800	2559200	267600		PXDN	4590700	3042800	5685600		PRDX5	19972000	13271000	13651000		PGLYRP2	10426000	3435800	5798700		RPS11	422900	564010	333210
DERA	150560	77748	120010		MAPK1	109090	84889	47064		PPP2CA.PPP2CB	422240	136720	631450		HNRNPD	1998100	680040	759690		HSPA4	501040	251540	189250		POSTN	1140700	1822400	710850
MYH14	145580	92662	123350		VIM	14840000	10129000	4477600		RPS5	533620	244080	745260		PCOLCE	1862100	996010	1052100		ITIH3	18438000	9472500	7266800		SERPINA1	8677300	12155000	5880700
LARS1	1072300	550760	851330		CP.1	25450000	20045000	13554000		PPT1	348220	287130	394150		UGDH	1271300	895680	919450		NUDT21	1965000	950420	706060		USO1	289720	438390	169100
PFN2	1125300	832070	1001100		AHCY	1915800	1401900	791740		AARS1	770850	564260	927530		RPSA.RPSA2	14269000	9345200	9654500		PGK1	2484400	866110	476450		CHL1	187020	212590	167930
MYL6	5156000	3019400	4243000		DYNLL1.DYNLL2	436030	378150	309380		KPNA2	150240	0	274480		FUCA2	290610	140020	149500		SPOCK1	2471000	1774100	1605000		QSOX1	765500	848450	701170
PGLYRP2	10426000	8724700	9701100		ACTN4	1205400	849250	424810		FASN	1291300	1062900	1475000		APOF	4108800	2064700	2234700		PIGR	457460	89422	0		CARD9	580150	712500	477510
RHOA	621360	489980	574140		COL9A3	1079900	745210	345510		EIF3A	291940	123700	426910		TNPO1	547680	244090	269730		H3C1.H3.3A.H3C15.H3.4.H3.3B.H3.5	34452000	16397000	11587000		RPS15A	9072200	10047000	8192700
APOF	4108800	2230600	3430200		ERH	1944900	1520000	998620		ADH5	883010	437080	1304300		NAA15	295390	98931	115840		FETUB	6430000	4031600	3394200		SND1	439750	590370	304020
EIF4A3	1362100	603630	1096200		RACK1	8014600	5821600	3129100		CDH13	74271	31393	115120		TOR1B	1720700	457990	569030		APOA4	203700000	108200000	82475000		BCHE	4541500	5732200	3459600
CNDP1	11610000	8025400	10344000		BTD	10290000	8496700	6313600		RAB11B.RAB11A	553710	72858	994340		CFB	141990000	82109000	86798000		RPL27	1058700	224140	0		PSMC5	158800	189690	130510
UBA1	2349600	1291400	1993700		PHGDH	6564200	5071500	3263700		IPO7	259730	142580	363540		RPS26.RPS26P11	4227200	2390500	2534500		C3.1	4064400	1756100	1147700		CKM	122240	148200	99509
ADSL	374620	176250	308310		KNG1	29366000	24022000	17548000		THBS1	492260	143890	803580		RPL18	1475300	874190	920990		COPZ1	3691400	2066400	1641800		SERPIND1	93314000	103800000	84048000
CAPZA2	403860	239350	348890		H2AC18.H2AC11.H2AC14.H2AJ.H2AC20.H2AC12.H2AC7.hCG_2039566.H2AX.H2AC1	36540000	26944000	14325000		EIF3D	79822	65678	117090		EMILIN1	163100	62868	70639		DPYSL3	1787200	1339400	1222200		MBL2	3328000	3478900	3194600
RPS15A	9072200	7432300	8516000		RBBP7	1250500	875200	382540		TTLL12	49703	0	183580		AFM	23089000	10327000	11267000		EEF1D	514820	223840	149500		RTCB	454900	668150	276430
SERPINH1	2155700	944080	1743100		LGALS1	19024000	14487000	8641100		VCP	4424700	2096200	10267000		C7	13566000	6989400	7479300		NID1	862940	277730	126230		GPLD1	16828000	17390000	16347000
GANAB	7685000	6384800	7241200		C7	13566000	10333000	6150000		AP3D1	61626	0	213000		ERH	1944900	868510	948770		RPS23	2216200	1313800	1081700		FERMT3	72334	156210	0
EEF2	21447000	11283000	17936000		COL12A1	490140	395670	273260		EEF1G	10521000	9157100	13134000		HYOU1	12773000	8530100	9217700		SNRNP200	232890	102440	62050		SERPINA10	8187200	9734200	6845300
PON1	188600000	158680000	178320000		C3.2	306030000	251670000	184250000		KPNA4	319850	152690	648010		CDH5	1975600	1191600	1320100		NAP1L1	295350	149890	104760		RPS15	1788000	1547800	1192400
EIF3B	302980	99772	233220		RPS3.1	11760000	8979600	5505000		IGFBP6	244100	189450	352300		C2	8101700	4933000	5422000		G6PD	1424700	729080	513070		APOA4	203700000	189890000	169750000
POSTN	1140700	673620	980420		DDX39B.1	4914900	3574700	1903600		SF3B3	275510	196850	432150		A1BG	506980000	163410000	218070000		ORM1	15241000	9321100	7497900		STC1	651980	539040	376470
COL6A1	4426700	2799200	3768500		SERPIND1	93314000	84065000	72270000		RPS13	445210	437610	461350		CLU	336640000	202660000	223930000		HBB	83132000	46329000	35049000		OLA1	1013200	893760	736270
NIBAN2	87833	30732	65168		RPS6	825620	675400	485470		RARS1	544230	400200	845440		CAPZA2	403860	185850	222780		DARS1	1119200	659970	522980		COL9A3	1079900	889950	643550
RBP4	3158400	1600100	2533700		HSPA8.1	13488000	11303000	8548000		HBD	527550	162440	1351000		CBR3	540690	0	91454		PI16	569530	349690	284370		AGT	222020000	215170000	205730000
CETP	4289700	2539400	3591800		HS6ST2	186510	95327	0		SNRPD2	476360	418700	608680		HIC2	7262400	1461700	2442800		LCAT	10637000	5324100	3725500		MASP2	793100	534700	186670
DYNC1LI1	155820	0	93543		HSPA6	2921100	2230200	1501100		CTSD	405810	207550	759890		COL9A3	1079900	389930	505120		PCYOX1	3000000	2182600	1934600		LANCL2	145320	83479	0
NUTF2	5385400	860740	3577700		HPX	182240000	148310000	112630000		ANGPTL1	185370	92279	337580		G3BP1	245450	124400	144710		NIP7	234910	146950	122740		RPS12	6743400	5392300	3975100
RPS23	2216200	1623700	1991300		ITIH1	233620000	177390000	118360000		CCT4	3807900	3158600	4888600		DYNC1LI1	155820	62358	78069		PPP2R1A	2651800	1138300	722710		SNRPB.SNRPN	718280	532640	332550
ITIH4.1	297230000	237770000	274720000		MYH9	1040700	790530	536950		CFHR1.CFHR2	1086800	0	2616200		CA1	8601500	3397500	4295300		GGH	2087800	850810	508330		PRPF4B	230350	165600	95724
AGRN	22785	0	14093		PRG4	927930	659640	391030		PPIA	8229900	7189800	9692600		HSPA6	2921100	1372000	1638300		CFB	141990000	94148000	80939000		COL6A1	4426700	3937600	3345300
YKT6	812390	167000	565200		C5	26205000	21400000	16415000		HLA.A.HLA.C	382060	218440	632070		POSTN	1140700	583750	680280		PRDX6	5955500	2422500	1446500		G6PD	1424700	1164000	844950
H2BC13.H2BC9.H2BC15.H2BC4.H2BC5.H2BC12.H2BC18.H2BC14.H2BC12L.H2BC1	56094000	35900000	48357000		IPO7	259730	211010	160550		NOP2	77007	0	191540		IGFALS	31871000	18211000	20596000		CLU	336640000	228490000	197790000		C1R	24369000	23425000	22275000
ACTR1A	538190	189170	407550		C1S.1	43019000	35177000	27165000		KPNB1	3091300	2163300	4216500		SND1	439750	293730	319150		PRPF4B	230350	50785	0		ARCN1	823310	592670	312000
UBA2	163040	0	102010		TCP1	5711700	4281600	2808900		RPLP1	15496000	12219000	19508000		APMAP	2944400	384960	837060		HSPA1A.HSPA1B	864370	540290	445050		LCAT	10637000	9566700	8339300
VPS29	892190	461240	732630		RBBP4	363060	183950	0		PSMD13	607870	427390	828620		TF	47788000	25650000	29626000		CFD	2009600	1507500	1360100		PSME1	1035200	753150	422120
UGGT1	127470	75190	108290		APOC4.APOC2.APOC2	22921000	16453000	9306300		PFKM	88705	0	202740		GANAB	7685000	4175100	4804000		HSPA8	1638800	1134700	988780		C1RL	8814400	7660700	6310000
ITLN1.ITLN2	172470	0	141450		COL6A1	4426700	3006900	1449800		EIF4A1.1	5445800	4853500	6233000		PLOD1	2509000	990550	1180400		GC	41886000	20089000	13806000		SKIC8	619390	443230	0
CLU	336640000	247350000	320120000		SKIC8	619390	323270	0		MOB1B.MOB1A	313420	180030	446720		SERPINA10	8187200	4079400	4585800		APP	247820	67826	39953		PRG4	927930	761820	341530
VCP	4424700	2824800	4130700		MYH14	145580	134620	122690		IMPDH2	396750	243780	554150		RUVBL1	2983000	1859600	1996400		AARS1	770850	460560	412310		HSPG2	390530	339150	163820
RPS25	2508800	0	2050000		F11	2174900	1330700	431590		CTNNA1	26979	0	54431		HABP2	4081800	1419200	1775000		SRPX	7105500	4041200	3573900		DDB1	705980	566160	75280
ATAD2	2309200	0	1887400		TTR	92106000	69620000	45297000		RAC1.RAC2	648930	299480	1026600		F11	2174900	771060	959230		YARS1	266140	167690	152780		TUFM	144470	130560	82274
THBS3	3280300	0	2644800		PKM.1	59668000	45746000	30772000		SPOCK1	2471000	1821500	3206700		HBB	83132000	40119000	45882000		HBA1.HBA2	15272000	8491500	7467600		PGK1	2484400	2141200	1179900
YWHAG	916190	636340	861920		HSP90AB1	18163000	15030000	11500000		CPB2	12097000	11434000	12837000		COL6A1	4426700	1844000	2184000		COPB1	2164900	998670	829040		HABP2	4081800	3533800	1990700
AMBP	59830000	31799000	54557000		DNAJC3	861670	630240	369120		NOP58	178290	82504	285350		AHCY	1915800	1239600	1327400		PRDX1	2822400	808430	511830		HBA1.HBA2	15272000	14432000	11917000
SERPINA6	87522000	76620000	85454000		TRIM28	502730	299530	68892		GLA	0	82085	234900		HSPA5	123190000	77174000	84058000		ARPC2	958530	376710	290340		SEMA3A	94118	70518	0
IGFBPL1	512840	0	415320		FARSB	692570	552120	392360		PSMD7	321020	657040	1244100		RBBP7	1250500	0	183980		DSTN	2561400	535880	258970		AIMP2	568220	431140	0
SERPINA7	42920000	29847000	40126000		PLOD3	1288800	959640	579510		CSE1L	375350	677260	1095400		TUBA1B.TUBA1C.TUBA8	49568000	37535000	39303000		COPB2	420760	159840	122870		APMAP	2944400	2591200	1453200
PLOD3	1288800	1048500	1237800		C3.1	4064400	2961600	1676100		CDK5RAP2	568070	976010	1616600		GRHPR	419080	143100	183630		AFM	23089000	13696000	12359000		SFPQ	409280	368900	286200
HNRNPA1.HNRNPA1L2.HNRNPA1L3	557550	435770	531770		TF	47788000	33446000	16662000		RPL8	159520	431650	845210		H3C1.H3.3A.H3C15.H3.4.H3.3B.H3.5	34452000	18210000	20532000		NOP56	400030	109140	58288		VNN1	755120	666370	479790
DDX5	154220	0	121610		RAB7A	3025300	1948400	2386100		PPP1CA	112150	157240	359460		ITIH2	220810000	145410000	156200000		STIP1	162950	24356	0		HSPH1	343700	280450	160080
RPS19	238460	163880	223420		EFEMP1	841710	0	342380		RPS4X	1235700	1398200	2166500		SNRNP200	232890	54140	79193		PPT1	348220	283290	272070		ITPA	339630	225990	0
UGDH	1271300	985490	1211700		PXDN	4590700	3697600	4061100		SET.SETSIP	0	932380	4100500		HS6ST2	186510	36998	57980		CTSB	433930	237930	204320		DKK3	978840	629200	0
PSMD2	282640	103810	245380		ARF4	4272200	993000	2315400		ITIH4	193680	247570	441030		RPL18A	707680	200870	270520		SH3GL1	561160	81662	0		GPX3	22666000	22386000	21879000
PKM.1	59668000	37104000	55006000		P4HB	623530	150240	341900		QARS1	0	22656	76627		CPN1	10308000	4499400	5304300		ITM2B	3848200	1961300	1662600		DDX6	284680	259720	220520
FSCN1	3695300	2666700	3483000		DNAJA1	138170	0	55882		SNRPE	4960200	5408200	6363700		TKT	6630100	3682300	4089900		SERPINA10	8187200	4501400	3908200		APOL1	46091000	38462000	25562000
ABCE1	220110	143730	203210		RAB6A.RAB6B	1696100	341960	907910		IGLV3.21	2566800	7889400	19827000		HPR	48356000	35806000	36011000		S100A11	10281000	5428200	4652500		PSMC2	336610	210640	0
DNAJB11	6282900	5708700	6155100		PRMT1	1543800	494740	943580		C4B	2788600	3104600	3939100		MAT2A	416900	370180	370940		IPO9	288460	163720	142910		CD5L	40823000	40607000	0
ACTC1.ACTA1.ACTA2.ACTG2	2458600	1543700	2245000		HIC2	7262400	1911400	4252100		UBA2	163040	186930	250370		ANGPTL4	747920	154480	168400		MASP2	793100	187320	87905		ATRN	351730	350010	243620
TUBB4B	4168100	2782300	3843100		PA2G4	437560	89774	226970		THBS4	38048	58301	120900		FARSB	692570	199800	211230		PCOLCE	1862100	1116800	995930		C5	26205000	26304000	22753000
APOA2	352930000	178910000	311900000		CAMK2D.CAMK2B	355250	72620	183450		CRTAC1	150410	245430	527790		PCBP1	488950	342510	345660		SERPINA3	752200000	489890000	433690000		HNRNPK	3244400	3297900	1436500
HPX	182240000	137360000	171610000		COPA	553740	365400	439190		TPM3	65555	116480	265970		MASP2	793100	131590	146340		FLNC	928730	490530	397160		F2	108920000	109120000	93231000
MYL12B.MYL12A	1147500	538680	998570		LRRC59	1066500	0	411330		RPS8	702570	1053300	2080800		HSPA4	501040	255770	261190		XRCC5	3818500	1380700	853300		RPS23	2216200	2254000	0
ISLR	563700	316310	502400		ILF2	618030	273540	407810		HINT1	231770	542670	3672000		APOH	32691000	11172000	12213000		GLUL	302910	158500	127390		RPS6	825620	923860	0
F5	1846900	1002600	1631600		IGFBP3	574300	0	223360		EHD1.EHD3	75891	80566	190980		C4A	13445000	9656800	9843100		PGD	455150	293570	258830		PGLYRP2	10426000	11102000	3630400
RPS2	5284000	3401300	4810900		RPL22	4364900	0	1697200		ACTR3	1816200	1837100	2330500		RPA2	1883900	157450	232500		CARD9	580150	366030	319990		GOLGB1.PALS2	56178	60424	0
DSG2	62466	0	46755		DDB1	705980	67059	296950		CYFIP1.CYFIP2	43452	44536	63643		LARS1	1072300	219700	258480		APOB	111270000	64005000	52915000		TXNL1	705420	732860	205070
CP.1	25450000	17424000	23285000		DDX5	154220	0	56807		C8A	13014000	13608000	24909000		COL6A2	1409800	866660	892290		PARK7	417270	216810	169790		RACK1	8014600	8061800	7195400
COPB1	2164900	947960	1838200		VCAM1	196190	56785	108670		CCT2	3240100	3200300	4612700		DSTN	2561400	405100	473450		DDB1	705980	359090	279730		MAP2K1.MAP2K2	237420	219830	0
CLSTN1	98533	0	72981		ENO1	5090000	3913100	4093500		GNB2.GNB4	318970	317180	624620		PRDX2	6273500	1231300	1389800		EIF3C.EIF3CL	71147	36265	28264		NAP1L1	295350	293060	267640
OAF	5835900	4520300	5491100		CCT6A	5788800	3572400	3915900		ACTR2	1225500	1221200	1646000		BUB3	477630	279830	285410		HS6ST2	186510	56070	26118		HSPA4	501040	492300	296270
PCDHGC3	129810	0	91810		ISLR	563700	130190	226020		NUCB1	373620	220900	14399000		RPL10.RPL10L	1799100	150030	198450		FCGBP	51948	31272	26702		NAA15	295390	278660	20659
SDF2L1	1571600	1332500	1502100		RPL14	1281300	751620	854850		BOLA2.BOLA2B.BOLA2.SMG1P6	977430	970090	1623800		ACTB.ACTG1	59205000	30251000	31134000		SEPTIN2	2245300	991950	714610		CP.1	25450000	25276000	22422000
THBS2	170690	94579	148590		SNRNP200	232890	96341	122370		VAT1	393410	401420	893500		RPL30	2656800	1229500	1280300		LGALS3BP	1565400	789280	619370		CBR3	540690	456990	0
RPL13A	1653300	0	1173300		RPL35A	1384200	0	457950		EXTL2	0	0	231150		PLOD2	789650	535210	544160		ADAMTS13	91789	26684	12469		PSMD6	350220	319150	154030
RPL30	2656800	1980000	2467600		ANGPTL1	185370	124140	142790		SSRP1	0	0	192270		SEPTIN7	349050	141740	150090		KLKB1	26788000	14819000	12113000		DKC1	92417	81651	0
PCYOX1	3000000	1969100	2705300		ACTR1A	538190	198690	279880		H2AC6.H2AC25.H2AC4	0	0	4586400		PSMD11	342110	134540	143100		SEC22B	1017700	187710	0		LAMTOR4	1083300	1038500	709170
ACTN4	1205400	899010	1108400		NAMPT	2291800	1633400	1798400		LAMA5	0	0	7375.5		APOE	211820000	122410000	125750000		NUTF2	5385400	1496700	624320		SRI	501370	435780	0
SNRPE	4960200	3980900	4646600		RPS15	1788000	1037400	1222800		LTBP1	0	0	43437		AARS1	770850	567770	575690		RPLP2	32956000	17061000	13511000		ALDH16A1	199630	186530	96633
ARCN1	823310	207260	639690		ARPC1B	484530	215990	284350		PCYT1A.PCYT1B	0	0	151100		HNRNPA1.HNRNPA1L2.HNRNPA1L3	557550	248100	260190		GLO1	568630	269780	202920		CALM3.CALM2.CALM1	765170	938330	169940
GSTP1	1949100	1084900	1692100		NPEPPS	69065	0	17838		NRXN3	0	0	28305		RUVBL2	1159900	897740	900210		G3BP1	245450	131720	108570		DDX39B.1	4914900	5333200	3488200
HBB	83132000	56591000	74985000		EIF6	1407800	414090	680930		EXOSC2	0	0	300090		EEF1G	10521000	8420000	8432300		CP.1	25450000	14820000	12640000		H3C1.H3.3A.H3C15.H3.4.H3.3B.H3.5	34452000	44444000	1612500
DDX3X.DDX3Y	328140	97399	258190		AIMP2	568220	252400	336270		NCKAP1	0	0	35216		HSPG2	390530	81227	82271		PYGB	711310	356150	282920		EIF4A3	1362100	1415000	1191300
PSME3	2168600	1323600	1911500		F9	4608100	1504100	2385500		PSMA5	0	0	227380		CLIC4	387810	0	0		HS3ST1	552660	90809	0		CUL4A	1151500	1332700	563810
SNRPD1	2601000	1977000	2500900		COLEC11	1060300	215310	451290		METTL9	0	0	2020700		MINPP1	83494	0	0		PON3	1478600	717330	567480		PFKM	88705	103990	0
CNDP2	1047300	509510	960500		RAB11B.RAB11A	553710	527850	548090		CPQ	0	0	150290		ITPA	339630	0	0		HNRNPA1.HNRNPA1L2.HNRNPA1L3	557550	289110	235770		CDH5	1975600	2175500	939840
ALDH9A1	137710	0	116870		ARGFX	27306000	7585700	22701000		GMPPB	0	0	92986		SNRNP40	231660	0	0		MST1.MST1L	1698600	806430	627180		NID1	862940	944340	558670
SRSF3.SRSF7	1870500	625880	1675100		UBC.UBB.RPS27A.UBA52	89489	0	68255		UXS1	0	0	227620		SEMA3A	94118	0	0		RBBP7	1250500	190100	0		INHBC	526330	555010	419380
USP14	266470	111040	242110		PCBP2	1068300	305450	885240		RCC2	0	0	121470		STIP1	162950	0	0		EPRS1	650190	284130	217570		FARSA	864810	1063700	124420
MAT2B	187510	0	160520		PPP1R7	361320	0	257260		SAR1A	0	0	617580		ASNS	109980	0	0		STRAP	2531600	668840	329010		PSMD1	394180	482130	31444
RPL12	8228500	1751200	7316400		RPS5	533620	472140	517580		TUBB6	0	0	241200		PSAP	58041	0	0		UBA1	2349600	1659800	1527400		F12	9123500	9747500	6415700
HSPA5	123190000	92131000	118900000		USO1	289720	222490	284730		VPS13A	0	0	6091.4		XPOT	82824	0	0		AHSG	92171000	62235000	56673000		KLKB1	26788000	27240000	24755000
SERPINF1.1	87338000	61273000	83708000		CCT7	5701700	4023500	5399500		AEBP1	0	0	42069		PFAS	211560	0	0		SF3B1	142530	48012	30245		PDIA3	1399800	1517200	1115900
CCT8	5729500	4145200	5528900		P4HA1	472250	110260	419480		NAE1	0	0	196570		EIF3K	1212900	0	0		AHCY	1915800	1117700	966280		C3.1	4064400	4422400	3189800
TRAP1	65836	0	57606		PSME1	1035200	194550	931620		KIF5B.KIF5C.KIF5A	0	0	86188		SNRPB.SNRPN	718280	0	0		APOC3	37640000	11282000	10757000		YARS1	266140	341030	83011
EIF3C.EIF3CL	71147	0	61863		RAB5C.RAB5A.RAB5B	690170	406310	555760		NT5E	0	0	126940		SKIC8	619390	0	0		C8G	21725000	8822700	8615300		H2BC13.H2BC9.H2BC15.H2BC4.H2BC5.H2BC12.H2BC18.H2BC14.H2BC12L.H2BC1	56094000	60819000	45214000
EEF1D	514820	189210	470980		PRPF19	590620	370890	487440		OGN	0	0	169040		SNX8	208500	0	0		SERPINC1	65866000	40235000	39397000		SEC13	1084300	1459200	195670
SYNCRIP	645500	174090	582100		COPZ1	3691400	1994900	2927400		CAD	0	0	13596		UBC.UBB.RPS27A.UBA52	89489	0	0		PSMD1	394180	136220	129350		DCTN2	76349	105330	0
ORM1	15241000	12018000	14894000		NIBAN2	87833	0	47714		COPS4	0	0	50811		AP3D1	61626	0	0		GSTP1	1949100	1087600	1063900		PSMD12	1019000	1236700	447570
XRCC5	3818500	2046300	3638800		DYNC1LI1	155820	0	71766		LRIG3	0	0	171750		GOLGB1.PALS2	56178	0	0		POR	300250	121120	116910		TAGLN2	2413100	2744400	1545900
TTR	92106000	66595000	89449000		MYG1	183990	0	86397		ETF1	0	0	117000		AGRN	22785	0	0		BMP1	194810	53021	49436		GSTP1	1949100	2093200	1582000
RPS3	9055500	5334300	8666400		ANGPTL4	747920	0	364390		EIF3H	0	0	121120		EFEMP1	841710	0	0		TALDO1	697720	120880	98955		PSIP1	889620	1090600	384720
THBS4	38048	0	33531		POR	300250	0	149960		CNTNAP3B.CNTNAP3C.CNTNAP3.CNTNAP4	0	0	64461		EHD1.EHD3	75891	0	0		GP1BA	301650	185100	180370		APCS	267170	373020	0
APOC1	79494000	45627000	75704000		APOC1	79494000	57518000	68661000		PF4V1.PPBP.PF4	0	0	179930		BAG6	56466	0	0		MYL6	5156000	2969500	2881500		COL18A1	331480	382230	243560
XPOT	82824	0	73348		RAP1GDS1	95902	0	65277		SUGP1	0	0	239720		XPO5	58394	0	0		RPS12	6743400	2557800	2389500		CFH	33594000	36467000	28542000
PLTP	7804100	6552100	7662100		C3	111240	95371	105690		CD109	0	0	67082		ATAD2	2309200	0	0		RPS16	4418800	1372600	1237100		CARM1	1169100	1704000	226350
PPP2R1A	2651800	1179200	2559700		ARCN1	823310	156040	601340		GPC1	0	0	222530		APCS	267170	0	0		PRDX2	6273500	1229300	1002300		RPL6	2124600	2572100	1334500
DPYSL3	1787200	1139200	1747600		POSTN	1140700	583110	952170		QDPR	0	0	246110		DDX19A.DDX19B.hCG_2043426	58493	0	0		COL12A1	490140	230650	219590		SERPINH1	2155700	2389500	1800500
LMNA	77507	0	72193		SEPTIN2	2245300	353330	1520700		UFL1	0	0	481210		HAT1	223190	0	0		RPL4	569180	186520	170430		SNRPD2	476360	765220	0
CP	446800	281690	435180		GRWD1	188840	0	115380		HNRNPH1.HNRNPH2	0	0	231110		ABCF1	53483	0	0		RUVBL1	2983000	2040100	1987700		C1QB	27151000	29658000	21630000
PSMD11	342110	158080	329300		UGGT1	127470	35770	91696		CDH2	0	0	49394		TTLL12	49703	0	0		YKT6	812390	257240	225140		PSMD3	479190	606220	201960
RCC1	341810	134900	327430		SNU13	354760	0	203360		CTSF	0	0	93599		GRWD1	188840	0	0		F11	2174900	873990	798320		EXOSC4	191840	279750	0
ACTN1	68720	48838	67136		SRPX	7105500	3191500	5397500		IGKJ4	0	0	8272900		FKBP10	61081	0	0		GSN	134950000	75540000	72519000		LAP3	333720	471960	70896
CCT6A	5788800	3824300	5635400		ACAA2	138920	0	82938		CEP126	0	0	53342000		RGN	150410	0	0		PLEC	38965	7026.8	5484.1		AMBP	59830000	61595000	56469000
PCSK9	188080	35591	175010		TNPO1	547680	264560	431840		FCGR3B	0	0	1470200		TRAP1	65836	0	0		PSIP1	889620	115210	78641		CAPN2	37029	56454	0
PRDX5	19972000	270040	18121000		SF3B1	142530	0	83404		CA2	0	0	812720		PSMC1	125900	0	0		HNRNPL	896870	213840	136410		PDIA6	1812200	2295500	842550
APOC3	37640000	9431400	35067000		PGD	455150	207350	352790		ARF3.ARF1	13539000	12309000	19172000		SMS	906490	0	0		PAFAH1B2	3033100	1933400	1808500		PON3	1478600	1683700	1070400
DDX39B.1	4914900	2278400	4675700		RPL4	569180	177140	222360		PPP1CB.PPP1CC	562380	519960	755850		RAP1GDS1	95902	0	0		NQO1	856630	390520	337090		ITM2B	3848200	3312800	3785300
CDH5	1975600	1820700	1991300		LGALS3BP	1565400	663060	768490		CARS1	65939	47941	147770		GMPS	87829	0	0		MAN1A1	971400	286450	208130		HSP90AB2P	715410	517700	689210
NME1	1526700	261620	1668000		F13B	1967600	662240	794870		ATP6AP2	504220	139140	2043900		PRKAR2A	85480	0	0		CFH	33594000	15860000	13564000		APOF	4108800	3416600	4020300
GRWD1	188840	133350	195360		PGK1	2484400	534990	753030		SNRPD1	2601000	1724800	6467800		PFDN6	555650	0	0		RPS2	5284000	3965000	3805200		FETUB	6430000	4243600	6157100
RAB6A.RAB6B	1696100	1387400	1721600		UCHL1	2631600	883850	1071600		RPL28	379740	141240	1137100		RPS11	422900	0	0		STC1	651980	186920	129990		FCN2	1592300	761860	1517000
GRHPR	419080	0	453860		NCAM1	393640	95998	110820		SEC13	1084300	1046200	1220500		NIP7	234910	0	0		HABP2	4081800	1470200	1216500		COLGALT1	864670	334420	817100
TKT	6630100	5344400	6713100		HNRNPL	896870	128180	176160		NAP1L1	295350	101240	1052400		F7	453350	0	0		B2M	5797500	1072900	622440		COPB1	2164900	605510	2006000
IPO9	288460	133070	300330		PYGB	711310	280550	306590		YWHAE	4741000	2882200	12052000		THBS3	3280300	0	0		MYH14	145580	108110	104560		NEU1	213840	0	191470
PFDN6	555650	0	594100		EIF3L	646210	165710	201880		RPL13	175970	113900	550400		PSMC3	294940	0	0		FARSB	692570	180940	129320		NOTCH3	51056	0	45737
DDX21	124400	0	133240		NAA15	295390	92228	110590		MINPP1	83494	0	565370		PAFAH1B1	104150	0	0		RPS18	10824000	3507000	2746000		RPL14	1281300	820720	1212200
RGN	150410	105080	153700		PON1	188600000	109490000	116680000		PRPS1.PRPS2	315980	284380	523920		AIMP1	205150	0	0		MMRN2	171090	70021	59645		SNRPG.SNRPGP15	2588500	1495600	2404800
CARM1	1169100	133330	1209600		P4HA2	113010	52098	57302		KARS1	339340	302680	601470		ADAMTSL4	62269	0	0		MMP2	265760	100830	82753		GSN	134950000	114190000	131590000
RPL11	3586300	2274200	3640700		DNM2.DNM1.DNM3	79388	43879	46983		GLUL	302910	277320	539110		PIGR	457460	0	0		RANGAP1	207160	63315	47950		EHD1.EHD3	75891	0	61701
RAC1.RAC2	648930	406550	661770		NOP56	400030	114840	114280		JCHAIN	1083500	707380	7353100		CORO1C	238140	0	0		PLOD1	2509000	1371600	1249700		PCDHGC3	129810	0	103700
HSP90AB1	18163000	13599000	18420000		CLIC4	387810	0	0		CALR	193270	166420	513550		CTNNA1	26979	0	0		CPN1	10308000	5233500	4774800		TF	47788000	23147000	42488000
CCT5	6267600	5292800	6322700		MINPP1	83494	0	0		ASNS	109980	97385	262250		COL6A3	13671	0	0		COPE	377760	140340	119670		MST1.MST1L	1698600	1384200	1587200
RPL18A	707680	285550	697650		LANCL2	145320	0	0		PAPSS1	0	135170	40557		SSB	254790	0	0		APCS	267170	200790	194940		HS6ST2	186510	77651	148410
PSMC2	336610	0	324910		ITPA	339630	0	0		SDF2	1548000	2944600	1968600		CRTAP	271740	0	0		CAND1	1611300	963830	906980		GRHPR	419080	150460	332500
VCAM1	196190	134470	194320		MRI1	145920	0	0		CTSC	331080	446780	354890		OXSR1	145310	0	0		PAICS	2971300	826120	644640		COL4A2	455930	263400	389640
DNM2.DNM1.DNM3	79388	0	77125		SNRNP40	231660	0	0		EIF3M	0	655430	158740		USP7	29745	0	0		HSPB1	734120	437580	413300		ARF4	4272200	0	2813600
PARK7	417270	255690	408330		GLO1	568630	0	0		ACOT7	132300	305590	243750		FERMT3	72334	0	0		TSKU	2281000	495120	349460		RAB5C.RAB5A.RAB5B	690170	598710	659720
EIF4A1.1	5445800	1549100	5249200		STIP1	162950	0	0		PPA1	424760	673450	586610		DDB1	705980	270410	269160		PDIA4	646300	223940	193130		ITIH3	18438000	12435000	16413000
TXN	1991200	1421100	1961100		PFAS	211560	0	0		UNC45A	79318	98279	88197		KARS1	339340	115890	115790		CKM	122240	89359	87046		XRCC6	3501000	2589200	3287300
CCN3	101260	0	95917		SNX8	208500	0	0		RECQL	0	153160	70911		SERPIND1	93314000	69095000	69066000		CETP	4289700	2144100	1993900		TALDO1	697720	400460	630790
CLTC	3415300	2740600	3387200		BAG6	56466	0	0		MAP1B	0	51885	27139		PROS1	5081600	1759300	1756400		LAMB1	557770	180380	154740		PROS1	5081600	3539700	4686300
RPL14	1281300	849330	1263400		GOLGB1.PALS2	56178	0	0		CBX3	0	1061400	618250		RPLP2	32956000	11989000	11971000		EIF3B	302980	90655	76560		SNX8	208500	0	157560
SERPIND1	93314000	68902000	92226000		ATAD2	2309200	0	0		WDR77	0	277870	0		PCNA	1988000	659420	644440		EIF3L	646210	198370	170220		PVR	594220	423470	547280
HEXB	91166	0	86930		RPS26.RPS26P11	4227200	0	0		GCN1	0	540500	0		CS	409690	119610	116670		RPL10A	1257800	871880	846660		SMS	906490	0	663210
PDIA4	646300	308120	653020		INHBC	526330	0	0		TOMM70	0	55507	0		DBH	286940	118070	116510		FSCN1	3695300	2250500	2156900		CFL1	35247000	25616000	32456000
AK1	1864800	308730	1894700		HAT1	223190	0	0		CCNB2	0	468170	0		SH3GL1	561160	92265	82412		RPL10.RPL10L	1799100	188810	182710		DYNC1LI1	155820	114190	143310
SEC13	1084300	1004200	1085800		MCM2	116590	0	0		SNRPA1	0	188540	0		RPLP1	15496000	10877000	10795000		HSPA6	2921100	1114700	1105900		STRAP	2531600	814540	1998600
RAN	23364000	14503000	23463000		ABCF1	53483	0	0		WDR81	0	54937	0		LAP3	333720	46608	41435		APMAP	2944400	578410	566400		ACTC1.ACTA1.ACTA2.ACTG2	2458600	1784100	2019900
ARPC2	958530	669090	963100		ALDOB	169870	0	0		BTF3	0	811630	0		CTSB	433930	222690	216000		CKB	4014800	1295400	1269800		CTSB	433930	359550	385220
G3BP1	245450	140730	245930		NOTCH3	51056	0	0		C1QA.1	0	2251500	0		ALDOA	723820	439460	431820		SYNCRIP	645500	97841	93910		VASN	3999600	2283400	2878600
EXOSC4	191840	145280	191800		RGN	150410	0	0		IQGAP1	0	57111	0		MYH9	1040700	489670	475890		XPO1	799970	291240	294150		FN1	4851600	4527000	4644200
TLN1	743430	512140	742780		FKBP4	83269	0	0		SAA1	0	749040	0		RPS2	5284000	3237600	3190200		ARPC1B	484530	235470	235790		BTD	10290000	7059500	8205900
BAG6	56466	0	55935		SMS	906490	0	0		CHD7	0	140440	0		CD5L	40823000	23544000	12820000		KARS1	339340	117910	117980		GLO1	568630	312000	407130
ANGPTL2	1642600	881020	1631200		PRKAR2A	85480	0	0		PDS5B	0	141100	0		GNB1.GNB2	1854400	887430	308090		XPO5	58394	0	0		KNG1	29366000	23445000	25704000
PSAT1	480670	118580	474450		PFDN6	555650	0	0		RNH1	0	48262	0		BTD	10290000	5943600	3576900		MAPK1	109090	0	0		CHSY3	119550	50166	76321
NANS	923030	258980	1550500		RTCA	121040	0	0		RPL38	0	683680	0		DDX5	154220	55308	0		DDX19A.DDX19B.hCG_2043426	58493	0	0		LAMB1	557770	253870	372020
VARS1	62177	43742	79341		NIP7	234910	0	0		MST1R	0	508420	0		RPS25	2508800	1640500	1160600		EXOSC9	98258	0	0		MCM2	116590	0	46495
CAPG	159000	0	305150		ZPR1	61444	0	0		FCHSD1	0	35695	0		CALR	193270	64371	0		SRI	501370	0	0		CKB	4014800	2858400	3131900
COL1A1	409840	300640	504110		THBS3	3280300	0	0		KLC2.KLC1	0	181600	0		RPS19	238460	162010	122260		LMNA	77507	0	0		PCOLCE	1862100	1203400	1354200
FASN	1291300	1057700	1491000		DERA	150560	0	0		SDF4	0	66332	0		FARSA	864810	477780	290980		KPNA4	319850	0	0		COPE	377760	257460	289360
MOB1B.MOB1A	313420	0	593600		PAFAH1B1	104150	0	0		ADK	0	250130	0		FLNC	928730	588390	425330		NOTCH3	51056	0	0		USP5	421030	0	111470
CAND1	1611300	975270	2180200		AIMP1	205150	0	0		CALML5	0	709540	0		PDIA3	1399800	986010	787510		LANCL2	145320	0	0		SERPINF1	1169400	578050	730870
RAB7A	3025300	1701200	4193900		ADAMTSL4	62269	0	0		B4GAT1	0	318000	0		PSAT1	480670	245400	132530		AGO3	87886	0	0		EMILIN1	163100	106200	120460
CCT7	5701700	4643000	6625400		HSPA9	61876	0	0		NAPA	0	51180	0		COLEC11	1060300	529690	285820		ITPA	339630	0	0		HNRNPD	1998100	1577700	1703300
C3	111240	78595	133970		DSG2	62466	0	0		TMEM161A	0	434160	0		PSMD3	479190	205010	77872		MRI1	145920	0	0		EEF1A1.EEF1A1P5.EEF1A2	61151000	53370000	55635000
APCS	267170	0	455270		COL6A3	13671	0	0		UBA6	0	48499	0		PSME1	1035200	419430	133160		SNRNP40	231660	0	0		IARS1	902440	625380	706760
IGFBP6	244100	186210	285620		OXSR1	145310	0	0		HNRNPDL	0	495540	0		ALDH16A1	199630	161240	145030		LRRC59	1066500	0	0		PHGDH	6564200	4151900	4920600
ACTR1B	417630	272650	523050		FERMT3	72334	0	0		RPS10.RPS10.NUDT3	0	1544100	0		IARS1	902440	450100	260910		LAMTOR4	1083300	0	0		RPS16	4418800	2860400	3373600
LDHB	1697600	1225800	2083600		MAP2K1.MAP2K2	237420	0	0		TNPO3	0	53876	0		BLVRA	825010	446810	289590		DNM2.DNM1.DNM3	79388	0	0		HS3ST1	552660	437530	501840
EIF3D	79822	66750	90399		PCDHGC3	129810	0	0		MMP3.MMP10	0	26263000	0		PRDX1	2822400	1348100	688940		ATP6V1A	40164	0	0		TRAP1	65836	45053	56638
PRMT1	1543800	1207500	1808100		USP7	29745	0	0		PRKDC	7269.5	32387	7178		SEPTIN11	452100	338920	289890		CAPN2	37029	0	0		LGALS1	19024000	14535000	17085000
PCBP1	488950	386430	566750		EPRS1	650190	219500	221730		MAT2B	187510	24432000	0		FBL	1012900	605460	428860		CBR3	540690	0	0		PA2G4	437560	174320	323520
SAA2.SAA4.SAA4	67350000	56811000	77924000		IARS1	902440	499520	502240		ZPR1	61444	7419800	0		PGLYRP2	10426000	5585700	3477300		XPOT	82824	0	0		NUTF2	5385400	4116700	4842000
DDX19A.DDX19B.hCG_2043426	58493	0	117460		HNRNPU	369620	127270	131830		RAP1B.RAP1A.RAP1BL	1039200	2935500	1144200		ACAT2	188730	139490	117970		PFAS	211560	0	0		PLOD1	2509000	2011600	2297500
PFN1	9597100	8096400	11108000		BUB3	477630	222950	226100		C1QA	8217700	49178000	9135800		APOA1	1530400000	704970000	665280000		DKK3	978840	0	0		TSKU	2281000	930560	1716100
GMPS	87829	66880	112080		S100A6	15275000	6357000	6483200		PSMD3	479190	645880	484910		ACTR1B	417630	316480	311240		IGFBP2	495420	0	0		POR	300250	241800	276310
OTUB1	299900	200710	413240		TSKU	2281000	450700	316320		THBS2	170690	385560	177480		APOA4	203700000	99256000	92612000		SNX8	208500	0	0		CD14	14172000	13020000	13710000
TTLL12	49703	0	105810		RAB2A.RAB2B	321080	172470	164160		FGG	434710	10528000	759560		HRG	11904000	9351600	9208300		UBC.UBB.RPS27A.UBA52	89489	0	0		RPL22	4364900	0	2723600
CDK1.CDK2.CDK3	186600	146590	230240		RPL6	2124600	1148800	1091800		PGAM1.PGAM2	0	793060	104410		CNDP2	1047300	453030	419600		GOLGB1.PALS2	56178	0	0		SEC22B	1017700	192830	705060
USO1	289720	132100	461820		FCN2	1592300	872560	830270		GET3	135420	512870	168370		NCBP1	128290	62391	57699		ATP6AP1	264540	0	0		EIF6	1407800	573140	1081400
TNPO1	547680	412480	698960		VTN	105980000	80495000	78923000		DYNC2H1	0	55338	4538		LPA	395350	193510	178090		BAG6	56466	0	0		SRPX	7105500	6238100	6770500
PSMD13	607870	431270	804340		COPB1	2164900	1241900	1181300		LDHA	1231900	1734400	1040900		RPL4	569180	219220	192940		TPP2	65502	0	0		F9	4608100	3834800	4189400
C4A	13445000	11575000	16306000		CBR1	507640	116790	98441		C1QC	36993000	66062000	28077000		NAP1L1	295350	140040	128420		LRP1	15778	0	0		EIF3E	363260	301820	328490
RAB1B	1298800	869950	1939500		PSMD2	282640	217410	214250		VARS1	62177	76093	57410		PTGDS	652170	309680	284060		FKBP4	83269	0	0		APP	247820	142340	188900
AP3D1	61626	0	151320		CTSB	433930	198290	189050		FGA	930710	6804600	322010		STRAP	2531600	525890	363190		PRKDC	7269.5	0	0		FLNC	928730	756190	833090
FREM2	10387	0	24900		DDX21	124400	63783	61269		CDC42	1691100	3211900	1563300		APP	247820	67953	53243		PSMC1	125900	0	0		SNRNP200	232890	150020	194800
RPL10A	1257800	922020	1663600		LRP1	15778	8636.6	8341.7		FGB	2778600	16084000	276750		TUBB4B	4168100	2539000	2406000		SMS	906490	0	0		DNAJC3	861670	321700	607170
SND1	439750	241640	681200		ACTB.ACTG1	59205000	42719000	42025000		PSMD6	350220	608150	300370		ENO1	5090000	4501900	4451100		RAP1GDS1	95902	0	0		GNB1.GNB2	1854400	1386600	1616500
LBP	13536000	8825800	19260000		SEC13	1084300	169360	131020		MTAP	208990	232610	205480		CFD	2009600	1455800	1408700		GMPS	87829	0	0		ANGPTL4	747920	0	381000
EFTUD2	139670	117610	166420		DKK3	978840	178940	165950		EIF3B	302980	755210	236110		ARF4	4272200	1965900	1769900		PRKAR2A	85480	0	0		CLIC4	387810	0	195340
API5	139850	0	328600		AFM	23089000	13834000	13701000		F13A1	104320	536360	43372		GAPDH	53614000	38131000	36017000		RTCA	121040	0	0		ATAD2	2309200	1955600	1957000
SF3B6	827910	483240	1287700		TXNL1	705420	210290	193050		AGO3	87886	706330	0		BMP1	194810	67784	50499		RPS11	422900	0	0		DNAJA1	138170	0	0
IPO7	259730	200470	333820		COPE	377760	168340	163400		BLVRB	305770	361350	116950		GDI2	420570	49309	0		THBS3	3280300	0	0		PRKAR2A	85480	0	0
PSMD5	492350	140510	933890		TOR1B	1720700	874650	849010		SRRM1	70893	75399	57580		HSPA1A.HSPA1B	864370	380540	315140		ALDH16A1	199630	0	0		RTCA	121040	0	0
DHX15	1127900	947410	1360900		HBA1.HBA2	15272000	10508000	10379000		SRM	249710	271880	183560		CUL4A	1151500	340890	232230		PSMC3	294940	0	0		ZPR1	61444	0	0
KPNB1	3091300	2336200	4061400		SEC31A	143680	59482	35623		RPS15	1788000	2042400	715230		RCC1	341810	180520	164380		DDX21	124400	0	0		ACAA2	138920	0	0
PSMC1	125900	0	146100		PAFAH1B2	3033100	2130300	1875900		PZP	51812	63715	0		RPS23	2216200	1422500	1343000		ADAMTSL4	62269	0	0		THBS3	3280300	0	0
P4HA2	113010	69890	120210		ECPAS	256000	158020	130870		UGGT1	127470	137720	64874		CAPZB	1783000	968880	895500		PAFAH1B1	104150	0	0		SSB	254790	0	0
SERPINF2	63496000	41818000	67087000		KLKB1	26788000	16126000	13154000		CARM1	1169100	1281100	630000		PKM.1	59668000	28611000	25662000		HSPA9	61876	0	0		USP7	29745	0	0
DYNC1H1	72866	27367	80899		TXN	1991200	1402900	1238400		ACTN1	68720	72988	46220		DHX15	1127900	725020	687110		CORO1C	238140	0	0		OXSR1	145310	0	0
ANGPTL4	747920	0	885910		PAICS	2971300	1172900	638490		HRG	11904000	12473000	9026300		EPRS1	650190	308030	266430		DSG2	62466	0	0		SNRNP40	231660	0	0
LAMA4	899210	37958	1060600		ACTC1.ACTA1.ACTA2.ACTG2	2458600	1038100	617270		DDX19A.DDX19B.hCG_2043426	58493	88557	0		H2AC18.H2AC11.H2AC14.H2AJ.H2AC20.H2AC12.H2AC7.hCG_2039566.H2AX.H2AC1	36540000	18682000	16682000		RPS25	2508800	0	0		ATP6V1A	40164	0	0
COPZ1	3691400	2064400	4000300		MSN.RDX	434540	362200	341280		S100A6	15275000	19155000	7864500		EIF3I	191740	97122	87008		CTNNA1	26979	0	0		STIP1	162950	0	0
PLOD2	789650	563540	858950		NPTX2	889020	616550	537010		FCN3	5426700	6901900	3096500		EIF3F	2169500	1356100	1269400		COL6A3	13671	0	0		PSAP	58041	0	0
HSPA8.1	13488000	10919000	14303000		VARS1	62177	32065	22644		LRP1	15778	20495	9003.1		COPB2	420760	210040	166170		SSB	254790	0	0		SAE1	265100	0	0
VTN	105980000	80754000	114530000		A2M	263540000	168830000	139810000		C1QB	27151000	42584000	14988000		IGFBP2	495420	350090	320480		CRTAP	271740	0	0		IGFBP2	495420	0	0
PROZ	2755800	2358300	2895500		APOM	31203000	17436000	13166000		SEPTIN7	349050	439410	267910		EIF6	1407800	919280	821410		OXSR1	145310	0	0		UBC.UBB.RPS27A.UBA52	89489	0	0
HYOU1	12773000	9879800	13604000		XRCC5	3818500	1934300	1353400		ITLN1.ITLN2	172470	320020	71884		ABCE1	220110	159170	145850		CYFIP1.CYFIP2	43452	0	0		BAG6	56466	0	0
CS	409690	132690	483320		PRPS1.PRPS2	315980	191190	150570		IL1RAP	120610	224640	59833		GSPT1.GSPT2	194430	105890	86958		MAP2K1.MAP2K2	237420	0	0		EFEMP1	841710	0	0
EEF1E1.EEF1E1.BLOC1S5	573110	514470	588720		LAMB1	557770	242030	135640		GDI2	420570	442380	0		C1S	43019000	25785000	22109000		IMPDH2	396750	299110	301980		LMNA	77507	0	0
CBR1	507640	170820	598580		YWHAB	143430	104860	91971		SF3B1	142530	140870	86496		UCHL1	2631600	1050600	713410		HRG	11904000	10326000	10372000		HAT1	223190	0	0
CCT3	5709500	3514400	6312700		STRAP	2531600	707260	277730		APOA1	1530400000	1500100000	962730000		HNRNPL	896870	277890	164660		PPP1CB.PPP1CC	562380	311310	317350		ABCF1	53483	0	0
HLA.A.HLA.C.HLA.H.HLA.B	139360	129860	141440		C8G	21725000	12592000	10593000		USP5	421030	412830	260380		PSMD13	607870	151100	66840		P4HA1	472250	269180	272960		TTLL12	49703	0	0
PCBP2	1068300	854260	1114700		RPL12	8228500	2595900	1307300		PRSS3	7241600	5275200	0		NRP1	127790	106980	103050		CRTAC1	150410	82529	85938		PSME3	2168600	1898300	1891400
CFD	2009600	1827900	2052700		APMAP	2944400	950800	506110		PSMD1	394180	321700	159820		TALDO1	697720	341930	275330		CTSD	405810	185300	196760		APOD	15374000	2062400	1692900
FUCA2	290610	0	364380		PSME3	2168600	1292400	1095600		DERA	150560	105660	0		CTSC	331080	227940	212560		RPL14	1281300	734910	763220		DPYSL2	1444400	1043700	1034600
HLA.A.HLA.C	382060	243160	445840		CCT5	6267600	3789700	3232300		SERPINF1	1169400	827910	0		SERPINE2	3819600	2338800	2108100		EEF1E1.EEF1E1.BLOC1S5	573110	416110	426080		APOC4.APOC2.APOC2	22921000	12807000	12614000
HSP90B1	5360500	3663000	6146600		CPN1	10308000	5305200	3966100		PSMD11	342110	288510	156360		HS3ST1	552660	81929	0		APRT	1294400	366290	427700		ERP44	5292700	4985200	4973700
TUBA1B.TUBA1C.TUBA8	49568000	43403000	52425000		GANAB	7685000	4853800	4093700		NME1	1526700	1389700	276400		FN1	4851600	2945400	2617800		PLTP	7804100	4726900	4910300		PLEC	38965	12781	11726
RBBP7	1250500	1022900	1351400		VCP	4424700	2785100	2351300		MAP2K1.MAP2K2	237420	205340	0		FCGR3A	4733900	3553800	3360700		PSME1	1035200	141960	195590		PTGDS	652170	590840	588410
C2	8101700	7012700	8591700		ARPC4.ARPC4.TTLL3	4600000	2745200	2259300		GLO1	568630	533870	322150		CD14	14172000	8683700	7767900		BTD	10290000	5041700	5327000		RPA2	1883900	465130	379020
IMPDH2	396750	259030	456100		FCGBP	51948	22145	14802		ILF2	618030	559190	370880		P4HB	623530	241980	133540		C5	26205000	14461000	15129000		MARS1	275190	207530	204270
RAB14	570910	359030	659980		NACA	87077	54534	46545		SERPINE2	3819600	3663900	3185000		MMP2	265760	138850	103490		SERPINF1	1169400	706520	732550		SDF2	1548000	463800	570090
KPNA2	150240	0	214010		PTGDS	652170	362070	289840		SAE1	265100	215770	0		PSMD14	392270	213160	163700		COL9A3	1079900	248780	313350		PPP1R7	361320	188840	202420
APOB	111270000	64785000	131030000		GC	41886000	22982000	18208000		OXSR1	145310	115730	0		PROC	1802400	714960	464850		APOL1	46091000	16487000	18910000		NPTX2	889020	640940	659100
TGFBI	4190600	3332200	4524900		HNRNPA1.HNRNPA1L2.HNRNPA1L3	557550	302000	237800		C4A	13445000	10830000	257220		RAB14	570910	322360	263120		ESD	381700	238150	249650		PIGR	457460	78444	89765
SAE1	265100	0	372720		COL6A2	1409800	856490	717610		RPA2	1883900	1283900	221210		CHL1	187020	93507	69891		ILF2	618030	255370	287560		MAN1A1	971400	423240	458840
ASNS	109980	0	154900		YARS1	266140	169300	150020		MSN.RDX	434540	305100	98855		ADSL	374620	206950	162470		PPIA	8229900	5090800	5370200		APOC3	37640000	20345000	21401000
ECPAS	256000	41540	395470		PSMD13	607870	154120	63585		CHL1	187020	138220	58661		RAC1.RAC2	648930	421800	362550		EIF4A1	853820	188300	253660		A2M	263540000	194250000	198280000
RPS11	422900	290700	510330		DSTN	2561400	832530	482180		SNU13	354760	219440	0		GC	41886000	26702000	22782000		DBH	286940	94433	113470		RPS3A	953850	102920	149350
ILF2	618030	366590	778670		HSPG2	390530	273520	249540		PCSK9	188080	132010	61592		RPS18	10824000	5119800	3649200		CFI	27994000	14496000	15744000		RPL10.RPL10L	1799100	354450	431530
RANGAP1	207160	90121	282300		HRG	11904000	9363800	8887300		PCBP2	1068300	783910	439300		TUFM	144470	38293	0		EIF3F	2169500	897150	1019400		SEPTIN2	2245300	788680	853130
KPNA4	319850	107400	452500		PSMD1	394180	101920	47356		LBP	13536000	10465000	6322900		YARS1	266140	123520	69169		APOM	31203000	9824000	11861000		APOC1	79494000	61046000	61939000
GAPDH	53614000	44864000	59124000		DARS1	1119200	653430	566300		UBC.UBB.RPS27A.UBA52	89489	68593	38394		WDR1	1181000	672170	484240		P4HA2	113010	53209	59549		SRSF3.SRSF7	1870500	568650	729400
TCP1	5711700	3984700	6804800		EIF3E	363260	177470	143340		PFDN4	1461200	877670	0		LYPLA2	3965400	2330600	1720000		HPR	48356000	17756000	21018000		NUDT21	1965000	752230	897110
CFB	141990000	103060000	161950000		PSIP1	889620	257340	142260		FBLN1.1	1286400	762380	205130		SHBG	7964700	5066500	4178900		SEC31A	143680	48930	59675		H4C1	52687000	46327000	47089000
HSPA1A.HSPA1B	864370	651590	977050		COL14A1	97572	14314	0		FIS1	1224500	934560	626300		OAF	5835900	4241000	3745200		VASN	3999600	488780	881050		SPOCK1	2471000	1973400	2040500
RPLP1	15496000	13890000	16369000		HTRA1	2377100	733660	450610		TSKU	2281000	1351600	416130		COPA	553740	418200	373990		TRIM28	502730	168450	214740		SERPING1	261050000	234800000	238200000
HSP90AA1	2806100	1923000	3310600		C4A	13445000	10592000	10088000		RPL35A	1384200	692030	0		TGFBI	4190600	3548600	3340600		GARS1	2213600	1094700	1231100		ADAMTS13	91789	32687	44964
PGD	455150	271940	560380		ANGPTL2	1642600	978930	861030		CAPG	159000	128260	97635		P4HA1	472250	289440	228720		CD14	14172000	6863600	7799100		KHSRP	349780	124940	168430
CTNNA1	26979	0	43058		LAMC1	619070	344900	306070		TARS1	159160	92411	50183		C1RL	8814400	3982700	2391000		CCT8	5729500	2854200	3215600		PAFAH1B2	3033100	2514300	2613900
COPG1	1075100	802390	1240000		COLGALT1	864670	386160	319490		SNRPB.SNRPN	718280	437090	248790												EIF2S1	3230600	2605000	2699600
					RPS16	4418800	1772700	1362200		YWHAQ	1360500	732170	304680												LRP1	15778	8571.2	9667
					C1RL	8814400	4199500	3504700		CD5L	40823000	30779000	23933000												VIM	14840000	7604400	8804000
					PFKP	516180	256280	217980		RPS12	6743400	4441900	2872100												ACTR1A	538190	291870	333780
					PPP2R1A	2651800	1766200	1635500		BUB3	477630	202480	0												NQO1	856630	791320	775670
					PROC	1802400	1539500	1514100		RTCA	121040	51861	0												RPL27	1058700	482920	343080
					HPR	48356000	31280000	29677000		CKB	4014800	1909700	293470												F13B	1967600	1715200	1626800
					FARSA	864810	73059	0		NONO	1510400	918350	446740												C1S.1	43019000	41097000	40454000
					MARS1	275190	75657	49267		S100A11	10281000	9348900	8570100												PFAS	211560	45976	0
					RAC1.RAC2	648930	422080	394230		ITM2B	3848200	3139400	2487700												LRRC59	1066500	675390	563590
					MYL6	5156000	3387800	3206200		ATP6AP1	264540	124910	0												CS	409690	298360	265390
					PLEC	38965	7735.7	4372.5																	GDI2	420570	98351	0
					TARS1	159160	92743	85443																	UCHL1	2631600	1224200	1097100
					LYPLA2	3965400	1449900	1162100																	YWHAQ	1360500	586000	496580
					NOP2	77007	53279	50618																	EIF4A1	853820	612190	560030
																									GGH	2087800	1544300	1441600
																									SH3GL1	561160	183610	109230
																									RPS24	1804200	1579400	1547500
																									GANAB	7685000	7471500	7436200
																									CAPZB	1783000	765560	584450
																									P3H1	172050	126840	118690
																									CFI	27994000	23880000	21810000
																									PRDX6	5955500	4520400	3802500
																									GBA1	197980	125940	88268
																									ARGFX	27306000	9267800	0
																									TOR1B	1720700	914640	598090
																									MAT2B	187510	150740	135600
																									DSTN	2561400	735630	0
																									GC	41886000	38028000	36324000
																									F11	2174900	1786100	1605900
																									APOA1	1530400000	1247800000	995740000
																									A1BG	506980000	411560000	326960000
																									ILF2	618030	481270	366880
																									COL14A1	97572	44766	0
																									FCGBP	51948	38880	30868
																									PPP2R1A	2651800	2453200	2327900
																									SERPINC1	65866000	58077000	52556000
																									AFM	23089000	21886000	21047000
																									C4BPA	9707900	8715600	7934600
																									MASP1	1317100	672810	179410

## Sheet: Membrane proteins
	iBAQ NU03592 cIgs+GBM43 Membrane proteins	iBAQ NU03592 Serum Ig+GBM43 Membrane proteins	iBAQ NU03592 Bvax Ig+GBM43 Membrane proteins			iBAQ NU03614 cIgs+GBM43 Membrane proteins	iBAQ NU03614 Serum Ig+GBM43 Membrane proteins	iBAQ NU03614 Bvax Ig+GBM43 Membrane proteins			iBAQ NU03636 cIgs+GBM43 Membrane proteins	iBAQ NU03636 Serum Ig+GBM43 Membrane proteins	iBAQ NU03636 Bvax Ig+GBM43 Membrane proteins			iBAQ NU03706 cIgs+GBM43 Membrane proteins	iBAQ NU03706 Serum Ig+GBM43 Membrane proteins	iBAQ NU03706 Bvax Ig+GBM43 Membrane proteins			iBAQ NU03762 cIgs+GBM43 Membrane proteins	iBAQ NU03762 Serum Ig+GBM43 Membrane proteins	iBAQ NU03762 Bvax Ig+GBM43 Membrane proteins			iBAQ NU03773 cIgs+GBM43 Membrane proteins	iBAQ NU03773 Serum Ig+GBM43 Membrane proteins	iBAQ NU03773 Bvax Ig+GBM43 Membrane proteins
GSTK1	362960	0	241520		LETM1	370200	165080	445050		BANF1	750880	0	906000		ECHDC1	191760	143780	165010		NDUFA6	3182900	639280	1860400		USP10	45929	25200	38634
ACTR3	127150	0	86460		HSD17B4	960700	304410	1209600		NDUFS6	486980	0	589800		CCT8	1604800	685690	1093500		GGH	136050	0	67077		PUF60	553110	354910	487470
CALM2.CALM3.CALM1	496080	0	334170		NDUFB1	3622600	0	4971600		EEF1G	115000	48312	128950		FBL	152950	78646	111710		HNRNPA1.HNRNPA1L2.HNRNPA1L3	1766400	523180	1171900		KPNB1	1466200	955870	1292500
JCHAIN	5291500	2392600	4273600		PPP1CB.PPP1CA.PPP1CC	72516	0	96650		NDUFB6	456670	0	555230		IGHV3.38.3	799340	0	357240		DHX30	22642	0	11750		DERL2	1689400	0	1143800
UQCC2	1197200	0	749020		HACD3	445050	0	604370		FUS	561790	0	683310		TXNDC5	172250	33800	95606		PGK1	559300	0	285440		ATP5F1C	1565700	682450	1286200
SKIC2	14705000	0	11348000		NDUFB6	456670	240300	533130		CYC1	1206600	617170	1334900		SEC11A	629850	284060	432430		RPS6	5098600	454040	2780600		NDUFS1	1621600	1419800	1557300
RPS28	10459000	0	7975000		TOR1B	234960	0	317660		MRPS21	591170	399570	632770		DNAJB11	3664400	1980200	2702200		CYB5R1	250570	103210	177600		TMED5	1345900	556390	1094600
HNRNPAB	80053	0	58669		RAB9A	267240	99658	332820		MYOF	128650	56043	144420		DDRGK1	344360	104610	209720		RAP1A	579690	171100	376680		SLC25A4	386710	0	274700
GPX1	366450	0	273900		NUP35	124800	0	173190		PCNA	1086800	0	1330400		HSP90AA1	1121600	139850	567340		SYVN1	175160	59204	122490		CDCA5	23677000	0	16462000
SSR1	974130	684410	917000		AUP1	84756	0	118670		MRPS5	77722	0	94982		NUP153	58803	0	25523		SRSF2	1384900	745700	1092600		SLC30A7	329960	0	227330
TF	60107	0	51811		MT.ND5	172320	141920	184370		RETSAT	99511	0	121460		SUMO1.SUMO1P1	581190	0	277900		TXNDC5	172250	0	93364		ILVBL	277250	117560	211050
FASN	35754	10528	31698		UQCRB	1140400	709990	1311700		SPCS2	552470	301880	593680		HSPD1	53850000	39058000	46110000		C1QBP	6072100	1087700	4113600		DPM1	1606300	1533600	1576200
APOA2	338910	0	953530		ASPH	185130	41696	242120		ARL6IP5	2559200	1211300	2787500		PPOX	176550	92641	131940		SET	1117000	0	642220		ITGB1	2080900	1354800	1795600
IDH2	131330	31528	291180		CANX	19953000	12836000	22874000		FIP1L1	129350	0	151310		GALE	151000	0	71103		HNRNPA2B1	2317500	63606	1347900		CLINT1	149340	136750	144330
H2AC11.hCG_2039566.H2AJ.H2AC20.H2AC14.H2AC6.H2AC25.H2AC4.H2AC18.H2AC12.H2AC7.H2AX.H2AZ1.H2AZ2.H2AC1	3953700	1434300	7191000		PSMD3	475780	36931	655580		RAP1A	579690	181800	636800		SLC30A7	329960	153510	236530		TPT1	611000	0	267850		PCMT1	4476200	1020400	3069900
MRPL13	58104	46540	70415		TMX2	306870	0	436380		DNAJC3	1063900	113010	1211800		SLC25A22.SLC25A18	871450	85666	447170		ERP44	2468300	1102600	1708400		MT.CO2	7195400	5032800	6322300
CP	88252	0	169860		NAPA	145680	102510	163830		GALE	151000	0	174550		CLCC1	94364	0	43267		OCIAD1	836220	0	369990		NME1	384840	0	229630
TTR	593910	0	942370		IGHV3.38.3	799340	390400	971070		VAPB	1060200	80054	1211600		ECH1	707310	0	324750		PRDX1	4358000	2251400	3223000		SLC39A7	340550	167870	270950
RPLP1	4065900	3383500	4356900		NDUFB9	1183600	550150	1538900		TUFM	14526000	6145200	16033000		TF	60107	0	27352		MRPS35	531390	0	179410		PRKAA1	51187	0	31799
LSS	90107	54049	95710		NFS1	56198	0	87662		NDUFB11	1389900	466950	1555400		NNT	1252500	838080	1025200		MYH14	66849	48083	54873		PIGK	66672	0	40946
TMED7.TMED7.TICAM2	906000	321920	1033500		EIF4G1	11227	0	17466		UBAP2L	137960	39713	155570		RPS25	8220800	5270800	6599200		ATP6V1E2	662970	0	237600		RACK1	7418800	5564700	6703900
AHSG	1669600	996350	1804400		FUS	561790	0	874740		RAB8A	87204	0	103180		RPL5	673210	203110	399220		ANXA2.ANXA2P2	7990600	1076800	3710700		VMP1	1810400	0	1154500
TUBA1A.TUBA3D.TUBA3C.TUBA3E	472030	0	481030		ATP5PO	3936300	2787000	4564500		TUBA1B.TUBA1C.TUBA4A.TUBA8	62336000	37903000	66764000		MT.CO3	2174900	0	908900		U2AF2	293200	0	112150		COX4I1	3845200	2693700	3426600
ALDOA	50882	0	56378		EHD1.EHD3	54048	0	83652		GARS1	482790	225480	529260		LAMTOR4	1683000	1178100	1390700		RPL26	8264000	1147500	3936800		RAP1A	579690	386280	507880
DDX1	68059	0	73203		ALDH2	123910	0	191900		HNRNPK	4774600	1754900	5320300		GLIPR2	860160	145210	445670		ATP6V0A2	109430	0	42412		HNRNPF	1645700	1399900	1555100
AMBP	3642800	828950	3875100		RPL26	8264000	1122100	12119000		RAB32	121800	0	146220		VCP	3220900	1534100	2210500		ARL8B	1101400	783900	907020		MEST	2055100	1155900	1724100
GSTP1	461420	0	497960		VDAC2	5150500	2181300	6734400		TMED3	190340	0	228650		GSTP1	461420	0	186220		SPCS3	1413400	269910	752500		CLIP1	621930	0	504830
LMAN2	2135100	688410	1423100		YIPF6	74025	0	113180		RPS3.1	18484000	5015400	21165000		SPECC1	6299400	0	2595700		ABCD3	270000	69572	149280		MYH9	1404700	884850	1310900
NAPG	90506	0	46215		HNRNPA1.HNRNPA1L2.HNRNPA1L3	1766400	841980	2309400		AGPAT1	267800	133990	294270		NDUFS1	1621600	1216300	1381300		H1.5	1425600	0	572000		ECHDC1	191760	104400	175850
HNRNPD	194910	138890	169940		B3GAT3	146940	0	232050		XPO1	227330	81834	254760		MRPL12	588190	463280	514140		PSMA5	374580	103850	278230		EDEM3	22899	21047	22580
OCIAD2	438550	299740	373280		TFRC	954810	319040	1325800		NDUFB8	565500	0	675450		EEF2	2903000	821020	1672700		FSCN1	237710	0	153100		SRP9	869270	0	728320
RPL35A	2416000	514040	1542700		OCIAD1	836220	0	1323500		RPL11	7830400	3191300	8732400		SSBP1	510400	172600	310740		ACAT1	1518000	598430	1184400		PRMT1	132980	0	106480
TRMT61B	91009	0	49215		NIPSNAP1	1138300	399860	1620400		ACADM	3399500	1240900	4137200		HM13	1100100	724650	868490		DAP3	144720	124590	137460		RPS3	23394000	15547000	21664000
RHEB	228970	213320	220300		PCYOX1	612920	325740	796170		PSMD14	275670	98977	335720		ELMOD2	296390	0	114000		BCAP29.DUS4L.BCAP29	206170	0	138630		ATP6V1E1	1265400000	267590	998640000
RNF40	2669800	0	1172100		EIF4A1	367430	0	588880		LRP4	16254	0	21750		SF3A1	47794	23093	32715		DDX23	54186	43602	50710		HIC2	1108800	0	872650
NAP1L1	586260	89912	308090		SCAMP4	728840	638460	783200		NDUFV1	1336100	680280	1565400		GRN	717430	0	277870		RPL8	4680600	271900	3261400		NDUFB9	1183600	260710	937730
PRDX3	692150	0	304060		MYH10	27625	0	44545		COQ5	92507	0	125210		RDH11	862740	561670	678230		BANF1	750880	0	508460		RDH14	279010	191430	258080
H4C1	2987900	859980	1887300		EIF3B	35984	0	58191		DNAJB11	3664400	837010	4659900		HSPA5	170220000	111240000	132670000		ILF3	347560	95258	265910		NDUFS4	2786300	2047100	2794700
NME1.NME2.NME2.NME1.NME2P1	202420	0	97845		CALM2.CALM3.CALM1	496080	0	723790		RPS25	8220800	6187600	8838100		CYC1	1206600	153120	535920		NME1	384840	0	274050		RPL11	7830400	6323900	7854900
SLC7A1.SLC7A2	63891	0	29741		TMED3	190340	0	277450		SYNJ2BP.SYNJ2BP.COX16	672750	362560	769370		SNRNP70	449220	100380	227140		HMGB1	1457500	0	1012900		SLC27A4	83917	0	81588
ARL2	188860	0	88536		ATP1A1	2110800	1229000	2522600		STK39	154570	0	202310		STX4	503160	192070	306040		RPL23	4500600	2592400	3919200		DNAJA1	120700	50300	120350
MTDH	146750	69398	105540		IPO4	83600	49212	99609		ATP5F1B	10223000	5269800	11757000		SPCS1	1719800	1259600	1427400		MRPL58	401260	244510	360680		KATNAL2	1243100	0	1233100
IGKV4.1	9555400	3443300	5852100		HNRNPA2B1	2317500	999710	2911500		RPS21	425380	0	556960		RPL11	7830400	3208800	4894700		DIABLO	376440	256770	345820		RPS15	3497100	1146300	3481700
CPN2	231640	0	91177		SLC4A4	68975	0	100010		SREK1	1057700	0	1393800		COQ6	93871	58643	72024		G3BP2	77546	0	60280		SNRPB.SNRPN	196000	137360	194990
UBAP2L	137960	55704	88918		HINT2	243060	0	349050		CFL1	18652000	5531400	22809000		APOL2	288090	67284	150170		PML	185660	0	142770		PPP2R2A.PPP2R2D	250110	122320	248540
RAP1B.RAP1BL	5921700	2424600	3822300		RAB3GAP1	36792	0	53015		MRC2	32553	16678	37773		VDAC1	8104000	6416500	7052700		M6PR	975830	958990	971870		SLC39A14	379890	328100	376830
CDCA5	23677000	0	9038000		SCCPDH	297580	0	428340		COX20	426580	212000	496470		NDUFA6	3182900	1337500	2023700		YTHDF2	130990	0	100020		STRAP	108420	60375	105610
PGK1	559300	0	202800		HIC2	1108800	608990	1362600		PPOX	176550	50586	217470		NDUFA7	272340	137680	187900		ACSL1	49749	0	41284		IVD	191290	0	173550
H1.2.H1.4.H1.3	1292700	0	478480		H2AC11.hCG_2039566.H2AJ.H2AC20.H2AC14.H2AC6.H2AC25.H2AC4.H2AC18.H2AC12.H2AC7.H2AX.H2AZ1.H2AZ2.H2AC1	3953700	1531400	5191400		NNT	1252500	449690	1512800		SYVN1	175160	0	64751		GOLPH3	147320	0	122310		ASNS	147040	0	137240
RPL35	7055000	0	2614000		NAPG	90506	0	136730		RAB21	785650	500110	855120		UQCRC2	1235900	782950	949700		ADGRE5	170460	79309	156070		EIF2S3.EIF2S3B	86684	0	80717
EPPK1	73535	0	20670		NUP160	121780	44522	162210		EIF2S1	51156	0	63565		DDX46	942180	638330	811360		DHX15	215830	150000	205280		GFAP	634590	232720	601760
PFN1	1953800	0	551190		EIF2S3.EIF2S3B	86684	0	131560		PTGIS	73840	0	91716		STOM	417620	284940	360480		PRDX2	427230	0	357750		STX4	503160	127080	474850
CDIPT	802700	0	221850		TMED5	1345900	621620	1719000		KHSRP	959270	191970	1150400		RPL32	1756800	1000800	1428700		SUMO1.SUMO1P1	581190	0	462040		RAB35	1082700	486890	1038800
YWHAB	184890	0	50842		PPIB	1114900	0	1652400		LAMTOR4	1683000	933910	1874400		SDF2L1	4336700	115860	2492900		CYC1	1206600	325880	1030800		NIPSNAP2	2165700	133820	1920400
ARL8B	1101400	463840	655070		UBQLN1	448720	344440	498420		NFS1	56198	0	70551		PPIB	1114900	146430	705030		ARL8A	3250500	315320	2658500		DCTN2	310570	85239	282740
CKB	197920	0	57009		GLS	754560	0	1121500		CERS2	482750	201440	553810		SCARB2	1805800	1287500	1585000		TPM3	612290	0	495620		SMC1B	33922000	0	29672000
ECHS1	244550	0	71858		BID	166730	93654	202460		RNF40	2669800	0	3346700		CFL1	18652000	12729000	16135000		RAE1	142910	0	116910		DLST	1920900	1112300	1807400
CAPRIN1	313790	0	91803		AP3M1.AP3M2	80142	0	119620		LRP1	31499	11493	36572		KRAS	641960	0	374950		EIF4A3	597010	178420	583050		BCAM	71926	37904	66975
EMC4	168760	0	49246		LMAN2	2135100	826020	2784800		DPYSL3	573530	242500	668940		PPA2	116050	0	67713		APOL2	288090	68997	278660		HNRNPM	1365900	1237700	1347100
ACAT1	1518000	82845	542370		ETFB	1459100	548380	1559500		ELOVL1	522830	213080	611660		PPT1	981220	441180	754390		PRDX6	782370	225070	758240		BCAP31	4415400	1882200	4820900
GAPDH	4798400	568250	1913600		ALG2	657370	85884	721220		UQCRB	1140400	414780	1355900		PCBP2.1	2525700	880250	1836300		DNAJA1	120700	69635	120650		SLC1A3	2810000	1872500	2953200
IGLV3.21	23943000	1082400	8157600		RETREG2	179370	0	200250		NDUFA7	272340	115540	318220		NDUFB11	1389900	0	880900		ALG5	199000	0	195700		PLGRKT	702220	629290	713240
ACTR2	210850	0	65846		MARCKSL1	1800700	1067800	1884200		STOML2	7653300	5013200	8429700		RAB21	785650	686270	749400		MVP	52634	0	51624		ALDH3A2	2769800	1983100	2881800
ARF6	721920	0	224640		SF3B4	125680	0	143410		ARF6	721920	468950	793330		DCTN2	310570	103080	231290		ATAD2	188070	0	184290		STK39	154570	52879	169510
GNAS	1172200	56683	443340		MAVS	449150	0	503620		FAM3C	1865400	413580	2275700		MRPL11	257090	98991	197710		HSPA8.1	1653300	0	1468500		CHTOP	220890	181490	226310
EIF2S3.EIF2S3B	86684	0	30650		MRPL57	1071100	684360	1118600		STT3B	282290	145360	320570		RPS23	6144700	5614200	5935400		CCDC115	154080	0	134690		IDH2	131330	67797	139650
GPX4	174490	0	57844		WARS1	218210	161830	225380		EEF2	2903000	526300	3565600		CPSF7	272940	0	165850		STK39	154570	0	144280		PEX3	143900	0	157150
RAB13	522980	0	178610		RPS3	23394000	14806000	24523000		RPS12	8950500	4850000	10093000		JAGN1	899760	486530	738650		RPL15	3725700	3081000	3668400		DNAJA2	163410	46211	175180
CLIP1	621930	0	211690		PSMD4	358740	78319	395080		ATXN2L	48905	0	61858		USP10	45929	25810	38149		CAND1	25050	0	23040		TMEM258	5360200	0	5922300
LAMTOR4	1683000	0	572800		TRAP1	1109000	399900	1176900		NDUFA2	328610	0	418770		RTN1	262430	55110	181950		FKBP8	267640	176130	260090		RUSF1	262810	163380	273170
TOMM20	1192100	319460	543890		SLC7A5	766430	298300	804410		SFXN3	625680	388190	689930		TMEM258	5360200	3832200	4736900		MCM4	83356	51473	97456		JAGN1	899760	166410	952470
RETSAT	99511	0	25524		MCM6	25787	0	27934		VPS16	27928	0	35525		MYO5C	581960	363680	492110		CTSB	168780	0	231510		SEL1L	171210	57200	179670
FABP5	4973300	0	1272300		GNB1.GNB2	7488300	3877300	7759800		RACK1	7418800	1514100	7186200		MTHFD2	331880	78397	229450		CLIP1	621930	0	868450		MAVS	449150	141740	473230
UFL1	23301	0	6270.5		PGRMC2	2754400	1328100	2866100		ATP6V1E2	662970	0	636790		SSR4	5273700	3404500	4526800		YWHAQ	1009900	261450	1305200		NFS1	56198	0	60743
FARSA	521570	48081	172760		VIM	197220000	114960000	203670000		RAB5B	1481300	754180	1449500		LUC7L3	99357	83004	91190		CARD9	275650	0	367530		DYNLL1.DYNLL2	1301300	0	1378300
KATNAL2	1243100	0	304160		PSMD13	166040	40485	174270		DPM3	5840000	2133700	5686700		ECE1	149900	21798	85211		COQ6	93871	0	125050		HARS2	238920	0	251230
ASPRV1	619460	0	152150		PDIA6	19523000	1626700	20532000		HDLBP	290160	13246	283370		PRDX3	692150	481250	585820		FUS	561790	0	728960		MYO5C	581960	204870	598680
GLS	754560	0	182270		NOTCH1	55764	16728	57920		GNA13	86090	0	83990		CNDP2	114070	0	56636		UQCC2	1197200	0	1513600		MRPL57	1071100	924870	1134400
PRKCSH	2271800	395210	850360		TXNDC5	172250	42540	179430		MCCC2	102210	0	99546		CKAP4	2366000	1684200	2015100		AHSA1	736770	0	905020		UBE2J1	253400	0	374100
PML	185660	35880	69764		YWHAQ	1009900	205320	1034400		FARSA	521570	310050	515980		PCK2	55557	24745	39645		MRPS31	350130	262840	368060		DDX39A.1	1555100	1013500	1870300
ERVK13.1	4300500	0	982960		MRPL39	153150	0	160580		TOR1A	861110	484680	849270		PTPN1	395690	68060	226630		CALM2.CALM3.CALM1	496080	117840	571280		SLC2A1	2652000	1324700	3414900
H1.5	1425600	0	331340		CAPZA1	132760	0	138450		LGALS3BP	67547	0	65479		RPL12	7234900	5681300	6440000		PPP1R17	19245000	0	23063000		CPT1A	1320400	816830	1581100
NDUFS8	1199200	261190	484060		X.3	7576600	5088400	7682800		PSMC1	417930	67846	405750		SUGT1	123260	41965	81993		SARNP	202560	0	226600		YTHDF2	130990	91475	151140
CLTA	468370	0	110320		DPY19L3	58904	0	76402		MRPL4	445960	0	430930		RUSF1	262810	156410	214910		PRDX3	692150	245720	753510		MCCC2	102210	0	158070
SARNP	202560	0	41914		RACK1	7418800	2893600	8760100		ATP1A1	2110800	793100	2065900		CPT1A	1320400	1080800	1212900		HSD17B11	302620	131620	318340		ATXN2L	48905	0	75713
RPL22	4957700	2908400	3340500		COQ9	315710	0	414840		ERP44	2468300	551230	2281800		ACAT1	1518000	587370	1093400		HNRNPM	1365900	1139400	1387500		RNH1	285840	238940	311900
GGH	136050	0	28404		BANF1	750880	0	977340		PMPCB	65346	0	59102		MXRA7	758730	435660	611200		HNRNPAB	80053	0	87702		TUFM	14526000	12479000	15655000
STRA6	808810	211780	337020		LAMTOR5	1881000	0	2457300		CCT6A	1549800	718910	1467200		RAB13	522980	350750	443950		ILVBL	277250	94694	291760		IPO4	83600	45660	104580
DLD	699770	157310	273510		NUDT21	1480300	695460	1719800		RTN1	262430	51766	241120		PCBP1	642510	449420	553770		RTCB	156310	134310	157630		DHRS1	97092	0	148400
RPS27	4638200	483430	1378200		FASN	35754	11908	42583		TMX1	2119600	178700	1922900		IGHV4.38.2	36500000	15649000	26292000		EEF1B2	667730	377660	319740		IGLC3.IGLC2.IGLC6	157530000	73971000	202680000
PPIB	1114900	0	242240		RPS21	425380	0	547170		DAP3	144720	0	131710		KTN1	147820	68463	108790		SHMT2	271970	49490	0		RPS4X.RPS4Y1	4345400	913880	6201900
ARF4	18402000	6328700	8968100		GFAP	634590	319990	718430		SNRPD3	2140100	971400	2035800		NIPSNAP2	2165700	456930	1342000		RPL21	2507500	1027300	697090		RAB27A	347650	70302	416280
ATP5ME	1476000	0	322650		SEC23A.SEC23B	133920	0	170260		EXOC8	102930	0	93516		CDHR2	2245500	1478600	1873800		IGF2BP3	805140	245880	125710		TOMM22	1961300	1532500	2069000
MIF	1087400	0	198770		MYL6	3945900	0	5034000		TMX2	306870	180080	295120		PRKAA1	51187	21746	37373		COX6C	5990200	4266700	3894800		NT5DC2	160950	134510	167940
MRPL18	287420	0	53612		COX7C	3232300	0	4122500		CHTOP	220890	81328	209490		DPM3	5840000	3368800	4681900		PYCR1	357040	141710	107470		CISD1	372730	0	474210
PCMT1	4476200	0	846380		ECE1	149900	125100	156850		ATP5PB	713630	231170	672590		GIPC1	3722800	344610	2147300		EEF2	2903000	1849900	1664600		HACD3	445050	336610	470220
AK1	450290	0	84741		PSMC4	476330	151500	567190		HNRNPC.HNRNPCL1.HNRNPCL4.HNRNPCL2.HNRNPCL3	2813100	1127100	2665300		IPO4	83600	72500	78412		SYNCRIP	1225700	848710	784900		ELOC	794930	579740	841610
FKBP8	267640	0	53329		RDH11	862740	272320	1012200		MRPL22	272600	156640	262550		PRAF2	7679200	4270000	6070800		FIS1	8990500	2803700	1768700		FLOT1	48984	0	59960
SLC1A4	159580	0	32001		SLC39A7	340550	0	422600		PLAA	63188	0	59584		SLC25A4	386710	164250	281140		NDUFV3	1668900	416500	257620		STOM	417620	61124	482680
CDC42	1481500	853240	979750		PRDX2	427230	0	528330		ACTR3	127150	0	119650		ACADVL	367690	140440	259900		MCM5	401110	49493	0		AIMP1	115080	0	137060
GANAB	145760	0	28738		RAB27A	347650	0	424740		APOL2	288090	0	271030		ERLEC1	92966	68916	81515		SNRPF	948240	342030	256190		RPL23	4500600	1717100	5050700
PARK7	360630	0	70933		TMED1	591180	334290	647520		NDUFS4	2786300	883680	2687500		LUC7L2	1506900	340250	952010		PPA2	116050	59536	44993		MRPL44	129060	96703	141430
NDUFB1	3622600	0	696380		MT.CO3	2174900	0	2677100		NDUFS1	1621600	646730	1574800		SNRPA	343440	0	291870		VAPA	630270	323540	243160		AUP1	84756	0	115870
CHCHD3	537200	159900	233210		VSNL1	187860	0	230950		NDUFA3	1009800	0	959560		NME1.NME2.NME2.NME1.NME2P1	202420	81550	184870		NUCB1	2441100	1323700	1005300		L2HGDH	163560	69095	198100
TXNDC5	172250	0	33632		IPO5	63321	0	77810		DERL2	1689400	0	1573600		BOLA2.BOLA2B.BOLA2.SMG1P6	499810	0	427370		CHTOP	220890	152340	132680		VDAC2	5150500	2610100	6076100
RPSA.RPSA2	2171700	100530	287390		PRPF4	47988	0	58971		SLC25A12	54422	21621	52217		PRXL2A	1905700	1604700	1865900		SYNJ2BP.SYNJ2BP.COX16	672750	371440	285250		MTFR1L	172880	0	234430
TPI1	291750	0	26674		SCFD1	170820	36621	192850		PLIN3	377900	206550	366980		RAB3GAP1	36792	0	31749		TMSB4X	12725000	2886700	0		HNRNPH2	143080	0	194640
NCCRP1	758970	0	69495		PRKAA1	51187	0	59594		SCAMP4	728840	0	681120		TM9SF1	170130	0	146310		SLC7A5	766430	326940	197140		M6PR	975830	299250	1205900
CS	512560	0	41409		SRRT	38858	0	44996		HSPA9	42837000	12726000	40689000		COX7A2	19272000	14291000	18570000		DNAJA3	211950	171160	156060		SKP1	296540	137360	347710
NACA	103120	20511	27228		VPS16	27928	0	32297		NAPG	90506	0	83897		ACTB.ACTG1	159550000	131150000	156020000		UGGT1	110710	68603	52494		U2AF1	1518300	1012600	1682200
PDIA4	4580400	61669	453750		TPD52L2	317000	0	377060		NAPA	145680	0	134440		NDUFA3	1009800	737140	977020		STK11IP	52766	31786	24788		EHD1.EHD3	54048	0	70589
LGALS3	3612200	102330	405770		SUMO1.SUMO1P1	581190	0	693150		TUBB2A	383630	138170	365200		RPS21	425380	0	374200		KRAS	641960	274150	150240		ALMS1	315620	0	412720
RPL28	3557900	1161600	1364600		MYH9	1404700	59831	1688300		COX6A1	3700300	1418100	3956000		MYH9	1404700	715900	1324300		PCMT1	4476200	2219200	1460100		MRPL4	445960	190420	522060
ACADVL	367690	45662	72635		IARS2	1006100	496450	1112200		ECHDC1	191760	76685	205270		CDIPT	802700	676920	788380		ECHS1	244550	199620	184530		EMC7	468000	0	603800
XRCC6	535440	149300	173560		ELMOD2	296390	61929	343980		NSF	462530	239280	488540		ATP5F1C	1565700	878410	1492900		YBX3	250480	176670	152880		IGKV4.1	9555400	699120	12138000
NIPSNAP1	1138300	334800	381650		FSCN1	237710	44146	277060		TOMM40	1428900	369970	1568500		RPL8	4680600	3460100	4545400		MRPS28	466070	306440	254220		NDUFB1	3622600	0	5917200
PPIA	11638000	103270	934210		RRAS	733490	415210	797080		CSE1L	46035	16244	49718		PYCR1	357040	68323	310320		ZNF157	4825000	2340000	0		MKKS	378320	0	622870
RAB34	871420	0	61624		MRPL15	133510	0	159730		COX4I1	3845200	2815400	3975000		NONO	269770	0	227010		PHB2	3240900	2448200	1695000		MRPL2	81215	0	138160
CALR	9553700	289450	1001800		ELOVL1	522830	0	1074300		ATL3	321280	194760	337520		ATP5PB	713630	382630	660960		VAPB	1060200	612710	206100		MSH2	391210	229850	505630
ANXA1	2566300	140350	319360		FARSB	51980	0	105550		HAX1	121660	0	130810		ATP6V1B2	139300	65149	125940		ZNF207	566830	269610	0		PSMC2	409450	195380	553630
SHMT2	271970	0	20371		RGPD3.RGPD4	26281	0	53586		SAMHD1	107560	40910	112580		RAB14	5829300	3355300	5393600		S100A10	3242400	2000500	874170		SFXN1	1690500	623660	2425900
CALU	744850	227160	315550		TUBB2A	383630	251810	520780		CAMK2D.CAMK2B.CAMK2G.CAMK2A	444820	0	480380		PRRC1	432740	116520	377000		HNRNPA3	1354000	928790	539870		DSTN	173310	0	308190
ACTN4	540630	0	91667		CAPNS1	126810	0	259070		SNX1.SNX2	118840	0	128070		DARS1	581040	415490	552100		TMEM123	7133100	5006600	3040200		GPX1	366450	0	651070
RAE1	142910	0	24126		PSMD10	94152	0	192660		TRIM21	8077600	4435700	8309900		CLINT1	149340	69978	135430		RUSF1	262810	233800	204670		ACOT7	133350	60658	188370
COQ9	315710	0	47780		GOLGA5	47913	17432	78517		SRP19	147830	0	158120		PRPF4	47988	0	38883		MYH10	27625	13891	0		SCAMP4	728840	0	1272400
UGGT1	110710	0	16733		EPHX1	269200	168580	370100		STOM	417620	74997	442190		HK1	397110	112270	339160		NUDT21	1480300	915340	344200		MRPL48	291310	275770	302980
GNA13	86090	0	12883		PSMA5	374580	173980	575700		RPL26	8264000	2409800	8678800		STK11IP	52766	19141	45856		HSD17B4	960700	871810	784810		PRKDC	76794	54988	93131
FSCN1	237710	0	35655		U2AF2	293200	131780	457690		AUP1	84756	0	93422		GNB1.GNB2	7488300	5104700	6947100		RALA	2164100	1279000	413020		ALDH1L2	471960	145710	737260
ANXA5	950950	0	127940		TOMM22	1961300	1400800	2528700		LAMTOR5	1881000	640970	2001300		VSNL1	187860	119370	172470		RPL6	8322200	6387300	4477500		ARCN1	269330	68383	432490
HSPB1	2290500	319050	593100		CTNNB1	390200	207460	566800		SLC25A4	386710	115890	412790		TMX1	2119600	1654800	2015800		ACTR3	127150	90492	54154		IGF2BP3	805140	434470	1099300
YWHAG	1635900	69326	283960		XRCC6	535440	141750	922460		PKM	15789000	3776200	16805000		RPL6	8322200	6166300	7866700		DYNLL1.DYNLL2	1301300	1232000	1163100		RPS3.1	18484000	16194000	20320000
LGALS7	7401500	0	930720		PSMC1	417930	111110	721760		TMED5	1345900	414360	1425500		SCAMP2	561220	427870	532450		GLUD1.GLUD2	888300	539740	150880		PML	185660	86802	265120
RTRAF	150190	0	19552		MTA2	23829	0	49678		SPRY4	902230	591440	929620		MTCH2	1345900	613230	1186400		HK1	397110	279730	149870		OSGEPL1	123070	69798	165960
DLAT	210770	0	26911		EMC3	144340	0	300060		DARS1	581040	262290	610200		COX6A1	3700300	0	2794600		TAGLN2	1082500	569450	0		PCNA	1086800	711220	1398500
MTHFD2	331880	91894	122700		MSH2	391210	147770	661690		SET	1117000	0	1217300		NFS1	56198	0	42560		SLC39A14	379890	291480	196400		MYL12B.MYL12A.MYL9	2543900	829470	3956600
DECR2	129040	0	16645		PGAM1.PGAM2	267250	0	562270		CNDP2	114070	38638	120900		NOMO2.NOMO3	280330	211830	263080		ACTR2	210850	107890	0		RPS11	3922500	324530	6888100
TOR1B	234960	0	27874		NDUFS1	1621600	744160	2586600		VDAC2	5150500	1126500	5361900		TMED3	190340	0	142830		RSRC2	719370	414450	99530		CERS2	482750	0	889790
TPM3	612290	0	73487		CYC1	1206600	719510	1741100		ETFA	2347100	2129400	2357500		RGPD3.RGPD4	26281	16758	23861		ALMS1	315620	106080	17663		TXNDC5	172250	152870	188820
HNRNPA2B1	2317500	77855	348330		SLC25A22.SLC25A18	871450	0	1914900		MTFR1L	172880	0	181210		DDX19A.DDX19B.hCG_2043426	459930	171730	385740		MARCKS	399020	183960	93816		FAM120A	42794	24318	63610
CTSD	1013000	0	100230		NNT	1252500	742420	1872100		UNC45A	55913	0	58528		NAPG	90506	80214	87821		UBC.UBB.RPS27A.UBA52	992510	501400	286290		RPL10	2111500	1635500	2639800
TGM3	128930	0	14082		ALDH3A2	2769800	1844700	3893700		ATP5F1C	1565700	424310	1618200		RPS29	10286000	3238500	8446100		HSPA6.HSPA7	3189700	3060400	3001900		SNRPA	343440	272270	421780
RPL18A	1199800	835590	815060		ARFIP1	105230	0	224910		MYL12B.MYL12A.MYL9	2543900	655960	2613000		L2HGDH	163560	53835	134920		RAB27A	347650	196770	116360		SDR39U1	151830	0	315990
ELOB	3581800	238350	70172		COX4I1	3845200	650510	7504100		PCBP2.1	2525700	563430	2608800		PSMC6	717840	333030	615360		RPS2	8019200	5721800	4508100		ATP5PB	713630	429530	1016700
LPCAT2	2137500	102960	0		MRPL3	347360	0	748020		CPN2	231640	0	237720		DDX23	54186	27276	47039		SPECC1	6299400	3376800	1854800		CDC5L	872250	0	1799000
RPL26	8264000	932050	550070		ACTR1B	240190	141650	353480		SKIC8	216010	0	222750		MRPS35	531390	308170	472040		MIA3	74159	25075	0		TIMM50	1165600	735700	1600400
EIF5A.EIF5A2	1233500	329750	283550		GNAI3	1066200	500170	1722000		DDX39A	1555100	680550	1582800		MT.ND5	172320	78239	146870		ELOB	3581800	1778700	875460		ATP5PF	290770	0	592420
TOR1A	861110	145860	109230		COX5A	1086700	770730	1453100		DYNC1H1	78514	15788	79074		LRRC59	2182800	903690	1833200		ALG2	657370	409900	286170		CTNNA1	713890	585820	847960
PSMC2	409450	44194	18885		SREK1	1057700	0	2302200		HSPA6.HSPA7	3189700	0	3213100		DYNLRB1.DYNLRB2	318710	0	231920		ELOC	794930	497040	354780		IARS2	1006100	900980	1100000
HNRNPA1.HNRNPA1L2.HNRNPA1L3	1766400	467020	373960		STK11IP	52766	41546	65885		RAB31	1354700	89753	1370200		TMED1	591180	361860	526200		MMUT	185740	85361	36293		COX5A	1086700	669730	1455700
MYL6	3945900	870800	646070		ATP5PB	713630	441060	972670		DPY19L3	58904	0	59538		TUFM	14526000	9726800	13186000		RPS15	3497100	2027500	1096200		DHX15	215830	157900	267250
PRDX1	4358000	465120	211620		RAB21	785650	601830	959240		RALB	4490000	1952500	4515600		SLC1A4	159580	80740	136180		ATAD3B	118360	82834	60301		RPL8	4680600	438870	8449400
AHNAK	163830	23672	14891		RAB10	4326900	3860600	4768900		TOMM6	1118400	0	1140700		CISD1	372730	0	257370		HACD3	445050	269880	158820		H4C1	2987900	1946400	3979900
NPM1	2021900	156860	40450		EEF2	2903000	869920	4828400		POR	1597900	1064400	1605800		DPY19L3	58904	0	40411		CCDC137	7461400	4024700	1792300		DHX9	477300	273810	670740
SLC1A5	1565700	538360	474170		BLVRA	47068	0	91613		RSRC2	719370	184640	728280		EHD1.EHD3	54048	0	37103		YWHAE	1417600	644100	137060		GNB1.GNB2	7488300	7042400	7902700
RPS13	2232200	446120	431590		ATP6V1A	276120	78430	458380		PRDX3	692150	390930	688540		HSPA8.1	1653300	0	1135500		NACA	103120	77421	61552		ATL3	321280	173580	458120
YWHAZ	7063100	228720	177000		SQSTM1	104760	51500	154700		MCM4	83356	20494	82467		SLC12A2	58549	0	37785		RPL29	3349700	2547900	2058600		ERP44	2468300	1152900	3678900
HSP90AA1	1121600	175260	157950		PSMD11	597600	110160	1052300		TIMP3	111830	0	110100		SLC27A4	83917	28829	64504		EIF5A.EIF5A2	1233500	630390	261420		RHOA	1913500	556700	3149900
PDIA6	19523000	5401800	5135100		DDX39A	1555100	952210	2118400		PTGES2	211310	64917	210480		PGRMC2	2754400	1221200	2228000		HAX1	121660	83984	62730		SSR4	5273700	4689700	6441600
C3	3011800	43153	5291.9		HSD17B10	19336000	11103000	27024000		CCT5	1305400	821600	1302900		X.3	7576600	4602000	6537400		OGDH	276790	207720	167220		SLC25A13	471210	407030	600680
PCBP2	2525700	286080	258650		PSMC3	251580	0	460270		EIF2S3.EIF2S3B	86684	34059	86621		NIPSNAP1	1138300	536200	929270		ATP5F1D	7065400	4123700	2370400		ATP5MK	8515600	7004900	11441000
UQCRC1	192790	167090	166720		TIMM44	516800	164070	811190		VSNL1	187860	84211	187900		SPCS2	552470	353580	487670		MRPL46	202510	120940	71928		HNRNPL	1266800	339500	3082200
GANAB.1	805870	325960	318500		NT5E	266690	85125	418270		RPN2	5374200	2832700	8999600		RPL18A	1199800	784430	1063400		STEAP3	714310	367800	108430		ATP5ME	1476000	404710	3582300
TBRG4	385200	106040	98335		PLAA	63188	0	117830		SRP14	2239300	1543500	3225500		TRAP1	1109000	513880	914100		TM9SF3	5199100	2885100	1199300		RTCB	156310	75023	334010
GFAP	634590	127710	111740		UTS2	101120000	73806000	124520000		COPG1	1074500	813540	1445500		STX12	273030	105050	216610		TMED3	190340	180050	172620		SQSTM1	104760	63974	189370
LDHA	2681400	415530	340110		RPS3.1	18484000	11157000	24736000		U2AF1	1518300	543440	2928000		BCAM	71926	32324	58541		RAB22A	1120500	519790	0		HDHD5	121970	100000	168000
CCT4	523370	158920	145650		TMSB4X	12725000	0	23594000		GFM2	44788	0	109660		CRELD1	94186	48449	78716		SLC4A7	333430	261330	203080		NIPSNAP1	1138300	954770	1486500
PUF60	553110	181460	167070		PLS3	101550	0	192820		TMED2	11756000	5567300	20841000		ITGB1	2080900	1543300	2293300		HSP90B1	28607000	20868000	14596000		DNAJB11	3664400	2793500	5299300
ALDH1B1	1571100	746540	714340		MYL12B.MYL12A.MYL9	2543900	365740	4530600		AK2	67908	0	167250		TRA2B	456290	0	631720		CDCA5	23677000	15429000	8573400		DDX1	68059	27556	140920
RAB2A	3189000	872250	767730		HSPA5	170220000	127450000	209000000		NUP85	185760	84180	334410		CANX	19953000	13195000	22397000		DLST	1920900	1262300	720890		ALG1	146900	108930	216350
TFRC	954810	57414	20258		PMPCB	65346	39571	88790		DHX15	215830	96721	394430		GET3	995300	95598	1319600		RANBP1	2052400	543210	572240		GPX4	174490	147020	224750
PDHB	3103900	595690	493220		DPM3	5840000	4927000	6669400		CKAP4	2366000	1325400	3913600		GPX4	174490	0	235230		MARCKSL1	1800700	1246400	1257600		HM13	1100100	954470	1336200
GIPC1	3722800	390370	393620		EDEM3	22899	0	42947		RBMX.RBMXL1	295100	230390	393980		RPL7	5315000	3852000	5828100		FGD6	845270	27261	38978		PSMC4	476330	125770	1051400
PDIA3	6025300	950610	960020		TMEM258	5360200	0	10055000		U2SURP	54296	0	136590		NSF	462530	335510	503140		SLC25A22.SLC25A18	871450	206850	214900		RHOT1	44287	31028	67268
IMPDH2	516060	75874	75171		SYNJ2BP.SYNJ2BP.COX16	672750	0	1266100		AGPS	34042	12844	66078		FLOT1	48984	0	65016		TXN	5711700	2982300	3017400		SUCLA2	97190	0	263770
HECTD3	793000	0	0		ITGA2	24189	0	45639		RPS10.RPS10.NUDT3.RPS10P5	6894900	5662100	8756000		NUP93	275540	121940	326150		SRSF7	1538500	313630	309480		PRPF38B	215760	130830	360540
SUGT1	123260	0	0		UBR4	6829.8	0	12910		DAD1	3533300	2491600	5202900		SLC25A5	5284300	4780600	5427000		CLPTM1L	604550	194310	190250		PDHB	3103900	2271700	4380900
PA2G4	225070	0	0		DNAJC13	63614	0	115060		NDUFS8	1199200	896520	1672900		RPL23A	2851700	2264400	3018100		YWHAZ	7063100	694870	715960		CAPZA1	132760	0	335290
PRPF19	278530	0	0		MYH14	66849	21577	103560		DPM1	1606300	831490	2820200		TIMM44	516800	152670	626450		JUP	9264500	53802	58218		G3BP2	77546	0	198560
GRHPR	421730	0	0		ACTR3	127150	30496	203140		SLC16A1	687790	452220	979190		GNA13	86090	64493	92442		HECTD3	793000	0	0		OCIAD1	836220	597610	1205200
TMEM14C	2208200	0	0		RAB14	5829300	2404400	8551800		H1.2.H1.4.H1.3	1292700	542220	2214000		NUP160	121780	51616	137670		PA2G4	225070	0	0		NDUFA9	1297800	1078900	1637800
XPO5	17065	0	0		CYBC1	142330	0	255640		ATP5PD	472470	289300	697920		ALDH3A2	2769800	2149400	2913700		PRPF19	278530	0	0		TM9SF1	170130	89277	283400
MRPL37	153140	0	0		SYNM	608160	301810	843820		ALDH1B1	1571100	958450	2326500		RPL36	3401100	2397600	3636900		SRRT	38858	0	0		MRPL22	272600	205750	372020
HDHD5	121970	0	0		GSTP1	461420	0	817450		RPL6	8322200	2399300	15342000		RTN4	1804600	1159500	1973200		ASPRV1	619460	0	0		SPCS3	1413400	920600	2123400
SRRT	38858	0	0		LCLAT1	117280	72523	152060		EMC2	192960	0	419340		IPO5	63321	0	78844		TRIM29	144770	0	0		RPS18	17075000	15795000	18937000
CCDC51	116030	0	0		ATP6V1B2	139300	61469	199630		MATR3	629780	365580	951040		XRCC6	535440	458280	554850		PKP1	2963600	0	0		NDUFA12	1677200	1584200	1785200
TMEM263	1021900	0	0		DHRS1	97092	0	172210		NDUFS5	1119400	0	2474400		SRP19	147830	109040	152550		DSG1	6153400	0	0		AGK	162840	129690	204100
GOLM1	64054	0	0		BCAM	71926	0	125880		RPL23	4500600	1049300	8635200		TOP1	324860	104020	353050		CAP1	126230	0	0		SYNM	608160	514490	719780
RHOT2	329830	0	0		UCHL1	345040	0	606640		HSDL2	492310	155300	895150		EMD	296100	178720	315790		TMSB10	3348700	0	0		PSMA5	374580	259440	514150
SLC27A4	83917	0	0		PTPN1	395690	214430	533880		FLNC	105100	26194	199920		IDH1	687420	99474	781380		TRA2B	456290	0	0		ALYREF	468210	240220	742930
HSP90AB4P	119120	0	0		PGRMC1	3412200	2179000	4315700		GDAP1	143410	0	315990		ABCD3	270000	68273	298730		EIF3B	35984	0	0		EWSR1	132350	96032	181460
MCM6	25787	0	0		LUC7L2	1506900	1224200	1715100		SF3A1	47794	36233	61723		RDH14	279010	0	321270		GDI2	265570	0	0		IGKC	108800000	56689000	179210000
TRIM29	144770	0	0		STRAP	108420	0	188360		EMD	296100	178390	453440		G3BP2	77546	0	93948		LGALS7	7401500	0	0		RAB5C	8760500	6624400	11609000
PKP1	2963600	0	0		HSPA6.HSPA7	3189700	2764000	3494200		BSG	1619000	1301000	2047400		SFXN3	625680	324120	686550		TIMP3	111830	0	0		MRPS35	531390	388700	723380
CAP1	126230	0	0		SRSF9	59538	0	102610		TIMM50	1165600	666370	1838900		DERL2	1689400	0	2040000		S100A11	3827200	0	0		LAMTOR4	1683000	1526200	1893400
REEP5	1477300	0	0		ALG5	199000	0	337540		RPL12	7234900	416170	16648000		ARFIP1	105230	0	126860		CALML3	199390	0	0		RPS27	4638200	2543800	7330500
TMSB10	3348700	0	0		LGALS3BP	67547	0	115200		EPHA2	105350	0	249230		VAMP3	1933600	1512300	2013800		PGAM1.PGAM2	267250	0	0		PTPN1	395690	177960	682160
RRAS2	94765	0	0		VCP	3220900	1669400	4312400		MFAP1	90845	48206	149160		ATAD1	232830	195730	239990		GSTP1	461420	0	0		GALE	151000	0	349670
PEX3	143900	0	0		DYNLRB1.DYNLRB2	318710	0	542320		MRPL2	81215	78880	84276		CERS2	482750	322680	512180		ANXA5	950950	0	0		MRPS28	466070	226460	777010
EIF3B	35984	0	0		LARS2	67947	0	113500		ABCD3	270000	37916	569140		MYO1C	56626	25829	62062		ARG1	1925000	0	0		NUP160	121780	35817	234410
ARFIP1	105230	0	0		PCK2	55557	0	93798		PTK7	29175	18697	42671		ATP5ME	1476000	0	1742600		GGCT	1189300	0	0		RPS25	8220800	4266200	13383000
GDI2	265570	0	0		CTNNA1	713890	564520	815810		SDR39U1	151830	0	342060		ELAVL1	451130	191680	497600		AK1	450290	0	0		EARS2	0	166050	2356000
RPL34	1080100	0	0		IQGAP1	20054	0	68651		GSTP1	461420	0	1048400		TKT	5279800	3609700	5145400		NUCB2	66148	0	0		B2M	0	307260	4314400
TIMP3	111830	0	0		VAT1	487410	274430	1008200		ACOT7	133350	28964	266220		RPL35	7055000	5987000	6972500		PRMT1	132980	0	0		MRPL1	125580	136470	277120
S100A11	3827200	0	0		HNRNPH1	5420700	3843400	9299200		SART1	135330	28193	271700		SURF4	13365000	8910500	13018000		UCHL1	345040	0	0		CSNK2B	0	259920	3827800
CALML3	199390	0	0		VDAC1	8104000	5789400	13811000		OSBPL8	31891	25041	46990		PML	185660	89394	178190		SERPINB5	73255	0	0		RPS9	7021700	7838900	19281000
U2AF2	293200	0	0		TUBB3	2628600	2040000	4102700		RTRAF	150190	54422	361290		TMEM126A	204990	0	187310		FAM120A	42794	0	0		JCHAIN	5291500	11517000	75579000
EEF1B2	667730	0	0		KTN1	147820	38174	422120		SLC25A6	12809000	10071000	18902000		ARL6IP5	2559200	902380	2405900		TGM3	128930	0	0		RPA1	0	91848	1192100
PGAM1.PGAM2	267250	0	0		NSF	462530	270620	958230		BOLA2.BOLA2B.BOLA2.SMG1P6	499810	0	1619800		VPS16	27928	18536	27700		FSHR	37952	0	0		RAB8A	87204	95154	189640
GJA1	264280	0	0		ITPR3	11845	0	42251		GGH	136050	0	446650		PAICS	270310	66037	262620		CKB	197920	0	0		PKD2	0	27542	335930
PYGB	108800	0	0		PSMD5	51026	44364	67891		PFKP	240070	107930	540350		MEST	2055100	1054500	2017300		USP39	70642	0	0		CLCC1	94364	124560	468610
HMGB1	1457500	0	0		NDUFS7	858950	217440	2497300		RPLP0.RPLP0P6	5083300	1553300	13087000		PHB2	3240900	2430000	3200700		ANXA6	155840	0	0		PLAA	63188	70191	149820
ARG1	1925000	0	0		TOMM40	1428900	246550	4438800		RPL29	3349700	1837700	6880100		ILF3	347560	315910	346130		SBSN	117020	0	0		GPD2	380000	403070	554510
NDUFS6	486980	0	0		TARDBP	799110	382760	1856900		CAPRIN1	313790	0	1039500		SCAMP1	120160	85648	118540		SERINC1	129300	0	0		PSME1	0	119650	902660
GGCT	1189300	0	0		CCT6A	1549800	972850	3085200		CYBC1	142330	0	471740		UQCC2	1197200	0	1140300		ULK3	1168800	0	0		SACM1L	146930	200210	544590
VMP1	1810400	0	0		SFXN1	1690500	967360	3617800		SLC25A3	3972400	1884800	9060700		ERH	4197700	998120	4023300		ATP6V1E1	1265400000	0	0		NUP107	66823	166930	805610
ATXN2L	48905	0	0		HECTD3	793000	0	2867000		DLD	699770	373550	1472000		TMEM205	648790	532590	641710		CASP14	1740600	0	0		UMPS	47190	65580	173470
RAB27A	347650	0	0		ILF3	347560	208570	713160		PLGRKT	702220	509610	1163200		ATP6V1E1	1265400000	0	1188500000		LRP4	16254	0	0		EFTUD2	125370	185110	534880
MTFR1L	172880	0	0		AP2M1	44559	0	162190		ACAA1	84824	0	310120		NBAS	25129	6556.4	27037		B3GAT3	146940	0	0		RPL18	7757400	9160900	17653000
NUCB2	66148	0	0		BOLA2.BOLA2B.BOLA2.SMG1P6	499810	378920	819200		GPX4	174490	0	612090		EEF1A1.EEF1A1P5.EEF1A2	29612000	14204000	30900000		AP3M1.AP3M2	80142	0	0		OSBPL3	0	19696	139280
PRMT1	132980	0	0		EEF1A1.EEF1A1P5.EEF1A2	29612000	18550000	59509000		GPD2	380000	348040	459410		FUS	561790	0	614710		BSCL2	288270	0	0		EIF3J	59583	182050	1085400
UCHL1	345040	0	0		LPCAT1	166160	0	616200		IGLV3.21	23943000	3061000	77791000		EIF4A1.1	3274900	1815300	3414100		LMNA	1483500	0	0		DPM3	5840000	6092400	8124600
SERPINB5	73255	0	0		RHOA	1913500	513850	5813000		CCT4	523370	392300	855150		NDUFV1	1336100	864340	1379800		IDE	25629	0	0		CSNK2A1.CSNK2A3	0	188380	1648000
APOC3	201850	0	0		FNDC3A	26131	0	97945		RPL35	7055000	3933200	15004000		NDUFS6	486980	270670	506740		WDR36	351780	0	0		VAMP3	1933600	2087900	3295300
EWSR1	132350	0	0		ARMC10	250380	0	943380		ATAD1	232830	128950	498440		PGAM5	496910	181260	525640		TM9SF4	63348	0	0		RPL36	3401100	3521800	4465300
ALG5	199000	0	0		FCGR3A	1506300	1249500	2214600		HNRNPM	1365900	822250	2401100		RRAS2	94765	0	96210		SNX8	1727400	0	0		EIF3F	0	57371	538700
G3BP1	339490	0	0		GNAS	1172200	631790	2388100		PSMD12	402210	337270	528640		DHRS7B	80976	74507	81027		ERVK13.1	4300500	0	0		TOR1A	861110	1058000	2785500
NONO	269770	0	0		SURF4	13365000	10150000	20602000		ALG5	199000	101160	388670		RPL23	4500600	2905100	4514100		MRPL40	451020	0	0		ACSL3	68129	88701	266600
BCAP29.DUS4L.BCAP29	206170	0	0		RPS12	8950500	5619900	16616000		RPS11	3922500	1833800	7976900		RANGAP1	342840	111710	342370		HINT2	243060	0	0		ACAD9	72557	99299	327380
FSHR	37952	0	0		RPS28	10459000	4137400	24969000		SEC61A1.SEC61A2	2238200	382740	5949900		UBAP2L	137960	60036	137000		PARK7	360630	0	0		SCAMP1	120160	132690	245720
ANXA6	155840	0	0		NDUFS3	2151600	1064900	4638200		GANAB.1	805870	564680	1288300		MYH14	66849	0	66319		POF1B	1862700	0	0		ATP5F1A	11670000	13030000	25437000
TPT1	611000	0	0		SLC3A2	349520	146880	812460		RPS19	15191000	6094200	33139000		RSRC2	719370	257320	749880		CCAR2	40437	0	0		RPL29	3349700	3536100	5297800
HSPH1	13576	0	0		TRA2B	456290	110620	1246600		CLPTM1	74853	34046	155090		MARCKS	399020	92298	419630		KCTD9	587790	0	0		TRIM21	8077600	8421100	11619000
SRP19	147830	0	0		USP39	70642	0	231560		RAB13	522980	258820	1041500		FAF2	463360	406760	467140		NCCRP1	758970	0	0		LIMCH1	0	29728	50948000
USP39	70642	0	0		ALDH1L1	65877	47876	106780		TRAM1	128460	0	390810		NDUFA1	1404600	0	1482100		ODR4	570540	0	0		DHRS7	0	0	409550
MRPL16	469470	0	0		HADHA	2595500	1974300	4037500		NDUFB4	1224800	1034000	1614400		IMMT	524630	66080	549150		CLPP	56634	0	0		PPIE	0	0	232240
SDR39U1	151830	0	0		ELAVL1	451130	251320	913290		NDUFB10	440430	228930	893770		NDUFS7	858950	680880	869100		DSC3	56553	0	0		MRPL9	0	0	237790
MRPS30	197850	0	0		UQCRC2	1235900	899300	2015700		OSGEPL1	123070	42290	295910		EMC2	192960	68740	200220		DSC1	333360	0	0		YME1L1	0	0	36752
DHRS1	97092	0	0		RPL38	6668400	665850	20570000		APP	33555	0	103630		HSDL2	492310	154430	512510		TPI1	291750	0	0		ERGIC2	0	0	330880
NUP35	124800	0	0		RPS27	4638200	1517200	11865000		LUC7L3	99357	42023	219360		RALB	4490000	3851600	4520900		HAL	69765	0	0		ZNF830	0	0	890980
ULK3	1168800	0	0		ASNS	147040	126780	195180		PDHA1	408250	312090	588040		KPNB1	1466200	930090	1488300		SFN	211650	0	0		CHCHD1	0	0	429200
OXCT1	203280	0	0		YTHDF2	130990	79124	253800		TXNDC5	172250	0	490150		MRPL47	236560	0	246260		LAP3	91881	0	0		UPF1	0	0	82600
TAGLN2	1082500	0	0		STX7	528230	446900	718420		GNAI3	1066200	665000	1788000		RPL29	3349700	2378800	3377500		MIF	1087400	0	0		MZB1	0	0	276220
ATP6V1E1	1265400000	0	0		PC	121690	67309	249780		HNRNPH2	143080	88873	241220		SEC61A1.SEC61A2	2238200	1427700	2262400		PLS3	101550	0	0		COLGALT1	0	0	487610
NME1	384840	0	0		TMEM126A	204990	0	653620		RPS23	6144700	2733100	12170000		SNX1.SNX2	118840	82714	120120		SNRPA	343440	0	0		SARM1	0	0	1698800
LAMC1	24507	0	0		SERPINH1	13887000	8754200	25152000		ATP13A1	112630	20340	275360		STX7	528230	198810	539440		CAT	350030	0	0		PRPF4B	0	0	61027
TUBB4A	954330	0	0		PPP2R1A	238700	191620	340970		FADS2	260890	184210	397280		H2BC12L.H2BC9.H2BC12.H2BC15.H2BC4.H2BC5.H2BC13.H2BC18.H2BC14.H2BC3.H2BC11.H2BC17.H2BC21.H2BC26.H2BC1	2829700	352890	2911700		PSIP1	1478900	0	0		MPST	0	0	267430
FLOT1	48984	0	0		SCD5	87464	0	276540		ATAD3B	118360	47345	245250		CAP1	126230	64023	0		TRAM1	128460	0	0		MCM3	0	0	68320
ALDH1L1	65877	0	0		MRPL11	257090	195960	387330		FKBP8	267640	52909	639100		ADGRE5	170460	87616	0		EIF2S1	51156	0	0		NDUFB7	0	0	791470
PMPCB	65346	0	0		SRSF7	1538500	210800	4339700		SNRPB.SNRPN	196000	114550	337380		YBX1	2100900	1481200	815690		ATP5MF.ATP5MF.PTCD1	2518300	0	0		GSPT1.GSPT2	0	0	69121
LRP4	16254	0	0		PAICS	270310	174560	471810		FUBP3	250630	134490	452100		BCL2L13	261780	246520	227970		COX17	312810	0	0		IGHV1.8	0	0	3219700
DNAJA2	163410	0	0		ABCD3	270000	0	835570		RAE1	142910	73763	260920		TMED7.TMED7.TICAM2	906000	637750	338370		EIF3C.EIF3CL	43798	0	0		IGKV2.30	0	0	2212700
APOL2	288090	0	0		TUBGCP2	19481	0	60175		DDX5	177210	33842	423870		SRSF2	1384900	1068500	700110		SUMO2.SUMO3.SUMO4	1409900	0	0		AP2A1	0	0	44507
ECHDC1	191760	0	0		ECHDC1	191760	0	589010		RUSF1	262810	123030	497500		YKT6	423260	250580	106310		ACO2	93729	0	0		DDHD2	0	0	49156
B3GAT3	146940	0	0		HDLBP	290160	147070	587210		IMMT	524630	156150	1145800		AP2B1.AP1B1	71081	32488	0		HGS	1857300	0	0		EMC8	0	0	330010
TM9SF1	170130	0	0		SLC2A1	2652000	1296000	5466600		HSPH1	13576	0	35810		YTHDF2	130990	59796	0		NOVA2.NOVA1	89149	0	0		PRR11	0	0	488360000
ITGA2	24189	0	0		RRAS2	94765	65454	155060		PRPF19	278530	0	733610		MRPL28	929720	736630	565640		AARS1	50982	0	0		CHERP	0	0	103790
AP3M1.AP3M2	80142	0	0		HLA.A.1	913410	506870	1745100		BCAP29.DUS4L.BCAP29	206170	0	546150		UBR4	6829.8	4826.6	3069.9		SEC23A.SEC23B	133920	0	0		NME4	0	0	1679000
SUMO1.SUMO1P1	581190	0	0		SSR3	518290	375490	808920		TMED10	7246000	2035600	15917000		STRA6	808810	484900	178780		ASXL1	215670	0	0		DYNC1I2	0	0	68710
SRSF5	95664	0	0		SEC11A	629850	145870	1287700		DPYSL2	208930	47619	363690		CAPNS1	126810	61153	0		SELENOP	586230	0	0		PREB	0	0	177440
NDUFB11	1389900	0	0		PRAF2	7679200	5827200	10202000		UBE2J1	253400	0	502680		HSPA1A.HSPA1B	654280	490120	338220		DNM1.DNM2	1792500	0	0		ACBD5	0	0	57466
LAMB1	32771	0	0		TMEM14C	2208200	0	5174400		EMC1	242440	99188	381190		RAB9A	267240	133410	0		CUL2	26715000	0	0		EIF3L	0	0	1273300
ABCB7	80158	0	0		MTCH2	1345900	311070	2723100		RPS9	7021700	3903300	10064000		CCT2	608120	525640	443530		ARPC4.ARPC4.TTLL3	365250	0	0		ISY1	0	0	2340000
XXYLT1	75184	0	0		LONP1	1840800	1268800	2606600		CPD	112690	63933	162230		TFRC	954810	618060	290960		SLC35B4	257240	0	0		AGPAT3	0	0	61575
TM9SF4	63348	0	0		TNPO1	158540	79605	263940		CAVIN1	227340	124940	330890		APOB	65655	32455	0		SMC1B	33922000	0	0		PLEKHO2	0	0	2791500
EHD1.EHD3	54048	0	0		LRRC59	2182800	1017900	3739200		SCRIB	28702	13831	43544		MCCC2	102210	79538	61512		FKBP3	129910	0	0		GADD45GIP1	0	0	296950
WDR36	351780	0	0		GNA13	86090	0	195110		HCCS	217410	60820	374530		VAT1	487410	335750	216460		ANXA11	957320	0	0		SFT2D3	0	0	209430
PURB	122510	0	0		STK39	154570	113120	208560		SLC1A5	1565700	753730	2401700		ABCB7	80158	55918	38382		DSP	9442300	0	0		HERC1	0	0	31701
CYB5R1	250570	0	0		RPL11	7830400	2483200	14758000		HNRNPU	1835100	1300100	2386900		MRPL38	121710	92268	70870		SNRPB2	447940	0	0		EBP	0	0	481740
SBSN	117020	0	0		PYGB	108800	98855	121830		PURB	122510	0	248850		COX5A	1086700	952830	853620		DNAJC13	63614	0	0		TGM2	0	0	69027
AUP1	84756	0	0		PEX3	143900	111490	186640		LCLAT1	117280	71427	165430		SKP1	296540	198520	124870		SUCLG2	110740	0	0		PFKL	0	0	140820
SNX8	1727400	0	0		TOR1A	861110	507440	1373700		AP2B1.AP1B1	71081	23183	121090		VTN	336570	145440	0		RBM17	157840	0	0		PDHX	0	0	117530
PCDHGB1.PCDHGC3.PCDHGC4.PCDHGB6.PCDHGA12.PCDHGA8.PCDHGB4.PCDHGA5.PCDHGB5.PCDHGA7.PCDHGA6.PCDHGA10.PCDHGA4.PCDHGB2.PCDHGA1.PCDHGA11.PCDHGB3.PCDHGA9.PCDHGA2.PCDHGB7.PCDHGC5.PCDHGA3	1819200	0	0		ATP6V1F	438650	0	1078900		MRPL38	121710	50711	196050		COX6C	5990200	2910700	818430		RELB	1916500	0	0		SF3A2	0	0	158370
RTCB	156310	0	0		YBX3	250480	176750	358870		RAN	6194800	2944300	9677300		GJA1	264280	104630	0		AFTPH	581110	0	0		APOO	0	0	158310
COQ6	93871	0	0		MRPL48	291310	221700	394690		U2AF2	293200	118240	479870		RPS12	8950500	8214800	7725700		TUBGCP2	19481	0	0		SCYL2	0	0	38396
LAMTOR2	167620	0	0		TM9SF4	63348	48042	86019		IGF2R	12695	0	26446		HNRNPK	4774600	4194300	3826100		CS	512560	0	0		SEC31A	0	0	29430
COPG2	43479	0	0		EEF1D	689320	562640	876740		IQGAP1	20054	0	41658		MRPS31	350130	171710	59150		GATD3.GATD3B	296690	0	0		RPL37A	0	0	1215600
EMC3	144340	0	0		CRELD1	94186	75390	120270		PSMD1	127530	74914	187110		PLAA	63188	52121	45159		EPPK1	73535	0	0		SLC33A1	0	0	101850
DIABLO	376440	0	0		SEC61B	5330500	1352800	10919000		NDUFS7	858950	502190	1254900		SLC25A12	54422	38049	27855		MROH2A	2049100	0	0		BAG6	0	0	30582
MRPL40	451020	0	0		DAD1	3533300	1090900	7034400		RHOA	1913500	280110	3723900		MRPS7	290270	110650	0		RPS21	425380	0	0		ILK	0	0	539280
DYNLRB1.DYNLRB2	318710	0	0		RPS15A	5047900	2364100	8857300		RUVBL2	552840	385430	678770		DYNLL1.DYNLL2	1301300	494840	0		EIF4A1	367430	0	0		NOP56	0	0	57709
HINT2	243060	0	0		PLGRKT	702220	0	1696900		ERH	4197700	759690	6821300		SLC7A5	766430	410180	211380		DERL2	1689400	0	0		SLC25A24	0	0	117200
SF3B5	274080	0	0		GALE	151000	128390	183210		MSH2	391210	230120	514700		HADHB	3314500	1860300	1043600		NIN	1610200	0	0		SF3B6	0	0	503800
SDF2	544800	0	0		YIPF3	351460	225630	530390		CCDC47	557710	383900	690860		NOTCH1	55764	20019	0		POLDIP2	51692	0	0		DERA	0	0	64358
YIPF6	74025	0	0		MOGS	418700	262260	641130		TMEM205	648790	367220	872400		DHRS1	97092	60878	40589		HADH	307550	0	0		EXTL2	0	0	140320
ARL8A	3250500	0	0		SPCS3	1413400	0	3977500		PRPF38A	191290	99589	264060		RPS27	4638200	3514800	2961300		SEPSECS	5230700	0	0		PDF	0	0	294920
TOMM6	1118400	0	0		TGOLN2	41317	0	115940		FLOT1	48984	0	87422		EEF1B2	667730	232080	0		RPSA.RPSA2	2171700	477720	448650		PELO	0	0	130360
GFM2	44788	0	0		PRXL2A	1905700	1158000	3254800		RPL17.RPL17.C18orf32	3052500	1254200	4461700		NUCB1	2441100	836120	0		TMED5	1345900	977540	971160		EFCAB3	0	0	33028
GOLGA5	47913	0	0		EEF1E1.EEF1E1.BLOC1S5	624480	206110	1373200		CCDC115	154080	0	274720		CCAR2	40437	47616	0		MRPS22	347250	105460	100510		PARS2	0	0	78119
RDH13	46773	0	0		MTHFD2	331880	124330	700120		HLA.A.1	913410	677340	1097300		PTBP1	1028200	1135900	444200		TPP1	722850	445150	438110		VMA21	0	0	843710
PABPN1.BCL2L2.PABPN1	97776	0	0		MKKS	378320	0	1051300		RPS2	8019200	5010800	10349000		RPS2	8019200	8188500	7099500		AHNAK	163830	37000	34078		SERPINA7	0	0	119740
KCTD9	587790	0	0		EIF3J	59583	0	178370		ATP2A2	5919900	4578800	6957400		SF3A3	166830	173920	113180		TOMM70	2690400	883000	825370		FCN3	0	0	465670
TRMT10C	196240	0	0		PPP2R2A.PPP2R2D	250110	195740	358840		DDOST	4467100	2069300	6238900		COX20	426580	442200	316020		HSD17B10	19336000	12926000	12723000		PRKRA	0	0	153850
ATAD2	188070	0	0		HARS2	238920	42030	620250		LARS1	548290	282570	745180		PPP1CB.PPP1CA.PPP1CC	72516	78483	0		PON2	985880	323520	300440		PEX14	0	0	111100
ODR4	570540	0	0		ACAA1	84824	0	249950		PIGS	76552	0	133350		FARSB	51980	57175	0		LGALS3	3612200	1741700	1674100		EIF3D	0	0	280910
CLPP	56634	0	0		SSR4	5273700	3672900	8353400		ASPH	185130	66028	272600		C3	3011800	3811100	0		NOTCH1	55764	33470	32504		RTCA	0	0	246140
DECR1	612540	0	0		HSDL2	492310	334090	794930		JAGN1	899760	402410	1263000		ACOT9	303590	322570	234180		MYL12B.MYL12A.MYL9	2543900	1816400	1785000		BUB3	0	0	151780
EMC2	192960	0	0		BCAP29.DUS4L.BCAP29	206170	0	597590		HSP90AB1	7877700	5145300	9795500		DNAJA1	120700	135910	49439		RPS20	23008000	1860800	729120		CNDP1	0	0	63848
DSC3	56553	0	0		FLNC	105100	22618	261560		MMP14	141950	87655	180450		RAB29	128170	156470	0		PCDHGB1.PCDHGC3.PCDHGC4.PCDHGB6.PCDHGA12.PCDHGA8.PCDHGB4.PCDHGA5.PCDHGB5.PCDHGA7.PCDHGA6.PCDHGA10.PCDHGA4.PCDHGB2.PCDHGA1.PCDHGA11.PCDHGB3.PCDHGA9.PCDHGA2.PCDHGB7.PCDHGC5.PCDHGA3	1819200	86548	0		RNPS1	0	0	141220
RAB32	121800	0	0		SCAMP1	120160	56283	240880		MKKS	378320	0	645650		DDX5	177210	193770	101580		COA3	3835100	1520800	1353000		ACAD10	0	0	14300
SRSF9	59538	0	0		NOMO2.NOMO3	280330	80444	657660		ILF2	1158700	622180	1546400		SREK1	1057700	1318400	0		FAM136A	776820	155690	106360		ARHGAP29	0	0	29071
ECH1	707310	0	0		RPS25	8220800	4848700	14552000		XRCC6	535440	205370	771850		VAPA	630270	711660	302160		ASPH	185130	76107	67537		CAVIN3	0	0	246560
STX4	503160	0	0		NDUFA6	3182900	2166300	5098000		REEP5	1477300	0	2532800		RTCB	156310	185800	27062		GAPDH	4798400	880580	497720		FLOT2	0	0	90308
LGALS3BP	67547	0	0		PSMC2	409450	169550	861310		UBQLN1	448720	178710	641460		RPS13	2232200	2367500	1655100		TMEM263	1021900	364350	302830		MOV10	0	0	15425
VSNL1	187860	0	0		RAB6A	4877500	3869100	6724400		MPV17	341150	0	660910		MRPS28	466070	524130	219190		ENO1	13125000	2920900	1879700		EIF3E	0	0	130600
PSMD4	358740	0	0		EEF1G	115000	0	326690		UMPS	47190	24670	68264		NDUFA9	1297800	1311600	1255400		CYB5A	3050600	563300	303320		SEC16A	0	0	46822
NUP153	58803	0	0		MRPS27	448920	151280	1000100		ALDH7A1	443190	278340	596490		G6PD	82798	90773	58674		ACTN4	540630	51497	0		COLGALT2	0	0	4220600
ACADSB	57504	0	0		PIGK	66672	41893	112900		FAM162A	234960	0	453940		HNRNPAB	80053	106520	0		ATP13A1	112630	108260	107800		TSC22D1	0	0	228950
HAL	69765	0	0		KIF5B	183030	27303	420910		SLC3A2	349520	171160	509660		AARS1	50982	69569	0		SNRPC	2292900	562040	374970		DNAJB2.DNAJB6.DNAJB8	0	0	158350
PRDX2	427230	0	0		DYNLL1.DYNLL2	1301300	0	3267200		UQCRFS1.UQCRFS1P1	779720	388730	1132800		ITGB5	70100	82621	39760		SNRPD1	3492700	1247200	1008400		TEX264	0	0	126240
PRDX5	859830	0	0		PDP1	70594	0	179820		MTCH2	1345900	662660	1963200		CTSB	168780	152690	0		CTSC	1112500	402300	605580		TRMT112	0	0	245280
PRDX6	782370	0	0		HSPH1	13576	0	34557		PIGK	66672	30376	99598		COQ9	315710	311660	270020		RPL7	5315000	3882400	4298800		DNAJC11	0	0	112560
LAP3	91881	0	0		PDHB	3103900	1527400	5541300		GRN	717430	0	1369600		CPT2	69453	67251	40480		ATAD3A	435560	303180	341570		XAB2	0	0	4575900
IGHV1.2	2184100	0	0		CFL1	18652000	14622000	24969000		ADGRE5	170460	97504	236790		PPP2R1A	238700	236130	195160		GNA13	86090	76923	79819		FUNDC2	0	0	614880
MMUT	185740	0	0		HNRNPD	194910	0	499080		EWSR1	132350	0	253010		APRT	459370	457490	430800		G3BP1	339490	0	105470		TMEM87A	0	0	191660
PLS3	101550	0	0		GART	199160	39247	449200		RPS15A	5047900	3504200	6460400		DHX15	215830	206680	72020		MYH9	1404700	750960	952500		FAM98B	0	0	89397
RNH1	285840	0	0		FUBP1	18858	0	49154		MTA2	23829	0	43171		RPS11	3922500	4058900	743760		BCAP31	4415400	1129700	2134900		ARHGEF6.ARHGEF7	0	0	43517
UMPS	47190	0	0		EIF2S1	51156	0	132690		RAB1A	7402700	5126400	9251300		NDUFA12	1677200	1684400	1533500		OXCT1	203280	0	54766		EIF3A	0	0	148830
SNRPA	343440	0	0		RHOT1	44287	0	114810		KTN1	147820	55177	222830		NDUFV3	1668900	1615700	217740		HSPB1	2290500	796460	1180100		TFAM	0	0	196890
CAT	350030	0	0		NDUFA3	1009800	0	2659400		SF3B5	274080	0	495530		ASNS	147040	147030	102430		HNRNPL	1266800	468020	673660		RPL39.RPL39P5	0	0	8324200
ASS1	168200	0	0		POR	1597900	1157200	2309900		RAB2A	3189000	1886000	4253700		GOLPH3	147320	144880	0		SNRPG.SNRPGP15	6025600	0	1557700		RPA3	0	0	695560
MTA2	23829	0	0		OSBPL8	31891	0	83623		RRAS2	94765	58723	124370		TUBB3.1	2628600	2300300	1082700		CALML5	3251000	0	844750		ALDH4A1	0	0	348980
EIF3J	59583	0	0		NDUFS6	486980	0	1275800		ALDH2	123910	0	226820		MSH2	391210	358490	239030		RPL32	1756800	413900	690250		ORM2	0	0	218220
PSIP1	1478900	0	0		NPTN	225100	179560	298860		NUP62	329990	284520	367580		NES	2496300	2425300	2169600		EIF4H	436330	0	95326		CISD3	0	0	335550
LAMTOR5	1881000	0	0		RETSAT	99511	59323	169270		DDRGK1	344360	112260	536140		DSTN	173310	139060	0		IGHV1.2	2184100	0	469700		CLPX	0	0	138060
NDUFA1	1404600	0	0		MAP4	21780	0	58793		SFXN1	1690500	1087100	2196900		KLC1	174600	138750	0		YWHAB	184890	63335	89197		IGSF3	0	0	30588
RETREG2	179370	0	0		ACTR2	210850	0	571790		LRPPRC	1081600	624130	1468800		PGRMC1	3412200	3380800	3259800		IVD	191290	100590	122790		ACOX3	0	0	667720
RHOT1	44287	0	0		TM9SF1	170130	0	451430		TPD52L2	317000	136430	469300		FLNC	105100	100330	75545		LUC7L2	1506900	868720	1014500		PSMA7	0	0	151620
PCK2	55557	0	0		HYOU1	3259500	1690800	5845900		MRPS34	217920	73475	339910		FCGR3A	1506300	1235600	0		COX5B	4664700	862450	1770400		NPC1	0	0	23309
MRPL1	125580	0	0		RTN1	262430	81170	561360		TMEM33	1092700	557400	1562500		MRPS18B	212790	199260	135360		PRDX5	859830	0	200970		EIF3G	0	0	333960
EIF2S1	51156	0	0		TKT	5279800	3738600	7862900		G3BP2	77546	0	145870		DNAJA2	163410	154140	90395		YKT6	423260	141510	157160		ZZEF1	0	0	8241.8
CCDC115	154080	0	0		RAP1A	579690	421350	843220		IDH3G	1047200	84824	1898000		SKIC8	216010	189200	0		CPSF7	272940	242640	244350		GCAT	0	0	339590
TMEM126A	204990	0	0		RPL18	7757400	8711700	34357000		CAV1	2172500	382520	3708400		SEL1L	171210	164000	112530		CALR	9553700	562300	1016600		CIAO2B	0	0	185670
LARS2	67947	0	0		MRPL37	153140	159200	319690		SRPRB	804770	444630	1115100		GNG10	357540	304880	0		PDIA3	6025300	1891900	2094600		NCBP2	0	0	170640
FUBP1	18858	0	0		CCT7	598410	728420	4292500		ACTB.ACTG1	159550000	88359000	221260000		MRPS14	583050	569870	489490		PPIA	11638000	2201300	2607400		BDH1	0	0	97509
FAM136A	776820	0	0		FXR1	146800	191920	1454100		SAR1A	1400400	708870	2003100		EMC3	144340	124630	0		PDIA6	19523000	12161000	12476000		INPP5K	0	0	161800
ACSL1	49749	0	0		FKBP11	878270	971080	3602000		TUBG1.TUBG2	143400	71500	192880		ERVK13.1	4300500	3170800	0		MYL6	3945900	2194100	2252700		COA1	0	0	483360
OCIAD1	836220	0	0		CTBP1	162240	173390	516330		SERPINH1	13887000	5401000	19716000		TPP1	722850	603480	259380		LPCAT2	2137500	48957	114570		SRRM1	0	0	85606
ATP5MF.ATP5MF.PTCD1	2518300	0	0		ACADSB	57504	60565	152870		CRELD1	94186	0	158700		NDUFB5	599080	549300	403850		SLC25A4	386710	296980	302820		GMPPB	0	0	477790
COX17	312810	0	0		A1BG	0	140950	4953700		STXBP3	48789	27330	63444		MAP4	21780	16243	0		ANXA1	2566300	0	179660		MFN2	0	0	64758
RINT1	84798	0	0		NUP205	116560	123680	367310		SEC11A	629850	331320	831280		IGLC3.IGLC2.IGLC6	157530000	147190000	122980000		DECR1	612540	0	42479		MSANTD2	0	0	1392500
PALS2	35184	0	0		RPS6.1	5098600	5535300	19579000		SLC25A5	5284300	2640800	7065700		SSR3	518290	367040	0		IMMT	524630	21931	67336		CTPS1	0	0	74323
EIF3C.EIF3CL	43798	0	0		NDUFV2	653970	669890	1201500		AHSA1	736770	259650	1060600		MRPL39	153150	108220	0		P4HB	1981600	82563	249240		CFI	0	0	72222
PSMD10	94152	0	0		GCDH	85592	94268	379040		PPIB	1114900	208750	1731200		MRPL58	401260	325920	131990		SUGT1	123260	68704	73530		IGHV5.10.1	0	0	4001400
SUMO2.SUMO3.SUMO4	1409900	0	0		RPL13A	2849000	3074100	18159000		ACTR2	210850	0	354350		RAN	6194800	5536700	3820600		FABP5	4973300	0	381660		TJP1	0	0	23997
SLC4A4	68975	0	0		TRIM4	0	32366	1963500		RAB7A	23907000	11386000	31933000		OAT	518500	460050	307310		PXDN	609730	0	50161		PVR	0	0	330890
G6PD	82798	0	0		PSMD12	402210	412310	998130		MYH10	27625	16573	34685		FGG	2059900	1502600	0		NONO	269770	0	49134		SRSF4	0	0	72246
CFH	77826	0	0		RPL4	2913800	3284200	24876000		ALDH18A1	1320900	498520	1845200		RHOT1	44287	40371	29970		COL6A1	154390	0	28625		NDUFAF4	0	0	322430
RAB3GAP1	36792	0	0		HP	1302500	2324700	52464000		B3GAT3	146940	41161	214040		TM9SF3	5199100	4390300	2262600		MRPS27	448920	167290	211780		SPTBN5	0	0	12097
CTSB	168780	0	0		CISD1	372730	381350	791240		FSCN1	237710	0	388690		CD276	473600	266860	0		LDHB	3124800	776250	1155500		MCUR1	0	0	52613
EIF3I	41427	0	0		UPF1	0	17343	798750		TUBB4B	5730400	2146200	7982900		SDR39U1	151830	85352	0		MDH2	3545100	96608	648400		RRP12	0	0	40432
ACO2	93729	0	0		HPX	607770	1888800	57063000		ATP5MF.ATP5MF.PTCD1	2518300	0	4110300		COX7C	3232300	2569600	1669700		GLIPR2	860160	287630	386070		ACACA.ACACB	0	0	22526
HGS	1857300	0	0		MRPL16	469470	478880	890800		MRPL46	202510	0	330390		IMPDH2	516060	395630	235450		PDIA4	4580400	406720	1111900		AFM	0	0	691540
AIFM1	46090	0	0		DHX15	215830	222070	453000		DHRS7B	80976	0	134650		ALG1	146900	100100	38289		PFN1	1953800	519960	759100		AQR	0	0	1863700
AARS1	50982	0	0		LMAN1	640690	682980	2272200		GNG10	357540	0	595780		NDUFC2.NDUFC2.KCTD14	500470	461680	406750		GNB1.GNB2	7488300	6257500	6463400		CSNK2A2	0	0	116050
CLCC1	94364	0	0		CCDC90B	112180	141430	1343700		NT5DC2	160950	19355	255420		RINT1	84798	51043	0		EPHX1	269200	193720	201610		SERPINA5	0	0	12833000
AK2	67908	0	0		OPA1	69915	77679	388790		PSMD2	244710	132710	317970		GANAB	145760	87938	0		YWHAG	1635900	355030	504320		RPS27L	0	0	2041600
TGOLN2	41317	0	0		NUP107	66823	72539	299340		SDF2L1	4336700	80931	7120500		TOR1B	234960	178600	94902		ECH1	707310	0	79633		TOR1AIP1	0	0	41887
SEC23A.SEC23B	133920	0	0		DDX3X.DDX3Y	379830	698630	4100200		SLC4A7	333430	138780	460350		C4BPA	284640	169230	0		SND1	127480	0	18363		APOD	0	0	585850
ASXL1	215670	0	0		CNTNAP1	18026	29025	143850		SEC61B	5330500	1915600	7550300		H2AC11.hCG_2039566.H2AJ.H2AC20.H2AC14.H2AC6.H2AC25.H2AC4.H2AC18.H2AC12.H2AC7.H2AX.H2AZ1.H2AZ2.H2AC1	3953700	3089900	1689700		CTSD	1013000	174040	298260		ARFIP1	105230	106980	321040
HARS2	238920	0	0		AFG3L2	29541	51806	301200		SLC27A4	83917	0	138530		PTGIS	73840	46723	0		NUP160	121780	59288	68788		EPHB1	0	17670	2692700
SELENOP	586230	0	0		ATP5PD	472470	673830	2916200		TMEM258	5360200	3755300	6310300		SCP2	450580	326280	103050		GIPC1	3722800	550470	953290		HPX	607770	772110	24845000
HLA.C.1	228570	0	0		DECR2	129040	190170	888900		SLC27A1	78632	0	126000		EMC7	468000	440800	392250		HSPE1	3423000	758030	1114100		TUBB2A	383630	384160	647310
DNM1.DNM2	1792500	0	0		TRIM27	0	399110	5012100		SLC25A1	157070	0	251260		SERINC1	129300	82743	0		MRPL28	929720	204980	304670		PSMD5	51026	52807	417650
CAPNS1	126810	0	0		RPS10.RPS10.NUDT3.RPS10P5	6894900	7399600	13293000		EEF1A1.EEF1A1P5.EEF1A2	29612000	18774000	36094000		CHTOP	220890	150420	0		HSPH1	13576	0	26043		PYGB	108800	95766	5061000
CAND1	25050	0	0		MATR3	629780	687360	1502600		ALDOA	50882	0	81299		ACTR1B	240190	162620	0		AK2	67908	0	127600		RPL3	2569100	2548800	7169800
ARPC4.ARPC4.TTLL3	365250	0	0		COPG1	1074500	1170800	2550000		MVP	52634	0	84852		RPL10	2111500	1953200	1636800		SLC16A1	687790	383530	924980		C1QB	316010	305880	1466500
CUL2	26715000	0	0		ECPAS	41432	48545	146110		RPL36	3401100	1614000	4492500		SLC16A1	687790	675880	652260		ATP6V1G1.ATP6V1G2.ATP6V1G2.DDX39B	403920	0	737220		ATAD3B	118360	117380	237140
VCL	34359	0	0		EPRS1	147700	203800	961190		SSR3	518290	207930	710670		MYH10	27625	18215	0		HNRNPK	4774600	4184300	5250600		PSMC1	417930	414040	972420
IVD	191290	0	0		NAMPT	196510	271480	1230700		SRSF9	59538	0	96333		HARS2	238920	183410	78202		ATP2B1	222520	160900	265130		SKIC8	216010	215100	368900
NFS1	56198	0	0		STXBP3	48789	56169	151220		LAMTOR1	836780	608500	977640		WARS1	218210	193350	146350		FASN	35754	15268	49864		CLPP	56634	52618	720930
YTHDF2	130990	0	0		RPL17.RPL17.C18orf32	3052500	3442100	8474600		HNRNPAB	80053	0	126450		RANBP1	2052400	0	290750		SFXN3	625680	481470	704940		HSPA8.1	1653300	1604300	4888800
PLAA	63188	0	0		CDK1	0	50152	699070		SERBP1	228140	98154	303560		U2AF1	1518300	900620	989070		ACOT7	133350	0	204270		COX20	426580	419760	896330
BOLA2.BOLA2B.BOLA2.SMG1P6	499810	0	0		RPS19	15191000	18030000	53149000		MRPS14	583050	326190	729200		CDCA5	23677000	8287900	10544000		TMED9	2982200	2852900	3368800		MRPS26	436190	421980	1090400
DCBLD2	79466	0	0		MRPS21	591170	627460	1075600		RAB5C	8760500	4353700	11292000		MCM5	401110	0	58176		RDH14	279010	226080	426110		PSMD13	166040	152920	738200
CNDP2	114070	0	0		PRPF38A	191290	214180	503440		MT.ND5	172320	71460	226410		SEC63	234510	52993	79174		PTRH2	1611500	1337100	2182400		DDX23	54186	60833	306190
SLC35B4	257240	0	0		SCRIB	28702	32825	84650		MRPL47	236560	134730	290650		BCAP29.DUS4L.BCAP29	206170	129490	139360		TF	60107	0	206840		SRPRB	804770	807230	897070
PXDN	609730	0	0		TIMM50	1165600	1259000	2430000		ERLIN1	241110	0	376030		ASXL1	215670	0	26906		NUP35	124800	116070	145500		IQGAP1	20054	21723	71132
SLC30A7	329960	0	0		PTK7	29175	32061	76355		ARL1	1895900	929900	2427400		SYNM	608160	507100	519900		FARSA	521570	194750	1300400		EIF3I	41427	53246	450240
MCU	140890	0	0		NME1.NME2.NME2.NME1.NME2P1	202420	251250	1006500		CISD1	372730	0	578010		LAMB1	32771	16394	18678		PPIB	1114900	492230	2006300		NDUFS8	1199200	1207700	1479800
SCD5	87464	0	0		CHMP6	179720	186890	298330		M6PR	975830	416050	1281000		VIM	197220000	132120000	141160000		IPO4	83600	80134	88405		RHEB	228970	335920	4864600
GALE	151000	0	0		GARS1	482790	539490	1420900		MLEC	1974500	1004500	2505900		MRPL57	1071100	716530	763770		EIF3I	41427	0	102910		MRPL24	115440	142040	1268100
FKBP3	129910	0	0		ILF2	1158700	1250900	2736100		EDC4	62651	44032	72311		UNC45A	55913	29070	32661		ALDOA	50882	0	129860		FUBP1	18858	23613	231050
ANXA11	957320	0	0		SLC7A1.SLC7A2	63891	85762	431950		TPBG	559550	269660	706430		MARCKSL1	1800700	817960	949890		IGHV4.38.2	36500000	30710000	42719000		HNRNPA0	63962	77809	686060
SRP14	2239300	0	0		FKBP8	267640	273480	366150		UGGT1	110710	11274	161580		SCAMP3	657370	98344	173950		RNF40	2669800	0	5905700		DYNC2H1	0	16821	953280
DNAJA1	120700	0	0		CCDC47	557710	636510	2022100		SNRNP70	449220	104490	615450		ELOVL1	522830	333090	358900		CAPRIN1	313790	201160	442450		OCIAD2	438550	444420	756700
ITGB5	70100	0	0		PIGS	76552	107850	667470		RPS4X.RPS4Y1	4345400	1644400	5694700		PRSS3	13999000	11899000	12185000		GET3	995300	340820	1757100		HNRNPDL	67254	74634	598560
TMEM11	243170	0	0		DDX17	201990	263660	1418300		MYH14	66849	0	99812		EIF5A.EIF5A2	1233500	353410	473250		SART1	135330	123720	190150		GCDH	85592	94595	663910
COL6A1	154390	0	0		SPTLC1	243010	276040	893010		NDUFA4	7542900	0	10856000		SNRPC	2292900	273440	580320		PTBP1	1028200	749920	2711200		EIF3C.EIF3CL	43798	53427	290130
C4A	399460	0	0		TOMM6	1118400	1161100	1971800		ATP5F1A	11670000	6122700	14152000		NDUFB1	3622600	1480800	1807700		HLA.C	108540	101970	147890		HNRNPU	1835100	1893400	3312700
ALDH2	123910	0	0		RPL21	2507500	2974100	11946000		SRRT	38858	0	56245		RRBP1	1290500	592040	701630		G6PD	82798	62129	762940		NUP133	34400	45252	277320
APOA1	1732000	0	0		BCS1L	58078	64073	179280		ESYT1	266240	185980	302950		RAB11B.RAB11A	12499000	8169100	8841200		H1.2.H1.4.H1.3	1292700	1281200	1519300		RPL15	3725700	3761200	4579700
BANF1	750880	0	0		ISOC2	804340	918280	3310300		COQ6	93871	0	136740		UBC.UBB.RPS27A.UBA52	992510	201760	324990		HNRNPUL2.HNRNPUL2.BSCL2	70359	58550	258010		SYNCRIP	1225700	1240500	1576900
DNAJC13	63614	0	0		HNRNPA0	63962	72018	237290		ALG1	146900	0	215700		AHNAK	163830	19004	41598		EWSR1	132350	0	1249100		ATP5PD	472470	495810	1020900
GET3	995300	0	0		SNRNP200	75432	118500	996840		RAB29	128170	0	187660		CAPRIN1	313790	95010	129600		ALYREF	468210	379800	1239800		RPLP0.RPLP0P6	5083300	5535700	12614000
SCAMP2	561220	0	0		ABCE1	117820	164310	1108300		ARF5	5991800	2809400	7470300		MRPL37	153140	49694	66058		CALU	744850	671790	1481000		ARF4	18402000	19104000	32781000
SPNS1	77813	0	0		DCAKD	125830	146180	644980		TUBB	37950000	25112000	43177000		MOGS	418700	23507	86380		EEF1G	115000	109760	179890		H1.5	1425600	1469500	2217100
SUCLG2	110740	0	0		RPL6	8322200	9624000	40025000		MOGS	418700	261750	482730		PLGRKT	702220	544400	569650		RRAS	733490	737160	991490		MCCC1	77343	95033	415010
RBM17	157840	0	0		NTPCR	101430	146990	1163200		ATP2B1	222520	110800	266690		PXDN	609730	0	104780		PDHX	0	302880	46418000		ITPR2	7049.4	0	26503
FNDC3A	26131	0	0		RAB7A	23907000	24150000	44155000		SSR4	5273700	3276400	6074600		RPS15A	5047900	3418900	3705000		PDHA1	408250	782710	114900000		HSDL2	492310	413380	709650
RANBP1	2052400	0	0		SAR1A	1400400	1416100	2789800		NDUFA12	1677200	1134000	1896200		UTS2	101120000	69368000	74904000		SF3B2	66798	66510	104240		RPL13A	2849000	1617300	6299300
RAB29	128170	0	0		SRSF5	95664	115990	2043000		RBM17	157840	0	223680		EXOC8	102930	77466	81887		PDHB	3103900	2581900	290500000		PFKP	240070	146160	502640
RELB	1916500	0	0		ALDH1L2	471960	478290	1115100		HSPA5	170220000	82153000	206790000		HSPA8.2	9818500	3268800	4334300		DLAT	210770	384480	269640000		NDUFA4	7542900	2184200	22700000
CYCS	299750	0	0		RPL15	3725700	3989700	31862000		RPS29	10286000	1859900	13784000		H1.5	1425600	420850	583150		C1RL	0	0	154160		ACADM	3399500	1304300	9350800
ACAA1	84824	0	0		SLC25A1	157070	161130	776690		CDIPT	802700	653180	864770		CD44	1339200	891530	966610		PGPEP1	0	0	182090		MMUT	185740	53578	521260
RGPD3.RGPD4	26281	0	0		TIMP3	111830	112600	235470		VDAC1	8104000	4553500	9595900		RPS9	7021700	3651700	4209500		OSBPL3	0	0	26126		TOR1AIP2	151880	44226	424780
STK39	154570	0	0		RPS3A	72525	168400	16294000		CPT1A	1320400	505790	1665600		DNAJA3	211950	118890	134150		API5	0	0	34685		LAMC1	24507	22813	28836
AFTPH	581110	0	0		NDUFA4	7542900	7587200	12685000		TMX3	518610	139190	679770		RALA	2164100	1361000	1453100		RBM14	0	0	147260		RPS13	2232200	663640	6228700
G3BP2	77546	0	0		DHX30	22642	24702	276870		NUDT21	1480300	116010	2006900		HSP90B1	28607000	7962500	10288000		RADIL	0	0	20080		RAB11B.RAB11A	12499000	11311000	15369000
GDAP1	143410	0	0		MRPL58	401260	423740	3293200		YBX1	2100900	1163900	2462800		TLN1	42444	11679	15114		MALSU1	0	0	122090		SPNS1	77813	0	253600
SUCLA2	97190	0	0		MRPL47	236560	239360	600320		SRSF7	1538500	0	2131900		NDUFA4	7542900	4756500	5090800		CHCHD1	0	0	1813700		SFN	211650	0	701590
UNC45A	55913	0	0		SPCS1	1719800	1717200	5809700		DHX9	477300	271860	556480		SQSTM1	104760	54169	60108		PDAP1	0	0	227980		PSMD14	275670	178760	499480
GATD3.GATD3B	296690	0	0		LAMC3	0	0	829960		HYOU1	3259500	1990800	3739000		RAB22A	1120500	178030	288660		CBX3	0	0	200620		HSPA5	170220000	161550000	190210000
MROH2A	2049100	0	0		SRRM2	0	0	13810		KIF5B	183030	76590	223860		SLC25A20	323280	123930	145470		MRPS15	0	0	138830		NTPCR	101430	93610	131370
AP2B1.AP1B1	71081	0	0		TRMT112	0	0	189650		MCCC1	77343	42732	90560		COX4I1	3845200	1758300	1983900		SUB1	0	0	1974200		QARS1	88550	81711	114370
FARSB	51980	0	0		EXTL2	0	0	198010		RAB9A	267240	0	366700		IVD	191290	60494	74367		AFM	0	0	1911200		TMEM33	1092700	945110	1653500
VPS16	27928	0	0		ATXN10	0	0	75907		COX7C	3232300	1726300	3794300		LMAN2	2135100	1544300	1606100		BTD	0	0	75127		YBX3	250480	160150	593880
SND1	127480	0	0		CPSF2	0	0	28145		LETM1	370200	194910	435550		CALM2.CALM3.CALM1	496080	99696	137150		PTGDS	0	0	234790		RPL38	6668400	4376000	16671000
BLVRA	47068	0	0		TECR	0	0	671060		TMED4	704040	366400	827140		OCIAD1	836220	307270	360510		FCN3	0	0	669800		ACSL1	49749	0	249060
PON1	504790	0	0		DDX18	0	0	60151		SYNCRIP	1225700	591250	1454500		CALML5	3251000	0	326550		NPM3	0	0	890620		IGHV1.2	2184100	0	10767000
IGF2R	12695	0	0		AGPAT5	0	0	181970		SCCPDH	297580	0	405390		DSC1	333360	0	33086		RTCA	0	0	49747		NCEH1	108520	84894	207290
EIF4A1	367430	0	0		ABCB10	0	0	66853		NUP107	66823	63912	322770		ASPH	185130	64144	76182		MTG1	0	0	63760		OAT	518500	372290	1120600
ATP2C1	56069	0	0		NIFK	0	0	2119400		HIGD1A	328420	321930	984820		TOMM40	1428900	709360	772910		SYNGR1	0	0	170600		IGHV4.38.2	36500000	18009000	111700000
POLDIP2	51692	0	0		RBM4.RBM4B	0	0	306220		RPL27	5277400	5196200	14343000		C1QBP	6072100	3324100	3564600		EIF3L	0	0	106040		PGAM1.PGAM2	267250	110430	811480
MCM5	401110	0	0		SELENOO	0	0	3359500		MTHFD1L	201930	193830	664960		RAP1A	579690	236350	266030		PGP	0	0	152060		TBRG4	385200	345130	523070
SEPSECS	5230700	0	0		TMEM109	0	0	2077100		ASS1	168200	159880	783930		PKM	15789000	7817900	8493800		PRPF40A	0	0	107390		VPS16	27928	25173	37445
EIF4H	436330	0	0		TMEM70	0	0	172760		MBOAT7	122030	117310	454960		EEF1G	115000	53756	58980		BTF3	0	0	413810		DPYSL2	208930	173680	337260
NDUFB6	456670	0	0		PELO	0	0	108950		ATAD3A	435560	408650	2283500		RAB27A	347650	119920	137000		CFI	0	0	293830		TUBA1B.TUBA1C.TUBA4A.TUBA8	62336000	54455000	90009000
HADH	307550	0	0		ADPGK	0	0	389020		LAMC3	0	0	14608		PRDX1	4358000	384200	673990		IGHV5.10.1	0	0	670280		SNRPD1	3492700	3309800	4144300
MVP	52634	0	0		AIFM2	0	0	105200		NUP50	0	0	4159000		ATP6V0A2	109430	53763	57865		PIGBOS1	0	0	852340		SPICE1	2189800	2133400	2378600
RPS21	425380	0	0		RBM14	0	0	89821		TRMT112	0	0	149900		DDOST	4467100	2729000	2871300		MRPL45	0	0	119810		RNF40	2669800	2194300	4207300
FGD6	845270	0	0		RADIL	0	0	98930		LAMTOR3	0	0	455150		MRPL48	291310	105520	120930		NOLC1	0	0	72391		TUBG1.TUBG2	143400	58685	420120
NUP98	24877	0	0		MCUR1	0	0	1399000		TOR4A	0	0	55987		PDIA6	19523000	5860300	6989500		SF3B6	0	0	308170		EEF1E1.EEF1E1.BLOC1S5	624480	462550	1109400
SRP9	869270	0	0		SLC25A46	0	0	87754		PELO	0	0	66841		ATP6V1A	276120	231910	235340		UQCR10	0	0	764190		RHOT2	329830	300920	415950
ERP44	2468300	275760	292520		HDAC2	0	0	108800		VPS13A	0	0	82915		LGALS3	3612200	892740	1107400		TIMM21	0	0	72169		RPS6	5098600	3690200	9413200
DSP	9442300	0	77145		MAIP1	0	0	80365		RADIL	0	0	70231		YWHAE	1417600	421890	500870		AHNAK2	0	0	8185.3		ACTB.ACTG1	159550000	108030000	320650000
DSG1	6153400	0	69324		TFB1M	0	0	38945		MALSU1	0	0	142970		FGD6	845270	0	56129		HBA1.HBA2	0	0	246480		SRSF3	429560	0	1787700
SRSF7	1538500	237440	251450		MZB1	0	0	152030		CHCHD1	0	0	568490		RPL21	2507500	1252900	1334100		LRG1	0	0	88161		ACP2	82467	79011	188220
RPL7	5315000	1357000	1399400		GPT2	0	0	144800		PRPF31	0	0	101900		MYL12B.MYL12A.MYL9	2543900	1909200	1947600		ZNF496	0	0	5161800		TMEM205	648790	598870	2214900
LMNA	1483500	0	26586		GADD45GIP1	0	0	299530		MZB1	0	0	613430		LPCAT2	2137500	0	133760		CALD1	0	0	44103		SLC25A11	640400	630100	930070
ANXA2.ANXA2P2	7990600	183840	332310		MRPL21	0	0	166250		NPLOC4	0	0	420410		CLPTM1L	604550	120850	151550		PCLO	0	0	50426		TUBB	37950000	36570000	74447000
ETFB	1459100	480130	499510		SSX9P	0	0	6298400		NDUFA11	0	0	707120		DNAJC13	63614	5957.2	8366.4		LANCL2	0	0	56279		CALU	744850	697440	1629500
ABCD3	270000	59451	62293		LRRC8D	0	0	80530		FAM98B	0	0	86707		PPIA	11638000	216170	695030		AGPAT4	0	0	74387		ATP1A1	2110800	2063700	3225700
MOGS	418700	71888	76702		CCDC9B	0	0	15901000		NCBP1	0	0	261340		MYL6	3945900	1944900	2035700		PTPMT1	0	0	154660		IGHA2	512330	361690	3902000
JUP	9264500	0	137290		QSOX2	0	0	72553		RBM10	0	0	56305		FIP1L1	129350	29551	33919		TBC1D15	0	0	65462		CANX	19953000	19732000	24855000
SEC61B	5330500	1381700	1443300		LPCAT3	0	0	132200		RBM25	0	0	76858		PPP2R2A.PPP2R2D	250110	146440	152300		SMIM20	0	0	2276200		SSR1	974130	806550	3674100
NUDT21	1480300	711200	744620		NUP188	0	0	56551		BTD	0	0	250300		PCMT1	4476200	919010	1098800		HDGFL2	0	0	30742		AP2B1.AP1B1	71081	65478	160240
LDHB	3124800	245300	365910		RALY	0	0	62650		ERP29	0	0	76531		NUP35	124800	31686	36174		SAFB	0	0	38761		G6PD	82798	66308	345200
TXN	5711700	201800	436820		PCID2	0	0	100280		MPST	0	0	1659500		ALDH1L1	65877	33780	43884		MAT2A	0	0	43990		PPOX	176550	116890	1102800
CASP14	1740600	0	81279		AARS2	0	0	60415		LRG1	0	0	1055500		FASN	35754	6451.5	15480		SERPINA7	0	0	1740400		CAD	95250	78293	359930
MDH2	3545100	151590	316060		CYBRD1	0	0	881350		HPRT1	0	0	239800		RAB35	1082700	400470	611100		NARS1	0	0	53969		ITGB5	70100	58093	252670
CALML5	3251000	0	160220		FAM98B	0	0	237010		BAG2	0	0	920320		SNRPG.SNRPGP15	6025600	1742900	3073200		TTI1	0	0	32299		STOML2	7653300	7364200	12081000
RPL21	2507500	386780	501720		ARHGAP12	0	0	993340		AP2A1	0	0	52567		SRP9	869270	744430	783120		ORMDL3	0	0	134620		TMED9	2982200	2846900	4534300
DSC1	333360	0	17135		MRPS11	0	0	468110		BCAS2	0	0	298330		GOSR1	242370	181620	199380		GCAT	0	0	198860		SPRY4	902230	877780	1188800
GLS.1	389940	36170	45906		HSD17B7	0	0	308890		KPNA3	0	0	312220		NACA	103120	27811	50056		CSRP2	0	0	557380		PSMC3	251580	238020	412220
HADHB	3314500	651040	717160		HSPA13	0	0	139220		EMC8	0	0	316420		MMUT	185740	0	54829		HPCAL1	0	0	158890		EIF3B	35984	0	529470
PLGRKT	702220	120940	135170		CAPZA2	0	0	182270		SHBG	0	0	280570		EIF4A1	367430	163510	223910		APOD	0	0	543550		KHDRBS1	725660	677040	1389000
MARCKSL1	1800700	244120	280790		MAP1B	0	0	28001		GCAT	0	0	203200		DDX39B	558250	194890	302390		RARS2	0	0	141970		MRPS23	427270	378470	1031700
MYL12B.MYL12A.MYL9	2543900	888030	925700		BTD	0	0	188300		EARS2	0	0	72469		SACM1L	146930	87898	105580		ELP4	0	0	72323		TUBB3.1	2628600	2443000	5017500
YWHAE	1417600	0	31372		RPA3	0	0	9577700		EIF3F	0	0	210940		SNRPF	948240	0	288910		NOP56	0	0	34006		ARL8B	1101400	1063200	1598100
EEF1G	115000	47963	50196		ABCD1.ABCD2	0	0	33710		HBA1	0	0	2318300		HSPA8	284990	0	98409		USP6NL	0	0	40027		DLAT	210770	67637	1582100
HSPE1	3423000	258660	358670		SLC2A3.SLC2A14	0	0	584450		SETMAR	0	0	1578200		ALYREF	468210	300460	358370		MRPS2	0	0	44269		IGLV3.21	23943000	18762000	73741000
TMSB4X	12725000	2374800	2743100		SERPINA7	0	0	1055800		NCBP2	0	0	541790		DPM1	1606300	1273900	1390800		PIN4	0	0	132400		CCDC51	116030	92622	358000
APOB	65655	0	2352.6		MT.ND1	0	0	860980		POLDIP3	0	0	80536		UGGT1	110710	28583	57566		TRMT112	0	0	154770		NDUFA10	365650	276020	1281200
IGHV4.38.2	36500000	3506300	4689600		BAG2	0	0	160790		RMDN1	0	0	75121		PRKCSH	2271800	543020	1102300		FETUB	0	0	245130		UQCRB	1140400	938040	3199400
P4HB	1981600	49484	125750		AP2A1	0	0	53503		SCLT1	0	0	392110		HNRNPH1	5420700	2798900	3635900		ATXN10	0	0	58014		MTHFD2	331880	290190	690290
POF1B	1862700	0	69607		IPO7	0	0	40031		INPP5K	0	0	152660		TXN	5711700	368420	2078100		TECR	0	0	184350		MRPL39	153150	125570	388470
PSMC6	717840	124040	45555		SLC37A4	0	0	152510		RPS27L	0	0	4048000		YWHAB	184890	0	59204		LYAR	0	0	61080		RAP2C.RAP2A	2214100	1956900	4329700
EEF2	2903000	435300	119220		RTCA	0	0	78055		APOD	0	0	394550		NME1	384840	0	129300		NDUFAF3	0	0	139140		APRT	459370	399770	928220
RUSF1	262810	29456	0		SCO1	0	0	328390		NQO1	0	0	156170		S100A10	3242400	1311300	1943300		AIFM2	0	0	60792		TRMT10C	196240	162150	466900
GLIPR2	860160	96488	0		GCAT	0	0	226180		KIDINS220	0	0	1152100		MLEC	1974500	747760	1150700		UPF1	0	0	20767		CCDC90B	112180	92978	265640
YWHAQ	1009900	104100	0		NUBP2	0	0	103880		CLIP4	0	0	172910		COA3	3835100	195300	858320		MZB1	0	0	120810		MRPS34	217920	158960	520450
TRAP1	1109000	409290	329600		RNPS1	0	0	475100		ANO2	0	0	21172000		FAM136A	776820	86062	216710		GPT2	0	0	86224		H2BC12L.H2BC9.H2BC12.H2BC15.H2BC4.H2BC5.H2BC13.H2BC18.H2BC14.H2BC3.H2BC11.H2BC17.H2BC21.H2BC26.H2BC1	2829700	2405000	5026100
ENO1	13125000	2837700	1662600		RAB8B	0	0	141770		SNU13	0	0	269620		NINJ1	849190	302510	409240		THNSL1	0	0	20385		RPL27	5277400	3780500	13020000
HSD17B10	19336000	5490600	3909600		UFSP2	0	0	63046		ATP5MG	0	0	1683200		SNRPD1	3492700	879120	1422300		ANKRD40	0	0	37117		ACTC1.ACTA2.ACTG2.ACTA1	2385500	1983000	4355000
RPL38	6668400	3506800	3127500		RTN4IP1	0	0	75607		ADAR	0	0	17494		ENO1	13125000	1796700	4142800		TOR2A	0	0	321730		MRPL18	287420	232180	545880
CCT8	1604800	404450	264660		ACAD10	0	0	79315		CLPB	0	0	35522		RRAS	733490	448030	506950		CYBRD1	0	0	673910		CTNNB1	390200	341910	726010
GNG12	8327700	1460200	656880		PCBP2	0	0	471860		CUX1	0	0	17800		PSMD4	358740	97010	151110		NRN1L	0	0	1826400		ABCB7	80158	76918	101970
RPS4X.RPS4Y1	4345400	1127500	831660		POLDIP3	0	0	74965		SPTAN1	0	0	56056		GIPC2	10797000	5601500	6675400		MRPS11	0	0	240540		PRPF8	76877	50260	258040
RACK1	7418800	1491000	932210		B2M	0	0	448190		SRSF4	0	0	235840		SPICE1	2189800	1190000	1393400		GNG2	0	0	697550		IGHV3.38.3	799340	642650	1770600
NSF	462530	75841	43911		MTG1	0	0	255430		KIZ	0	0	1394500		COX5B	4664700	1837800	2402500		HSD17B7	0	0	171060		UBR4	6829.8	0	48854
GNB2	3002200	990500	814330		FLOT2	0	0	73558		ITGB6	0	0	290530		TOMM70	2690400	119610	633960		TGM2	0	0	51618		CTSB	168780	124550	414680
HSP90B1	28607000	7763600	5644700		CD14	0	0	214240		GOLGA2	0	0	243400		DNAJC3	1063900	51645	254310		LYPLA2	0	0	821040		H1.2.H1.4.H1.3	1292700	1179800	1965600
FIS1	8990500	1369900	591160		TIMMDC1	0	0	107720		UBXN1	0	0	950590		BCAP31	4415400	2026800	2550400		EDF1	0	0	378850		PRPF19	278530	0	1888500
RPL13A	2849000	954870	766490		PDCD10	0	0	603650		LY96	0	0	464940		RPS15	3497100	1043300	1578600		LCAT	0	0	213630		CYB5B	955920	1468400	1810300
SRP54	491510	131500	96009		APOD	0	0	414230		C1RL	0	0	567330		HACD3	445050	93357	169990		NME4	0	0	1413700		ZC3HAV1	0	35709	60199
PSMD12	402210	40352	0		STX16.STX16.NPEPL1	0	0	719180		BCLAF1	0	0	38721		MRPS27	448920	141580	206870		MRPL17	0	0	200580		MRPL38	121710	172400	207070
RPL31	7774400	5231500	4952000		PPP1R7	0	0	322120		ILKAP	0	0	226110		NDUFS4	2786300	1088700	1453500		FLOT2	0	0	155200		CAVIN1	227340	370960	461710
TMX1	2119600	955480	827490		FAM234A	0	0	77947		MMGT1	0	0	350460		CYB5A	3050600	1740200	2021500		RPS27L	0	0	1461600		MRPL13	58104	101840	130330
SNRPC	2292900	476790	286480		MRPL43	0	0	476870		PARS2	0	0	59451		ATP5F1D	7065400	1736800	2950000		SFPQ	0	0	41426		TRIM4	0	96015	158790
CD276	473600	45445	0		NGDN	0	0	77032		CDK6	0	0	300390		PDIA3	6025300	71721	1418300		FKBP15	0	0	61056		ITPR3	11845	26114	35363
TPP1	722850	143850	81706		MTHFD1	0	0	47561		HSD17B7	0	0	198120		BZW1	365200	63788	131990		ACAA2	0	0	46117		VAT1	487410	563660	613100
RPS5	2606100	787900	425690		KIF7	0	0	50017		SERPINA6	0	0	231090		VAPB	1060200	54751	288040		SLC33A1	0	0	66402		X.1	5290400	16728000	24110000
TKT	5279800	1323100	524150		DHCR7	0	0	318070		RHOC	0	0	328380		CD99	908330	405960	524500		XRN2	0	0	104500		MATR3	629780	823150	948020
SDF2L1	4336700	1478700	929210		ANTXR1	0	0	60004		CLPX	0	0	84510		SERPINH1	13887000	9503200	10604000		CIRBP	0	0	1303100		CD5L	0	19625000	34548000
NDUFA10	365650	217240	188080		PRPF40A	0	0	67003		GOLIM4	0	0	101970		RPL26	8264000	1610500	3259200		RBM3	0	0	806990		CCT4	523370	883740	1157500
FAM3C	1865400	593780	344770		ADAM9	0	0	31460		LCAT	0	0	129540		TUBB2A	383630	245390	279650		EIF6	0	0	521020		GNG5	2383600	4073200	5345800
SYNE2	27769	13579	11157		REG3A	0	0	27413000		RPL36A.RPL36A.HNRNPH2	0	0	1335000		EMC1	242440	95613	130930		UFSP2	0	0	64466		NUP93	275540	403220	499220
PCBP1	642510	292000	230740		MYADM	0	0	240880		IGF2BP2	0	0	57327		TOMM22	1961300	1315600	1470300		USP5	0	0	30325		SF3B4	125680	135800	143010
ATAD3B	118360	41259	27858		DYNC2H1	0	0	817390		CYP20A1	0	0	73395		NDUFB9	1183600	553350	706330		CTPS1	0	0	59297		AGPAT4	0	62589	107520
MARCKS	399020	60868	0		CLPB	0	0	47240		LIMCH1	0	0	110250		HSD17B11	302620	75450	131330		RAC1.RAC2.RAC3	0	0	893510		NDUFS2	618340	869190	1053900
RAN	6194800	2591000	1936700		PFKM	0	0	237670		MTX2	0	0	582030		RAB6A	4877500	4537700	4620900		COMT	779880	1029300	2811300		MCM6	25787	28590	30625
IGLC3.IGLC2.IGLC6	157530000	52303000	33280000		CSNK2A1.CSNK2A3	0	0	96313		PRPF40A	0	0	123210		SEC61B	5330500	2775500	3399000		DLD	699770	934740	2614200		SEC13	0	210850	364260
RPS15	3497100	843900	343040		HERC2	0	0	26282		ABHD12	0	0	113490		H4C1	2987900	1820600	2126500		IQGAP1	20054	58396	418570		ABCF3	0	53626	92693
ATP13A1	112630	28993	13296		HLA.DRA.HLA.DQA1.HLA.DQA2	0	0	266590		PFKM	0	0	129360		PRPF19	278530	0	72335		IGLV3.21	23943000	32650000	115720000		BCLAF1	0	118750	218690
RAP2C.RAP2A	2214100	804230	538980		EIF2B3	0	0	81040		C11orf98	0	0	180840		CYB5R1	250570	0	66580		HPX	607770	2683100	85355000		MFAP1	90845	169650	237840
RPS3	23394000	6722500	3649300		SRSF4	0	0	205720		TEX264	0	0	94836		PEX3	143900	62481	84036		THRAP3	31235	41837	374260		AIFM2	0	121580	226320
CTSC	1112500	173750	0		DCTN3	0	0	144110		SAMM50	0	0	155550		DAD1	3533300	1964900	2385400		ITPR3	11845	20774	132740		IDH3A	1737400	3003500	3993800
PSMD3	475780	93863	23023		BAG6	0	0	43874		NOP58	0	0	259110		ATP5MK	8515600	1800600	3593300		NDUFB10	440430	478130	1066500		ADPGK	0	203300	364280
NUP133	34400	27907	26701		RANBP6	0	0	23248		ACAD8	0	0	61944		ALMS1	315620	0	88475		RNH1	285840	302480	617070		NOP58	0	43609	78059
MIA3	74159	9893	0		ACACA.ACACB	0	0	14233		FETUB	0	0	1237200		ECHS1	244550	141850	171010		HNRNPD	194910	207450	427660		MRPS17.hCG_1984214	0	1733100	3128900
ALG2	657370	88335	0		SF3B6	0	0	442140		STARD9	0	0	11802		CALU	744850	287250	412440		PC	121690	129850	267220		KARS1	266160	924700	1454600
SLC4A7	333430	70865	28868		C1RL	0	0	158700		RCC2	0	0	65684		ACADM	3399500	2671300	2869200		SLC2A1	2652000	2928500	3371700		SLC1A5	1565700	3099900	4334100
MARS1	126150	37945	23895		LSG1	0	0	47742		NDUFAF4	0	0	160840		HSPA9	42837000	17841000	24714000		IGKV2.30	0	728560	1936500		SSBP1	510400	1837100	2924200
PPOX	176550	63072	44588		OSBPL1A	0	0	15916		TECR	0	0	515730		SLC39A14	379890	182490	236850		PSMC5	1217900	1401600	1708200		RCN2	296550	939090	1460800
HYOU1	3259500	1093900	744650		CDKN2AIPNL	0	0	235860		DNAJC11	0	0	82329		TRIM21	8077600	3553900	4802600		TOMM20	1192100	1565100	2092900		NCLN	44903	204340	280230
PCNA	1086800	237960	100480		MMGT1	0	0	1752300		XAB2	0	0	20614		ERP44	2468300	809640	1268600		BOLA2.BOLA2B.BOLA2.SMG1P6	499810	859100	1392300		C5	0	39242	58106
KARS1	266160	109740	86519		LRRC8A	0	0	226620		PSTPIP2	0	0	2758200		HSPA6.HSPA7	3189700	1819200	2198400		SLC25A13	471210	633810	882470		RPL12	7234900	10257000	11707000
RPL23	4500600	1167400	678270		SLC30A9	0	0	40995		OSBPL3	0	0	37839		HSPE1	3423000	271270	267340		TARDBP	799110	1160500	1983000		X	0	2690100	4127000
APRT	459370	211050	174750		RRP12	0	0	14397		TIMM21	0	0	100800		SCFD1	170820	110020	110070		RDH13	46773	165610	436890		HIGD1A	328420	563000	686740
NUCB1	2441100	333990	26308		PTPN12	0	0	51030		ADPGK	0	0	234420		NUDT21	1480300	646850	646950		RPL38	6668400	8668100	13564000		NDUFS5	1119400	3225900	4342400
GLUD1.GLUD2	888300	131350	27595		EIF4G2	0	0	130350		PRAM1	0	0	14511		HECTD3	793000	0	0		UBAP2L	137960	223170	430900		COPA	462960	634480	723150
TOMM70	2690400	354170	26620		EIF6	0	0	751050		RBM14	0	0	93702		PA2G4	225070	0	0		DCAKD	125830	176990	301570		RBM25	0	31601	47358
HK1	397110	84122	39598		RRP1	0	0	72429		CDK5RAP3	0	0	330690		PDP1	70594	0	0		SKIC2	14705000	27894000	54777000		ILF2	1158700	1676900	1939400
L2HGDH	163560	50742	0		AFM	0	0	3023100		DMAC1	0	0	1288500		SRRT	38858	0	0		ASS1	168200	325800	671210		CLPTM1	74853	98145	109990
TUBB2A	383630	180550	89305		RPA2	0	0	9462900		UPF1	0	0	99684		TRMT61B	91009	0	0		IGHA2	512330	1150900	2491900		ASS1	168200	462610	636900
FIP1L1	129350	39442	0		RHOC	0	0	379170		UFD1	0	0	439470		MBOAT7	122030	0	0		GSTK1	362960	543440	928750		TMEM11	243170	409240	507900
PRPF8	76877	33590	14438		LRG1	0	0	220680		SREK1.1	0	0	183270		GOLM1	64054	0	0		SF1	0	64114	179540		FKBP11	878270	2454900	3384800
RAB18	1464000	969170	749900		ACOX3	0	0	1919100		LRRC47	0	0	64596		HSP90AB4P	119120	0	0		MTDH	146750	160890	188700		MRPL21	0	150820	239330
FCGR3A	1506300	817060	509600		AP2S1	0	0	1063800		NUFIP2	0	0	91761		ASPRV1	619460	0	0		RCN1	96470	939610	2567000		RPL10A	2438900	5955800	8005800
DDX19A.DDX19B.hCG_2043426	459930	188310	67512		MPDU1	0	0	1458900		CCDC9B	0	0	16335000		MCM6	25787	0	0		HDHD5	121970	188640	316030		SNRNP40	0	149090	235870
GOLPH3	147320	75297	42250		ARHGAP5	0	0	385620		B3GNTL1	0	0	75656000		TRIM29	144770	0	0		SUCLA2	97190	169400	402960		MRPS9	0	115330	181930
ERAP1	122180	38415	0		MRPL27	0	0	600470		ABCF1	0	0	194800		PKP1	2963600	0	0		COPB2	381520	485880	831050		ERH	4197700	5790000	6707000
EEF1D	689320	318450	148700		COA1	0	0	339420		NRN1L	0	0	4625600		DSG1	6153400	0	0		UQCRQ	285730	571770	1452800		AIMP2	154400	657770	931850
EPHX1	269200	113340	42113		RAC1.RAC2.RAC3	0	0	308290		PPA1	0	0	171540		TMSB10	3348700	0	0		UBR4	6829.8	11518	25602		ARMC10	250380	762220	1045000
ZNF207	566830	182980	0		HP1BP3	0	0	63948		RBBP4	0	0	192350		ACTR2	210850	0	0		SDR39U1	151830	215170	396530		TUBB6	0	134670	208660
SNRPF	948240	387580	124940		CASTOR2	0	0	3996900		PTPN12	0	0	216870		EIF3B	35984	0	0		A1BG	0	1795800	6877500		AP2M1	44559	65122	76643
ECE1	149900	47549	0		EXTL3	0	0	263350		LACTB	0	0	302880		GDI2	265570	0	0		ACOT9	303590	614350	1497300		ACAD8	0	74199	115540
MRPS27	448920	142630	0		FAM98A	0	0	129750		GPLD1	0	0	79332		LGALS7	7401500	0	0		EDEM3	22899	65586	182910		RPL13	3336700	6745700	8682000
PSMD13	166040	52770	0		RARS2	0	0	322170		VAMP7	0	0	53415		TIMP3	111830	0	0		RPS5	2606100	3244000	4967000		ARL2	188860	318340	391380
TUFM	14526000	7149600	4076100		DDX21	0	0	72745		HSPA13	0	0	184110		CALML3	199390	0	0		APOA2	338910	733240	1807000		DARS1	581040	702670	753400
ELAVL1	451130	255650	174360		GFPT1	0	0	65676		CAPZA2	0	0	163520		CPN2	231640	0	0		CAPNS1	126810	174840	298120		RAB13	522980	668730	731140
MYH9	1404700	720840	431030		NOP56	0	0	129180		PTGDS	0	0	684580		PGAM1.PGAM2	267250	0	0		NTPCR	101430	288640	789450		TRIM27	0	292070	416770
IARS2	1006100	406900	152680		PIGBOS1	0	0	1105800		MCM7	0	0	336460		PYGB	108800	0	0		GART	199160	335390	696490		RPL7	5315000	7876000	8969000
PPA2	116050	34455	0		POLR1C	0	0	60858		GNA11	0	0	150150		HMGB1	1457500	0	0		ACADSB	57504	133670	334600		MRPL23	0	292780	420660
UBC.UBB.RPS27A.UBA52	992510	383470	125790		TEX264	0	0	102550		PTPRA	0	0	47926		ANXA5	950950	0	0		MTFR1L	172880	193720	313030		TRIM23	0	250610	358910
MYOF	128650	46108	11168		LNPEP	0	0	32110		GSPT1.GSPT2	0	0	75971		PFN1	1953800	0	0		L2HGDH	163560	174760	235950		SEC61G	2279900	3159100	3540800
RPS3.1	18484000	7436400	2956200		RCC2	0	0	314180		ITGA5	0	0	96336		ARG1	1925000	0	0		MCM7	0	61545	388220		PHB1.PHB	1890700	4802100	6087600
DPYSL3	573530	214710	69323		TOR4A	0	0	117910		SRPRA	0	0	358400		GGCT	1189300	0	0		TOMM22	1961300	2233000	3510000		CCT7	598410	1465200	1851900
RAB1A	7402700	3949200	2572500		NAT10	0	0	147040		CDK1	0	0	106980		ATXN2L	48905	0	0		GFM2	44788	61478	147590		MCM4	83356	117870	131400
ELMOD2	296390	109870	34815		S100A13	0	0	342860		SGPL1	0	0	348870		AK1	450290	0	0		RAB8A	87204	115840	261570		PSMD6	0	71966	99202
LMAN1	640690	382290	278480		YME1L1	0	0	79085		PRKRA	0	0	85516		RAE1	142910	0	0		SQSTM1	104760	119670	194580		RPL31	7774400	16295000	19539000
CCT2	608120	304730	188030		TWNK	0	0	137020		SEH1L	0	0	186350		MTFR1L	172880	0	0		LGALS1	23056000	29899000	55116000		TMX2	306870	563070	660550
RPS19	15191000	6263800	2783700		SNRNP40	0	0	778000		BUB3	0	0	108630		NUCB2	66148	0	0		APRT	459370	1021600	3127500		SPCS1	1719800	2129900	2266700
MAVS	449150	126820	0		PYCR2	0	0	638620		CHERP	0	0	47826		PRMT1	132980	0	0		COX5A	1086700	1289100	2044100		A1BG	0	1157500	1541200
C4B	1316300	405170	47917		GLG1	0	0	27676		TRABD	0	0	301110		UCHL1	345040	0	0		SCLT1	0	401710	2062000		CLTC	969270	1779700	2065000
FBL	152950	43009	0		PRPF31	0	0	198740		RNPS1	0	0	139710		SERPINB5	73255	0	0		HP	1302500	8602800	39908000		RFT1	0	59141	79911
RPL10	2111500	1102300	730500		PTPMT1	0	0	125740		MECR	0	0	364730		MMP14	141950	0	0		OAT	518500	617750	1040100		CPSF6	164370	676080	854810
SEC11A	629850	168960	0		MOSPD2	0	0	245420		APOO	0	0	303240		ALG5	199000	0	0		ATP6V1B2	139300	224760	587630		FUBP3	250630	357790	395120
ASPH	185130	48391	0		FASTKD5	0	0	49349		PCBP2	0	0	385480		G3BP1	339490	0	0		RANBP2	26225	79358	85452		LNPK	0	201710	275480
NIPSNAP2	2165700	758570	259230		DNAJC16	0	0	258080		CSRP2	0	0	168490		CTSC	1112500	0	0		PSMD5	51026	105570	112080		AHSG	1669600	3232400	3791800
EPHA2	105350	27595	0		FNDC3B	0	0	49802		PUM1.PUM2	0	0	43575		SLMAP	33209	0	0		ALDH1B1	1571100	3866100	4246100		RPS3A	72525	5812500	7873900
LRRC59	2182800	1095100	715530		SAFB	0	0	57881		TIMMDC1	0	0	69732		TGM3	128930	0	0		SERPINA6	0	94573	109150		RETSAT	99511	122350	153300
NDUFA8	3157900	1656100	1126700		MGAT2	0	0	90830		ZC3HAV1	0	0	16395		FSHR	37952	0	0		NDUFA4	7542900	11910000	12607000		ATP2A2	5919900	7275200	9116600
KTN1	147820	57352	25578		RBM10	0	0	61925		RPL37A	0	0	8586700		CKB	197920	0	0		SNRNP27	938680	1831500	1971900		RPL30	468300	1803200	3598100
OAT	518500	153080	40311		DYNLT1	0	0	212240		SORCS2	0	0	699490		ANXA6	155840	0	0		ZNF608	0	2187800	2486800		COX7A2	19272000	21692000	24925000
PSMC4	476330	146800	44810		FXR2	0	0	42352		SEPTIN2	0	0	108540		SET	1117000	0	0		ACAD10	0	24008	27559		SLC27A1	78632	175840	305870
RPL11	7830400	3064300	1541500		GNAQ	0	0	96023		SYNGR1	0	0	228420		TPT1	611000	0	0		GDAP1	143410	230480	246730		IGF2BP2	0	58679	131750
PLG	307390	108510	45703		FDFT1	0	0	55763		DERL1	0	0	1155300		TPM3	612290	0	0		NCEH1	108520	168490	179780		RPL28	3557900	4602700	5937500
KIF5B	183030	43969	0		RPA1	0	0	7833400		SOAT1	0	0	78408		HSPH1	13576	0	0		LUC7L3	99357	154040	164400		PDHA1	408250	679880	1025500
RPL5	673210	272930	147930		ITGA5	0	0	136930		RARS2	0	0	142650		MRPL16	469470	0	0		MSH2	391210	513020	536430		COPE	183730	692640	1333900
VPS35	117560	28114	0		STAU1	0	0	630880		AKAP8L	0	0	390300		MRPS30	197850	0	0		CDC5L	872250	1147400	1201700		EIF4G2	0	89828	203480
COX4I1	3845200	1183900	319360		SGPL1	0	0	838430		MFN2	0	0	37072		ATP6V1E2	662970	0	0		A2M	381930	3468500	4101500		CCT3	431170	805890	1298000
ILF2	1158700	490370	272620		MICAL2	0	0	234650		STAT1	0	0	28395		ULK3	1168800	0	0		RAB3GAP2	0	30532	37223		RUVBL1	792390	1670000	2828500
TLN1	42444	10421	0		CLPX	0	0	262310		TPP2	0	0	324500		OXCT1	203280	0	0		GNPAT	0	92867	112540		MRPL14	0	501800	1146000
PPT1	981220	406090	216240		TTI1	0	0	45127		CTPS1	0	0	41562		TAGLN2	1082500	0	0		CDK1	0	316390	383570		TM9SF4	63348	271140	539030
NDUFS1	1621600	644370	323540		EIF3D	0	0	70730		PNPLA6	0	0	35049		CASP14	1740600	0	0		GFPT1	0	40284	48860		ETFA	2347100	2696800	3148600
CD44	1339200	427830	114720		GNPAT	0	0	81218		SHROOM3	0	0	88739		LRP4	16254	0	0		OCIAD2	438550	761700	830770		COPB1	1153900	1273700	1439900
HSPA8.2	9818500	4050800	2064900		PSMA7	0	0	357590		X	0	0	119640000		B3GAT3	146940	0	0		ASNS	147040	238560	259760		RAB29	128170	222540	354420
ATP5F1D	7065400	2154100	512700		SCD	0	0	141700		ABHD16A	0	0	76938		AP3M1.AP3M2	80142	0	0		RAP2C.RAP2A	2214100	2542200	2626300		PSMD3	475780	532920	613260
NDUFV3	1668900	421920	0		PLA2G4C	0	0	261560		NOLC1	0	0	84342		GGH	136050	0	0		SGTA	121160	205850	269260		SPATS2L	0	20838	50596
COX6C	5990200	1805300	824890		SEH1L	0	0	125140		MRPL19	0	0	173020		LMNA	1483500	0	0		RPL35A	2416000	3416900	4164800		MARCKS	399020	447410	517340
RTN1	262430	49459	0		TRABD	0	0	132130		MRPL45	0	0	178840		WDR36	351780	0	0		NME1.NME2.NME2.NME1.NME2P1	202420	363270	480120		RPS5	2606100	2822400	3135800
VTN	336570	63249	0		ST13.ST13P4.ST13P5	0	0	405970		UBE2D4.UBE2D1	0	0	5564500		IDE	25629	0	0		EEF1A1.EEF1A1P5.EEF1A2	29612000	42786000	52479000		APMAP	1308100	2049700	3124600
DHX9	477300	99229	11686		CIAO2B	0	0	359570		ABCF2	0	0	148840		SBSN	117020	0	0		CYBC1	142330	291740	401160		ARHGAP1	0	126100	317940
TOMM40	1428900	350320	94780		TRAPPC6B	0	0	110800		XPR1	0	0	500680		PURB	122510	0	0		H4C1	2987900	4056300	4950600		SEC22B	3972700	4794000	6037800
WARS1	218210	71281	36088		APOO	0	0	944420		LNPK	0	0	251720		CYBC1	142330	0	0		MRPL49	414960	609770	778560		CDC42	1481500	2753900	4675800
HSPA1A.HSPA1B	654280	172790	54586		USP5	0	0	54458		ACTRT3	0	0	472420000		SLC35B4	257240	0	0		PFKM	0	89496	159610		RPN1	5376900	6082200	7257000
ATP6V1A	276120	74543	25798		TMEM41B	0	0	402850		RBM4.RBM4B	0	0	286100		MCU	140890	0	0		TUBB6	0	221290	393140		GNG2	0	687240	1815200
MSH2	391210	99616	29020		ACIN1	0	0	59066		AIFM2	0	0	193600		SMC1B	33922000	0	0		SCO1	0	218970	397850		AP3M1.AP3M2	80142	89884	105560
RPS9	7021700	1745900	553600		DYNC1I2	0	0	152380		TMEM87A	0	0	77132		SCD5	87464	0	0		POLDIP3	0	81206	146480		RPS23	6144700	7309800	9179800
KRAS	641960	118160	0		SEC31A	0	0	35218		CCAR1	0	0	27841		FKBP3	129910	0	0		CNP	300620	669830	966040		RPL27A	0	2379900	6123600
C1QBP	6072100	2047300	1140800		BDH1	0	0	159280		BNIP1	0	0	157420		TMSB4X	12725000	0	0		NDUFA2	328610	735030	1221200		SNRNP27	938680	1633900	2730800
ATP2B1	222520	40274	0		MTX2	0	0	240980		MRPS15	0	0	109090		ANXA11	957320	0	0		CAVIN3	0	182600	409590		TCP1	915970	1137000	1334100
SCFD1	170820	45105	17063		NT5C3A	0	0	85871		CTBP2	0	0	64193		DSP	9442300	0	0		FARSB	51980	86526	130910		RAB5A	364320	1590400	2699400
PSMD11	597600	136090	32873		RFT1	0	0	80621		EIF6	0	0	261560		COL6A1	154390	0	0		PMPCB	65346	129900	197370		MSI2	184730	617960	1014300
MRPL12	588190	294940	233580		CAPZB	0	0	442510		MCM3	0	0	62159		SNRPB2	447940	0	0		PSMC1	417930	661200	904410		STT3A	536160	1169600	1746600
PKM	15789000	4704800	2400800		ERBIN	0	0	38953		SERPINA7	0	0	4689500		ALDH2	123910	0	0		RAB32	121800	312210	505580		RPS26.RPS26P11	1673800	15048000	27238000
RPS15A	5047900	1999700	1369900		CHPF	0	0	70100		ATRN	0	0	16970		ANXA1	2566300	0	0		MRPS26	436190	698530	968250		ZW10	0	107700	209710
HMOX2	327860	79723	25755		MOV10	0	0	39334		SRSF10	0	0	655630		PGK1	559300	0	0		CHMP6	179720	225770	277810		DCAKD	125830	129160	132330
SACM1L	146930	25924	0		FOXRED1	0	0	64415		TECPR2	0	0	165700		HSBP1	315980	0	0		GPX1	366450	1079300	1854100		GSTK1	362960	561030	749130
IGF2BP3	805140	182630	49626		SLC25A25	0	0	79622		TIMM23	0	0	454420		ZNF207	566830	0	0		CTBP2	0	104870	166640		NDUFB8	565500	762660	945890
SNRNP200	75432	45257	36464		SF1	0	0	70586		AP2S1	0	0	498640		ALDOA	50882	0	0		EPHA2	105350	220810	289880		SNRNP200	75432	217410	350560
SCAMP3	657370	148410	0		GBF1	0	0	13769		KPNA4	0	0	12623000		SUCLG2	110740	0	0		SPNS1	77813	144650	184420		NCL	1778100	2654200	3600000
PDP1	70594	15938	0		CMPK1	0	0	282260		NAGK	0	0	272060		RBM17	157840	0	0		RPL22	4957700	5478900	5789700		PRPF6	40676	87239	137580
CAD	95250	24654	3865.9		CUX1	0	0	46459		HSDL1	0	0	76790		RELB	1916500	0	0		TUBB2A	383630	428080	457850		RGPD3.RGPD4	26281	43897	61684
PSMC3	251580	56952	0		RBM8A	0	0	239270		ACIN1	0	0	13250		CYCS	299750	0	0		FLNC	105100	157920	191060		RPL23A	2851700	4322300	5817700
PTPN1	395690	162180	93663		HLA.DPB1.HLA.DQB1.HLA.DRB1	0	0	269840		CD14	0	0	224000		STK39	154570	0	0		MRPL14	0	1250300	2055800		RPS8	4849000	8095300	11519000
DLST	1920900	629930	251290		ILK	0	0	233900		BDH1	0	0	126160		AFTPH	581110	0	0		X.1	5290400	35845000	51131000		RPL19	306200	1604700	2947900
RPS18	17075000	7454100	4546200		WASHC2C.WASHC2A	0	0	34801		TMEM9	0	0	61619		TUBGCP2	19481	0	0		C8B	0	34840	51867		LRP1	31499	58092	85757
STX12	273030	62753	0		VAC14	0	0	34672		CMPK1	0	0	398560		CS	512560	0	0		ACAD8	0	87725	130000		AFG3L2	29541	43585	59369
SLC25A4	386710	149130	78692		TAP2	0	0	58073		ALG11	0	0	131440		GATD3.GATD3B	296690	0	0		ATP6V1A	276120	457980	553540		COPB2	381520	780760	1238400
EIF4A1.1	3274900	1302300	803410		LY96	0	0	151080		IGHV5.10.1	0	0	527800		EPPK1	73535	0	0		HSDL1	0	76301	117170		HADHA	2595500	3319800	4158700
RPS20	23008000	4944800	381650		DHRS7	0	0	161310		GMPPA	0	0	248240		MROH2A	2049100	0	0		RAB13	522980	1074600	1375300		SRP72	282710	581010	946060
UGDH	176590	53538	20976		NOP58	0	0	173460		PVR	0	0	291380		SND1	127480	0	0		FAM98B	0	74457	115670		RPLP1	4065900	6601200	9672600
DCTN2	310570	89216	31797		NUP50	0	0	45219		SRRM2	0	0	10426		FSCN1	237710	0	0		CHP1	0	131450	204300		MRC2	32553	41538	52456
TM9SF3	5199100	1862500	999740		EIF2B4	0	0	731910		EXTL2	0	0	192400		BLVRA	47068	0	0		AP2M1	44559	54363	59928		IDH3G	1047200	1264400	1519100
TNPO1	158540	32855	0		LAMTOR3	0	0	693850		LYAR	0	0	168910		NIN	1610200	0	0		GCDH	85592	319610	453630		HBB.HBD	0	351040	767190
VCP	3220900	1167900	632920		XPR1	0	0	120180		ABCF3	0	0	63950		ACTR3	127150	0	0		IGKC	108800000	208810000	247780000		RAB18	1464000	4453800	8028300
PRRC1	432740	89345	0		KCMF1	0	0	171750		SPATS2L	0	0	33052		POLDIP2	51692	0	0		PSMD6	0	93232	128990		RPA2	0	181940	996260
DNAJB11	3664400	1285100	640160		BPNT2	0	0	935130		FXR2	0	0	65117		SEPSECS	5230700	0	0		MAIP1	0	104650	150020		RAN	6194800	6712300	9015200
CAMK2D.CAMK2B.CAMK2G.CAMK2A	444820	94569	0		GID8	0	0	351830		AFM	0	0	6902200		EIF4H	436330	0	0		H2AC11.hCG_2039566.H2AJ.H2AC20.H2AC14.H2AC6.H2AC25.H2AC4.H2AC18.H2AC12.H2AC7.H2AX.H2AZ1.H2AZ2.H2AC1	3953700	7580600	9084300		TMX3	518610	618000	1058300
IGHV3.38.3	799340	335660	210260		ABCF3	0	0	71634		RPA3	0	0	226760		NDUFB6	456670	0	0		REG3A	0	58783000	83617000		RANBP2	26225	40832	104650
TPR	105870	22819	0		SPATS2L	0	0	85028		CISD3	0	0	481390		HADH	307550	0	0		RPS17	1068200	4033100	4905300		FBL	152950	247100	653150
PDHA1	408250	89238	0		PSTPIP2	0	0	132730		STAU1	0	0	220370		AUP1	84756	0	0		CDC42	1481500	5662900	6943700		GALNT2	151500	257940	713760
CARD9	275650	60334	0		OSBPL3	0	0	80940		RMDN3	0	0	56726		SNX8	1727400	0	0		TUBA1A.TUBA3D.TUBA3C.TUBA3E	472030	767840	857720		RPL22	4957700	6795500	15594000
HSD17B4	960700	306180	124020		PIGU	0	0	1781100		ATP6V0D1	0	0	107050		LAMTOR2	167620	0	0		RCN2	296550	1416200	1783700		MARS1	126150	166150	360270
PGRMC2	2754400	1132200	682400		LNPK	0	0	340560		TMEM41B	0	0	449740		DPY30	418710	0	0		TUBB4A	954330	1223400	1310400		SLC25A5	5284300	5610200	7304000
SEL1L	171210	117640	31885		API5	0	0	162060		PTPN18	0	0	238130		HINT2	243060	0	0		SLC1A5	1565700	2394700	2662500		GNAS	1172200	1310800	2006100
RPL15	3725700	2781100	1286500		TIMM29	0	0	929610		GPR89B.GPR89A	0	0	84179		SF3B5	274080	0	0		RAB29	128170	235180	271220		ITGA2	24189	38428	110920
NTPCR	101430	82204	51688		DPYSL5	0	0	52797		SRRM1	0	0	202880		PARK7	360630	0	0		RPS10.RPS10.NUDT3.RPS10P5	6894900	10883000	12247000		TFRC	954810	982780	1072200
ATP5MK	8515600	5224000	0		CHP1	0	0	775620		EXOSC2	0	0	181120		YIPF6	74025	0	0		SLC25A46	0	71746	97014		DNAAF5	0	24607	101850
GOSR1	242370	151390	0		ERGIC2	0	0	495940		DGLUCY	0	0	29353		POF1B	1862700	0	0		STOML2	7653300	12062000	13647000		RBM4.RBM4B	0	67065	278280
RPS2	8019200	5827200	2186000		FMNL2	0	0	36556		MICOS13	0	0	3168800		PABPN1.BCL2L2.PABPN1	97776	0	0		VSNL1	187860	350710	284050		FADS2	260890	298290	409890
RANBP2	26225	16375	0		DMAC1	0	0	1819800		COPE	183730	185160	655480		KCTD9	587790	0	0		EIF2AK2	0	282190	165780		SRRM2	0	12078	48663
DNAJC3	1063900	721760	148930		SLC35B2	0	0	192260		RPS6	5098600	5129700	14014000		NCCRP1	758970	0	0		PRKAA1	51187	57461	54856		HYOU1	3259500	3374300	3725200
MXRA7	758730	474690	0		IL17RD	0	0	73248		HPX	607770	1163000	113580000		ATAD2	188070	0	0		ACAD9	72557	482150	310440		PRSS3	13999000	18189000	31100000
SERINC1	129300	80900	0		RTL9	0	0	6791100		UQCRQ	285730	296050	2719800		ODR4	570540	0	0		MRPS9	0	303360	174220		HSP90AB2P	636840	707410	985070
CISD1	372730	231980	0		PTGR3	0	0	55020		QKI	112270	113550	413850		CLPP	56634	0	0		NDUFAF4	0	451860	260510		SLC12A4	25468	29552	45496
CCDC137	7461400	5735700	2907800		LRRC47	0	0	78732		FXR1	146800	149720	502990		DECR1	612540	0	0		PRPF38B	215760	697860	486890		FAU	5693300	6594700	9928200
MT.CO3	2174900	1351900	0		DNAAF5	0	0	60339		A1BG	0	226390	18740000		DSC3	56553	0	0		RPL4	2913800	4199900	3641300		CDIPT	802700	883270	1187000
PSMD8	244890	151300	0		DHX32	0	0	45547		GCN1	55267	59559	371220		SRSF9	59538	0	0		MGAT2	0	83371	47104		MYH14	66849	68353	74102
TMED3	190340	118000	0		PARS2	0	0	111360		GBA1	52182	56626	133680		LGALS3BP	67547	0	0		TUBB	37950000	67199000	54046000		RPL32	1756800	2551500	5166200
CLPTM1	74853	48317	0		GIGYF2	0	0	55071		CHCHD3	537200	643630	2494600		TPI1	291750	0	0		SRP14	2239300	4577800	3525500		RPS10.RPS10.NUDT3.RPS10P5	6894900	7579400	9833500
SET	1117000	721660	0		MRPL54	0	0	314400		MTDH	146750	191860	914730		HAL	69765	0	0		RRAS2	94765	174210	138960		TMED7.TMED7.TICAM2	906000	1029900	1442400
COMT	779880	572390	193480		TMEM214	0	0	95173		TUBB2B	706990	755530	1546900		PRDX2	427230	0	0		CDK6	0	166420	92045		GNG10	357540	422860	642730
SCAMP4	728840	474860	0		MMS19	0	0	61602		HP	1302500	4007400	87422000		PRDX5	859830	0	0		PCYOX1	612920	1377500	1035700		DDX19A.DDX19B.hCG_2043426	459930	548040	861560
TMEM33	1092700	829370	344510		FLAD1	0	0	99258		VAPA	630270	648850	1393200		PRDX6	782370	0	0		PSME2	0	1759400	1111100		BCS1L	58078	94269	224150
RPL23A	2851700	2196900	987970		CNN3.CNN2	0	0	154740		AFG3L2	29541	36006	168650		LAP3	91881	0	0		MARS1	126150	378180	284670		NSF	462530	580030	983350
NDUFV2	653970	419060	0		PPA1	0	0	454500		HBB.HBD	0	108900	2228800		MIF	1087400	0	0		ORMDL1.ORMDL2	0	443840	278640		RPL35A	2416000	3329300	6505200
CPD	112690	72289	0		PRPF4B	0	0	333190		PRKDC	76794	90482	437480		PLS3	101550	0	0		LDAH	0	170670	107210		RPL35	7055000	9455800	16046000
SLC7A5	766430	490150	0		MTX1	0	0	263340		SRSF6	336550	359710	918140		CAT	350030	0	0		COPZ1	0	1517900	943260		TAP1	0	17073	63765
ATP2A2	5919900	4222200	1225000		PDAP1	0	0	205350		PABPC1	223680	234200	474700		MTA2	23829	0	0		TMEM43	93736	1035600	679340		RPL7A	6129200	7472300	11148000
SFXN1	1690500	1225800	405060		CBX3	0	0	352170		RPL23A	2851700	3037100	7383900		EIF3J	59583	0	0		TIMMDC1	0	102380	63893		EIF2S1	51156	65621	104510
PGAM5	496910	330760	41644		BNIP1	0	0	189550		DDX3X.DDX3Y	379830	560420	3099800		PSIP1	1478900	0	0		BCLAF1	0	139120	87128		ACOT9	303590	545330	1199600
PRXL2A	1905700	1210300	0		NCBP1	0	0	55068		KHDRBS1	725660	782080	1588300		MRPL1	125580	0	0		RBM39	283280	1903300	1283500		TMED4	704040	870800	1353300
RPL29	3349700	2498400	1019100		RBBP4	0	0	432690		NOP56	0	14683	215840		TRAM1	128460	0	0		SSR1	974130	3430600	2480200		MTHFD1L	201930	297470	562150
H2BC12L.H2BC9.H2BC12.H2BC15.H2BC4.H2BC5.H2BC13.H2BC18.H2BC14.H2BC3.H2BC11.H2BC17.H2BC21.H2BC26.H2BC1	2829700	2409200	1678800		CDK6	0	0	279480		GPX1	366450	517090	2517400		EIF2S1	51156	0	0		ITPR1	0	21423	13143		SERPING1	0	59565	226840
ATP5F1B	10223000	7287100	2234300		MRPS9	0	0	130620		OPA1	69915	86229	278160		SARNP	202560	0	0		MTHFD1	0	132230	79485		TMED10	7246000	10064000	17082000
COPA	462960	325370	88546		VAMP7	0	0	147570		EPRS1	147700	162900	339520		LARS2	67947	0	0		TUFM	14526000	21972000	18980000		BSG	1619000	1998200	2955400
MRPL39	153150	96246	0		RECQL	0	0	42276		SPTLC1	243010	264070	533380		FUBP1	18858	0	0		OSBPL8	31891	735560	451930		TP53I11	586220	835990	1469900
IDH1	687420	433010	0		ERP29	0	0	133110		RPL4	2913800	4049500	17867000		ACSL1	49749	0	0		LBP	0	572460	347650		MRPL3	347360	458990	750710
NDUFAF2	340900	199870	0		ITGB8	0	0	126030		RPS28	10459000	13688000	53617000		ATP5MF.ATP5MF.PTCD1	2518300	0	0		DECR2	129040	812920	544340		SRSF1	1404600	1732900	2607700
NDUFB10	440430	306410	117500		DTYMK	0	0	96779		SUCLA2	97190	104970	187710		COX17	312810	0	0		IDH3A	1737400	4717300	3535700		EEF1A1.EEF1A1P5.EEF1A2	29612000	33144000	42491000
STK11IP	52766	30805	0		PFKL	0	0	144990		ATP6V1B2	139300	167360	464580		PALS2	35184	0	0		QKI	112270	473770	330970		GTF2I	3235800	3332600	3589000
VDAC1	8104000	5250000	1357900		GSPT1.GSPT2	0	0	74774		CFI	0	38610	440420		EIF3C.EIF3CL	43798	0	0		MRPL44	129060	344330	259410		SRSF6	336550	400970	526860
CCT5	1305400	847790	223390		PRKAR2A	0	0	76101		MRPS26	436190	465400	771750		PSMD10	94152	0	0		RAB12	0	112620	83358		DYNC1H1	78514	95251	126970
PLD3	162180	123010	68490		CISD3	0	0	771450		UFL1	23301	28880	79465		SUMO2.SUMO3.SUMO4	1409900	0	0		RUVBL1	792390	3286600	2637000		SRSF5	95664	137450	217390
FAU	5693300	4299600	2358500		ICAM1	0	0	45870		JCHAIN	5291500	12741000	83928000		PLD3	162180	0	0		MTHFD1L	201930	542760	452550		HSP90AB4P	119120	185330	312900
RPS23	6144700	4318300	1787500		GOT2	0	0	81462		RPL35A	2416000	3309400	11632000		SLC4A4	68975	0	0		RBM10	0	68540	50454		ACADSB	57504	72564	99769
DNAJA3	211950	142640	46739		PRKRA	0	0	638190		RPL32	1756800	94850	8790200		ACTN4	540630	0	0		SRSF5	95664	362920	291350		RUVBL2	552840	1220900	2420100
SYNM	608160	385710	80060		PEX14	0	0	91453		DCAKD	125830	99062	238330		CFH	77826	0	0		IDH3G	1047200	2360000	2010300		RAB9A	267240	299220	354280
TIMM44	516800	299560	0		IGSF3	0	0	20280		NDUFS2	618340	493190	1140500		ACO2	93729	0	0		PVR	0	279000	198500		MRPS5	77722	97617	132410
CDC5L	872250	505680	0		USO1	0	0	335000		SRP72	282710	210020	582900		HGS	1857300	0	0		IGHV3.38.3	799340	1989300	1641500		TARDBP	799110	911950	1109300
RPS11	3922500	2985100	1562200		GMDS	0	0	409350		NCEH1	108520	87393	193200		NOVA2.NOVA1	89149	0	0		RPS26.RPS26P11	1673800	11127000	8381700		OSBPL8	31891	154150	446570
NNT	1252500	812710	143850		STX6	0	0	229860		RHOT1	44287	39100	65035		AK2	67908	0	0		SSBP1	510400	789810	705550		HP	1302500	7129600	20744000
CDHR2	2245500	1671700	798490		SPRY2	0	0	195790		SLC2A1	2652000	2172200	4585400		SEC23A.SEC23B	133920	0	0		CFB	0	36072	25453		ERGIC1	277410	875700	2280000
SURF4	13365000	9197000	2925000		TIMM23	0	0	391220		RPL9	1585300	612070	5522100		HLA.C.1	228570	0	0		TUBB2B	706990	2137700	1712300		SGTA	121160	139090	181290
STT3B	282290	209690	99942		PDHX	0	0	190710		MSI1	147920	132920	208810		CAND1	25050	0	0		RHEB	228970	4964000	3619100		NUP205	116560	172140	303240
XRCC5	148920	109350	47607		GRAMD1A	0	0	655260		RPS27	4638200	2591400	12934000		ARPC4.ARPC4.TTLL3	365250	0	0		GSPT1.GSPT2	0	100320	71987		COQ9	315710	346250	412590
RPS12	8950500	5900100	1162200		NCLN	0	0	180710		RBM39	283280	202960	579820		CUL2	26715000	0	0		SHBG	0	122110	87574		HLA.A	0	84978	271410
PRKDC	76794	51482	12422		STX10	0	0	137310		NUP205	116560	105240	158120		VCL	34359	0	0		ETFB	1459100	1812000	1712100		ILF3	347560	414170	559730
PCYOX1	612920	394200	56712		GALK1	0	0	72177		HNRNPF	1645700	718850	5116600		APP	33555	0	0		TRABD	0	151810	110300		SFXN3	625680	726550	936540
PTBP1	1028200	650320	72360		LCAT	0	0	86088		OCIAD2	438550	313990	901680		HNRNPA3	1354000	467110	462040		SNX1.SNX2	118840	178410	161810		ATP13A1	112630	201530	381250
ALG1	146900	88850	0		ORMDL3	0	0	745300		COPG2	43479	30808	93681		HIC2	1108800	638770	634000		MTA2	23829	441490	325120		RPL9	1585300	3166600	6382000
POR	1597900	1102600	340490		KPNA4	0	0	189930		RPL7A	6129200	4068200	14251000		HNRNPA2B1	2317500	864510	834390		TMED1	591180	976650	844600		CALM2.CALM3.CALM1	496080	654680	978620
DPY30	418710	253610	0		HSDL1	0	0	211800		SNRNP27	938680	401070	3062800		YWHAG	1635900	90487	67408		ALDH2	123910	239130	199710		DAD1	3533300	2553900	2665200
SLC12A4	25468	15416	0		TCF25	0	0	36213		MYO1C	56626	25445	176370		KATNAL2	1243100	490250	501950		GET4	0	174880	114180		LPCAT2	2137500	176760	350240
TUBA1B.TUBA1C.TUBA4A.TUBA8	62336000	44124000	17391000		RMDN3	0	0	145170		ACOT9	303590	204470	688360		YWHAZ	7063100	85437	193440		MFSD10	0	163270	106400		SYNJ2BP.SYNJ2BP.COX16	672750	270770	310400
RPL27	5277400	3566700	1062200		GRSF1	0	0	94883		RPS7	2308800	1251900	6443100		MRPL18	287420	195010	196630		CAPZA2	0	257020	167610		HECTD3	793000	0	77317
JAGN1	899760	616340	194290		ERGIC3	0	0	484920		NME1.NME2.NME2.NME1.NME2P1	202420	70289	717870		P4HB	1981600	78114	110340		COX20	426580	742600	631070		ABCD3	270000	79911	98140
TMED9	2982200	2098400	785390		CELF1	0	0	82107		RER1	323580	156080	799630		SART1	135330	23092	25012		RPL27A	0	3378700	2187700		RPS20	23008000	1878900	3854900
HNRNPU	1835100	1232400	343930		ATP6V0D1	0	0	172270		IDH3A	1737400	1285800	3027800		JUP	9264500	0	63565		LNPEP	0	30962	20055		CYB5A	3050600	580370	774190
IDH3A	1737400	1224700	466290		STX5	0	0	136740		NTPCR	101430	0	391440		HNRNPA1.HNRNPA1L2.HNRNPA1L3	1766400	603100	608900		B2M	0	2489000	1597000		LGALS3	3612200	400310	630400
PRKAA1	51187	30546	0		RNF121	0	0	350980		ERLIN2	1351100	1040000	2206500		CAV1	2172500	456970	463210		VAT1	487410	2145200	1547000		HSPB1	2290500	537000	645260
PSMD2	244710	150920	15353		CYP20A1	0	0	53832		APRT	459370	210150	1153900		LDHB	3124800	879500	900510		ARL6IP4	0	167980	116140		DNM1.DNM2	1792500	0	95672
DYNC1H1	78514	47654	2870.7		GRAMD2B	0	0	75972		RPN1	5376900	3135600	11688000		YWHAQ	1009900	165300	173130		CDH2	47363	645250	459800		GET3	995300	210160	249580
ATP1A1	2110800	1375500	309350		CSTF2	0	0	49929		IDH2	131330	95746	235820		CTSD	1013000	101980	112430		OS9	0	84259	58050		MYL6	3945900	2869400	2793300
SCARB2	1805800	1141400	185470		RMDN1	0	0	72426		ARFIP1	105230	0	414380		LDHA	2681400	849190	871280		GARS1	482790	1497800	1181600		SNRPB2	447940	159100	136830
VAPB	1060200	720250	232750		PPP3R1	0	0	149590		RTCB	156310	76945	390610		NDUFAF2	340900	179800	181740		RAB1B	102670	6424800	4409200		CYC1	1206600	205270	114990
MRC2	32553	25993	16588		INPP5K	0	0	230640		TM9SF2	175130	81029	453450		RPSA.RPSA2	2171700	335000	406940		SRPRA	0	203950	139690		S100A11	3827200	316710	0
HACD3	445050	296480	0		EGFR.ERBB2.ERBB4	0	0	34755		TMEM165	194600	135900	368310		CCDC137	7461400	1921900	2121000		RHOC	0	279570	191800		CD276	473600	37163	0
GNG10	357540	238530	0		SMC4	0	0	17445		DHX30	22642	0	91361		MT.CO2	7195400	3218500	3367400		ERGIC2	0	219690	150850		STEAP3	714310	344960	314430
U2AF1	1518300	1136300	369520		RPS27L	0	0	2591200		SEC22B	3972700	2987700	7009100		ANXA2.ANXA2P2	7990600	492290	748470		PRPF6	40676	131900	102160		ATP6V1G1.ATP6V1G2.ATP6V1G2.DDX39B	403920	219300	208690
FUBP3	250630	178150	34634		ZC3HAV1	0	0	45432		RAB34	871420	168710	3094500		PDIA4	4580400	85872	237110		UQCRC1	192790	773340	584390		SCAMP3	657370	410140	397440
TMEM258	5360200	3544000	0		CCDC136	0	0	42570		CYB5B	955920	895390	1148000		REEP5	1477300	159330	200520		MRPL27	0	384550	260400		LDHA	2681400	1257400	1185300
ALDH18A1	1320900	951580	225710		GPR89B.GPR89A	0	0	156690		LPCAT1	166160	0	693650		STEAP3	714310	120050	138050		ORM2	0	787440	532060		IMPDH2	516060	449950	447420
TBL2	68283	44880	0		LDAH	0	0	369870		PLD3	162180	118530	302840		MDH2	3545100	184470	274050		CTBP1	162240	716260	533200		SNRNP70	449220	180860	174710
MRPL57	1071100	706870	0		SYNGR1	0	0	220290		FAF2	463360	326040	911820		PCDHGB1.PCDHGC3.PCDHGC4.PCDHGB6.PCDHGA12.PCDHGA8.PCDHGB4.PCDHGA5.PCDHGB5.PCDHGA7.PCDHGA6.PCDHGA10.PCDHGA4.PCDHGB2.PCDHGA1.PCDHGA11.PCDHGB3.PCDHGA9.PCDHGA2.PCDHGB7.PCDHGC5.PCDHGA3	1819200	0	52742		HLA.A	0	308110	205820		KLC1	174600	48846	44714
COA3	3835100	2528800	0		PREB	0	0	565890		NDUFA8	3157900	2133700	6790500		GLS.1	389940	135470	142530		UTP4	0	174220	116280		SLC12A2	58549	45725	45367
LRPPRC	1081600	825190	251260		SOAT1	0	0	748380		H4C1	2987900	2421700	5012600		GTF2I	3235800	1859900	1898500		DHCR7	0	282950	187110		ETFB	1459100	1412100	1411600
YBX3	250480	173140	0		TMEM9	0	0	190880		MEST	2055100	1570200	3741900		CALR	9553700	361910	561660		SFXN1	1690500	4002500	3228300		CAPRIN1	313790	126090	126410
GNG5	2383600	1640400	0		CNOT1	0	0	23088		IGLC3.IGLC2.IGLC6	157530000	130060000	252020000		FABP5	4973300	0	103270		TRIO	0	10668	9269.5		TMED3	190340	0	0
HNRNPM	1365900	1056500	367230		EXOSC2	0	0	295530		SLC25A13	471210	254140	1218200		RPS3	23394000	11207000	11505000		PARS2	0	67278	58375		XPO5	17065	0	0
DCAKD	125830	86740	0		FAR1	0	0	167930		ZMPSTE24	389790	313020	652560		GRHPR	421730	64546	72934		CPN2	231640	854890	774660		SRRT	38858	0	0
MPV17	341150	236780	0		OS9	0	0	95907		PCBP1	642510	294710	1826900		HAX1	121660	84743	80051		DNAAF5	0	82940	72377		TRMT61B	91009	0	0
BID	166730	116550	0		ARF3.ARF1	0	0	3344700		ACADSB	57504	0	714130		DIABLO	376440	41400	0		RPL19	306200	1477700	1306700		ASPRV1	619460	0	0
SLC25A3	3972400	3024600	840150		STIM1.STIM2	0	0	40192		TP53I11	586220	349410	3220700		RNH1	285840	141290	123300		NSF	462530	796130	747990		TRIM29	144770	0	0
NDUFB9	1183600	847090	162040		SFPQ	0	0	41860		RPL3	2569100	1975400	9221300		MRPL46	202510	74377	58397		HBA1	0	702160	605620		PKP1	2963600	0	0
LETM1	370200	278670	90594		TMT1A	0	0	414840		RPL31	7774400	5897600	28830000		HSPB1	2290500	636830	450710		PKD2	0	34772	29925		DSG1	6153400	0	0
RRBP1	1290500	875060	13565		MTCH1	0	0	162320		LGALS1	23056000	18146000	82311000		PON2	985880	314330	235720		DDX19A.DDX19B.hCG_2043426	459930	859800	798270		ZNF157	4825000	0	0
DDOST	4467100	3468300	1402400		KIDINS220	0	0	17201		EFTUD2	125370	82337	637050		KHSRP	959270	394790	326930		NSDHL	239690	1147400	1007600		LGALS7	7401500	0	0
COX7C	3232300	2436600	791210		CLIP4	0	0	43989		SRSF1	1404600	1182700	4232100		CAMK2D.CAMK2B.CAMK2G.CAMK2A	444820	153900	107850		RBBP4	0	403250	339440		TIMP3	111830	0	0
UTS2	101120000	68345000	0		MAN1B1	0	0	23829		RPL18A	1199800	695570	7499900		HDLBP	290160	253580	247980		ACTRT3	0	433800000	364650000		CALML3	199390	0	0
STT3A	536160	413670	157320		DCTN1	0	0	62472		RPL8	4680600	4024500	12725000		TMEM14C	2208200	1793900	1731200		TMX3	518610	1266800	1140900		JUP	9264500	0	0
PTGIS	73840	50085	0		EIF2AK2	0	0	101340		RPL7	5315000	4266100	18989000		FLNA	46411	11875	7152		PGLYRP2	0	731890	605880		ARG1	1925000	0	0
HDLBP	290160	200100	9611.7		ACBD5	0	0	171840		ITGAV	199780	194010	275520		MAVS	449150	272350	248450		RPS14	636250	6199500	5197500		GGCT	1189300	0	0
RPN2	5374200	3967800	990960		AFG2A	0	0	24456		ARL2	188860	136190	882970		CAPZA1	132760	102950	98781		DDX3X.DDX3Y	379830	1606200	1391700		MYO1C	56626	0	0
PGRMC1	3412200	2633900	977300		MFN2	0	0	35494		TF	60107	0	902760		GSTK1	362960	211890	190300		CYP27A1	0	71185	58559		SERPINB5	73255	0	0
SPCS3	1413400	1033000	218730		STAT1	0	0	38852		SF3B3	32951	20945	207740		GFAP	634590	351450	329820		ITM2B	0	315550	253810		MMP14	141950	0	0
USP10	45929	31282	0		ARHGEF2	0	0	70404		PRPF6	40676	27713	251390		MSI1	147920	127840	126140		ACOT8	0	334610	271740		ALG5	199000	0	0
EIF4G1	11227	7683.5	0		ABHD12	0	0	224370		TTR	593910	254880	6078400		GLUD1.GLUD2	888300	115860	53875		MMP14	141950	181160	173710		SLMAP	33209	0	0
FGG	2059900	1412500	18100		MKNK1	0	0	144850		RPL38	6668400	5287200	28994000		RPS18	17075000	12042000	11635000		UBXN1	0	282950	229070		FSHR	37952	0	0
SART1	135330	92400	0		SNU13	0	0	417330		NDUFA13	1991300	1936900	3029100		DLST	1920900	711640	601770		NPM1	2021900	4019700	3616000		TGM3	128930	0	0
DHX30	22642	15955	0		ADAR	0	0	23667		SEC63	234510	179250	1267200		SRSF6	336550	310630	308220		TUBB3	0	605260	482910		ATP6V1E2	662970	0	0
TIMM50	1165600	948800	426750		PNPLA6	0	0	254220		PLIN2	101830	84368	400490		TPR	105870	22298	14452		SLC3A2	349520	523750	486750		ULK3	1168800	0	0
SLC27A1	78632	55510	0		TRIO	0	0	16809		RPL10	2111500	1942500	5022200		DNM1.DNM2	1792500	153490	0		VDAC3	651220	1332700	1190700		TAGLN2	1082500	0	0
RPL8	4680600	3958000	2176300		TAP1	0	0	41583		CP	88252	53093	693720		ELOB	3581800	492180	202680		GANAB.1	805870	1669500	1456000		CASP14	1740600	0	0
RPS7	2308800	2180300	1868300		SYPL1	0	0	830280		KATNAL2	1243100	337990	17542000		SCAMP4	728840	398050	365660		EMC8	0	260550	197460		PPP1R17	19245000	0	0
DDX39B	558250	395290	0		DNAJB2.DNAJB6.DNAJB8	0	0	178090		THRAP3	31235	17255	277020		SPCS3	1413400	830520	771500		NDUFS3	2151600	2788500	2633600		LRP4	16254	0	0
MRPS31	350130	268230	58732		ABHD16A	0	0	185020		CLCC1	94364	0	2097800		STT3B	282290	215540	208770		OPA1	69915	328680	271410		B3GAT3	146940	0	0
MRPL22	272600	231120	124550		ACAA2	0	0	143590		PRPF8	76877	66745	308700		RETREG2	179370	89992	86517		CCT7	598410	2786100	2299200		BSCL2	288270	0	0
NDUFS4	2786300	2005400	0		NOLC1	0	0	63681		SNRNP200	75432	59139	467310		RPS4X.RPS4Y1	4345400	3045700	2988800		COPB1	1153900	1896900	1725300		GGH	136050	0	0
IMMT	524630	385390	27795		KCNN3	0	0	76308		RDH13	46773	0	1181100		FAM3C	1865400	853580	810640		MFAP1	90845	261650	222440		LMNA	1483500	0	0
COX7A2	19272000	14999000	4199500		ITGB6	0	0	364870		VCP	3220900	934020	66054000		AIFM1	46090	26444	25909		ALDH1L1	65877	97350	99615		WDR36	351780	0	0
HSDL2	492310	360710	31893		MRPL45	0	0	212730		DECR2	129040	85909	1361700		RPS19	15191000	8666800	8448200		HSDL2	492310	614280	623810		IDE	25629	0	0
AGPAT1	267800	191360	0		MYEF2	0	0	83638		NDUFA5	2415900	2330400	5175400		ELOC	794930	337310	315000		PFKP	240070	520130	534080		CYB5R1	250570	0	0
NDUFS3	2151600	1639200	305070		SAMM50	0	0	84089		DDX23	54186	42226	474330		GAPDH	4798400	351210	124810		TRIM23	0	476170	503980		SBSN	117020	0	0
NCEH1	108520	78748	0		ABCF2	0	0	106810		EEF1E1.EEF1E1.BLOC1S5	624480	610610	1147400		RPS3.1	18484000	9378500	8898400		NAT10	0	33571	34054		CALML5	3251000	0	0
NDUFB8	565500	410750	0		DNAJC11	0	0	208610		SSBP1	510400	245290	2070800		IARS2	1006100	459190	425750		TMEM165	194600	323520	324720		SH3GL1.SH3GL2	75254	0	0
SLC2A1	2652000	2026400	320120		XRN2	0	0	54770		RPL13A	2849000	1330700	11749000		SYNJ2BP.SYNJ2BP.COX16	672750	322000	301490		ABCF3	0	63043	63566		SLC35B4	257240	0	0
RAB10	4326900	3557100	1446300		MAK16	0	0	208790		G6PD	82798	0	568410		SF3B4	125680	84565	82147		FXR1	146800	184420	185670		PXDN	609730	0	0
ISOC2	804340	585910	0		UTP4	0	0	24239		GNAS	1172200	1088700	1644100		SYNE2	27769	13972	13077		JCHAIN	5291500	30080000	30639000		MCU	140890	0	0
MRPL4	445960	324800	0		UBXN4	0	0	113470		RUVBL1	792390	573790	2017800		MIA3	74159	34210	31457		DNAJA2	163410	1136900	1129800		FABP5	4973300	0	0
PSMD7	378970	284240	28669		CIP2A	0	0	1644100		LRRC59	2182800	1389600	6714000		ARL8B	1101400	883210	833470		CAPZA1	132760	465430	463970		ANXA11	957320	0	0
TMED2	11756000	9303300	2666800		VPS13C	0	0	20594		MTHFD2	331880	259700	748490		VDAC2	5150500	2897600	2387800		H2BC12L.H2BC9.H2BC12.H2BC15.H2BC4.H2BC5.H2BC13.H2BC18.H2BC14.H2BC3.H2BC11.H2BC17.H2BC21.H2BC26.H2BC1	2829700	5743600	5668800		DSP	9442300	0	0
COPB1	1153900	905100	211830		MAT2A	0	0	61361		IGKC	108800000	81424000	267040000		ZNF157	4825000	887250	0		NQO1	0	243640	239070		ALDH2	123910	0	0
NBAS	25129	18538	0		MCM3	0	0	110050		PPP1CB.PPP1CA.PPP1CC	72516	47779	208730		MRPL40	451020	90045	0		EIF4A1.1	3274900	4512000	4486700		TF	60107	0	0
CAVIN1	227340	167840	0		RPL36A.RPL36A.HNRNPH2	0	0	1421000		ISOC2	804340	405320	2988100		TMEM263	1021900	194300	0		AGK	162840	1806500	1710100		BANF1	750880	0	0
AASS	82511	60947	0		NUMB	0	0	163720		SRP68	236280	162100	642350		FIS1	8990500	1714700	0		DHRS1	97092	126790	124850		HSBP1	315980	0	0
PABPC1	223680	181100	55755		NCBP2	0	0	260990		SRSF2	1384900	288880	7136800		MRPS22	347250	101980	42929		SLC25A24	0	160170	150160		SUCLG2	110740	0	0
SGTA	121160	90443	0		ZC3H18	0	0	22754		SCAMP1	120160	53322	475770		ARL8A	3250500	626110	0		TMEM14C	2208200	2649300	2621900		RBM17	157840	0	0
TRIM21	8077600	7090300	4260600		COX7A2L	0	0	443710		ATP6V1F	438650	298930	1185500		SLC4A7	333430	60053	8655.9		CLPX	0	65674	63172		RELB	1916500	0	0
SNX1.SNX2	118840	88287	0		RPS6	0	0	527590		LARP1	37946	22078	118110		RACK1	7418800	2708100	1905100		ACACA.ACACB	0	23261	22444		ACAA1	84824	0	0
SLC25A20	323280	240330	0		EXD2	0	0	112690		IDH3B	287790	81094	1344600		SLC27A1	78632	41928	35455		GNG12	8327700	10807000	10694000		SSR3	518290	0	0
SPCS2	552470	314720	151170		CTSA	0	0	83603		PC	121690	46423	503850		TMEM123	7133100	1245600	0		PRSS3	13999000	23137000	22677000		AFTPH	581110	0	0
TOMM22	1961300	1058800	437830		NPEPPS	0	0	17519		RANBP2	26225	23452	40344		TRIM28	108520	54684	43041		CHERP	0	41757	39684		GATD3.GATD3B	296690	0	0
EIF4A3	597010	243000	0		C11orf98	0	0	214790		KPNB1	1466200	385000	6966900		EIF2S3.EIF2S3B	86684	66986	62940		RPS7	2308800	3132600	3091500		EPPK1	73535	0	0
NOMO2.NOMO3	280330	114070	0		PVR	0	0	326900		ATP1B3	805560	631380	1655900		ATP5PO	3936300	2319000	1982600		IDH2	131330	455680	426780		MROH2A	2049100	0	0
RAB21	785650	402800	140170		TMEM230	0	0	1962100		SLC25A11	640400	423110	1728600		SLC1A3	2810000	2455800	2384300		GIGYF2	0	38588	35162		BLVRA	47068	0	0
ETFA	2347100	1575000	1046300		ABCC1	0	0	85712		NUP153	58803	0	352010		SELENOP	586230	97323	0		DPYSL2	208930	408090	392700		EIF4A1	367430	0	0
TCP1	915970	440220	114120		HDGFL2	0	0	49208		NUP133	34400	32797	42410		ARCN1	269330	138410	101060		RPL39.RPL39P5	0	9803800	9011500		NIN	1610200	0	0
ELOVL1	522830	290930	134260		PCLO	0	0	100630		COPA	462960	359230	917340		TBL2	68283	59093	56486		IGHV4.34.IGHV4.59.IGHV4.30.4.IGHV4.61.IGHV4.39	0	4214400	3784900		POLDIP2	51692	0	0
FUS	561790	227240	0		AIMP1	115080	119460	1574500		TMED9	2982200	2720400	4148800		PPP1R17	19245000	5773700	2101600		PFKL	0	79829	71918		MCM5	401110	0	0
PTGES2	211310	85563	0		GPX1	366450	371610	1983200		CYB5R3	4443400	3290300	9883800		HSD17B10	19336000	11057000	8756800		GALNT2	151500	770390	709030		NDUFB6	456670	0	0
DAD1	3533300	1997400	951730		EFTUD2	125370	129930	1498000		ARF4	18402000	15707000	30717000		OSGEPL1	123070	94768	85453		PABPC1	223680	545690	508110		SEPSECS	5230700	0	0
EMC1	242440	104540	12818		SRP19	147830	149270	809980		EMC4	168760	125440	519330		PCNA	1086800	684640	556500		RPS28	10459000	29096000	27106000		SNX8	1727400	0	0
EEF1A1.EEF1A1P5.EEF1A2	29612000	16336000	7482900		SLC25A13	471210	475080	3322700		MAGT1	381300	260360	1396900		S100A11	3827200	925410	0		ACP2	82467	147680	140490		LAMTOR2	167620	0	0
HNRNPA3	1354000	641690	166660		THRAP3	31235	32498	779650		NAMPT	196510	161300	490490		DDX39A	1555100	1099600	966100		RBM25	0	169730	150990		MRPL40	451020	0	0
SLC39A14	379890	150580	0		UFL1	23301	17393	525340		CNP	300620	164190	1457600		ETFB	1459100	956320	808620		UBQLN1	448720	1206000	1123200		PIGS	76552	0	0
NUP160	121780	48184	0		RPL7	5315000	4991100	29710000		CCDC90B	112180	77573	407610		ACTC1.ACTA2.ACTG2.ACTA1	2385500	1996600	1877800		DHRS7	0	147580	131510		POF1B	1862700	0	0
SNRPD1	3492700	1745300	603590		RPLP0.RPLP0P6	5083300	4677400	37980000		NCL	1778100	1470500	4804600		MRPS10	355300	253650	222370		TMEM33	1092700	1868300	772430		GIPC2	10797000	0	0
NUP93	275540	138020	35674		RPL36	3401100	3282000	12752000		CLTA	468370	406460	1095600		NAPA	145680	103140	90266		ECHDC1	191760	289630	151280		CCAR2	40437	0	0
SPECC1	6299400	4420100	2992500		RPS8	4849000	4627100	18821000		PGAM5	496910	392010	1468600		FUBP3	250630	161420	134820		PAICS	270310	552910	155310		KCTD9	587790	0	0
SFXN3	625680	287180	32536		NDUFA7	272340	261210	1040500		NPM1	2021900	727440	13871000		RPS20	23008000	7386500	604100		ELOVL1	522830	618070	484430		NCCRP1	758970	0	0
X.2	7576600	4108700	1489700		PRKDC	76794	64796	877500		RPL18	7757400	5628200	27173000		PSMA5	374580	111880	0		NDUFB8	565500	783570	469800		ATAD2	188070	0	0
LUC7L3	99357	70795	48510		ATAD3B	118360	116830	682650		FKBP11	878270	623240	3145500		NAP1L1	586260	230080	78150		RPS16	2015900	2662000	1731800		ODR4	570540	0	0
RPL18	7757400	3604500	359530		OCIAD2	438550	437390	639460		TBL2	68283	48877	238340		AHSA1	736770	652080	615970		FLOT1	48984	70337	39880		DSC3	56553	0	0
DPM1	1606300	975710	490860		VAPA	630270	628490	982800		PLEC	222600	180990	587830		OGDH	276790	107330	48107		ARCN1	269330	391880	216150		DDX39B	558250	0	0
KHSRP	959270	530270	198670		NDUFS2	618340	604860	2386600		FUBP1	18858	0	152640		LAMTOR5	1881000	950500	633830		NDUFA9	1297800	2163800	923840		DSC1	333360	0	0
GART	199160	103610	34450		CYP51A1	18497	18455	24055		TRA2B	456290	282210	1744100		X.1	5290400	1402700	0		ATXN2L	48905	59642	43370		VSNL1	187860	0	0
CD99	908330	382420	0		CLCC1	94364	76014	1910400		RPL5	673210	511340	1894100		FAM120A	42794	23181	15747		TNPO1	158540	327710	70470		HAL	69765	0	0
SRSF1	1404600	765360	298650		GCN1	55267	42914	1277900		RPL24	3953000	3181600	9729900		SF3B2	66798	108130	57004		COX7A2	19272000	34189000	11805000		LAP3	91881	0	0
STRAP	108420	45702	0		IGF2BP3	805140	795860	1909800		RHOG	499410	118370	3478500		A2M	381930	1781600	0		NDUFV1	1336100	2173100	910710		PLS3	101550	0	0
NDUFV1	1336100	712320	265560		ALDH7A1	443190	435950	1215900		ACTR1A	116420	73584	442380		HNRNPL	1266800	3485200	649370		FUBP3	250630	453850	146990		CAT	350030	0	0
NUP205	116560	55349	11496		SRSF2	1384900	1346900	5569300		PHB2	3240900	2475800	9120700		HNRNPD	194910	472700	89874		MRPS10	355300	546530	266040		VTN	336570	0	0
SSR4	5273700	2621300	737410		HIGD1A	328420	310310	1211400		RPL28	3557900	2197900	12033000		IGKC	108800000	125300000	102920000		PSMD7	378970	683830	238410		NDUFC2.NDUFC2.KCTD14	500470	0	0
ALDH3A2	2769800	1526900	642520		RPL35A	2416000	1966800	24193000		RPS13	2232200	1342800	7843600		GNAS	1172200	1263600	1141200		CAVIN1	227340	575660	66079		PSIP1	1478900	0	0
SLC25A6	12809000	8438400	5327000		SACM1L	146930	137370	616580		H2BC12L.H2BC9.H2BC12.H2BC15.H2BC4.H2BC5.H2BC13.H2BC18.H2BC14.H2BC3.H2BC11.H2BC17.H2BC21.H2BC26.H2BC1	2829700	1973400	8562900		PUF60	553110	1793900	144670		SEC61A1.SEC61A2	2238200	3195100	1777800		RETREG2	179370	0	0
TRIM28	108520	45157	0		TMED10	7246000	7006200	19127000		CCT7	598410	430770	1705300		C4A	399460	1630000	0		PRXL2A	1905700	2415600	1661200		AHSA1	736770	0	0
RDH11	862740	423600	110800		TOMM20	1192100	1126100	4979800		EIF4A3	597010	467480	1425700		YBX3	250480	391810	207630		RANGAP1	342840	684360	177770		SARNP	202560	0	0
GNB1.GNB2	7488300	4347900	2163700		NCL	1778100	1637700	9031100		AHSG	1669600	610580	8549400		EDC4	62651	159030	31884		STOM	417620	666590	297140		ATP5MF.ATP5MF.PTCD1	2518300	0	0
COX5B	4664700	1923300	0		RPS13	2232200	1944000	17061000		SEC61G	2279900	1927400	4584400		HDHD5	121970	204730	96009		FAM3C	1865400	2982400	1325100		RINT1	84798	0	0
HLA.C	108540	44966	0		ETFA	2347100	2314500	4104900		RPA1	0	79877	112540		MRPS34	217920	700190	65980		SLC1A3	2810000	3931200	2262900		PLD3	162180	0	0
HSP90AB1	7877700	4317900	1806000		RPLP2	6203900	5274400	55782000		TARDBP	799110	928700	979060		SH3GL1.SH3GL2	75254	199400	36042		TMED7.TMED7.TICAM2	906000	1076500	823230		SLC4A4	68975	0	0
PSMA5	374580	144110	0		ARL6IP5	2559200	2452700	7106400		OS9	0	43000	59465		MRPL4	445960	697070	334090		RPN2	5374200	6491900	4725000		RAB3GAP1	36792	0	0
PTCD3	243730	108230	23489		PHB1.PHB	1890700	1306200	27286000		NT5E	266690	304520	319010		FGB	922490	2988000	0		SCAMP3	657370	744720	607320		HGS	1857300	0	0
TUBB	37950000	23675000	14801000		SEC63	234510	204620	1393100		SYPL1	0	310040	511150		APOA2	338910	1093700	0		SEC63	234510	576390	37475		NOVA2.NOVA1	89149	0	0
TMEM123	7133100	2739200	0		SAMHD1	107560	101740	327990		GOSR2	143770	239740	300150		SLC12A4	25468	82043	0		HNRNPC.HNRNPCL1.HNRNPCL4.HNRNPCL2.HNRNPCL3	2813100	4650200	1809400		SEC23A.SEC23B	133920	0	0
CHMP6	179720	132130	102450		APRT	459370	422090	1772800		NDUFB7	0	238110	397410		RBMX.RBMXL1	295100	581080	163040		UQCRC2	1235900	1688900	988070		ASXL1	215670	0	0
LGALS1	23056000	17127000	13387000		SSBP1	510400	268500	9237100		RPS3A	72525	2698800	4517300		C4B	1316300	4218400	0		DPM1	1606300	2073200	1353600		SELENOP	586230	0	0
RRAS	733490	394820	180570		STT3A	536160	457350	2848000		SEC13	0	1030700	1584300		CLU	6700000	21180000	117400		GNG5	2383600	3601400	1726200		CAND1	25050	0	0
ARL1	1895900	904850	278250		RUVBL1	792390	332130	14470000		TMEM65	0	84052	127810		APOC3	201850	558010	0		STX12	273030	593970	94892		ARPC4.ARPC4.TTLL3	365250	0	0
LONP1	1840800	933910	354590		SRSF6	336550	304470	1380400		GLYR1	0	71927	109790		PROS1	35439	97159	0		SKIC8	216010	269250	186510		VCL	34359	0	0
HSPA6.HSPA7	3189700	1804000	920910		PRPF8	76877	54563	801960		PYCR1	357040	724430	918520		MRPS21	591170	830080	454390		ERLIN1	241110	375140	166800		CUL2	26715000	0	0
HM13	1100100	575440	237360		HSBP1	315980	298940	896250		SSR1	974130	1990700	2591100		RBM39	283280	627530	113620		MTCH2	1345900	1920300	1023800		FGD6	845270	0	29062
TMED5	1345900	654130	210060		GOSR2	143770	116210	1073100		VPS13C	0	4374.4	6817.4		YIPF3	351460	569540	248010		FNDC3A	26131	72589	0		LAMTOR5	1881000	1074200	1099400
BCAM	71926	26281	0		ESYT2	37278	28611	328250		REG3A	0	18450000	16621000		GARS1	482790	691420	382000		RPL35	7055000	8509600	6234900		NDUFV3	1668900	515720	552110
MT.CO2	7195400	3240800	929570		RALB	4490000	4311500	9072900		AGK	162840	441660	421030		CP	88252	259780	0		HNRNPH2	143080	181640	114990		HSD17B10	19336000	12029000	12073000
IGKC	108800000	48500000	13519000		DNAJA2	163410	128350	1069700		SRSF3	429560	1646000	1544400		SUCLA2	97190	197350	44371		ERLEC1	92966	132770	63451		GOSR1	242370	74025	75114
CPT1A	1320400	650010	240170		RPL8	4680600	4170300	17840000		RAB1B	102670	2887000	2659100		PLG	307390	883470	0		MBOAT7	122030	286720	0		NAP1L1	586260	227180	229460
ATP1B3	805560	493610	304960		RPL3	2569100	1954300	18809000		SERPIND1	0	125740	86063		MRPS5	77722	108760	56640		NDUFS7	858950	2111700	0		PSMC6	717840	247420	258370
ACAD9	72557	40467	21034		G3BP2	77546	70165	270570		SEL1L	171210	217190	201750		DPYSL3	573530	634200	531330		PGRMC1	3412200	4776700	2479500		PKM	15789000	10164000	10256000
SAR1A	1400400	741600	342170		SPNS1	77813	71911	231300		CACYBP	0	203520	152390		HNRNPC.HNRNPCL1.HNRNPCL4.HNRNPCL2.HNRNPCL3	2813100	2854000	2782200		SNRNP70	449220	574260	363790		NUP62	329990	131750	135060
ACADM	3399500	1711100	714940		PPOX	176550	150410	893820		CAPZB	0	100070	81440		SNRPD3	2140100	2688500	1738600		RPS29	10286000	14853000	7066500		DNAJC3	1063900	88442	101360
LARS1	548290	232160	42418		NUP85	185760	175600	457200		SV2A	0	91242	72672		DHX9	477300	600080	361730		SLC27A4	83917	127430	53147		PCDHGB1.PCDHGC3.PCDHGC4.PCDHGB6.PCDHGA12.PCDHGA8.PCDHGB4.PCDHGA5.PCDHGB5.PCDHGA7.PCDHGA6.PCDHGA10.PCDHGA4.PCDHGB2.PCDHGA1.PCDHGA11.PCDHGB3.PCDHGA9.PCDHGA2.PCDHGB7.PCDHGC5.PCDHGA3	1819200	36684	57128
CCT6A	1549800	662110	130850		PDHA1	408250	366770	1516000		ACBD5	0	24747	31756		NDUFA13	1991300	3437600	752300		CPT2	69453	114290	38387		GLS.1	389940	67882	114270
BCAP31	4415400	1938500	672330		DHRS7B	80976	76344	205140		RPS17	1068200	6564100	7894100		UBE2J1	253400	401610	137040		GPX4	174490	242370	127000		SCFD1	170820	96067	106430
ARF5	5991800	2779200	1157400		HSD17B12	213530	135760	2306400		TOMM5	0	227310	275380		NAMPT	196510	230820	168050		HNRNPR	158790	403590	0		ENO1	13125000	5766900	6772200
SEC63	234510	95856	26450		DDX23	54186	36575	464290		CHP1	0	203880	244100		IGKV4.1	9555400	13651000	6230900		NDUFB1	3622600	4767200	2880800		EMC1	242440	129350	149980
ATP6V1G1.ATP6V1G2.ATP6V1G2.DDX39B	403920	247530	170290		CHCHD3	537200	299260	5821300		ARFIP2	0	109880	132390		CARD9	275650	614910	0		YIPF3	351460	576500	206610		PYCR1	357040	51264	107410
NDUFA6	3182900	1054600	0		MTDH	146750	77688	1806400		ST13.ST13P4.ST13P5	0	150590	181040		APOA1	1732000	3186400	0		CD276	473600	766950	285310		GAPDH	4798400	904700	1561200
SNRPB2	447940	148630	0		RPL29	3349700	3086400	9711500		BPNT2	0	101360	118600		CDC5L	872250	1601800	0		RPS9	7021700	9497300	5435300		MIF	1087400	407980	513960
C4BPA	284640	93690	0		KARS1	266160	198300	1901800		BZW2	0	63347	75207		SERPINA1.1	563050	814090	126730		ATP5MK	8515600	12480000	5855200		SNRPG.SNRPGP15	6025600	2173600	2979800
MRPL11	257090	123970	59118		JCHAIN	5291500	2956700	64072000		RPL27A	0	5126200	6103100		ASS1	168200	261770	0		ATP5F1C	1565700	1772200	1429400		SLC25A22.SLC25A18	871450	0	184460
ALMS1	315620	118950	13847		NBAS	25129	23141	74024		AP2M1	44559	60825	62193		AMBP	3642800	5502600	339950		AGPAT1	267800	345630	216890		CDHR2	2245500	1462100	1627600
CCT3	431170	227030	117940		PTGIS	73840	67042	242350		RHEB	228970	1018100	1089800		TCP1	915970	1052700	712440		CCDC51	116030	223000	49061		SNRPF	948240	458420	554310
DDX39A	1555100	637870	155330		RUVBL2	552840	304580	6710400		RB1CC1	229210	1105600	1184600		IGF2BP3	805140	1064700	384700		EMC7	468000	813920	254340		TPP1	722850	325580	406710
VDAC2	5150500	2502900	1116500		ACAD9	72557	59405	341220		RARS1	132770	312570	332350		IGLV3.21	23943000	26845000	19326000		DARS1	581040	862450	406360		RAB21	785650	534240	585560
CANX	19953000	9682200	3919600		SDR39U1	151830	132010	564700		CCT3	431170	661190	689550		NUP107	66823	1448600	133620		SLC25A12	54422	104180	23482		HSPA9	42837000	30038000	33155000
SYVN1	175160	61518	0		RPL9	1585300	1086300	11069000		PYCR2	0	297510	336660		COPE	183730	1016400	219000		RPL7A	6129200	8534800	4633100		HNRNPH1	5420700	3524000	4007900
RPN1	5376900	2693900	1219800		PSMD14	275670	240200	954210		RPL19	306200	1479200	1544800		FARSA	521570	1274800	555290		NDUFV2	653970	1133200	360770		HSPA1A.HSPA1B	654280	316560	391630
ACTC1.ACTA2.ACTG2.ACTA1	2385500	1178900	517190		SNRNP27	938680	907760	1547200		AMBP	3642800	9441200	9675400		ERLIN1	241110	480670	248570		MRPL12	588190	1022200	323450		NDUFAF2	340900	183690	218580
NSDHL	239690	84746	0		DDX1	68059	42841	559500		MOSPD2	0	113110	115980		TP53I11	586220	709680	589100		C4A	399460	948250	64266		ELOB	3581800	0	815650
ZNF157	4825000	2058700	550190		HNRNPH2	143080	106300	858800		HSD17B12	213530	336170	333260		MCCC1	77343	90459	77559		HARS2	238920	348270	174130		FCGR3A	1506300	523460	750410
ACOT9	303590	125590	28532		PRPF6	40676	0	769220		PSME3	0	170590	172040		C1QB	316010	29399000	0		LAMTOR4	1683000	2306600	1307400		PGRMC2	2754400	1624800	1887600
HCCS	217410	130480	55802		RPS23	6144700	5463500	18269000		RNF121	0	258070	261270		C1QA	160280	20932000	0		TRMT61B	91009	178160	0		CLPTM1L	604550	55043	182880
DDX23	54186	24961	0		TBL2	68283	47182	439330		EIF2AK2	0	145040	593780		ACSL3	68129	227390	64930		MRPL4	445960	713030	168760		MT.CO3	2174900	1496100	1828500
ACTB.ACTG1	159550000	101880000	52528000		SEC61A1.SEC61A2	2238200	1780500	10208000		DHCR7	0	157640	659050		AGK	162840	1181400	133350		RTRAF	150190	192290	106410		HLA.C.1	228570	0	114320
CAPZA1	132760	60853	0		RPS4X.RPS4Y1	4345400	3702200	15571000		CTBP1	162240	240360	492830		ITIH1	97763	3978500	0		MATR3	629780	827620	419100		UBC.UBB.RPS27A.UBA52	992510	399690	697860
YBX1	2100900	1156100	358190		RPL14	1286700	1005400	6079900		FDFT1	0	131640	496600		C1QA.1	0	5124700	0		NDUFS1	1621600	2624600	563020		CCDC137	7461400	0	4055400
CPT2	69453	31704	0		EIF4A1.1	3274900	3098800	6310600		MRPL14	0	412620	1612800		SF3B6	0	449360	0		HM13	1100100	1346800	832450		TUBB4A	954330	829220	895050
PSMD1	127530	72765	26665		DPM1	1606300	1400000	4716300		VAMP2.VAMP3	213480	239190	315510		SCPEP1	0	44273	0		REEP5	1477300	2701600	161050		TOMM40	1428900	649830	1001400
PPP2R2A.PPP2R2D	250110	114370	0		RPL12	7234900	6383800	20182000		EIF4G2	0	35922	144030		TUBB6	0	329260	0		SF3A1	47794	68598	25449		OGDH	276790	79157	171050
DARS1	581040	295250	59540		RPL23	4500600	4066800	11307000		ZNF496	0	1551900	7930800		TBC1D5	0	93703	0		SCFD1	170820	248930	96165		IDH1	687420	294650	475860
DPM3	5840000	3366100	1342100		RPL24	3953000	3384300	13027000		GCDH	85592	99063	152380		SV2A	0	42257	0		SLC30A7	329960	509700	158400		YKT6	423260	199600	292780
ACTR1B	240190	106590	0		ATAD1	232830	196550	815180		RPL13	3336700	5792000	15439000		TMEM214	0	25001	0		SLC25A5	5284300	7280100	3348800		TKT	5279800	2515000	3699600
IDH3B	287790	127860	0		GOSR1	242370	227420	484950		CDC42	1481500	2035400	4200500		GPLD1	0	121700	0		EIF4G1	11227	22842	0		HADHB	3314500	2496300	2849600
ERLIN2	1351100	774760	314120		LRP1	31499	28751	76328		SNRNP40	0	48837	218580		HBA1.HBA2	0	133310	0		RPS18	17075000	24596000	9816300		PSMD11	597600	281760	371960
PPP2R1A	238700	116600	17708		DNAJA3	211950	207160	291240		RCN2	296550	694960	2060400		HSPA13	0	78388	0		SCD5	87464	176060	0		GFM2	44788	42552	43214
CAV1	2172500	1056600	159530		PGAM5	496910	262970	4400200		TUBA1A.TUBA3D.TUBA3C.TUBA3E	472030	517070	672480		LBP	0	130400	0		CNDP2	114070	227720	0		HSD17B4	960700	617530	717680
VIM	197220000	125950000	61699000		RPL5	673210	249440	3495700		HPR	6118400	25929000	95858000		C1QC	0	25217000	0		MRPL3	347360	567390	123130		C3	3011800	1028600	1603800
ALYREF	468210	287090	123050		DNAJB11	3664400	2911400	8797800		RPLP2	6203900	12435000	34811000		HPRT1	0	105080	0		VIM	197220000	259600000	134040000		XXYLT1	75184	36099	47969
MRPL48	291310	195090	108110		RTRAF	150190	109840	426620		RPL14	1286700	1922600	4290100		AP2A1	0	29264	0		DYNLRB1.DYNLRB2	318710	448960	187140		HSPA8.2	9818500	5791400	7008200
RUVBL2	552840	302460	76278		SLC25A6	12809000	9698200	33815000		STT3A	536160	696560	1280700		CLPX	0	50485	0		ITGA2	24189	50138	0		SAMHD1	107560	0	32545
SLC12A2	58549	27975	0		COPG2	43479	0	338910		SF3B6	0	254360	1184300		ZW10	0	97486	0		STX4	503160	1040500	0		SLC7A5	766430	640330	679440
EMD	296100	194980	103060		HSD17B11	302620	94815	1713500		RPL30	468300	1553000	7317700		EIF3D	0	35999	0		RPL18	7757400	10992000	4764400		MLEC	1974500	1852300	1891000
CLINT1	149340	71131	0		RPL28	3557900	1924400	14643000		PAICS	270310	289220	386460		GRAMD1A	0	20431	0		PRPF4	47988	99862	0		FUS	561790	187790	323880
TOR1AIP2	151880	105510	63335		PFKP	240070	160050	826390		RPLP1	4065900	6617300	19637000		SKA2	0	608600	0		ATP5PO	3936300	5805100	2222200		TXN	5711700	2683800	3771400
HNRNPH2	143080	90067	42543		TM9SF2	175130	139080	439400		BCS1L	58078	99002	307850		HSDL1	0	101840	0		APP	33555	70044	0		COA3	3835100	0	1370100
NCL	1778100	1240800	761830		DPYSL3	573530	506880	1060000		RPS14	636250	2917600	14056000		C1S	0	60745	0		NDUFS4	2786300	4149700	1532900		SET	1117000	155770	491860
PFKP	240070	125900	24675		SRPRB	804770	663190	1839300		RPA2	0	121780	714420		MYG1	0	121820	0		RTN4	1804600	3514500	327430		RPS12	8950500	4093900	5742400
PAICS	270310	125830	0		TUBB	37950000	33740000	67966000		GNPAT	0	21953	127380		ALDH16A1	0	252940	0		IMPDH2	516060	761380	296110		HSP90AA1	1121600	683780	846940
ATAD1	232830	128320	37443		NCEH1	108520	83304	287270		PGLYRP2	0	227050	1309000		SCLT1	0	938470	0		PIGS	76552	160880	0		ATP6V0A2	109430	0	41552
MCCC2	102210	47792	0		RAB13	522980	342660	1804000		FNDC3B	0	27485	149590		BDH1	0	80737	0		IARS2	1006100	1217000	832410		ACTR2	210850	122220	155840
TUBB4B	5730400	3546200	1622300		HNRNPF	1645700	748600	7912300		ITIH4	36633	493520	2595600		SEPTIN2	0	50665	0		TRAP1	1109000	1540500	747210		SERPINH1	13887000	12745000	13208000
PLEC	222600	133720	50696		ALDH18A1	1320900	1154200	2475200		RPS24	6376400	9182900	22232000		APOL1	0	730310	0		PTPN1	395690	625260	205420		ZNF207	566830	0	223250
SQSTM1	104760	50551	0		IARS1	304640	184780	937880		TUBB6	0	165680	941080		C5	0	100730	0		RPL17.RPL17.C18orf32	3052500	4812400	1588100		ADGRE5	170460	46040	95594
GARS1	482790	313110	155060		TF	60107	0	389940		NDUFA10	365650	423650	898050		FKBP15	0	41840	0		ITGB5	70100	99301	45757		CPSF7	272940	57466	0
SAMHD1	107560	62075	19702		NDUFB11	1389900	1206200	2382400		CTNND1	124850	145970	309180		DDX21	0	21931	0		RPL28	3557900	5095600	2312100		PON2	985880	343100	157610
SERPINH1	13887000	8507200	3540200		G6PD	82798	38006	325100		TCOF1	0	36939	316590		GFPT1	0	83416	0		LAMTOR2	167620	374920	0		DNAJC13	63614	14031	0
HSPA5	170220000	107670000	49552000		TUBB4B	5730400	4403100	13177000		ERGIC1	277410	513530	2289500		C8G	0	74815	0		U2SURP	54296	73178	39397		AHNAK	163830	61968	23732
GTF2I	3235800	1831300	529140		SCAMP2	561220	473170	1048900		DDX17	201990	296540	1001800		C1R	0	930820	0		ELAVL1	451130	662080	285470		FKBP8	267640	172430	136010
ALDH1L2	471960	285620	107010		AHSA1	736770	555970	1742100		BSCL2	288270	298320	372450		TJP1	0	38318	0		ITGB1	2080900	2376700	1591400		FAM136A	776820	295600	126860
YKT6	423260	251130	86712		RTN4	1804600	1576200	3074900		PHB1.PHB	1890700	2654100	7789700		SERPINA1	0	71686	0		HNRNPU	1835100	2116600	1366700		ATP5PO	3936300	2987300	2663200
RAB14	5829300	3383000	1043700		RPS18	17075000	13109000	39174000		NCLN	44903	72947	249730		RMND1	0	51166	0		HLA.C.1	228570	368720	0		GOLGA5	47913	29084	22604
NDUFA5	2415900	1528900	673460		AASS	82511	59707	209530		PRPF4B	0	22445	166490		TECR	0	163860	0		STRAP	108420	133110	68287		OXCT1	203280	48532	0
SYNJ2BP.SYNJ2BP.COX16	672750	331610	0		AP2B1.AP1B1	71081	60973	129490		HTATIP2	0	55811	419100		TTYH3	0	145310	0		LGALS3BP	67547	108680	0		SNRPC	2292900	1102800	709880
MEST	2055100	1267400	501220		CPD	112690	51305	461580		ATP5ME	1476000	1780600	3528300		OSBPL1A	0	22158	0		SF3A3	166830	231210	61466		NUCB1	2441100	667250	83132
CPSF7	272940	138690	0		HDHD5	121970	86378	324870		SLC25A24	0	33527	223240		SLC25A46	0	59601	0		DDX39A	1555100	1878000	984690		NBAS	25129	11984	7719.5
PLIN3	377900	248910	117400		EMC1	242440	154420	769430		ABCE1	117820	158690	403460		SERPINA4	0	435030	0		EEF1D	689320	889170	333960		SYNE2	27769	23429	22025
ARCN1	269330	154130	35998		TUBA1B.TUBA1C.TUBA4A.TUBA8	62336000	50913000	130200000		RPS26.RPS26P11	1673800	4834800	24119000		F2	0	379050	0		VDAC2	5150500	5908000	3805800		PTBP1	1028200	851650	827300
ILF3	347560	175720	0		GBA1	52182	0	363300		RPL10A	2438900	3583900	10612000		DNM1L	0	57052	0		GOSR1	242370	335000	80985		FIS1	8990500	2567300	1711700
BZW1	365200	184680	0		RPN1	5376900	3404200	17122000		C1R	0	120550	330310		SLC35A4	0	1786200	0		LDHA	2681400	3479300	1312700		EIF4A3	597010	314500	278280
RAB11B.RAB11A	12499000	7114500	1759800		MTHFD1L	201930	98510	841420		EXTL3	0	32662	89287		CNDP1	0	282840	0		YIPF6	74025	112380	0		SLC4A7	333430	53480	18567
CTNNA1	713890	380050	42391		PHB2	3240900	1313400	15261000		TRIM23	0	161610	455370		SNAP23	0	203460	0		TMEM11	243170	371020	0		PA2G4	225070	24943	0
MYH14	66849	48227	29454		NES	2496300	2337400	3483700		USP10	45929	54665	70496		GRSF1	0	26364	0		TMX2	306870	467380	0		STT3B	282290	202610	187870
PRAF2	7679200	4625700	1278600		MRPL22	272600	266630	309750		SERPING1	0	136120	376690		ACAD10	0	26403	0		CISD1	372730	452820	224910		MTCH2	1345900	953220	881500
FAF2	463360	294260	108770		RAB5C	8760500	7435700	17009000		ACOT8	0	101010	282140		SCYL2	0	413850	0		ILF2	1158700	1498500	517530		GLUD1.GLUD2	888300	231370	123920
LRP1	31499	19715	6529.7		LAMTOR1	836780	794540	1106700		CD59	0	877220	2514400		ATP6V0D1	0	102000	0		SF3B4	125680	192780	0		CAP1	126230	66443	56142
OGDH	276790	145270	0		SKP1	296540	165460	1145100		B2M	0	745130	2139500		MTX2	0	158340	0		RPL10	2111500	2641200	1041700		SDF2L1	4336700	2363100	2017200
CFL1	18652000	12345000	5352300		ALDOA	50882	0	383610		CDH2	47363	142240	337520		X	0	714420	0		SEC11A	629850	885610	115010		PGK1	559300	106650	0
PSMC5	1217900	658160	35397		RPL13	3336700	1184200	34520000		IGHA2	512330	1204600	2560400		C9	0	134850	0		EMC4	168760	251940	0		MIA3	74159	30782	20985
ATP5PO	3936300	2430900	809660		RPL23A	2851700	2423400	8907500		SERPINF2	97353	140850	226530		PDF	0	5081000	0		FIP1L1	129350	172950	40580		APOB	65655	14609	3878.2
LAMTOR1	836780	507610	153600		H1.2.H1.4.H1.3	1292700	1225000	2246400		TOR2A	0	149530	437340		SLC12A9	0	55412	0		IDH1	687420	848500	338380		ALG2	657370	227610	137980
MTHFD1L	201930	134000	60207		SDHB	228530	160420	1187100		SLIRP	1022900	1370700	2044600		FUNDC2	0	245600	0		PRRC1	432740	636750	0		RAB10	4326900	3063100	2808800
HSPA9	42837000	27683000	11284000		RPN2	5374200	4548600	16919000		ACSL3	68129	318760	962910		RBM4.RBM4B	0	38371	0		RPS3	23394000	34659000	0		PRAF2	7679200	3837000	3053400
COQ5	92507	48086	0		RPS7	2308800	1619100	11893000		RAB5A	364320	686180	1504400		SMG6	0	55385	0		TMEM258	5360200	6246500	3502900		GIPC1	3722800	1293000	800360
HSPA8.1	1653300	850040	0		QARS1	88550	62242	421390		CAD	95250	216130	537760		SFT2D3	0	69893	0		PYGB	108800	136810	50018		TOMM70	2690400	720760	321530
MTCH2	1345900	724510	66985		RPL10A	2438900	1668300	12306000		RPS16	2015900	2702400	4526700		ITIH3	0	18401	0		MRPS7	290270	383800	144550		COX5B	4664700	1915000	0
RPL3	2569100	1511200	382740		SLC25A5	5284300	4628000	13652000		SRSF5	95664	139410	254150		RPA3	0	5077700	0		MCU	140890	231330	0		SEC61B	5330500	5069300	4894000
RPS25	8220800	5505000	2609700		RAB18	1464000	1039500	6864300		QARS1	88550	99106	126560		GPX3	0	819350	0		RETREG2	179370	250980	72746		COPG1	1074500	838320	679930
CKAP4	2366000	1699700	985910		H2BC12L.H2BC9.H2BC12.H2BC15.H2BC4.H2BC5.H2BC13.H2BC18.H2BC14.H2BC3.H2BC11.H2BC17.H2BC21.H2BC26.H2BC1	2829700	2356900	8998700		HNRNPDL	67254	156690	372220		SERPINA6	0	94205	0		TIMM44	516800	730150	193620		GRHPR	421730	159830	0
RPL7A	6129200	3923200	1561700		NDUFB10	440430	362070	1455900		MRPS11	0	77205	252840		HRG	0	766420	0		RAB35	1082700	1302200	746850		NONO	269770	103670	0
RAB9A	267240	138150	0		IDH3G	1047200	887590	3200100		PFKL	0	25596	80952		EIF3G	0	76424	0		RPN1	5376900	6454600	3906900		COL6A1	154390	58987	0
HNRNPF	1645700	914870	132810		MYO1C	56626	31947	382810		RPL15	3725700	5869800	10577000		GIT2	0	106090	0		ALG1	146900	178190	103610		DDRGK1	344360	131480	0
FAM120A	42794	22725	0		CLTA	468370	402440	1343500		MRPS17.hCG_1984214	0	590180	1088700		ACOT8	0	177490	0		PGRMC2	2754400	3414500	1831400		TM9SF3	5199100	2110300	287340
HIC2	1108800	591900	0		ACADM	3399500	3214200	5635400		GALNT2	151500	342490	504650		BZW2	0	158440	0		SF3B5	274080	471000	0		ATP5F1D	7065400	4697800	3276600
COX5A	1086700	777010	420350		EMC2	192960	0	2510400		MRPS25	192980	423440	633330		NPEPPS	0	148090	0		NDUFB9	1183600	1673100	476280		TPT1	611000	229140	0
CYC1	1206600	739010	198440		RTCB	156310	107980	728140		MRPS2	0	58748	111740		FCGBP	0	42367	0		NIPSNAP1	1138300	1378900	792810		ANXA2.ANXA2P2	7990600	3775400	1245700
SNRPD3	2140100	1499900	758560		RPL7A	6129200	3589400	36450000		CBX5	0	590540	1152700		MRPL19	0	234800	0		SERBP1	228140	269780	169300		EIF4H	436330	163290	0
HSPD1	53850000	34535000	11954000		NSDHL	239690	174250	1021500		H1.10	0	86178	172900		MRPS2	0	66339	0		CLINT1	149340	166310	125160		DPY30	418710	156860	0
RPL6	8322200	5449300	2109700		GNB2	3002200	2650900	7362900		PIGU	0	185890	369350		ARGLU1	0	561660	0		SURF4	13365000	17160000	7980500		FIP1L1	129350	92293	76347
RAB5C	8760500	5921800	2549900		RPL35	7055000	6124100	18413000		ARF3.ARF1	0	735280	1491700		AGPAT4	0	95965	0		EDC4	62651	79612	38578		MRPS14	583050	558370	546390
FLNA	46411	25207	0		FARSA	521570	492680	875400		ORMDL1.ORMDL2	0	146210	297020		DHTKD1	0	144420	0		NOMO2.NOMO3	280330	418980	123860		ISOC2	804340	446300	282960
TUBB3	2628600	1726500	653640		MRPS34	217920	107820	1389600		FBL	152950	172380	192440		H1.10	0	115650	0		MT.CO2	7195400	10372000	3631600		PHB2	3240900	2865300	2691300
IPO4	83600	45189	0		COPE	183730	166760	362810		MSI2	184730	321350	465340		PLEKHO2	0	47253	0		RHOT1	44287	83941	0		RRBP1	1290500	508040	64588
HLA.A.1	913410	555760	133610		SLC25A11	640400	531660	1819400		CFB	0	64018	132220		CEP120	0	26823	0		ITPR2	7049.4	13353	0		ERLEC1	92966	80771	73882
NAPA	145680	105540	58084		DYNC1H1	78514	47354	413320		RCN1	96470	440080	878330		MRPL50	0	177360	0		CFH	77826	118010	29407		AMBP	3642800	1892100	904430
TPD52L2	317000	213350	87702		OAT	518500	427320	1496400		PSME2	0	625700	1440800		MRPL54	0	134070	0		PLGRKT	702220	889410	480160		ARF5	5991800	5349300	4991300
RPL14	1286700	1072200	812990		DLAT	210770	94505	1499000		HNRNPUL1	0	97230	222910		FCN2	0	649020	0		BZW1	365200	605510	87280		PCBP2.1	2525700	1624500	1127200
NIN	1610200	876690	0		DDX5	177210	132100	697630		HLA.A	0	98575	226380		ARHGEF6.ARHGEF7	0	48594	0		NBAS	25129	46791	0		GRN	717430	563330	481040
SKP1	296540	161430	0		RDH13	46773	0	584330		TRIM27	0	245340	522830		RBBP4	0	100020	0		ATP5PF	290770	541100	0		REEP5	1477300	515690	0
HNRNPK	4774600	3186100	1282400		MCCC1	77343	51405	307970		UQCR10	0	586280	1252800		ARHGAP1	0	838950	0		GLS.1	389940	577370	174770		ACO2	93729	32171	0
KPNB1	1466200	865280	144860		CLPTM1	74853	63811	174230		UQCRC1	192790	347320	532010		MRPS9	0	196480	0		IPO5	63321	70211	55480		HSPD1	53850000	45436000	41044000
UQCRC2	1235900	737150	93222		RANBP2	26225	14737	129050		RPS8	4849000	7858900	11569000		ITIH2	0	2500200	0		MRPL37	153140	216810	80590		NDUFA6	3182900	1481800	609360
AHSA1	736770	416240	0		PSMD2	244710	208880	575970		UQCC2	1197200	1397600	1682000		NDUFB7	0	324880	0		DPM3	5840000	7038000	4257300		PRDX6	782370	369350	159170
FLNC	105100	67358	18145		ATP2C1	56069	37785	223200		TMEM43	93736	294920	575320		IGLL1	0	388570	0		LETM1	370200	551060	129670		ECPAS	41432	17804	0
RPLP0.RPLP0P6	5083300	3559600	1537300		MEST	2055100	1448900	7564400		RAB3GAP2	0	16250	39150		TRIM27	0	160230	0		SLC25A1	157070	210790	85576		ACTN4	540630	228600	0
RAB6A	4877500	3679600	2067800		EMD	296100	175420	1428800		RPL22	4957700	6219400	7991300		APOA4	0	438480	0		RPS23	6144700	7445700	4461500		ATAD3A	435560	240780	97291
SRPRB	804770	567740	249670		GFM2	44788	31861	166140		HSP90AB2P	636840	780100	980610		SERPIND1	0	329990	0		GANAB	145760	257010	0		UNC45A	55913	24437	0
OSGEPL1	123070	67880	0		XPO1	227330	139230	1061000		RPL39.RPL39P5	0	5082000	11968000		FN1	0	191800	0		SLC1A4	159580	216270	85662		USP39	70642	30757	0
NDUFA4	7542900	5026500	1927700		RAB29	128170	102830	370700		PSME1	0	291640	694340		PIGR	0	442710	0		SLMAP	33209	59345	0		BID	166730	72708	0
CYB5A	3050600	1684100	0		EIF4A3	597010	482900	1683000		GNAI2	1180000	2061400	3507700		KNG1	0	426510	0		BID	166730	196530	128700		IPO5	63321	27899	0
RANGAP1	342840	190030	0		SLC25A12	54422	0	603430		DDX1	68059	131560	234830		FCN3	0	1101600	0		SRP19	147830	268960	0		RALA	2164100	1183300	404260
SLC25A22.SLC25A18	871450	481730	0		CNP	300620	164790	1639900		PRSS3	13999000	15976000	19191000		NPM3	0	567150	0		MLEC	1974500	2673700	1115600		NINJ1	849190	376260	0
STOML2	7653300	5295700	2381000		STT3B	282290	209020	1002600		TMEM214	0	21202	54733		ACOX3	0	284730	0		RPL24	3953000	5093400	2523400		TPI1	291750	132240	0
ATP5PB	713630	416700	37819		STOM	417620	208680	2436400		MRPL24	115440	332950	681850		EMC10	0	126600	0		MRPS14	583050	754300	371220		DNAJA3	211950	94789	0
RAP1A	579690	374220	112000		NUP62	329990	317980	447220		APOA2	338910	1220800	2572300		STX10	0	59523	0		SCCPDH	297580	431800	130890		YIPF3	351460	249080	155100
SLC1A3	2810000	1885700	726670		MARS1	126150	38407	819820		PRPF38B	215760	229690	251200		ST13.ST13P4.ST13P5	0	172450	0		RPL36	3401100	5066600	1330400		NDUFA13	1991300	1444800	941080
SNRPG.SNRPGP15	6025600	3566100	440070		RPL10	2111500	1375000	7874400		VPS35	117560	214100	363400		ARHGAP29	0	21183	0		SDF2L1	4336700	4924800	180550		G3BP1	339490	249360	164940
CSE1L	46035	25748	0		ITGB1	2080900	2011900	2623900		PSMD6	0	85415	212470		TMEM41B	0	83409	0		C4BPA	284640	325250	0		RANBP1	2052400	992260	0
CLPTM1L	604550	433660	217260		TMEM205	648790	601120	1023200		IARS1	304640	364540	451070		UBR5	0	21093	0		GNG10	357540	408780	0		CTSC	1112500	536790	0
CCT7	598410	368030	77273		COPB2	381520	280320	1161600		RAB18	1464000	2057300	2919700		COX7A2L	0	192470	0		HNRNPH1	5420700	5804200	2428500		EEF1B2	667730	321580	0
FAM162A	234960	382340	0		GPX4	174490	138200	449220		TRIM4	0	84162	50587		RMDN1	0	36328	0		AP2B1.AP1B1	71081	75019	41356		ACTR3	127150	62597	0
XPO1	227330	349690	38727		USP10	45929	39237	96438		FH	0	89911	46604		LIMCH1	0	318730	0		TPR	105870	118680	9502.6		TPBG	559550	338610	123670
ARL6IP5	2559200	3904400	506240		CTNND1	124850	69093	608200		NUP155	62087	97190	81438		APOD	0	299100	0		ECE1	149900	167230	47268		PRXL2A	1905700	1368800	806440
SPRY4	902230	1400600	202520		ARF4	18402000	16604000	33997000		IGKV4.1	9555400	13789000	11947000		EIF3L	0	64443	0		PCNA	1086800	1130300	830460		TMEM263	1021900	514210	0
ATAD3A	435560	647150	140710		COX7A2	19272000	17289000	36166000		NSDHL	239690	590680	334350		MTHFD1	0	27468	0		RAB3GAP1	36792	43124	0		LDHB	3124800	1682700	235960
RAB5B	1481300	2250300	367940		SEC22B	3972700	3313500	9638400		CNDP1	0	248910	74822		C7	0	80794	0		MXRA7	758730	816540	420170		SND1	127480	63766	0
MAP4	21780	37042	0		COX6C	5990200	5216100	12633000		SERPINA3	0	329470	95863		C8B	0	68124	0		RPLP0.RPLP0P6	5083300	5418900	2947500		HMGB1	1457500	878070	0
MRPS25	192980	329110	0		IMMT	524630	214740	3134300		CNTNAP1	18026	37791	23778		DHCR7	0	178500	0		X.2	7576600	8304100	3010500		NUP153	58803	34344	0
UBR4	6829.8	11645	0		PYCR1	357040	259220	1173900		C5	0	45922	18831		PABPC4	0	41199	0		RETSAT	99511	114480	0		IMMT	524630	357710	124460
PROS1	35439	62720	0		CKAP4	2366000	1804200	7047700		NUP98	24877	92412	53245		SERPING1	0	73920	0		RPS3.1	18484000	19751000	10060000		PDIA4	4580400	2868100	410190
TMED10	7246000	11815000	1333400		CCT4	523370	452450	1096200		ZW10	0	98581	37474		REG3A	0	48264000	0		DDOST	4467100	4787900	2395400		ATAD1	232830	137170	0
SRP68	236280	322550	119020		EMC7	468000	311530	1761900		MRPS7	290270	367920	316390		CD59	0	821070	0		HSPA8	284990	328640	0		MT.ND5	172320	135780	82927
RPS16	2015900	2533000	1328000		NDUFA1	1404600	1302300	2245500		EPHX1	269200	548590	367410		GIT1	0	85589	0		CKAP4	2366000	2508300	848530		C4A	399460	275890	96752
GCN1	55267	93948	3882.7		NDUFA2	328610	0	3034100		XRCC5	148920	376170	92088		PACSIN3	0	56556	0		TMEM126A	204990	225220	0		HINT2	243060	143960	0
RAB35	1082700	2320700	143990		UBAP2L	137960	0	576950		APOC3	201850	1149400	0		PSME2	0	896730	0		MRPS30	197850	217120	0		DECR1	612540	334870	0
MRPS26	436190	1000600	0		MCM4	83356	49196	191830		SLC39A7	340550	648460	270570		CRTAC1	0	61791	0		SPCS2	552470	576480	352400		STK11IP	52766	28916	0
CTBP1	162240	307850	43349		RBMX.RBMXL1	295100	183200	650580		TOMM20	1192100	1379800	1148000		USP35	0	1943200	0		MRPS6	341390	377820	0		HADH	307550	163090	0
PON2	985880	2185400	0		TUFM	14526000	9906800	29386000		SERPINA1	563050	1011000	494050		MMGT1	0	115300	0		PALS2	35184	39162	0		HAX1	121660	101280	77653
MRPS10	355300	785410	0		YBX1	2100900	1668000	3497300		SDHA	259810	560290	213710		APOE	0	164230	0		MRPL57	1071100	1192300	0		CALR	9553700	5637300	1013600
U2SURP	54296	104800	11067		SH3GL1.SH3GL2	75254	0	318080		FGB	922490	3459400	633480		SERPINA3	0	458110	0		SNRPD3	2140100	2300100	0		MRPL15	133510	109740	81724
ARMC10	250380	548610	0		PSMD8	244890	156600	531910		AIMP2	154400	310580	136100		BTF3	0	349340	0		YBX1	2100900	2225700	413210		EXOC8	102930	81338	52623
RPL4	2913800	3632400	2313200		ERLIN1	241110	180520	439120		PON1	504790	1840800	0		F12	0	51116	0		SSR3	518290	554640	0		ARL8A	3250500	1859000	0
CNP	300620	374070	210290		ERAP1	122180	61697	319920		TM9SF4	63348	209290	0		NDUFA2	328610	1095100	332160		DDX39B	558250	580040	254600		PPA2	116050	64729	0
CNTNAP1	18026	32850	0		CCT2	608120	400080	1323600		NUP93	275540	298350	266020		ISOC2	804340	2039800	814960		NAP1L1	586260	611380	120580		SURF4	13365000	9536000	4652000
HSD17B12	213530	388900	0		SLC1A3	2810000	2149300	5085800		PSMD13	166040	394400	70732		LMAN1	640690	899600	642430		TFRC	954810	986440	332300		APOA1	1732000	1479600	979340
DAP3	144720	265480	0		COQ5	92507	0	411510		SGTA	121160	156610	101590		NDUFS8	1199200	1437800	1187300		DPY19L3	58904	61879	0		GANAB	145760	99312	0
LCLAT1	117280	183470	39891		LAMC1	24507	19362	42016		CLU	6700000	18250000	552250		SCRIB	28702	151670	23080		KLC1	174600	183020	30638		CCT8	1604800	1233600	453460
DERL2	1689400	3115300	0		TMEM11	243170	0	1075100		HNRNPD	194910	296540	123260		AGT	224850	3611000	64031		LAMTOR5	1881000	2002200	0		RPS2	8019200	7383300	5975200
PRPF38A	191290	300780	62384		TCP1	915970	438060	2525300		LSS	90107	137470	60075		SERPINF2	97353	1681500	0		SRP9	869270	922580	0		PSMD2	244710	239140	226600
UQCRB	1140400	2056600	320730		HMOX2	327860	74565	1178100		NDUFC2.NDUFC2.KCTD14	500470	749480	539270		FGA	189710	3786600	0		TM9SF1	170130	174210	104820		AGPAT1	267800	185080	0
C1QB	316010	638840	0		LAMTOR2	167620	0	729270		KARS1	266160	459900	300450		FKBP8	267640	395930	260690		NDUFB11	1389900	1519400	821260		ANXA5	950950	663770	0
KHDRBS1	725660	1378500	91687		ERLIN2	1351100	876550	2927400		ACAD9	72557	129330	84951		ACP2	82467	171980	64868		DCBLD2	79466	97312	0		TUBB4B	5730400	5631500	5393600
ILVBL	277250	516370	51141		ARF5	5991800	4301700	11569000		NAT10	0	245770	48380		PON1	504790	3130100	0		PSMC6	717840	768550	471290		ARL1	1895900	1350600	315830
BCS1L	58078	120170	0		FAM3C	1865400	1570400	2706000		AGT	224850	5109400	1174000		SGTA	121160	209330	109960		ALDH3A2	2769800	2888300	2207700		RAE1	142910	92789	0
HSPA8	284990	563730	0		AIFM1	46090	0	176280		MRPS6	341390	438750	360070		QARS1	88550	125300	83995		VTN	336570	417040	53336		CAV1	2172500	1562000	432920
SPTLC1	243010	380450	103010		RPS9	7021700	447130	25559000		HNRNPR	158790	305180	168270		DAP3	144720	422910	98382		DAD1	3533300	4080100	1547100		LAMB1	32771	21290	0
NDUFS2	618340	942030	272060		H4C1	2987900	1733100	6617000		AIMP1	115080	402720	132070		RAB8A	87204	179960	73560		NT5DC2	160950	199870	21459		KRAS	641960	502900	244590
RAB8A	87204	171530	0		MTFR1L	172880	0	670280		CD5L	0	83141000	4663200		MATR3	629780	962970	703780		EMC3	144340	184680	0		GDI2	265570	163770	0
ZMPSTE24	389790	613680	155580		CAVIN1	227340	139450	480530		ACP2	82467	106580	85006		RBM25	0	92713	21510		C3	3011800	3238100	2140400		YWHAZ	7063100	4432200	226150
MBOAT7	122030	238720	0		MVP	52634	0	207330		MAP4	21780	62695	26998		DERA	0	175810	37215		AUP1	84756	106840	0		FKBP3	129910	79728	0
ITGAV	199780	366110	16967		CDIPT	802700	487490	1719500		PIGR	0	267560	35058		LARP1	37946	64082	43239		MAGT1	381300	401160	298450		RAB14	5829300	5640900	5327300
NDUFA13	1991300	2455600	1480700		DHX9	477300	114870	1532000		PLA2G4C	0	16726000	290270		GOSR2	143770	427050	200880		XXYLT1	75184	93729	0		RPL21	2507500	2163100	1602800
MRPS14	583050	936700	183730		IMPDH2	516060	378280	917980		CBX3	0	15826000	171410		BSCL2	288270	506850	310470		GTF2I	3235800	3831900	882830		PSMC5	1217900	1065700	815770
VAPA	630270	1093400	104260		KPNB1	1466200	1184600	2288300		RYR2	0	805780	0		HNRNPA0	63962	115100	68584		NFS1	56198	78031	0		AK1	450290	288690	0
TP53I11	586220	899010	0		UMPS	47190	0	195090		VMA21	0	538940	0		NUP133	34400	1060100	126140		SCRIB	28702	32270	19752		ACTR1B	240190	223480	193830
ATP6V1B2	139300	205080	16905		RPS5	2606100	1070900	7345400		ARHGAP12	0	1389400	0		SRPRA	0	270280	50583		MRPL11	257090	322980	90954		CFH	77826	48946	0
KLC1	174600	264940	0		TRMT10C	196240	81485	550520		GNG2	0	282310	0		ITIH4	36633	1884700	355330		MRPS18B	212790	235460	160300		UQCRFS1.UQCRFS1P1	779720	612620	326870
SERPINF2	97353	116260	60970		DDX19A.DDX19B.hCG_2043426	459930	236150	1153400		SERPINA4	0	139100	0		SRRM2	0	74140	12141		PRAF2	7679200	9253900	3868700		RRAS2	94765	84520	67029
NDUFS5	1119400	1711500	0		MLEC	1974500	647390	6093800		C1QC	0	35264000	0		ALDH7A1	443190	812210	489030		CDHR2	2245500	3194100	0		TMEM126A	204990	166430	0
APLP2	16436	25045	0		HNRNPA3	1354000	1196400	1822700		KNG1	0	201250	0		HPR	6118400	34836000	10217000		NCL	1778100	2039300	1156200		COX17	312810	249380	0
ERGIC1	277410	391500	81780		NDUFA8	3157900	623550	10682000		F2	0	215020	0		SEC13	0	965870	139860		KATNAL2	1243100	1763200	0		MYH10	27625	22165	0
MCCC1	77343	121770	0		ACSL1	49749	0	199160		NPM3	0	898600	0		IGKV2.30	0	2180000	851970		NNT	1252500	1463100	598130		S100A10	3242400	3146200	2757200
GBA1	52182	81486	0		FBL	152950	0	612640		AKT2	0	279370	0		RTRAF	150190	360160	233340		EMC1	242440	295540	81464		NDUFA3	1009800	813800	0
RPS24	6376400	7296300	4701900		HNRNPAB	80053	0	320970		MAPRE2	0	271720	0		GNAQ	0	138690	49717		FLNA	46411	57223	13484		GLIPR2	860160	782240	461540
AGPS	34042	52647	0		PLIN3	377900	240160	792960		SERPINA5	0	9302900	0		ACAD9	72557	278200	146060		GRHPR	421730	530730	89775		DHX30	22642	17656	0
OPA1	69915	95802	17074		FUBP3	250630	161630	522760		MTG1	0	51634	0		GNG2	0	1337700	503940		LARS2	67947	69806	62551		NUP35	124800	97073	0
QARS1	88550	132200	0		MRPS23	427270	249940	964850		SCN7A	0	9297.1	0		PSME1	0	434140	164300		MYO5C	581960	786760	0		GJA1	264280	243730	168880
RUVBL1	792390	1071300	225510		RPS11	3922500	851010	13224000		FKBP15	0	70918	0		GBA1	52182	101560	70446		RPL12	7234900	9597200	736000		SLC1A4	159580	125120	0
SLIRP	1022900	1313300	402820		LARS1	548290	437190	942750		BTF3	0	141080	0		PRKAR2A	0	175160	64483		RER1	323580	446400	0		NUDT21	1480300	1397100	1084600
IARS1	304640	426400	49296		NDUFB4	1224800	844430	2613000		TMUB1	0	141260	0		CFB	0	53598	13497		RPS4X.RPS4Y1	4345400	5040200	2478700		STX7	528230	415880	0
MRPS7	290270	428430	0		ERH	4197700	2006800	12244000		SPECC1L.SPECC1L.ADORA2A	0	24232	0		PABPC1	223680	621920	330940		MYO1C	56626	41543	22098		MOGS	418700	362960	157050
SRSF6	336550	479530	0		TMED9	2982200	2129700	6048100		ILK	0	55366	0		VDAC3	651220	808190	695450		MT.CO3	2174900	1284600	0		PHGDH	2733800	2598200	2251500
SSBP1	510400	672360	133650		CCT5	1305400	1033300	2288900		ELOVL5	0	807490	0		SDF2	544800	886400	649750		HSPA1A.HSPA1B	654280	548230	391060		ANXA1	2566300	1853100	0
TMED4	704040	1006800	0		IDH2	131330	82621	308220		POLR1B	0	16404	0		IGF2BP2	0	123180	36936		LRRC59	2182800	1768300	1151000		ASPH	185130	161890	101270
MRPS34	217920	317840	0		DDOST	4467100	2519200	11845000		AGAP3	0	70971	0		PTCD3	243730	312450	264400		HSP90AA1	1121600	885550	502240		CTSD	1013000	742380	0
RPL10A	2438900	3336300	485510		HSP90AB1	7877700	6057000	14771000		MAT2A	0	94242	0		ITPR2	7049.4	13938	9276.8		NUP153	58803	36515	0		SPECC1	6299400	4585200	0
SREK1	1057700	1348700	393340		EIF3I	41427	0	197750		IGKV2.30	0	998970	0		PGLYRP2	0	484840	161350		HSPA8.2	9818500	8432500	6281100		COQ6	93871	69701	0
BSG	1619000	2344800	0		ARL1	1895900	1298700	4144300		SLC4A7.1	0	49197	0		OS9	0	24494	35004		SLC39A7	340550	210120	0		SPATA7	208040	154970	0
ASNS	147040	191620	0		ATP5MK	8515600	6773400	15076000		WIF1	0	129630	0		LPCAT1	166160	454290	579250		SLC25A20	323280	272740	191640		LUC7L2	1506900	1381300	1015500
NDUFA3	1009800	1306600	0		BZW1	365200	320040	532660		CBX1	0	407940	0		XRCC5	148920	191370	209180		ABCB7	80158	76121	69754		CAMK2D.CAMK2B.CAMK2G.CAMK2A	444820	360470	102610
NT5E	266690	320520	83895		HNRNPM	1365900	462790	4736700		DCTN1	0	10548	0		COPA	462960	601580	660320		PCK2	55557	45897	30503		HSD17B11	302620	270990	176750
SEC61A1.SEC61A2	2238200	2639900	782680		HK1	397110	97548	1516200		C9	0	123080	0		HDGFL2	0	32451	46280		VCL	34359	21592	0		PPIA	11638000	9114200	1132300
SRP72	282710	349600	40277		TMEM33	1092700	703200	2552000		C1QA.1	0	604560	0		RHEB	228970	1524600	2114200		VCP	3220900	2675700	1739900		PRDX1	4358000	3915500	2525900
PHB1.PHB	1890700	2212600	760280		NUP93	275540	207520	530800		FUNDC2	0	150420	0		VMA21	0	595260	866510		RPS11	3922500	3300900	2234600		DLD	699770	642660	463970
CTNNB1	390200	492530	33603		MRPS10	355300	237960	818920		NDUFAF3	0	88020	0		SEC22B	3972700	5467500	6136500		PKM	15789000	12993000	7963400		MRPS27	448920	399460	238600
NDUFB5	599080	715400	194180		ESYT1	266240	147020	733580		EFCAB3	0	30768	0		MTX1	0	60236	87189		PCBP2.1	2525700	1945400	929110		HNRNPK	4774600	4285200	2646200
CTNND1	124850	167500	15774		PHGDH	2733800	2349200	4236600		MRPL41	0	784430	0		DYNC1H1	78514	103720	114850		RDH11	862740	780270	574180		DCBLD2	79466	71588	45548
PTK7	29175	40622	0		RPL27	5277400	1957100	18271000		EBP	0	489480	0		ATP5F1B	0	277120	399930		GIPC2	10797000	9212600	5432100		RAB22A	1120500	962160	0
MRPS35	531390	645350	199170		ACTB.ACTG1	159550000	106780000	360890000		SRSF11	0	419430	0		LSS	90107	328400	418920		HIC2	1108800	966000	579060		SREK1	1057700	907760	0
ITPR2	7049.4	9374.5	0		ASS1	168200	0	810220		GPX3	0	507720	0		TUBB2B	706990	1391100	1654700		HADHB	3314500	2870900	1647700		ERVK13.1	4300500	3691700	0
IQGAP1	20054	27157	0		RER1	323580	262720	558970		ITIH2	0	1479000	0		SRSF5	95664	265250	332770		RPL11	7830400	6730700	3717700		YWHAG	1635900	1421900	194030
STEAP3	714310	890110	218830		NT5DC2	160950	105700	374060		DES	0	21893	0		RAB1A	7402700	10908000	12326000		TKT	5279800	4884100	3853900		YBX1	2100900	2008600	1474000
VDAC3	651220	811920	205340		CSE1L	46035	37391	90528		IGHV1.8	0	145860	0		HBB.HBD	0	160410	217230		MT.ND5	172320	142000	61753		LETM1	370200	317970	64353
DPYSL2	208930	259940	66181		TUBB4A	954330	797860	1748800		FN1	0	73958	0		KLHL13	0	107980	146440		RPL13A	2849000	2236800	620060		MRPL47	236560	194730	0
PPP1CB.PPP1CA.PPP1CC	72516	98474	0		ATP2A2	5919900	4676400	12182000		APOE	0	220350	0		NUP85	185760	384090	455630		PSMD3	475780	396710	188220		TOP1	324860	276070	47381
SERPINA1	563050	713660	151260		SRSF1	1404600	383760	6471000		ZNF766	0	32559000	0		XPO1	227330	548730	664470		GALE	151000	137280	110450		DIABLO	376440	310580	0
TRA2B	456290	622850	0		ATP5F1A	11670000	8696700	26487000		SNAP23	0	82338	0		RNF40	2669800	6388300	7748800		STRA6	808810	620730	244540		TIMM44	516800	477720	263140
DHX15	215830	279720	44447		PLEC	222600	102350	813560		ARHGEF10	0	149880	0		MRPL45	0	48703	66362		GRN	717430	580110	304120		AARS1	50982	43092	0
PLIN2	101830	140620	0		SERBP1	228140	126080	723790		S100PBP	0	23925	0		LARS1	548290	917520	1052000		RPL5	673210	517780	174930		RDH11	862740	781060	334000
MKKS	378320	339000	0		AGPAT1	267800	219520	502980		PDCD10	0	331010	0		EPRS1	147700	528930	659410		NDUFB6	456670	311210	0		HNRNPA3	1354000	1254000	747760
SLC3A2	349520	321930	85784		EWSR1	132350	0	767880		NCAPH	0	3624300	0		SDHB	228530	1073900	1353500		DPY30	418710	368470	261000		RAB5B	1481300	1239100	0
NDUFA12	1677200	1553100	496630		DARS1	581040	403120	1435500		RFT1	0	45316	0		SLC1A5	1565700	2643400	2994300		HSPA9	42837000	39399000	23159000		TUBA1A.TUBA3D.TUBA3C.TUBA3E	472030	395000	0
RCN2	296550	275330	113030		ACTC1.ACTA2.ACTG2.ACTA1	2385500	2219200	3175600		APOL1	0	221970	0		NUP205	116560	197220	247850		HDLBP	290160	278290	220180		TMEM123	7133100	6212900	0
AP2M1	44559	39772	0		COX20	426580	277740	1136300		MRPL23	0	228690	0		MCM3	0	43476	70898		EIF2S3.EIF2S3B	86684	82207	59919		TMSB10	3348700	2940800	0
GNAI3	1066200	972590	225070		GPD2	380000	345560	544450		F12	0	26103	0		RPS7	2308800	2585000	2759700		EMC2	192960	162410	0		PSMD4	358740	336540	180930
NDUFA7	272340	254640	0		ALYREF	468210	296110	1290700		TMT1A	0	94433	0		CYP51A1	18497	101550	155090		MRPL47	236560	213720	90485		PRDX5	859830	753370	0
RBM39	283280	263260	0		CPSF6	164370	79388	562020		C8B	0	185430	0		ZNF496	0	5948800	9733900		ELMOD2	296390	277020	175700		ELOVL1	522830	457870	0
DDX5	177210	164930	0		PSMC5	1217900	1057400	1968900		RAB12	0	91641	0		CYBRD1	0	467000	765370		MEST	2055100	1901700	1111100		UGGT1	110710	100990	27507
RPS10.RPS10.NUDT3.RPS10P5	6894900	6688300	4730300		L2HGDH	163560	52320	679140		GEN1	0	6959.6	0		CLPB	0	19369	31269		NDUFB5	599080	510760	0		ECHS1	244550	225650	80250
RPL36	3401100	3180300	1133800		RAB5B	1481300	982290	3768100		ME2	0	44538	0		KHDRBS1	725660	1581800	2111300		UNC45A	55913	51671	28156		CCT2	608120	546160	72483
PSMC1	417930	384040	0		CHTOP	220890	165350	444310		TTYH3	0	628180	0		RAB32	121800	324030	442560		GJA1	264280	240050	106740		MXRA7	758730	675810	0
MAGT1	381300	360380	142820		MRPL12	588190	467940	1074200		TMEM109	0	343760	0		RPS24	6376400	10069000	12278000		TOP1	324860	280610	100060		LARP1	37946	33681	0
PRKAG1	91142	82998	0		LAMTOR4	1683000	1522600	2330300		HDGFL2	0	36763	0		HP	1302500	6807000	10135000		KTN1	147820	131750	65394		RRAS	733490	687440	320440
CCAR2	40437	34889	0		CPT1A	1320400	839270	3299500		HGF	0	27850	0		TRIM23	0	218320	350840		SPICE1	2189800	1969800	1113900		FASN	35754	34685	26178
NDUFC2.NDUFC2.KCTD14	500470	445810	95100		OSGEPL1	123070	102320	208340		FCN3	0	99625	0		CCT4	523370	665550	742260		RRBP1	1290500	1037600	35184		CD99	908330	873690	433650
CLTC	969270	869810	236160		HNRNPU	1835100	1146300	4666700		C1S	0	147370	0		RPL30	468300	1788600	2497200		NDUFC2.NDUFC2.KCTD14	500470	379810	0		COX6A1	3700300	3454000	0
RSRC2	719370	621920	0		ERVK13.1	4300500	3806100	6332800		COPZ1	0	509110	0		PRKDC	76794	130440	158810		NIPSNAP2	2165700	1885300	919650		VDAC3	651220	638620	469380
SLC16A1	687790	629070	235590		NDUFV1	1336100	913870	3089700		MTMR7	0	19628	0		NUP54	61223	129930	166520		DDX5	177210	150510	51565		HNRNPAB	80053	72402	0
RALB	4490000	4139000	1865400		PPP1R17	19245000	0	100460000		CNIH4	0	3445100	0		ATL2	238880	296510	327240		RBMX.RBMXL1	295100	259910	134290		MDH2	3545100	3201600	0
MRPS18B	212790	184630	0		EMC4	168760	0	876700		DBT	0	75284	0		B2M	0	1410200	2199700		CAV1	2172500	1784600	397170		C4BPA	284640	260030	0
ACOT7	133350	120870	29939		ARL2	188860	0	977920		ITM2B	0	123970	0		PTK7	29175	57215	72972		CCT8	1604800	1596000	1273500		XRCC6	535440	500050	130610
MMP14	141950	124770	0		H1.5	1425600	1328800	1840000		ITPR1	0	13580	0		MRPL3	347360	532850	635430		SPATA7	208040	201780	0		PDIA6	19523000	18393000	7134200
M6PR	975830	857730	0		RPS2	8019200	5197000	20146000		FCGBP	0	7400.5	0		TMEM230	0	692280	1071700		RTN1	262430	256440	70997		PCYOX1	612920	596260	425070
THRAP3	31235	30189	22747		MMP14	141950	114470	260520		TOR1AIP1	0	23276	0		COPZ1	0	725860	1122900		PTGES2	211310	210260	157100		SUGT1	123260	112290	0
AIMP1	115080	100500	0		MYOF	128650	96541	266920		DYNC2H1	0	212930	0		UQCRC1	192790	516710	678600		RACK1	7418800	7336900	3238400		TRABD	0	137800	107410
CYB5R3	4443400	4028100	1121600		RHOT2	329830	239670	734530		NT5C3A	0	26800	0		ITGB6	0	212670	320280		CD44	1339200	1328400	615210		GNAI3	1066200	1866900	1690200
HNRNPH1	5420700	4627300	549340		SLC25A3	3972400	2134100	12066000		UEVLD	0	55193	0		TMEM109	0	523720	788980		U2AF1	1518300	1513700	1038900		EPRS1	147700	509180	431130
RPS8	4849000	4361100	1882200		CAPRIN1	313790	182040	899210		SPATA7	208040	14041000	0		SSR1	974130	2416500	3157300		UBE2J1	253400	259160	0		APLP2	16436	37613	33074
MLEC	1974500	1713000	336490		DDRGK1	344360	0	1875000		C1QA	160280	22197000	0		DDX1	68059	154410	198590		TOMM40	1428900	1443900	604450		HSP90AB1	7877700	11986000	10940000
APMAP	1308100	1145400	289500		IGLV3.21	23943000	41810000	36330000		C1QB	316010	26374000	234640		SLC25A25	0	21528	32731		NDUFA13	1991300	2021700	483260		EIF4A1.1	3274900	4705800	4341000
SYNCRIP	1225700	1056800	153970		SNRNP70	449220	639790	586680		SLC7A1.SLC7A2	63891	139160	63625		CAPZA2	0	104890	159730		GOLM1	64054	64647	0		SCP2	450580	2754100	2174400
SLC25A11	640400	550730	70781		U2AF1	1518300	2046900	1902000		ITIH1	97763	1202100	0		CHP1	0	220060	324850		ATP5PB	713630	715960	217840		SV2A	0	90019	67271
ADGRE5	170460	143500	0		LZTR1	0	269190	212580		FGA	189710	3440000	0		SDHA	259810	1109400	1508500		ERH	4197700	4211300	1037600		MRPS2	0	78731	59117
HIGD1A	328420	276240	0		ZNF496	0	5899500	4475300		PROS1	35439	563400	0		ATP1B3	805560	1316900	1557800		SYNE2	27769	27217	16003		NDUFA2	328610	505190	460950
CYBC1	142330	119750	0		DDX46	942180	1190500	1126000		ESYT2	37278	218050	24327		GLS	754560	2893300	3943900		PRKCSH	2271800	2241200	1648100		RB1CC1	229210	1306200	1036500
DPY19L3	58904	50362	0		RAE1	142910	319870	275060		CYP51A1	18497	25050	18303		CDK5RAP3	0	48787	72366		DDRGK1	344360	327250	0		HSD17B12	213530	397840	353690
ATP5PD	472470	425070	140050		CTBP2	0	95088	82323		FCGR3A	1506300	15372000	1132200		NDUFA10	365650	636850	768860		GFAP	634590	612630	380420		AGPS	34042	179650	144390
STOM	417620	366530	57812		VAMP3	1933600	2530100	2445300		HNRNPA0	63962	314120	52167		AIMP1	115080	519140	715340		MRPL39	153150	147920	85181		EIF4E	0	258480	196230
COX6A1	3700300	3152200	0		SDHA	259810	1162600	1014700		HNRNPUL2.HNRNPUL2.BSCL2	70359	191900	65171		RPL13	3336700	4328700	5454800		XRCC6	535440	526350	404890		CHP1	0	325830	247320
SLC25A12	54422	46326	0		SF3B3	32951	224440	194990		ETFB	1459100	689990	1019100		SEC61G	2279900	3190600	4270100		TRIM28	108520	104960	59605		SCO1	0	282060	216580
DYNLL1.DYNLL2	1301300	1107000	0		SRP14	2239300	3723400	3630600		NDUFA6	3182900	0	1355800		RAB31	1354700	1902900	2549100		STX7	528230	492980	158700		MRPS18B	212790	301560	280910
ESYT1	266240	228820	17938		NDUFA13	1991300	2801700	2762300		GSTK1	362960	0	154850		MCM4	83356	126190	178920		LAMB1	32771	29361	0		CPD	112690	220570	195010
ALDH7A1	443190	375690	0		DPYSL2	208930	248580	244320		TCP1	915970	536620	701690		DDX3X.DDX3Y	379830	943350	1632800		BCAM	71926	68613	38378		RAB6A	4877500	7975000	7244900
NDUFA9	1297800	1144100	286960		MCM7	0	34189	30378		ATP5PO	3936300	1098300	2338200		HLA.A	0	136050	301920		CD99	908330	871550	542650		DDX17	201990	657410	520070
ERLEC1	92966	77318	0		UQCRFS1.UQCRFS1P1	779720	1795100	1701800		ZNF207	566830	0	245430		CNP	300620	482250	703270		TRIM21	8077600	7682000	4136200		PLIN2	101830	300230	240750
NUP85	185760	162030	44040		NRN1L	0	4702300	4322100		GLUD1.GLUD2	888300	130800	457550		PLEC	222600	247620	278090		SEC61B	5330500	4936400	2379300		CYB5R3	4443400	9852500	8175400
NPTN	225100	196380	55953		SERPING1	0	273410	381340		GNG12	8327700	1011400	4166200		UMPS	47190	79273	119960		JAGN1	899760	829410	379320		RAB1B	102670	4457500	3121100
MRPL3	347360	287880	0		SFT2D3	0	113590	157680		PSMC6	717840	160620	400300		RPL14	1286700	1480400	1723100		STT3B	282290	251750	56412		PRKAR2A	0	68621	46839
ERH	4197700	3585900	618510		TRIM23	0	350510	478670		VAT1	487410	340310	403620		MTDH	146750	207850	284550		MRPS5	77722	68679	0		RCN1	96470	588240	432020
FADS2	260890	213800	0		CDC42	1481500	4366500	5457700		EIF4A1.1	3274900	1317300	2137200		DCAKD	125830	150610	181770		MRPL48	291310	277370	170670		GNB2	3002200	4519600	4027700
VAT1	487410	422640	127360		RAB32	121800	177150	193840		TLN1	42444	0	17752		EPHA2	105350	167500	257540		PGAM5	496910	448510	101710		TMEM109	0	839320	565360
LUC7L2	1506900	1298900	349360		PSME2	0	722980	968320		MRPL58	401260	0	169690		RPL27	5277400	6128900	7352600		SRSF1	1404600	1328200	787400		MRPS25	192980	730760	589420
NDUFS7	858950	747970	223640		TCOF1	0	22899	30281		NONO	269770	0	113320		TRMT10C	196240	270470	372880		SKP1	296540	290490	247390		MRPS11	0	526630	381740
HADHA	2595500	2281200	813600		ATP5MG	0	1646700	2187600		RANBP1	2052400	210510	986350		SNRNP200	75432	168610	297940		PEX3	143900	126160	0		DBN1	0	215860	156830
RAB31	1354700	1205900	518780		RAB5A	364320	1347400	1672000		RAB6A	4877500	4132800	4441900		MRPL14	0	722120	1726000		KLHL13	0	154880	0		LAMTOR3	0	443270	321810
MYO5C	581960	464650	0		NDUFB7	0	362820	557850		ACTR1B	240190	97625	156720		RPS5	2606100	4058300	5943300		BPNT2	0	1030600	0		NUP155	62087	234740	188460
SSR3	518290	414290	0		NQO1	0	161600	245980		CCT8	1604800	251300	806430		RPS3A	72525	1940200	4376600		SNRNP40	0	289990	0		RMDN3	0	118200	86131
GIPC2	10797000	9491800	4302400		PABPC1	223680	702240	955330		TMSB10	3348700	0	1375400		CTNND1	124850	238030	383440		MAML1	0	2942600	0		MAGT1	381300	682770	594310
TARDBP	799110	717690	382340		PRPF38B	215760	592530	791830		PSMD3	475780	48599	224970		PTRH2	1611500	2319000	3232900		SLC35B2	0	50008	0		GPR89B.GPR89A	0	73049	51693
TM9SF2	175130	147540	34206		IGF2BP2	0	80805	116720		SND1	127480	0	52492		RPL15	3725700	5985900	8903400		TMEM87A	0	241660	0		ITIH4	36633	430520	319740
PSMD14	275670	221380	0		MRPL38	121710	334570	428020		TRIM28	108520	0	48368		CLTC	969270	1271600	1669500		MRPL41	0	614600	0		SERPINF2	97353	372570	294880
CCDC47	557710	468450	107300		RAP2C.RAP2A	2214100	3229200	3676900		ENO1	13125000	1449500	6689800		SLIRP	1022900	1162300	1345600		CCDC9B	0	15760000	0		APOL1	0	401330	285980
MRPL47	236560	189700	0		TOR1AIP1	0	48626	71337		ALG2	657370	98614	350230		BAG2	0	77871	182790		TMEM65	0	314680	0		MSI1	147920	178410	169710
MATR3	629780	539490	161030		TUBB6	0	158550	231310		CPSF7	272940	0	126270		U2SURP	54296	77822	109150		B3GNTL1	0	55639000	0		SERBP1	228140	600140	494370
YIPF3	351460	298420	73987		SRP68	236280	593350	773070		SNRPD1	3492700	347400	1775200		NDUFA8	3157900	3669800	4348400		ABHD17B	0	149660	0		LARS1	548290	841190	704830
TMEM205	648790	561960	195560		CYB5R3	4443400	8940200	11129000		ECHS1	244550	64402	146700		RPS26.RPS26P11	1673800	11711000	18486000		MMS19	0	51445	0		SYVN1	175160	190830	183520
HAX1	121660	98671	0		CYB5B	955920	1238800	1374400		FASN	35754	6686.1	19990		GNG12	8327700	9948000	11055000		NUP188	0	40037	0		APP	33555	93321	66163
SF3B4	125680	101990	0		SRP72	282710	535280	655240		IMPDH2	516060	74126	286800		ITGAV	199780	298180	368810		BNIP1	0	143600	0		NNT	1252500	1785200	1541700
SERBP1	228140	185550	0		HBA1	0	925350	1019000		GATD3.GATD3B	296690	0	143080		SAR1A	1400400	1619600	1777400		ERF	0	297040	0		NDUFS6	486980	910370	704040
CHTOP	220890	179590	0		ATL3	321280	434270	443590		EMC7	468000	0	226120		RAB12	0	81469	139320		MAP2K2	0	82159	0		PRDX3	692150	1321000	1011300
TMX2	306870	249530	0		BSCL2	288270	467650	477110		STEAP3	714310	0	337810		NAT10	0	354500	607070		CTNNA2	0	556160	0		RPS17	1068200	3479000	2323800
MSI2	184730	161480	59202		TOR2A	0	309070	323730		PSMC2	409450	145810	272030		GBF1	0	13300	24319		RPA2	0	566900	0		NT5E	266690	381820	327350
ATP5F1A	11670000	10118000	3316900		SERPINA5	0	16947000	17029000		SNRPG.SNRPGP15	6025600	0	2877800		FXR1	146800	181620	210110		LPA	0	12628	0		SLC25A3	3972400	6414700	5254300
HSD17B11	302620	243410	51376		IGLC3.IGLC2.IGLC6	157530000	235770000	237850000		PSMD11	597600	308820	446650		CHMP6	179720	194430	206490		HPRT1	0	228760	0		UQCRC1	192790	842100	486260
VAMP3	1933600	1571900	403010		CLTC	969270	1691400	1871500		G3BP1	339490	45222	188590		UPF1	0	11891	21638		F13A1	0	264610	0		VAMP2.VAMP3	213480	408610	303320
SPATA7	208040	159460	0		M6PR	975830	1111400	1145800		CTNNA1	713890	366760	535970		SRSF4	0	60874	106520		AP2A1	0	53974	0		GANAB.1	805870	1797700	1269600
ITIH1	97763	74862	0		VPS35	117560	454210	527760		TBRG4	385200	196360	288440		SNRNP40	0	73303	128290		MICAL2	0	534230	0		MRPL19	0	235700	112840
ATL3	321280	254760	33627		CPN2	231640	349360	374250		HSPB1	2290500	342270	1296900		CFI	0	62738	108960		AQR	0	48623	0		PSMD7	378970	796760	577840
SPICE1	2189800	1841700	693380		SRP54	491510	620520	648210		YTHDF2	130990	0	64052		TEX264	0	85492	148520		DNM1L	0	161810	0		DECR2	129040	443430	285150
FXR1	146800	122630	46979		SNRPB.SNRPN	196000	540780	620660		NACA	103120	0	51947		EIF3F	0	146040	258690		BUB3	0	133340	0		SLIRP	1022900	3032600	2005600
ITGB1	2080900	1580200	0		TMEM65	0	126390	155560		PHGDH	2733800	1652200	2187900		WDR81	0	14581	25739		SNAP23	0	112910	0		SEC61A1.SEC61A2	2238200	3114700	2665300
TMED1	591180	449460	0		RAB3GAP2	0	35031	43018		TIMM44	516800	50991	283240		PSME3	0	143940	253690		SOD2	0	117890	0		SRPRA	0	436460	211990
ATP6V1E2	662970	513340	53451		HSP90AB2P	636840	965400	1039100		MRPL11	257090	123260	159390		DES	0	67974	122310		ABCG1	0	184370	0		CNN3.CNN2	0	313920	152610
RPL12	7234900	5896900	1856700		MRPL41	0	1393600	1655200		CPT2	69453	19630	32595		MOSPD2	0	96140	171770		COX7A2L	0	259240	0		OPA1	69915	209630	163150
RTN4	1804600	1439300	342860		FAU	5693300	11425000	12554000		RAP2C.RAP2A	2214100	1083700	1383700		CCDC51	116030	919050	1673000		SEC31A	0	42179	0		CD44	1339200	1829900	1665400
EXOC8	102930	80102	0		ACP2	82467	94506	96917		CTSD	1013000	0	267720		EIF3I	41427	108470	170850		COA1	0	349450	0		LMAN1	640690	1662000	1314000
RER1	323580	251280	0		MFAP1	90845	684900	803770		ANXA2.ANXA2P2	7990600	124220	2199600		UFL1	23301	37118	49902		RAPH1	0	1431700	0		TUBB2B	706990	2307900	1763800
SCAMP1	120160	93211	0		OAS2	0	541730	634610		CS	512560	0	130340		RPS10.RPS10.NUDT3.RPS10P5	6894900	7715200	8473800		RFT1	0	111020	0		FLNC	105100	204270	169810
CRELD1	94186	73034	0		UQCR10	0	922950	1062500		ELOC	794930	111610	286300		RPL37A	0	1850300	3433800		UQCC1	0	268150	0		SREK1.1	0	142120	93255
MT.ND5	172320	133460	0		COPA	462960	543880	1304900		SYNM	608160	360080	419810		MRPS15	0	115220	214930		CNIH4	0	9301100	0		IARS1	304640	649400	526290
COPG1	1074500	884430	231930		QKI	112270	130980	308430		NIPSNAP2	2165700	435380	864510		PRPF4B	0	37719	70267		F12	0	83686	0		NAPG	90506	156390	133100
COX20	426580	329890	0		HCCS	217410	286720	873430		NDUFB9	1183600	558590	747860		PYCR2	0	129820	244080		C7	0	44879	0		BCL2L13	261780	314930	295450
EEF1E1.EEF1E1.BLOC1S5	624480	500400	75465		IDH3B	287790	362620	1031600		STRA6	808810	173130	365460		SRP72	282710	435080	569940		CAMLG	0	278560	0		TMED2	11756000	18420000	15972000
NES	2496300	2105100	765550		ACSL3	68129	208130	1440700		SCARB2	1805800	983010	1227700		RPLP1	4065900	6736400	9103800		SNU13	0	308560	0		COMT	779880	1059800	954890
DDRGK1	344360	265350	0		NUP98	24877	33159	105010		TOMM70	2690400	78484	859220		PCBP2	0	246500	471050		DOCK10	0	19300	0		SF3A1	47794	93966	76441
PHB2	3240900	2849500	1521000		AK2	67908	106010	388040		L2HGDH	163560	46002	80344		SRP14	2239300	2982100	3648900		WASHC2C.WASHC2A	0	34340	0		EMD	296100	439740	381750
NT5DC2	160950	127520	0		RPS17	1068200	1480800	4532800		HNRNPA2B1	2317500	745130	1209300		RPLP2	6203900	13579000	21405000		MRPL19	0	307090	0		ATL2	238880	294070	271860
NINJ1	849190	670430	0		RPL30	468300	1636100	10041000		NDUFB5	599080	312690	397210		GALNT2	151500	476610	816040		NPC1	0	61210	0		NPM1	2021900	5505300	4113700
UBE2J1	253400	200180	0		NCLN.1	44903	115700	628470		MRPS23	427270	165190	240590		MCM7	0	31901	65412		FCGBP	0	62287	0		NME1.NME2.NME2.NME1.NME2P1	202420	858580	597630
MYO1C	56626	47414	13563		STOML2	7653300	8162400	11855000		PSMC5	1217900	229300	513220		API5	0	72956	149660		TMEM41B	0	227650	0		PRPF38A	191290	202310	198050
IPO5	63321	49833	0		RPL27A	0	1029000	8831400		PDIA4	4580400	58315	1325800		SRP54	491510	624420	768290		NOP58	0	169830	0		MYOF	128650	265660	212790
RALA	2164100	1800200	475060		SLC25A24	0	44734	384370		SYVN1	175160	70363	99537		ACAD8	0	17945	37362		XPO4	0	39024	0		ARF3.ARF1	0	2172000	1313500
SKIC8	216010	179080	45190		PRKAG1	91142	110130	254750		HSP90B1	28607000	7647800	13484000		RAB5C	8760500	10127000	11628000		TIMM29	0	578220	0		ABCE1	117820	707160	476450
UBQLN1	448720	367240	72644		ATP13A1	112630	187050	755530		UGDH	176590	89931	119520		RPS16	2015900	2279300	2570500		SSX9P	0	6452700	0		GNAI2	1180000	3247500	2334900
S100A10	3242400	4025400	0		MSI2	184730	349990	1675200		ZNF157	4825000	487550	1967200		HBA1	0	205420	413670		AARS2	0	30900	0		SORCS2	0	42414	23870
RPS6	5098600	6276500	460980		RPL18A	1199800	2160500	9818100		TMEM123	7133100	1337000	3306300		EEF1E1.EEF1E1.BLOC1S5	624480	798010	974100		SFT2D3	0	192660	0		EPHA2	105350	202960	160510
EFTUD2	125370	140770	55416		NDUFA9	1297800	1472200	2858100		SUGT1	123260	0	41746		TOR2A	0	169990	342550		ITIH3	0	67015	0		SF3B5	274080	1447600	939420
RPL24	3953000	4412900	1958200		NUP155	62087	84176	237370		SRP54	491510	236750	325910		SF3B3	32951	92215	152790		RPA3	0	820770	0		IDH3B	287790	557310	442450
SNRPB.SNRPN	196000	241540	0		RPS16	2015900	2244900	3866800		HSD17B4	960700	699080	789210		CSE1L	46035	59407	73027		PTPRA	0	101910	0		MOSPD2	0	324080	187340
SFN	211650	248800	0		ITPR1	0	21270	163860		SUMO2.SUMO3.SUMO4	1409900	0	484360		COPG1	1074500	1443000	1818200		IGSF3	0	123930	0		POLDIP3	0	80922	47677
NDUFB4	1224800	1392400	252350		RPLP1	4065900	6182600	20522000		PPT1	981220	448480	616360		NSDHL	239690	816060	1382700		BDH1	0	198480	0		HNRNPR	158790	480680	348680
GPD2	380000	441120	22134		SFXN3	625680	752890	1621100		SDHB	228530	107240	145520		TOR1AIP1	0	39194	77868		ZC3HAV1	0	34637	0		SYNGR1	0	461060	268660
MSI1	147920	177980	0		SRPRA	0	140310	1099700		TMED7.TMED7.TICAM2	906000	339090	525260		PSMD1	127530	193930	259550		MTCH1	0	95709	0		RPS19	15191000	50309000	35746000
CERS2	482750	576900	0		NDUFS8	1199200	1386700	2575800		YWHAE	1417600	0	463510		GNPAT	0	47658	94805		SHROOM3	0	88677	0		CRELD1	94186	141240	154310
MRPS21	591170	662280	226270		SLC27A1	78632	122160	394180		YWHAB	184890	0	74380		CCT7	598410	1277300	1929400		KIZ	0	952410	0		RHOG	499410	3405500	4189500
MRPS23	427270	489640	100650		CAD	95250	123400	304970		SCFD1	170820	41192	92699		CCDC115	154080	241240	326370		PNPLA8	0	145820	0		PYCR2	0	222320	282650
MRPL46	202510	241520	0		ATL2	238880	246130	293800		GOSR1	242370	67788	137150		PRPF38B	215760	299960	382070		PIGU	0	616140	0		DAP3	144720	359520	416980
DHRS7B	80976	87804	0		PURB	122510	165370	445000		TPP1	722850	122760	358110		TUBB3	0	546120	704700		MRPL9	0	290370	0		RARS1	132770	764770	931930
TOP1	324860	345460	80437		VDAC3	651220	900380	2273700		RAB10	4326900	3161500	3619800		COPG2	43479	126700	151270		OSBPL1A	0	49049	0		GNG12	8327700	12079000	13253000
HSBP1	315980	339040	0		NDUFS5	1119400	1592600	4142400		HSD17B11	302620	95497	176160		TM9SF4	63348	114640	129700		RBM4.RBM4B	0	74444	0		APOA2	338910	672430	769760
SEC61G	2279900	2356700	1300500		TUBB2B	706990	1163300	3581000		RAB27A	347650	0	134550		CDH2	47363	362240	454820		TMEM70	0	592340	0		RPL17.RPL17.C18orf32	3052500	3522900	3663100
APP	33555	36772	0		TMED2	11756000	14326000	28863000		YKT6	423260	0	153750		RPL10A	2438900	3613300	3965500		PEX13	0	45348	0		RPS21	425380	448600	455520
TUBGCP2	19481	21328	0		RPL37A	0	1947000	13009000		MRPL48	291310	157100	206060		EFTUD2	125370	277400	323800		PLEKHO2	0	2757100	0		GFPT1	0	101810	121810
LARP1	37946	41343	0		ALDH1B1	1571100	2456300	7487100		ATP2C1	56069	18971	32249		TMEM65	0	110090	143690		IL17RD	0	454860	0		HIP1	0	37612	45006
MRPS22	347250	376630	29881		NDUFB8	565500	767280	1933800		LDHA	2681400	753730	1442600		HNRNPU	1835100	2090600	2158000		PTGR3	0	83615	0		TBL2	68283	99623	105960
ECPAS	41432	45814	0		TOR1AIP2	151880	198980	469020		BCAM	71926	17639	37153		PSMD2	244710	344710	370990		MRPL21	0	217440	0		MRPL27	0	524760	628730
HSP90AB2P	636840	671410	314360		PSMD7	378970	414110	620630		YWHAQ	1009900	99283	428560		TMEM87A	0	54610	69589		SV2A	0	89239	0		RAB3GAP2	0	39919	47902
TMEM165	194600	214010	0		TMX1	2119600	2239100	2939100		COL6A1	154390	0	57121		PLIN2	101830	245420	285200		FCN2	0	110730	0		NDUFAF3	0	245620	294590
SLC25A13	471210	505700	133440		HPR	6118400	14832000	65767000		ACO2	93729	0	34951		RAP1B.RAP1BL	5921700	11243000	12583000		RAP1GDS1	0	46355	0		SGPL1	0	83776	102040
SLC25A5	5284300	5709800	1548400		EXOC8	102930	121060	227120		SLC39A14	379890	117570	215750		NDUFAF4	0	118630	148430		GNAQ	0	96864	0		SYPL1	0	601520	725340
MRPL15	133510	144730	43371		RHEB	228970	877540	4818700		CALU	744850	136980	364250		CCDC9B	0	8083700	10047000		HSPA13	0	180120	0		SCAMP2	561220	750010	789480
BSCL2	288270	322460	0		HBB.HBD	0	161910	1136900		UQCRC2	1235900	193550	583030		TMEM165	194600	319050	347910		MAP1B	0	8817.9	0		RAB12	0	90379	112860
SCRIB	28702	32140	0		TMX3	518610	567930	863020		PPP2R2A.PPP2R2D	250110	0	95126		FLOT2	0	45310	55299		RPA1	0	77439	0		A2M	381930	1605800	1912400
CLU	6700000	7380800	1029700		MRPS15	0	88852	408920		ALDH3A2	2769800	1444100	1949900		UQCR10	0	711430	869820		C6	0	71676	0		ERAP1	122180	314950	360250
MFAP1	90845	101770	0		NUP54	61223	66309	84393		TRAP1	1109000	401070	671920		RPL39.RPL39P5	0	4268100	5185100		NEFH	0	1446100	0		CDK1	0	332920	408590
IDH3G	1047200	1165100	297150		HLA.A	0	116700	533490		CTNNB1	390200	212290	279160		CDC42	1481500	3809400	4287100		APOA4	0	165360	0		CNTNAP1	18026	45739	52018
SPCS1	1719800	1984100	0		RPL31	7774400	13823000	35384000		RPS5	2606100	2074700	2275500		ABCE1	117820	386160	442790		F2	0	196120	0		RPS16	2015900	4722700	5008700
ATL2	238880	275130	0		SKIC8	216010	261180	427510		LUC7L2	1506900	468360	860980		TMX3	518610	1581500	1803200		SLC37A4	0	166780	0		H1.10	0	223590	247100
PRPF6	40676	46108	0		BSG	1619000	1976000	3274700		SNRPF	948240	0	617450		PFKM	0	54630	63311		STX6	0	150330	0		HSPA6.HSPA7	3189700	3673200	3720700
SF3B2	66798	72196	25351		RAB1A	7402700	8575300	12867000		HLA.C.1	228570	0	147860		SRPRB	804770	945550	968690		SPRY2	0	96158	0		TMEM65	0	216770	238420
COPB2	381520	425120	83192		CDK5RAP3	0	74136	344660		COQ9	315710	0	204670		ATP5PF	290770	318000	322530		SAE1	0	184470	0		CLTA	468370	1543200	1643400
SRSF2	1384900	1547500	224260		LRPPRC	1081600	1319100	2215200		ATL2	238880	197320	224240		ERGIC1	277410	537370	580630		AP2S1	0	660600	0		IPO7	0	27503	30126
ERLIN1	241110	229900	0		GALNT2	151500	428700	1462200		ALDH1L2	471960	214450	379760		MRPL27	0	251250	297010		STX10	0	193920	0		TOMM20	1192100	2776900	2888200
ATP6V1F	438650	420580	60493		SF3B2	66798	79961	126020		CCDC51	116030	0	74117		RNF121	0	262410	309260		SLC4A7.1	0	74586	0		RPS14	636250	8177800	8725100
STX7	528230	500980	0		RPL19	306200	1255000	4512400		TPM3	612290	0	390320		STAU1	0	96554	113480		RBBP7	0	121060	0		GDAP1	143410	219630	225350
SF3B1	100370	96139	22767		RPS29	10286000	13907000	26392000		MT.CO3	2174900	0	1386100		MMS19	0	38040	44729		RMDN1	0	109620	0		RPS7	2308800	5732500	5985900
RPS29	10286000	10016000	1422300		HNRNPC.HNRNPCL1.HNRNPCL4.HNRNPCL2.HNRNPCL3	2813100	3430800	5558700		PRDX6	782370	0	496180		TIMM23	0	167980	196850		PPP3R1	0	176700	0		CYP20A1	0	58168	61934
UQCRFS1.UQCRFS1P1	779720	766340	378150		CDH2	47363	191360	666830		YBX3	250480	102180	196030		RANBP2	26225	79373	88595		NT5C3A	0	81251	0		ITIH2	0	548890	579770
ELOC	794930	776430	307240		AIMP2	154400	476670	1535700		GOLGA5	47913	0	30337		MRPS6	341390	900510	866940		MRPL43	0	598080	0		FXR1	146800	674750	773790
EMC7	468000	449130	0		MRPS35	531390	552350	621950		PDHB	3103900	789730	2237900		ITPR1	0	13630	12960		KIF7	0	75966	0		RPLP2	6203900	14778000	16316000
SLC25A1	157070	152800	51065		CAVIN3	0	149750	651560		C1QBP	6072100	981370	4189200		RPL31	7774400	13293000	13000000		ADAM9	0	25782	0		CBX3	0	987880	1146000
SLMAP	33209	32518	0		BCLAF1	0	67598	293160		TNPO1	158540	0	99608		USO1	0	55852	53731		DIP2B.DIP2A	0	42849	0		GCN1	55267	124000	134820
PIGS	76552	74993	0		RPS24	6376400	9778800	25900000		S100A11	3827200	0	2305000		S100A13	0	300340	288970		ALG11	0	168060	0		NOMO2.NOMO3	280330	440550	466790
DDX46	942180	923480	234030		XRCC5	148920	210210	504630		IARS2	1006100	334650	739110		MFSD10	0	165980	162240		AGGF1	0	45791	0		ORMDL1.ORMDL2	0	327540	382870
X.1	5290400	5157700	0		ATP5F1B.1	10223000	11630000	18438000		HSP90AA1	1121600	197480	752340		ARFIP2	0	96835	94199		CUX1	0	25161	0		NES	2496300	2871600	2934600
EDEM3	22899	22321	0		RCN2	296550	644680	2326100		PTCD3	243730	40331	162650		CAPZB	0	192170	186650		DENND4A	0	586830	0		TOMM5	0	2047000	2293900
SEC22B	3972700	3963100	956650		ATAD3A	435560	832060	2747300		COX7A2	19272000	4317100	13432000		AIMP2	154400	686140	678820		WDR81	0	13875	0		PGLYRP2	0	146220	164200
MRPS6	341390	341990	180830		PSMD1	127530	145030	231620		HNRNPA1.HNRNPA1L2.HNRNPA1L3	1766400	144270	1129100		RPS14	636250	3940300	3908000		ILK	0	451830	0		HNRNPUL1	0	230000	256970
GRN	717430	713100	350460		MRPL2	81215	94507	160010		SCAMP3	657370	224330	486280		CTBP1	162240	464100	461030		TOR1AIP1	0	111990	0		RPL4	2913800	5870100	6203500
RHOA	1913500	1894500	142880		CERS2	482750	537120	804250		STX7	528230	222660	412920		VPS13C	0	3997	3989.2		SERPINA1	0	157200	0		COX7C	3232300	4974700	5226300
RBMX.RBMXL1	295100	291020	0		AGPS	34042	65437	228470		TKT	5279800	2576300	4256200		LRPPRC	1081600	1835900	1831500		ITGB6	0	685130	0		TUBB3	0	397740	455040
PHGDH	2733800	2700100	635450		RARS1	132770	175500	391290		GAPDH	4798400	400390	3134800		MTHFD1L	201930	447460	445630		PELO	0	119230	0		COX7A2L	0	355550	401530
RPL32	1756800	1730300	0		LGALS1	23056000	28631000	53875000		ILF3	347560	0	216120		PARS2	0	39715	39409		S100A13	0	522910	0		RPL6	8322200	9463900	9610300
TMX3	518610	539360	135730		APMAP	1308100	1503200	2349800		MRPS10	355300	0	218250		RARS2	0	121160	122730		PRPF31	0	76445	0		MRPS21	591170	944000	992400
RAB7A	23907000	24859000	4645200		SGTA	121160	149290	274060		NDUFAF2	340900	137510	262660		MRPS17.hCG_1984214	0	1164600	1170600		FNBP4	0	469300	0		NUP98	24877	122710	135690
CYB5B	955920	978660	514150		TP53I11	586220	854710	2039500		PSMA5	374580	0	229160		NUP62	329990	416510	418550		FASTKD5	0	58475	0		COPG2	43479	84063	89513
MRPL28	929720	962320	289250		ATP2B1	222520	242230	319850		ELMOD2	296390	79891	212540		KARS1	266160	960510	975980		LPCAT3	0	181690	0		ACTR1A	116420	1008800	872650
ATP6V0A2	109430	115770	0		EPHA2	105350	154000	347770		MXRA7	758730	246390	560560		MRPL23	0	347090	358210		SMU1	0	2016400	0		TUBGCP2	19481	42298	38942
SDHB	228530	241720	0		COMT	779880	869290	1224700		TOP1	324860	102900	230780		SLC25A13	471210	1036300	1056000		FH	0	59645	0		FAF2	463360	1671000	1490900
PRPF38B	215760	220250	137800		PTCD3	243730	291460	481040		SPECC1	6299400	2037900	4516000		NDUFAF3	0	184200	198070		IPO7	0	60422	0		TMT1A	0	203190	174800
MRPL49	414960	431300	170360		IDH3A	1737400	2252400	4433400		EEF1D	689320	212670	489000		ILK	0	147200	157080		ERGIC3	0	595090	0		NDUFV2	653970	693310	687890
HNRNPC.HNRNPCL1.HNRNPCL4.HNRNPCL2.HNRNPCL3	2813100	2935300	776830		MRPL14	0	600180	3091700		TM9SF1	170130	42149	116270		MRPL44	129060	370080	385190		SETMAR	0	1071200	0		PLA2G4C	0	38844000	33726000
SMC1B	33922000	34758000	20655000		LARP1	37946	52498	112040		HDHD5	121970	31996	84061		ITGA5	0	121530	127210		ACTR10	0	329660	0		NUP188	0	32058	27939
TRAM1	128460	130880	0		MRPL49	414960	534760	1029100		UBC.UBB.RPS27A.UBA52	992510	133790	642920		CNIH4	0	5158900	5447700		PICALM	0	88325	0		MCM7	0	255240	213270
ATP5F1C	1565700	1591800	233410		RAB31	1354700	1560200	2404700		TMSB4X	12725000	0	7467200		ITPR3	11845	31106	32162		GRAMD2B	0	73589	0		QKI	112270	495830	432670
BCL2L13	261780	264960	0		SHBG	0	88881	189490		COX5A	1086700	743800	944070		CAVIN1	227340	252460	253840		MTX2	0	289730	0		ZRANB2	0	151250	125400
VAMP2.VAMP3	213480	216460	0		RPL39.RPL39P5	0	10019000	21579000		PML	185660	49213	129060		RAB1B	102670	3711500	3927700		CNOT1	0	25039	0		ATP1B3	805560	1627400	1485400
RAB22A	1120500	1160000	247790		NUP133	34400	58620	87964		ABCB7	80158	0	45588		ESYT2	37278	93490	96730		FERMT3	0	58769	0		PSMD1	127530	209420	194100
RPL17.RPL17.C18orf32	3052500	3134700	1070500		NRBF2	0	81078	179320		APMAP	1308100	1166500	1246800		SLC7A1.SLC7A2	63891	287080	300030		ACTN1	0	35290	0		TM9SF2	175130	217480	209670
PTRH2	1611500	1640600	874750		UQCC2	1197200	1464700	1780800		CKB	197920	0	113360		ATP5MG	0	737290	843560		C1R	0	129220	0		SRP68	236280	566860	506480
PRPF4	47988	49854	0		SFN	211650	507930	859750		NUP160	121780	67365	98438		UQCRQ	285730	1520200	1696900		SYPL1	0	1041500	0		FKBP15	0	36011	28699
MYH10	27625	28254	9627.5		NDUFAF4	0	170080	371950		PDIA3	6025300	566620	3683300		RPL27A	0	3469600	3950700		CCM2	0	525100	0		ALDH1L1	65877	131140	118530
STXBP3	48789	50462	0		CHERP	0	43756	86882		DDX46	942180	448700	724950		GCAT	0	115250	130740		CRTAC1	0	222050	0		CTNND1	124850	302390	309580
MCM4	83356	85637	0		PSME1	0	509920	1020800		MRPL28	929720	85727	558250		LDAH	0	104390	117220		RAB4B	0	103930	0		RPL24	3953000	5012100	5051700
PIGK	66672	68742	0		MFSD10	0	154390	316470		MRPL15	133510	41587	93053		MSI2	184730	916390	1001500		SERPINA5	0	3587300	0		ARF6	721920	1178800	1195600
TPBG	559550	577140	0		PUM1.PUM2	0	38122	77981		RPSA.RPSA2	2171700	0	1208200		ORMDL3	0	160130	179050		PCBP2	0	451480	0		CDH2	47363	422940	430310
ITIH4	36633	45599	536460		DAP3	144720	307890	478820		GLS.1	389940	105830	264160		MYOF	128650	219360	230010		PDCD10	0	344090	0		PLEC	222600	321010	323830
CHP1	0	0	78958		PGLYRP2	0	379150	786950		VIM	197220000	105860000	156770000		PNPLA6	0	23992	26623		C9	0	655120	0		ITGB6	0	341900	334170
AHNAK2	0	0	803.18		DERL1	0	115140	237370		IDH1	687420	150900	424740		ACTR1A	116420	790130	862750		STIM1.STIM2	0	121390	0		MRPS15	0	209190	203890
SMU1	0	0	32117		MPV17	341150	628820	932560		ACADVL	367690	70059	221930		ERGIC2	0	131260	145240		TTYH3	0	1637800	0		SLC3A2	349520	488130	482840
BTD	0	0	269830		CYP27A1	0	61410	119300		FLNA	46411	0	23716		GLG1	0	11076	12090		PECR	0	100450	0		DDX3X.DDX3Y	379830	1383900	1355500
TRIM27	0	0	38042		ZMPSTE24	389790	627450	847880		OXCT1	203280	0	103980		IDH3B	287790	351070	357190		RTN4IP1	0	100870	0		H2AC11.hCG_2039566.H2AJ.H2AC20.H2AC14.H2AC6.H2AC25.H2AC4.H2AC18.H2AC12.H2AC7.H2AX.H2AZ1.H2AZ2.H2AC1	3953700	5794800	5733900
NEFH	0	0	883930		UGDH	176590	323800	457920		ATP6V1A	276120	170950	225030		SYPL1	0	350290	385560		CELF1	0	103570	0		SRP54	491510	897850	902530
S100A9	0	0	1034200		SPCS2	552470	843700	1110900		SDF2	544800	0	280420		PFKP	240070	335110	313470		STXBP3	48789	306690	50213		ERGIC3	0	525010	528660
A1BG	0	0	7532900		TMED4	704040	1366100	1974900		COMT	779880	604390	695560		CTBP2	0	60080	46538		RPS8	4849000	7965400	4869700		CYBC1	142330	211120	211490
LRG1	0	0	290230		RHOG	499410	2225400	3602900		S100A10	3242400	0	1680400		SUB1	0	351020	274660		CYCS	299750	4797500	305310		AP2S1	0	568440	559930
ATRN	0	0	34412		ATP5F1B	0	236920	423690		NDUFA9	1297800	635240	997800		DECR2	129040	247020	221660		ATL2	238880	579400	239320		RPS28	10459000	18190000	18089000
C1R	0	0	54127		MRPL24	115440	479760	765900		PDP1	70594	0	38854		NT5C3A	0	64228	51327		SH3GL1.SH3GL2	75254	502400	76428		SERPIND1	0	129220	128870
WIZ	0	0	43679		RBM25	0	137630	257550		COPB2	381520	152860	276880		DCTN1	0	32133	25566		SLC7A1.SLC7A2	63891	565720	65955		VAMP7	0	97041	96466
CD59	0	0	572810		ATP5ME	1476000	3110200	4461300		GNG5	2383600	1231600	1855700		TMT1A	0	313030	249600		RAB2A	3189000	11101000	3218400		RBM10	0	57911	57536
CCDC9B	0	0	3750100		MRPS17.hCG_1984214	0	1359400	2501700		SNRPA	343440	0	185480		VAMP7	0	127120	102480		SCAMP4	728840	1113200	725520		SLC25A6	12809000	14531000	14446000
TTYH3	0	0	221130		SRSF3	429560	1003000	1487500		PPA2	116050	0	62591		ORMDL1.ORMDL2	0	248230	201340		C1QA	160280	20628000	0		NRN1L	0	5471000	5170900
HBB.HBD	0	0	959070		MRPL19	0	227300	372030		BZW1	365200	83592	235420		MRPL2	81215	94428	91987		CCDC90B	112180	145970	111910		NDUFB4	1224800	3524700	3402800
SERPINA7	0	0	1954700		ACAD8	0	43619	71269		HSPE1	3423000	212720	1922500		RARS1	132770	386940	339690		GLS	754560	5165500	733840		NDUFA8	3157900	6023200	5876400
ACAA2	0	0	73014		CAMLG	0	222760	358730		X.2	7576600	3048500	5456400		ACACA.ACACB	0	10119	8995.7		COX6A1	3700300	6165200	3685600		CAPZB	0	307640	285940
RAPH1	0	0	81459		TMEM87A	0	104240	165560		STX12	273030	0	146280		S100A6	0	1518700	1359100		UQCRFS1.UQCRFS1P1	779720	1914300	772520		ATP6V0D1	0	153030	142370
USP35	0	0	9012.3		BUB3	0	110400	185080		CALR	9553700	257450	5224700		SLC25A24	0	80030	71475		SERPINF2	97353	280990	94131		TIMM23	0	147030	136740
GPLD1	0	0	13259		MRPL50	0	247970	416180		MARCKSL1	1800700	440160	1167900		TARDBP	799110	1477200	1414000		LPCAT1	166160	433580	161430		HNRNPC.HNRNPCL1.HNRNPCL4.HNRNPCL2.HNRNPCL3	2813100	3708000	3643000
FH	0	0	86303		RBM39	283280	1771300	2866000		DNAJA1	120700	0	63250		OPA1	69915	299040	281940		PPOX	176550	219740	175940		RNF121	0	325610	302290
LCAT	0	0	85562		IGF2R	12695	23872	32048		ELAVL1	451130	136400	301310		UFSP2	0	53858	49594		MPV17	341150	932030	332770		HCCS	217410	605080	579460
MANBA	0	0	3802.9		CTSB	168780	270560	343790		YWHAG	1635900	51884	890880		APMAP	1308100	1759200	1721800		ITGAV	199780	1218100	187140		EPHX1	269200	1549100	1469300
ENAH	0	0	49949		KHDRBS1	725660	1614500	2251500		PPIA	11638000	385280	6312000		NDUFB8	565500	641560	630850		CPD	112690	240120	111150		ITGA5	0	92525	86736
PVR	0	0	53345		RPS14	636250	13679000	22881000		ERLEC1	92966	0	82414		SRP68	236280	674150	612530		XRCC5	148920	270110	145800		UGDH	176590	265730	258370
UBE2D4.UBE2D1	0	0	3170900		HAX1	121660	244760	332090		NES	2496300	1788000	2412700		ZC3HAV1	0	23820	20530		NT5E	266690	947300	247350		VPS35	117560	617420	575840
KIZ	0	0	653080		ACOT8	0	194800	451760		RPS18	17075000	3669100	15478000		VPS35	117560	224990	210110		PRPF38A	191290	517450	184270		HRG	0	69652	63170
FMNL2	0	0	4352300		HNRNPDL	67254	346740	704530		NME1	384840	0	337770		AIFM2	0	107470	93802		TBRG4	385200	804500	376300		UTS2	101120000	116340000	114980000
PGLYRP2	0	0	434980		MRPL23	0	269700	618700		GOLPH3	147320	0	129240		IARS1	304640	572450	536880		PLAA	63188	145630	61309		PC	121690	229520	219820
SNRNP40	0	0	68627		SLIRP	1022900	1636600	2542200		CLINT1	149340	0	130520		PUM1.PUM2	0	35289	30645		SCAMP1	120160	1148400	96280		SCCPDH	297580	1317200	1196600
CYBRD1	0	0	281960		ACTR1A	116420	579280	1224000		SLC12A2	58549	37116	55815		ARF3.ARF1	0	2449100	2016400		NDUFS8	1199200	2600100	1166100		SPTLC1	243010	500980	473080
HBA1.HBA2	0	0	266030		RAB34	871420	1453700	2271200		SPICE1	2189800	728400	2003400		RPL19	306200	1297800	1128100		DHRS7B	80976	129210	79133		SLC25A1	157070	211430	205350
PTGDS	0	0	286160		SV2A	0	64952	158720		RRBP1	1290500	305120	1152700		MRPL22	272600	380890	362660		SRP54	491510	1282400	462570		SRP14	2239300	3099500	3012100
IGHV4.34.IGHV4.59.IGHV4.30.4.IGHV4.61.IGHV4.39	0	0	1493900		BZW2	0	79228	191570		DHRS1	97092	0	83382		NDUFB4	1224800	1578100	1525400		ACADVL	367690	456870	364610		HSPA8	284990	342290	336390
FMNL1	0	0	374840		U2SURP	54296	87186	134160		MYH9	1404700	400500	1262000		ITM2B	0	218020	185670		GNB2	3002200	9794800	2771800		NSDHL	239690	881600	815660
SERPING1	0	0	69047		ATP1B3	805560	1333400	2229800		PSMD8	244890	107110	225310		GNAI2	1180000	2886600	2634200		POR	1597900	3362300	1543100		TMEM41B	0	396100	356700
HSDL1	0	0	32635		SCPEP1	0	56059	150650		PTPN1	395690	120750	358070		MRPS25	192980	530850	477880		ATP2C1	56069	168090	52411		ITPR1	0	16099	14555
FETUB	0	0	279960		MSI1	147920	215020	336130		GOLM1	64054	0	55267		SRSF11	0	783390	659080		COQ9	315710	1474500	278770		CHCHD3	537200	953590	913290
C1RL	0	0	149580		RAB1B	102670	2802400	7639300		DPY30	418710	0	362740		ACAA1	84824	133670	112080		TTR	593910	4411900	850470		DHRS7B	80976	86667	74795
ACTRT3	0	0	356670000		H1.10	0	104230	284570		COPB1	1153900	860240	1114200		HSD17B12	213530	618810	433310		HIGD1A	328420	1173700	384020		DPYSL3	573530	716770	419440
SUGP1	0	0	373110		TMEM43	93736	406400	946560		ATP5MK	8515600	1393800	7557200		MARS1	126150	188130	159060		SEC13	0	2743100	172350		HK1	397110	553640	233110
NRN1L	0	0	689190		GNA11	0	78997	218530		MRPS18B	212790	104120	198160		ERLIN2	1351100	1569800	1468100		NDUFAF2	340900	971780	377990		PTCD3	243730	315650	167480
CRYM	0	0	76026		ORMDL1.ORMDL2	0	195590	537240		IPO4	83600	0	66995		RCN1	96470	841700	494260		RPL13	3336700	8739600	3745300		DDX5	177210	212870	141430
AFM	0	0	2702100		UQCRC1	192790	506550	1058400		XXYLT1	75184	0	60375		KIF5B	183030	233280	205460		DCTN1	0	1430300	105480		HSPH1	13576	27386	0
MCM3	0	0	70833000		ITPR2	7049.4	10964	17829		DDX19A.DDX19B.hCG_2043426	459930	112570	391460		AHSG	1669600	5391300	3276300		CAD	95250	291490	109850		SEC11A	629850	789630	472990
ORM2	0	0	192710		TPBG	559550	749270	1038400		P4HB	1981600	28558	1591300		CAD	95250	359920	207480		TRIM27	0	615990	54514		SNX1.SNX2	118840	247310	0
SERPINA6	0	0	63729		CNIH4	0	3023300	7740500		NOTCH1	55764	25692	49725		ACADSB	57504	93431	74399		PABPN1.BCL2L2.PABPN1	97776	304290	115730		RSRC2	719370	1015200	446080
BUB3	0	0	48799		SLC1A5	1565700	2538300	4041100		NDUFS3	2151600	1560100	2033000		CLTA	468370	791020	623180		MAP4	21780	229240	38311		RBM39	283280	582500	0
CNDP1	0	0	46426		MRPS25	192980	411670	764700		TMED1	591180	0	471130		CPSF6	164370	1755000	935030		SAMHD1	107560	192570	114350		CNDP2	114070	235230	0
SHBG	0	0	93377		VAMP2.VAMP3	213480	338380	538730		SLC12A4	25468	0	20332		MPV17	341150	466810	403640		ACAA1	84824	279990	100120		PRKAG1	91142	155890	0
ST13.ST13P4.ST13P5	0	0	177120		SEL1L	171210	184730	206410		ATP6V1G1.ATP6V1G2.ATP6V1G2.DDX39B	403920	170890	350070		CDK1	0	155640	76621		ABCE1	117820	819330	172510		VAPB	1060200	1680800	165410
HBA1	0	0	442950		SLMAP	33209	52915	85619		SLC1A3	2810000	1542400	2526400		CNOT1	0	17733	9170.8		S100A6	0	5855700	474030		SUMO2.SUMO3.SUMO4	1409900	2448800	0
CD14	0	0	184420		TMEM165	194600	339580	577850		HM13	1100100	410900	945810		AGPS	34042	176740	106510		ARL2	188860	820240	240430		STX12	273030	401630	96977
LIMCH1	0	0	12514000		FAM162A	234960	578100	1139200		ATP6V0A2	109430	0	86350		TAP1	0	42700	25368		DNAJB11	3664400	5571900	3820400		BZW1	365200	541010	135970
SF1	0	0	2224500		SRSF10	0	361140	953050		MIF	1087400	0	862240		SPTLC1	243010	390160	332260		CLTC	969270	2676600	1113400		CYCS	299750	526340	0
CAPZB	0	0	49269		SNX1.SNX2	118840	144210	198830		MRPS27	448920	0	351920		SYNCRIP	1225700	1501200	1402100		FADS2	260890	617560	290500		ELAVL1	451130	599470	254470
HPX	607770	0	81026000		MRPS14	583050	723920	1029500		SYNE2	27769	0	21800		SREK1.1	0	234810	149860		NUP93	275540	678030	309180		PPIB	1114900	2065300	0
GCDH	85592	78187	912560		NDUFA12	1677200	2281200	3600900		PGRMC2	2754400	1147600	2401900		MRPS26	436190	894990	734810		PSMC2	409450	1511900	461280		EDC4	62651	94853	24989
AGT	224850	137810	599940		LSS	90107	122500	194580		MRPL57	1071100	0	837930		OCIAD2	438550	474190	461910		LARS1	548290	1414900	590260		MRPL12	588190	794080	351240
RPS17	1068200	964210	1442700		ERGIC1	277410	877330	2211700		RRAS	733490	162930	641060		NOP58	0	91141	59884		NDUFA1	1404600	2252900	1446300		CCDC115	154080	290950	0
PRSS3	13999000	13845000	16547000		RAN	6194800	8732900	14512000		CAND1	25050	0	20967		IDH3A	1737400	2251800	2123200		GPX3	0	2946100	146400		ATP6V1F	438650	783990	0
HP	1302500	189880	22624000		CCT3	431170	687270	1273700		GIPC2	10797000	4135700	9712300		TRIM4	0	125170	94163		SPRY4	902230	2070400	952250		PTGIS	73840	132710	0
HPR	6118400	4694200	32566000		SYNCRIP	1225700	1530200	2104000		SKP1	296540	0	249820		RAB10	4326900	4961000	4795800		ARMC10	250380	995590	282990		PDP1	70594	96123	38575
RPS14	636250	423300	2653100		IGHA2	512330	874740	1545300		PSMD7	378970	185660	348990		POLDIP3	0	68914	50107		PHB1.PHB	1890700	7435900	2117700		SAR1A	1400400	1980400	687960
PPP1R17	19245000	18597000	24357000		GDAP1	143410	210390	334770		GTF2I	3235800	1210000	2922200		RPS17	1068200	3200600	2623300		C4B	1316300	5050100	1465000		NOTCH1	55764	72066	36244
RPL27A	0	1725000	1406300		GNAI2	1180000	2218300	4338400		EDEM3	22899	0	18576		CTPS1	0	25338	17896		ATP2A2	5919900	14151000	6240500		GART	199160	226580	166020
RPLP2	6203900	9001500	8499900		MRPS26	436190	841280	1671300		TUBB4A	954330	0	777610		BUB3	0	97839	68880		SERPINA1.1	563050	2596500	618390		RAB31	1354700	1824700	1068400
S100A6	0	969130	913720		EARS2	0	46643	139880		RAB35	1082700	245300	926730		SRSF3	429560	1114700	901250		CTNNA1	713890	1273900	729020		STXBP3	48789	130370	0
MRPL14	0	582270	519940		MRPS28	466070	959470	1935600		MYO5C	581960	235160	517210		MRPL49	414960	1150400	923850		TM9SF2	175130	362040	180540		SNRPD3	2140100	5719500	0
SUB1	0	158250	183710		NDUFA10	365650	725900	1663500		PRAF2	7679200	3154000	6860700		CBX3	0	243710	162500		ERAP1	122180	503760	133120		NDUFA1	1404600	1611500	1272900
SERPINA3	0	82978	117420		RB1CC1	229210	475970	1126800		GNB1.GNB2	7488300	4959100	7033000		EIF4G2	0	57488	39255		ATP5PD	472470	1977600	524950		WARS1	218210	347260	138300
TMEM43	93736	228810	268310		HNRNPR	158790	261560	540250		MRPL37	153140	0	126190		RBM14	0	58415	39553		FGB	922490	23958000	1625200		KTN1	147820	274210	69696
HNRNPDL	67254	83006	100300		RAB2A	3189000	4234700	7031800		USP39	70642	0	58401		NCEH1	108520	72159	126390		RPLP2	6203900	20975000	6672000		C4B	1316300	2044400	860440
NCLN	44903	82228	177510		ACOT9	303590	524490	1112500		PFN1	1953800	0	1615200		DPYSL2	208930	138400	243500		ECPAS	41432	99227	42093		PCBP1	642510	924130	467250
FKBP11	878270	2067000	248170		HNRNPUL1	0	64075	225150		ALDH1L1	65877	0	43550		CLIP1	621930	0	926620		GNAI3	1066200	2054300	1078200		APOC3	201850	592270	0
MRPS5	77722	232210	0		TUBG1.TUBG2	143400	189050	304700		HSPA1A.HSPA1B	654280	30287	441410		SLC25A3	3972400	2993700	4444700		CSE1L	46035	273420	49136		PURB	122510	356060	0
HNRNPUL2.HNRNPUL2.BSCL2	70359	206780	0		NDUFA11	0	435180	1538400		TXN	5711700	0	3765900		TMED4	704040	422090	837230		PSMD4	358740	484950	360380		SCRIB	28702	50967	16994
DDX17	201990	391100	116240		MAGT1	381300	736550	1573400		HK1	397110	21077	268980		RPL13A	2849000	1204400	3592100		RPL23A	2851700	4127500	2867800		VCP	3220900	3766700	2934000
ACSL3	68129	210990	0		DBT	0	126780	428640		CD99	908330	326070	713480		SKIC2	14705000	0	21357000		C1QC	0	23577000	554270		ATP2B1	222520	299190	180430
EPRS1	147700	386810	32856		TRAM1	128460	180810	331820		GDI2	265570	0	176420		NDUFS3	2151600	1731200	2327400		DNAJC3	1063900	1419000	1072200		EEF1D	689320	852270	596970
ATP5PF	290770	797570	0		MRC2	32553	37029	49976		ARCN1	269330	72783	204740		ATP6V1G1.ATP6V1G2.ATP6V1G2.DDX39B	403920	323900	438580		C1QB	316010	24340000	854220		PCK2	55557	82754	39918
SCCPDH	297580	787200	0		ARF6	721920	1104500	2178100		PTBP1	1028200	318480	793700		CTNNA1	713890	404160	849620		FGA	189710	18421000	604140		RPL34	1080100	2153100	462600
NUP155	62087	125780	22864		NDUFA5	2415900	3344000	5980500		HLA.C	108540	0	72646		PIGS	76552	54358	90958		HSP90AB1	7877700	15545000	7997300		PPP1CB.PPP1CA.PPP1CC	72516	179070	0
MRPL38	121710	318330	0		COQ6	93871	101530	123290		RAB14	5829300	1900600	4605800		RAB34	871420	564850	1067300		ATP1B3	805560	3816600	857750		GLS	754560	843000	693820
CYP51A1	18497	46910	0		RCN1	96470	662620	2370900		MYL6	3945900	849870	2975400		ILF2	1158700	879090	1327900		CNTNAP1	18026	185770	20855		VDAC1	8104000	8726300	7667700
HNRNPL	1266800	3171000	40404		GOLIM4	0	39717	164930		NDUFB1	3622600	1408100	2929900		DHX30	22642	14743	27411		MOGS	418700	1217800	431810		RBMX.RBMXL1	295100	409080	216080
LPCAT1	166160	424220	0		NPM1	2021900	4227600	11056000		WARS1	218210	40140	164130		ACOT7	133350	0	211540		ATAD1	232830	347300	234960		STRA6	808810	1204900	510360
RPL13	3336700	4876100	2297300		RPS26.RPS26P11	1673800	9175200	32603000		DDX39B	558250	0	387970		LAMC1	24507	10784	32570		NUP54	61223	134690	62664		PON1	504790	883010	230080
SF3A3	166830	399950	0		APOC3	201850	743300	0		RAB11B.RAB11A	12499000	4680300	10097000		M6PR	975830	809080	1074200		RPL10A	2438900	4538400	2482100		SLC16A1	687790	1123400	374640
RDH14	279010	3634000	41878		PLG	307390	569590	197880		IVD	191290	39494	144330		ATP1A1	2110800	1393400	2535100		COX4I1	3845200	7895500	2530200		SF3B2	66798	122070	22636
C1QA	160280	1611800	0		NINJ1	849190	1056100	761580		SCP2	450580	300190	404070		ALDH18A1	1320900	974190	1525800		SDF2	544800	1788400	126320		NPTN	225100	277380	183100
PYCR1	357040	3891500	0		GANAB.1	805870	946520	703750		RPS15	3497100	713910	2594800		TMED5	1345900	991570	1531400		PIGK	66672	120500	48657		HNRNPA1.HNRNPA1L2.HNRNPA1L3	1766400	2793000	964870
AIMP2	154400	1028900	73216		FGG	2059900	5880700	105950		SURF4	13365000	6042600	10993000		SLC39A7	340550	217260	406010		SLC25A3	3972400	7629800	2753400		NDUFB5	599080	792110	447070
ESYT2	37278	150230	26282		IDH1	687420	921130	565080		SLC1A4	159580	54018	125410		PRPF38A	191290	182120	196150		EEF1E1.EEF1E1.BLOC1S5	624480	782080	569150		VIM	197220000	219730000	179500000
NAMPT	196510	1005500	119560		C4B	1316300	2546200	605540		KRAS	641960	74278	457280		ATP13A1	112630	82458	129170		ATP1A1	2110800	3996900	1446200		PABPN1.BCL2L2.PABPN1	97776	207840	0
GNAI2	1180000	2809700	1024000		MRPL46	202510	353400	118400		VDAC3	651220	174530	496430		COQ5	92507	31604	126520		ARFIP1	105230	395850	0		SDF2	544800	769400	355530
NOTCH1	55764	439460	0		APOA1	1732000	2150900	637610		RPS3	23394000	0	15881000		CCT6A	1549800	955230	1881600		KPNB1	1466200	1912100	1302000		YWHAB	184890	401580	0
SNRNP27	938680	1780500	828510		STRA6	808810	1002300	377840		PGRMC1	3412200	1260500	2723100		ATAD3B	118360	105010	125810		SPCS1	1719800	3107300	1310700		MVP	52634	113760	0
GOSR2	143770	365150	113550		C4BPA	284640	417780	0		MT.CO2	7195400	81018	4917900		ECPAS	41432	15829	55974		SEL1L	171210	445990	90026		PSMD12	402210	486980	236800
QKI	112270	487730	60294		ATP5PF	290770	319150	229600		LARS2	67947	0	46362		MAGT1	381300	203540	481830		STT3A	536160	941260	417700		P4HB	1981600	2732300	559130
FGB	922490	6073800	0		SPRY4	902230	1343600	387800		CANX	19953000	7601200	16013000		RHOA	1913500	839280	2521500		NDUFA3	1009800	1860900	760430		TRIM28	108520	165510	0
NUP107	66823	204050	44268		VAPB	1060200	1764600	283090		PYGB	108800	0	74037		PRKAG1	91142	76408	99670		RPL34	1080100	4764200	0		EEF1G	115000	171340	0
NUP62	329990	634400	267340		SART1	135330	153810	105370		HSPA8.2	9818500	2260000	7569200		BID	166730	101880	204030		PSMC3	251580	570120	158750		RAB34	871420	969070	671650
DSTN	173310	557230	85875		ACOT7	133350	174750	75934		HNRNPH1	5420700	1035600	4139800		RER1	323580	178380	406780		HMOX2	327860	1009700	129870		NDUFV1	1336100	1765400	420000
PC	121690	354290	65364		ATP5MF.ATP5MF.PTCD1	2518300	4412900	0		HSPA8.1	1653300	0	1167500		RPL7A	6129200	4047900	7323300		RAB31	1354700	3210000	766210		TMEM165	194600	284600	0
RPS26.RPS26P11	1673800	8781500	0		CCDC115	154080	271120	0		TOR1B	234960	34279	176020		SRSF7	1538500	686870	2420200		LONP1	1840800	4470200	1018200		PRPF4	47988	78338	0
RPL9	1585300	4163000	842050		CFH	77826	92581	0		SF3B2	66798	0	47096		SFN	211650	0	428150		PLEC	222600	301380	198050		PSMD10	94152	152660	0
SLC39A7	340550	474620	302850		SF3B1	100370	106390	67569		NOMO2.NOMO3	280330	54682	213830		UQCRB	1140400	1005000	1272500		NINJ1	849190	2594500	314360		TLN1	42444	68446	0
ACTR1A	116420	538610	0		RELB	1916500	2214300	0		HADHA	2595500	779960	2060800		DLD	699770	670370	729290		SLC12A2	58549	145770	32351		MRPS6	341390	538420	0
MRPL58	401260	1523600	102030		GNG10	357540	406940	0		MCM6	25787	0	18438		STXBP3	48789	0	97276		ATL3	321280	540760	255510		ZMPSTE24	389790	526970	148980
ABCE1	117820	188010	99092		PTRH2	1611500	1902600	584180		MRPL16	469470	0	335640		TMED10	7246000	5328400	8938900		RAB14	5829300	7998000	5228300		MARCKSL1	1800700	2498800	583030
SDHA	259810	1062700	58059		SEC61G	2279900	2952500	0		SLC25A20	323280	82525	253870		PTGES2	211310	141890	273780		NDUFA12	1677200	2497600	1449900		SUMO1.SUMO1P1	581190	668580	432360
OSBPL8	31891	154780	0		SNRPA	343440	380740	173520		PPP2R1A	238700	122610	205310		ATL3	321280	253260	381820		SLC4A4	68975	320130	0		MBOAT7	122030	195290	0
MRPS28	466070	1673000	0		C4A	399460	473760	90003		SQSTM1	104760	0	76410		SAMHD1	107560	75819	135930		COX7C	3232300	5445600	2623000		FAM3C	1865400	1978800	1659600
MRPL2	81215	279980	0		MRPS30	197850	208940	68942		GRHPR	421730	48038	321130		SLC2A1	2652000	2424400	2859700		NDUFA7	272340	876810	105540		SRP19	147830	228410	0
TUBB2B	706990	1529400	379250		GLS.1	389940	406760	120960		VAMP3	1933600	296630	1486400		TMEM33	1092700	794570	1371200		VDAC1	8104000	13325000	6629100		SART1	135330	184310	45509
A2M	381930	1210600	49880		APP	33555	36064	0		PCMT1	4476200	500080	3378800		SF3B1	100370	83518	115910		SLC27A1	78632	264220	26169		RAP1B.RAP1BL	5921700	6161900	5494200
MRPL44	129060	299280	60971		HNRNPUL2.HNRNPUL2.BSCL2	70359	72050	46830		SLC30A7	329960	103100	267300		RPN1	5376900	3575800	7045500		RAB11B.RAB11A	12499000	21512000	9976100		RPN2	5374200	6298400	3729000
COPE	183730	653980	39280		MRPL1	125580	116490	0		CAPZA1	132760	0	99597		UQCRFS1.UQCRFS1P1	779720	140340	1256100		CRELD1	94186	189990	67512		MRPS30	197850	308990	0
RHOG	499410	2061700	0		VMP1	1810400	1713600	0		PSMD5	51026	21034	43436		SFXN1	1690500	1331700	1952600		MSI1	147920	220460	127670		EIF4G1	11227	17478	0
SF3B3	32951	75865	19408		SKIC2	14705000	14447000	48049		SF3A3	166830	47092	137750		BANF1	750880	655380	819660		CPT1A	1320400	2057200	1127400		NAPA	145680	168540	104790
SF3A1	47794	177600	0		ITGB5	70100	70014	55594		CCDC137	7461400	1732700	6052900		GNAI3	1066200	707500	1325600		XPO5	17065	82307	0		HNRNPA2B1	2317500	2602400	1286600
PSMD5	51026	189920	0		C3	3011800	3005000	933940		BCAP31	4415400	798980	3520800		TNPO1	158540	99051	199050		MRPL1	125580	196730	108040		TRAM1	128460	163790	0
SNRNP70	449220	1431700	119920		PRDX3	692150	691780	411260		SLC4A4	68975	0	51176		ATP2C1	56069	30080	74180		SCAMP2	561220	937780	466480		PTRH2	1611500	1902600	477060
EDC4	62651	251250	0		ADGRE5	170460	170250	69417		COX17	312810	0	232540		PSMC5	1217900	965510	1396500		NAPG	90506	182040	67309		TMED1	591180	654850	350730
AFG3L2	29541	115890	0		NDUFS4	2786300	2380500	581180		GNB2	3002200	1901300	2719700		TMX2	306870	143240	422110		TMED10	7246000	14755000	6891600		EMC3	144340	182550	0
SCP2	450580	1149300	203810		HSP90AB4P	119120	99888	0		CAPNS1	126810	0	94241		FADS2	260890	207560	301770		SRSF9	59538	1302600	0		COX6C	5990200	6190100	5397100
SH3GL1.SH3GL2	75254	291680	0		SDF2L1	4336700	3678900	403860		HSPD1	53850000	28765000	47404000		TMED2	11756000	10046000	13089000		TP53I11	586220	1437200	544040		UQCC2	1197200	1601600	0
IDE	25629	7499500	0		DNAJC3	1063900	855040	99211		PRDX1	4358000	494290	3337500		TTR	593910	268470	846270		CHCHD3	537200	609940	533650		NDUFS7	858950	1134500	0
CCDC90B	112180	10987000	79923		X.1	5290400	4077400	0		MRPS35	531390	0	392650		SLC25A1	157070	103390	198710		MRPL15	133510	522280	114700		LARS2	67947	89125	0
NOVA2.NOVA1	89149	255370	89306		NDUFAF2	340900	311610	215090		EMC3	144340	0	106640		EIF4A3	597010	484510	693280		SEC22B	3972700	9845300	3708400		NUCB2	66148	86933	0
UQCR10	0	728600	0		SDF2	544800	509880	396370		ACTN4	540630	0	36769		ARL1	1895900	1721500	2043600		ZMPSTE24	389790	944310	365020		HMOX2	327860	424870	0
TECR	0	443870	0		FADS2	260890	237320	176060		ATP5F1D	7065400	1230600	1635800		ARF5	5991800	3876900	7696000		RHOG	499410	2792200	406500		UBAP2L	137960	180380	0
PRAM1	0	15004	0		PON2	985880	788130	186520		DECR1	612540	0	50776		SERBP1	228140	177420	269790		IGF2R	12695	57790	10750		DPY19L3	58904	76816	0
CDK5RAP3	0	55210	0		GANAB	145760	109060	0		ANXA1	2566300	0	202170		HMOX2	327860	165060	1138700		PSMD2	244710	677660	226350		RTN4	1804600	2339100	326210
NRBF2	0	1247500	0		SLC16A1	687790	604650	417520		PSMD4	358740	91555	112840		PSMD7	378970	247750	1010600		MRPL22	272600	378770	266610		FARSB	51980	70545	0
MAML1	0	72763	0		RUSF1	262810	237320	183840		ECE1	149900	18186	31692		ZMPSTE24	389790	344030	600060		APLP2	16436	309330	0		SF3A3	166830	186370	116020
H1.10	0	83680	0		VTN	336570	243310	55375		LDHB	3124800	98847	412880		RPL3	2569100	2309600	3761900		GOSR2	143770	327470	133960		GOLPH3	147320	203540	0
MRPL41	0	774710	0		COX6A1	3700300	3255100	2373100		NAP1L1	586260	57590	112560		RPL38	6668400	4878000	14494000		SDHA	259810	1936200	168140		TRAP1	1109000	1176400	926820
ATG16L1	0	37706	0		CYB5A	3050600	2210600	759860		OGDH	276790	26194	56353		SLC25A6	12809000	11851000	17072000		CCDC47	557710	1374400	512730		EMC2	192960	265250	0
RBM25	0	34283	0		NUCB1	2441100	1841700	802480		TPR	105870	0	12048		UBQLN1	448720	341040	934630		AIMP1	115080	522430	91197		MPV17	341150	478270	0
SLC2A3.SLC2A14	0	219640	0		TPR	105870	67721	5168		NDUFV3	1668900	191580	396690		AGPAT1	267800	260130	297510		TMED4	704040	1474200	659460		TNPO1	158540	199680	59749
ZW10	0	44765	0		FAF2	463360	336610	125720		ACAT1	1518000	751470	851180		STRAP	108420	54400	313600		LMAN1	640690	2361100	536720		HDLBP	290160	370680	94326
STX10	0	101300	0		APOL2	288090	205260	80775		PDIA6	19523000	2455400	4626400		TBRG4	385200	347250	538690		MRPL2	81215	450620	59294		YIPF6	74025	104410	0
MIA2.CTAGE6.CTAGE15	0	14254	0		GRN	717430	495800	184150		HACD3	445050	148610	185870		PSMD14	275670	168560	707600		ERLIN2	1351100	2573000	1278700		CPN2	231640	330200	0
MRPL27	0	269590	0		GIPC1	3722800	2706500	1298800		BID	166730	89913	106880		AASS	82511	57728	182560		PUF60	553110	2008200	462960		MAP4	21780	31285	0
MTX2	0	219640	0		PIK3C3	0	58458	19411		HMOX2	327860	212910	238280		ATP2A2	5919900	5552700	7465400		MSI2	184730	1137300	123280		RPS15A	5047900	5858800	3171000
OAS2	0	518300	0		ARL8B	1101400	1574600	1256500		GLIPR2	860160	60261	236790		COPB1	1153900	1017200	1714400		EMD	296100	458740	285700		SHMT2	271970	392570	0
CAMLG	0	173060	0		SF3B5	274080	1031500	552550		SRP9	869270	457870	549490		GNG5	2383600	1923500	4285800		ACTR1B	240190	949830	172630		GARS1	482790	615940	181190
TRIM2	0	125150	0		AGT	224850	2492100	1051200		GET3	995300	88012	289100		TUBB4B	5730400	5364500	7243200		TLN1	42444	317660	15028		SCD5	87464	126080	0
BAG6	0	26636	0		FH	0	167140	60571		IGF2BP3	805140	420410	504230		CHCHD3	537200	399410	888940		PTGIS	73840	86589	72583		SLC25A12	54422	59042	44138
NOLC1	0	52354	0		SF3A3	166830	359900	233200		NBAS	25129	7364	11241		H1.2.H1.4.H1.3	1292700	748910	2686400		PSMD13	166040	297370	153180		LRRC59	2182800	2478000	1530900
ATG5	0	1050900	0		PLIN2	101830	1500600	594080		HSD17B10	19336000	7238600	9877700		RPL9	1585300	921450	3251900		RPS13	2232200	3891100	2052000		TMEM14C	2208200	2482100	0
TMEM109	0	528180	0		CNDP1	0	144490	51408		ARL8B	1101400	303410	474370		PSMD3	475780	465100	502480		SRPRB	804770	1286200	754330		SKIC2	14705000	16287000	0
MRPS11	0	286290	0		EDC4	62651	186750	106690		LAMC1	24507	0	5311.3		RAP2C.RAP2A	2214100	1488000	3882900		TMED2	11756000	21082000	10807000		SERINC1	129300	143970	0
TIMM23	0	209190	0		AHSG	1669600	8383400	4658800		ERAP1	122180	47951	63954		PSMC1	417930	383650	495550		NUP85	185760	531060	150430		PALS2	35184	40285	0
PDHX	0	42876	0		IGKC	108800000	252910000	173390000		PGK1	559300	0	89772		MRPS23	427270	414070	457200		SLC12A4	25468	273870	0		SF3B1	100370	102850	83421
B2M	0	1415700	0		MRPS7	290270	382070	330460		MCM5	401110	0	65240		ARL2	188860	171530	228200		PLIN3	377900	787860	343440		APOL2	288090	326390	0
SOD2	0	326340	0		SREK1.1	0	467760	202300		MIA3	74159	0	12021		ATP6V1F	438650	341650	672310		NES	2496300	3761500	2391100		PPP2R1A	238700	264320	49088
RAB3IL1	0	139550	0		SRSF11	0	1730200	673890		MRPS31	350130	135850	168000		RPLP0.RPLP0P6	5083300	3714600	8395500		RPL14	1286700	2524100	1186400		ANXA6	155840	177720	0
BECN1	0	226860	0		CD5L	0	5128900	1995300		NUCB1	2441100	0	377550		CCT5	1305400	1261500	1412100		QARS1	88550	526560	53748		NUP54	61223	69639	0
CNIH4	0	5620500	0		PSMD6	0	192400	74886		ALYREF	468210	230950	268470		SLC25A11	640400	544460	868910		SAR1A	1400400	3404800	1243900		PRDX2	427230	527190	0
MRPL23	0	332010	0		HLA.C	108540	408870	229680		ITPR3	11845	5228.6	6418.3		SRSF1	1404600	979460	2405100		SACM1L	146930	680420	108110		FLNA	46411	51357	24372
MYADM	0	140490	0		SNRPD3	2140100	5011900	3347300		HMGB1	1457500	0	257600		TMEM11	243170	0	812630		FUBP1	18858	270670	0		TMSB4X	12725000	14964000	2939800
C9	0	81159	0		TTR	593910	1952000	1452700		ARL8A	3250500	573880	1050400		GOLGA5	47913	43309	61844		DYNC1H1	78514	198120	70132		FSCN1	237710	285440	0
TEX264	0	51383	0		ITGAV	199780	300230	260070		RANGAP1	342840	44441	100460		TM9SF2	175130	120520	339370		ARL6IP5	2559200	5125400	2387000		SEC63	234510	266740	72407
MRPS2	0	100300	0		SLC27A4	83917	233090	173260		SACM1L	146930	111440	118000		NDUFV2	653970	626480	727100		NDUFA8	3157900	7414900	2866900		CCT5	1305400	1339000	1147400
AGPAT4	0	66539	0		PCBP1	642510	1300300	1025800		MARCKS	399020	101240	156260		RAB2A	3189000	2605700	4767200		RAB7A	23907000	68841000	15569000		PGAM5	496910	536450	304740
CEP20	0	260060	0		MRPS2	0	226500	130220		ECH1	707310	0	140570		LETM1	370200	302450	566660		BCL2L13	261780	531080	211400		HSPE1	3423000	3930300	701640
PYCR2	0	3112000	0		IGKV4.1	9555400	20261000	14696000		SCAMP2	561220	307020	356110		GPX1	366450	283000	605820		RAB10	4326900	6716400	3877300		YWHAE	1417600	1558900	661400
RTL9	0	9554800	0		EIF3F	0	265120	130230		SNRPC	2292900	294300	683790		NDUFS2	618340	577150	733320		NAPA	145680	401490	94804		CCT6A	1549800	1628800	1134000
MRPL21	0	102880	0		SERPINF2	97353	1057700	576420		IGHV3.38.3	799340	392310	471460		ATP5F1B.1	10223000	9336200	12696000		SF3B1	100370	192670	82003		FARSA	521570	600830	100930
PTPN12	0	15764	0		CCAR2	40437	146240	92840		MDH2	3545100	0	737060		CPD	112690	54571	277270		FGG	2059900	9548400	616290		UCHL1	345040	407960	0
RBM10	0	40591	0		TMED7.TMED7.TICAM2	906000	2442100	1731700		RHOT2	329830	107020	153560		ERAP1	122180	92595	205630		CANX	19953000	38674000	16323000		LGALS3BP	67547	79521	0
RPA1	0	95858	0		AGK	162840	1180600	711220		ITGB1	2080900	333820	692600		IQGAP1	20054	0	89558		PLD3	162180	228830	149230		PFN1	1953800	2244000	243400
ITIH2	0	34300	0		TCIRG1	0	86038	46354		YWHAZ	7063100	0	1433400		HADHA	2595500	2333500	3525100		APOB	65655	286470	20641		C1QBP	6072100	6716400	2288400
CD5L	0	3983300	0		HNRNPK	4774600	6248600	5547600		ATP6V1E1	1265400000	0	220280		PRPF6	40676	21035	111410		DDX17	201990	406690	159570		NUP85	185760	196830	119220
STX6	0	132010	0		SERPINA3	0	170610	88440		HECTD3	793000	0	0		SLC3A2	349520	299260	519200		TRMT10C	196240	595150	113570		PDIA3	6025300	6728400	1715100
ANKRD28	0	41866	0		ATP5F1C	1565700	4394900	3037000		PA2G4	225070	0	0		FAU	5693300	5264200	7132300		NDUFA5	2415900	5288600	1810600		DDOST	4467100	4671100	3126300
MRPS17.hCG_1984214	0	1083200	0		MRPL4	445960	842750	474840		TMEM14C	2208200	0	0		EWSR1	132350	0	557040		NDUFS6	486980	712450	439360		YWHAQ	1009900	1124200	258300
RNPS1	0	67280	0		UQCRQ	285730	2025900	419330		RDH14	279010	0	0		STOML2	7653300	6251600	12223000		GNAS	1172200	1667300	1066300		KHSRP	959270	1015400	603910
TMEM9	0	68660	0		X	0	14338000	643600		XPO5	17065	0	0		U2AF2	293200	98480	930310		RPS25	8220800	10581000	7712400		HSP90B1	28607000	30784000	14724000
GIT1	0	38350	0		SPG7	0	1602200	82588		TRMT61B	91009	0	0		IDH2	131330	77710	306990		HSPD1	53850000	85903000	46679000		GSTP1	461420	450560	0
SRRM1	0	53276	0		AMBP	3642800	10686000	4290900		PRRC1	432740	0	0		NCL	1778100	1571300	2032400		RINT1	84798	172870	65350		SLC25A20	323280	319450	113140
SEC23IP	0	16797	0		CPT2	69453	345580	98746		NINJ1	849190	0	0		HSP90AB2P	636840	0	1418600		SLC25A11	640400	855450	592700		EEF2	2903000	2892300	2401900
NDUFAF4	0	163430	0		HSPA8	284990	1206400	376460		TMEM263	1021900	0	0		ARMC10	250380	195980	318300		RAB21	785650	1166200	701000		PARK7	360630	353430	0
BCLAF1	0	72462	0		CFB	0	182440	17819		MAVS	449150	0	0		TGOLN2	41317	0	92544		SCARB2	1805800	3125900	1493600		RPSA.RPSA2	2171700	2097300	170640
TRIM5	0	352670	0		PTGES2	211310	599780	251300		UBR4	6829.8	0	0		PLIN3	377900	350320	409450		WARS1	218210	580960	134190		ATP5F1B.1	10223000	10091000	6183100
AGAP3	0	693730	0		APOL1	0	561890	57017		ASPRV1	619460	0	0		HLA.A.1	913410	584120	1304500		HSP90AB4P	119120	179960	105040		PRRC1	432740	418240	0
ENTR1	0	194430	0		MRPL13	58104	271840	79559		ITPR2	7049.4	0	0		EEF1D	689320	264870	1198300		MRPS34	217920	905830	113220		U2AF2	293200	283750	115500
MCUR1	0	11935000	0		RAB8A	87204	266910	112140		TRIM29	144770	0	0		RAB7A	23907000	19110000	29642000		CCT2	608120	911380	562110		NDUFB11	1389900	1377600	1126200
SLC25A46	0	23746	0		C5	0	115560	14972		PKP1	2963600	0	0		SPNS1	77813	0	184900		ACTC1.ACTA2.ACTG2.ACTA1	2385500	7664000	1546300		X.2	7576600	7247500	0
SREK1.1	0	190020	0		ITIH4	36633	1600200	230430		PRKAA1	51187	0	0		GNB2	3002200	2606500	3548300		PCBP1	642510	1206300	552000		CKB	197920	212020	0
PRPF31	0	40983	0		ILVBL	277250	405850	312310		DSG1	6153400	0	0		SPRY4	902230	853240	973990		MAVS	449150	620340	422230		TPR	105870	113290	0
PLEKHO2	0	2979600	0		SF3A1	47794	82258	57098		CAP1	126230	0	0		RPL34	1080100	905340	1328900		EXOC8	102930	132820	98285		TPM3	612290	649670	60460
MOSPD2	0	95171	0		FAM120A	42794	67385	50230		PEX3	143900	0	0		TUBB4A	954330	787110	1170100		VPS16	27928	50089	24489		CCDC47	557710	574130	310020
TMEM87A	0	130860	0		SRRM1	0	76969	22345		EIF3B	35984	0	0		LCLAT1	117280	0	267370		MRPL13	58104	147920	42980		ECH1	707310	770960	0
ZCCHC24	0	230940	0		CP	88252	337950	159400		LGALS7	7401500	0	0		HSP90AB1	7877700	7286600	8654600		DDX46	942180	1546600	842560		CS	512560	553780	0
SEC13	0	704640	0		SCP2	450580	1715500	763610		CALML3	199390	0	0		GANAB.1	805870	752450	877130		AIFM1	46090	94953	37984		PPT1	981220	1007600	648130
MCM7	0	127980	0		AGPAT4	0	561660	122380		EEF1B2	667730	0	0		TOMM20	1192100	372540	2281700		LCLAT1	117280	269390	91943		SERPINA1.1	563050	564190	262300
GNA11	0	108630	0		MRPS6	341390	1211500	489640		ATP5PF	290770	0	0		HYOU1	3259500	2359600	4465300		PURB	122510	805750	0		COQ5	92507	93286	55983
NDUFB7	0	459990	0		MRPS18B	212790	355530	241420		PGAM1.PGAM2	267250	0	0		PSMC4	476330	415230	558690		NDUFB4	1224800	3278200	863420		ALDH18A1	1320900	1349500	526210
ITGA5	0	99618	0		PABPC4	0	351490	66714		GJA1	264280	0	0		HNRNPM	1365900	1117900	1840100		ALDH7A1	443190	898790	363990		NACA	103120	106740	0
CDK1	0	42368	0		A2M	381930	5751100	1415000		JUP	9264500	0	0		NPTN	225100	170470	329100		RPS19	15191000	52238000	8740500		RTRAF	150190	151080	124820
SRSF10	0	650870	0		SSR1	974130	1108500	977880		ANXA5	950950	0	0		ATP2B1	222520	181320	301920		PPT1	981220	2329400	782270		SRSF7	1538500	1571100	773140
TRABD	0	88419	0		FGB	922490	23800000	1433100		ARG1	1925000	0	0		MKKS	378320	324990	481890		CERS2	482750	1055900	400150		PRKCSH	2271800	2322200	1200300
GIT2	0	54360	0		TRIM28	108520	4612900	210760		GGCT	1189300	0	0		FNDC3A	26131	18194	43226		SLIRP	1022900	5283700	418590		THRAP3	31235	141410	52683
TMEM41B	0	166360	0		ITIH1	97763	3426300	149460		AK1	450290	0	0		IGHV1.2	2184100	0	6826000		APOC3	201850	1671600	0		PLG	307390	947230	434980
EIF4E	0	211860	0		C1QB	316010	48466000	665580		NUCB2	66148	0	0		PSMD11	597600	481730	829860		VAMP3	1933600	3886300	1675200		FNDC3A	26131	67167	34418
ZC3HAV1	0	17031	0		MRPL44	129060	404040	131830		PRMT1	132980	0	0		XPO5	17065	0	52326		GOLGA5	47913	104470	40326		HPR	6118400	104820000	26274000
STX16.STX16.NPEPL1	0	384940	0		FGA	189710	9166500	182120		UCHL1	345040	0	0		IGHA2	512330	0	1310500		MRPS23	427270	1158300	329440		PABPC1	223680	902150	376490
PREB	0	96482	0		HNRNPL	1266800	7078900	1270500		SERPINB5	73255	0	0		TOR1AIP2	151880	51883	308530		RPS12	8950500	12731000	8445700		TPD52L2	317000	523810	363830
NQO1	0	106860	0		PZP	0	35781	0		CDCA5	23677000	0	0		EMC4	168760	109650	265220		CLCC1	94364	163030	85605		NDUFA7	272340	625710	352350
FAM234A	0	61227	0		FN1	0	71503	0		CTSC	1112500	0	0		SNRPB.SNRPN	196000	61312	418670		SERPINH1	13887000	18823000	13256000		CNOT1	0	31633	7487.5
PIK3C3	0	151200	0		F13A1	0	147270	0		SLMAP	33209	0	0		HNRNPH2	143080	126020	173680		PSMD11	597600	1398200	499390		ACAT1	1518000	1839800	1593400
BTF3	0	161860	0		BAIAP2	0	117990	0		TGM3	128930	0	0		NT5E	266690	253790	289790		UQCRB	1140400	2208400	1006000		NDUFA11	0	584900	135860
ITM2B	0	132570	0		C8B	0	570620	0		TPT1	611000	0	0		RPS6	5098600	4490900	6187600		FAF2	463360	953940	402050		LRPPRC	1081600	2248700	1290000
SNU13	0	165120	0		CNTRL	0	98985	0		ANXA6	155840	0	0		GART	199160	152900	278140		PON1	504790	3378700	178200		NAMPT	196510	662040	273930
ITPR1	0	17319	0		SRCAP	0	18126	0		SERINC1	129300	0	0		ALG2	657370	98430	1635900		LMAN2	2135100	3716500	1953700		CYP51A1	18497	112470	34016
X	0	706920	0		AKT1	0	281460	0		MRPS30	197850	0	0		RPN2	5374200	4992300	6037000		USP10	45929	88228	41074		GOLM1	64054	179670	83165
SPTBN1	0	2684900	0		USP35	0	1631900	0		NUP35	124800	0	0		TPBG	559550	455260	739160		PSMD1	127530	208670	117880		LAMTOR1	836780	1269700	904030
PSME2	0	717010	0		CEP120	0	548510	0		ULK3	1168800	0	0		NUP155	62087	63683	246170		NUP62	329990	662130	290750		RDH13	46773	114210	57751
ACOT8	0	218690	0		SKA3	0	1994900	0		TAGLN2	1082500	0	0		TUBG1.TUBG2	143400	181120	5784400		DCTN2	310570	2384100	70050		TMEM43	93736	703070	191370
FUNDC2	0	326000	0		CTNNA2	0	117680	0		CASP14	1740600	0	0		MFAP1	90845	91685	227750		HSPA5	170220000	224000000	163910000		CP	88252	337180	124470
PIK3R4	0	101680	0		ITIH2	0	2153600	0		PPP1R17	19245000	0	0		CCT3	431170	442040	1140600		KIF5B	183030	630170	226150		DCTN1	0	627290	86246
UPF1	0	24838	0		IGLL1	0	206440	0		DNAJA2	163410	0	0		ARF4	18402000	18595000	27629000		NPTN	225100	502850	251880		FCGBP	0	39367	5163.6
F13A1	0	89027	0		APOA4	0	510650	0		GANAB	145760	0	0		BCS1L	58078	63403	264820		ACSL3	68129	457280	108080		RANGAP1	342840	443700	356250
BAG2	0	180520	0		S100A6	0	1541500	0		ITGA2	24189	0	0		PDHX	0	27462	17550000		RPL18A	1199800	2064600	1287300		SRSF2	1384900	4316600	1666900
AVL9	0	50267	0		IGKV2.30	0	4623100	0		MRPL13	58104	0	0		PHGDH	2733800	2736900	4129500		ITIH1	97763	5076800	596230		POR	1597900	2150900	1654600
BZW2	0	86663	0		HRG	0	80590	0		AP3M1.AP3M2	80142	0	0		PSMD5	51026	51271	169200		C5	0	125610	14350		SDHA	259810	1488100	384100
RAB5A	364320	952120	339100		C1QC	0	39464000	0		MRPL39	153150	0	0		PDHA1	408250	442470	61496000		HNRNPA0	63962	514600	114730		AIFM1.1	46090	290460	73667
FGA	189710	5215300	0		PIGR	0	109820	0		SUMO1.SUMO1P1	581190	0	0		LAMTOR3	0	0	461220		MRC2	32553	139870	44719		LGALS1	23056000	73787000	29150000
TUBG1.TUBG2	143400	4056000	0		SKA2	0	881110	0		LAMB1	32771	0	0		MRPL41	0	0	1341900		UGDH	176590	465040	207920		DYNLRB1.DYNLRB2	318710	797370	376800
GALNT2	151500	443270	146330		TTC39B	0	4814800	0		IDE	25629	0	0		DNAAF5	0	0	175890		SRP72	282710	1014300	363170		RAB2A	3189000	5658600	4126200
RCN1	96470	1368300	63628		ZNF608	0	25496	0		EHD1.EHD3	54048	0	0		ENDOG	0	0	1280200		ITIH2	0	2337900	259640		TOR1B	234960	520930	343560
ITPR3	11845	373990	3850.2		ITM2B	0	283000	0		WDR36	351780	0	0		BNIP1	0	0	88797		RAB6A	4877500	12211000	5823300		MTDH	146750	592040	315880
MRPL24	115440	454400	107840		MINDY4	0	33589	0		CYB5R1	250570	0	0		CTNNA2	0	0	226260		EIF3F	0	416250	53145		ITIH1	97763	1490700	632970
SRSF11	0	403110	165770		FCN2	0	146560	0		SBSN	117020	0	0		NEFH	0	0	1112700		PLG	307390	2849800	629130		NDUFA5	2415900	4948700	3391500
RPL37A	0	2340100	826350		SUB1	0	393310	0		CALML5	3251000	0	0		X.2	0	0	157980		PRKAR2A	0	283810	34199		LCLAT1	117280	308130	190850
MFSD10	0	163780	61664		GPX3	0	714850	0		DCBLD2	79466	0	0		SLC4A7.1	0	0	26880		GPD2	380000	909730	444330		ARL6IP5	2559200	4411500	3285600
SRSF3	429560	526900	483390		APOE	0	182800	0		SLC35B4	257240	0	0		TOMM5	0	0	839760		APOL1	0	2319700	272360		GNA13	86090	121580	99942
RPS3A	72525	1886900	962900		KNG1	0	210110	0		PXDN	609730	0	0		TMUB1	0	0	275670		TPD52L2	317000	1244000	427040		CHMP6	179720	298540	231150
RAB1B	102670	2440200	1190900		HIP1	0	43654	0		MCU	140890	0	0		CSNK1A1.CSNK1A1L	0	0	564290		UFL1	23301	110960	33778		MRPS22	347250	1009600	632420
COPZ1	0	704040	312870		X.2	0	63482	0		SCD5	87464	0	0		ALG11	0	0	86247		AGT	224850	10375000	1702500		RTN1	262430	416380	328570
HNRNPUL1	0	46134	20927		COPZ1	0	623980	0		SF3B4	125680	0	0		IGKV3.7	0	0	502340		BLVRA	47068	226600	72016		CNP	300620	1078900	624580
HLA.A	0	80023	36306		SOD2	0	260600	0		FKBP3	129910	0	0		TAP2	0	0	118380		PTCD3	243730	495020	279220		BNIP1	0	273250	113500
ACP2	82467	158510	104060		IGKV3.7	0	912950	0		ANXA11	957320	0	0		FETUB	0	0	129200		HSD17B12	213530	554650	259020		FGB	922490	6902900	3349000
CPSF6	164370	1241300	480550		PYGL	0	118300	0		DSP	9442300	0	0		ATXN10	0	0	53575		PDP1	70594	247500	94205		LSS	90107	364370	199500
PLA2G4C	0	53478000	11623000		PDF	0	6313900	0		SNRPB2	447940	0	0		AGPAT3	0	0	83875		AMBP	3642800	6751800	4060200		RER1	323580	391870	347850
NUP54	61223	106120	71693		EEPD1	0	163120	0		ASNS	147040	0	0		PRAM1	0	0	53008		COQ5	92507	380970	131270		ZNF496	0	8724300	3143600
ARF3.ARF1	0	239900	58189		SERPINA1	0	203540	0		HSBP1	315980	0	0		PRPF31	0	0	531440		CLU	6700000	60670000	14097000		ALDH1B1	1571100	2719300	1957100
RPL19	306200	2455600	712600		F2	0	343670	0		DNAJC13	63614	0	0		NUFIP2	0	0	60865		ARF5	5991800	10566000	6617900		TMX1	2119600	3183700	2478300
TUBB6	0	363740	70282		TBC1D2B	0	196180	0		SUCLG2	110740	0	0		PPP4R4	0	0	1249600		ESYT1	266240	1158300	388380		PTGES2	211310	514440	310430
RARS1	132770	181960	141260		SPTBN5	0	24783	0		FNDC3A	26131	0	0		ANKRD40	0	0	160370		DSTN	173310	1086700	297620		ELMOD2	296390	389590	327300
PSMD6	0	270410	45286		WDR12	0	460650	0		RELB	1916500	0	0		CNN3.CNN2	0	0	92833		FN1	0	290860	39334		NDUFB10	440430	1069200	599790
RB1CC1	229210	774760	321920		ACTRT3	0	534600000	0		CYCS	299750	0	0		CRYM	0	0	663320		LRP1	31499	115940	45477		RAB1A	7402700	13084000	8915000
HNRNPR	158790	177250	161380		PRAM1	0	22056	0		RGPD3.RGPD4	26281	0	0		PDAP1	0	0	216820		AHSG	1669600	8325600	2748600		BCAP29.DUS4L.BCAP29	206170	636960	318300
NDUFA2	328610	378300	336670		SUGP1	0	6066400	0		AFTPH	581110	0	0		MGAT2	0	0	48041		MRPL18	287420	800650	369830		SDHB	228530	1341200	520110
RPL30	468300	1446000	617220		VMA21	0	632730	0		TUBGCP2	19481	0	0		CYP27A1	0	0	67900		CYB5B	955920	1791500	1089700		TOMM6	1118400	1463700	1209200
HNRNPA0	63962	757210	140270		ITIH3	0	213810	0		ALMS1	315620	0	0		MRPS11	0	0	197170		SERPINA3	0	4161900	666200		RPL26	8264000	8969200	8486900
AGK	162840	1199300	270490		SEC13	0	1585800	0		EPPK1	73535	0	0		FDFT1	0	0	75286		HCCS	217410	1246100	372640		GOSR2	143770	635120	296410
CDH2	47363	267650	70531		SERPINA4	0	45031	0		MROH2A	2049100	0	0		GNA11	0	0	106100		RPL31	7774400	18871000	9447600		MRPS7	290270	345350	307240
DDX3X.DDX3Y	379830	884550	419540		LBP	0	762840	0		SNX8	1727400	0	0		PTPRA	0	0	68314		RUVBL2	552840	1040900	628830		MAP1B	0	35243	10819
UQCRQ	285730	2145800	389580		C6	0	46290	0		STRAP	108420	0	0		SAE1	0	0	142640		PSMD14	275670	839480	363740		FAM162A	234960	628970	344800
					IGHV4.34.IGHV4.59.IGHV4.30.4.IGHV4.61.IGHV4.39	0	505920	0		LAMTOR2	167620	0	0		CIAO2B	0	0	138680		PRPF8	76877	139290	86644		PSMD8	244890	666860	370370
					SERPIND1	0	795000	0		RAB22A	1120500	0	0		NCBP2	0	0	116390		TIMM23	0	477620	131620		PTK7	29175	149170	64800
					SNAP29	0	485970	0		ERVK13.1	4300500	0	0		CSRP2	0	0	640490		RPL3	2569100	3017700	2692300		KIF5B	183030	418970	251250
					FCN3	0	432990	0		DIABLO	376440	0	0		MTG1	0	0	71149		SF3B3	32951	72405	43793		GBA1	52182	270460	116300
					SPOP	0	943800	0		MRPL40	451020	0	0		SEC31A	0	0	27704		CSNK2A1.CSNK2A3	0	348840	95045		SRSF11	0	872610	255140
					DCLK1	0	126930	0		DYNLRB1.DYNLRB2	318710	0	0		NCAPH	0	0	56068		RPS15A	5047900	6434300	5425700		CAPNS1	126810	458870	129790
					AKT2	0	327150	0		HINT2	243060	0	0		SFPQ	0	0	155120		CCT4	523370	1407600	763030		SERPINA3	0	2405800	57766
					MAP3K4	0	39279	0		PARK7	360630	0	0		FOXRED1	0	0	36170		VMA21	0	1522300	413610		FGA	189710	10681000	91334
					DNAJC2	0	88434	0		HIC2	1108800	0	0		CUX1	0	0	23104		FKBP11	878270	4068000	1731100		ATP6V1A	276120	596330	272780
					C9	0	1194800	0		YIPF6	74025	0	0		DNAJB2.DNAJB6.DNAJB8	0	0	107900		PHGDH	2733800	4383400	3178800		AGT	224850	4610400	237410
					C1R	0	290280	0		POF1B	1862700	0	0		ARL6IP4	0	0	89191		HSBP1	315980	645640	404590		HNRNPUL2.HNRNPUL2.BSCL2	70359	648710	70747
					WIZ	0	192160	0		CCAR2	40437	0	0		KIZ	0	0	712160		NCLN	44903	445240	157350		PECR	0	61060	0
					ARL6IP4	0	104160	0		KCTD9	587790	0	0		VAC14	0	0	24836		CDIPT	802700	2119300	1173700		SELENOO	0	7201700	0
					FCGBP	0	15254	0		NCCRP1	758970	0	0		WASHC2C.WASHC2A	0	0	13021		MRPL38	121710	581850	251570		UBXN4	0	263860	0
					CRTAC1	0	144030	0		ATAD2	188070	0	0		C1RL	0	0	56261		NDUFS2	618340	1355000	831390		LRRC47	0	68776	0
					MRPS5	77722	126070	77450		ODR4	570540	0	0		BCLAF1	0	0	85730		ACADM	3399500	9717900	5218900		MRPL41	0	953350	0
					NDUFC2.NDUFC2.KCTD14	500470	991060	495530		CLPP	56634	0	0		XRN2	0	0	62477		RPS24	6376400	13146000	8301500		GET4	0	106100	0
					C1QA	160280	11196000	0		DSC3	56553	0	0		SMIM20	0	0	1092800		PPP1CB.PPP1CA.PPP1CC	72516	268130	128630		CCDC9B	0	15097000	0
					LUC7L3	99357	119580	94690		DSC1	333360	0	0		ABCF1	0	0	31489		AIMP2	154400	957880	384210		AARS2	0	14782	0
					ATXN2L	48905	86712	39247		APLP2	16436	0	0		FNDC3B	0	0	66128		NUP155	62087	708810	266850		TST	0	194330	0
					PON1	504790	2410800	0		DYNLL1.DYNLL2	1301300	0	0		AFM	0	0	298790		ETFA	2347100	5846800	3457500		EIF6	0	121880	0
					PROS1	35439	497860	0		TPI1	291750	0	0		HGF	0	0	29635		SRSF11	0	1899500	602880		GNA11	0	110930	0
					NDUFB5	599080	732710	592980		HAL	69765	0	0		SGPL1	0	0	73085		TMT1A	0	432190	137270		DTYMK	0	52267	0
					CARD9	275650	895570	239150		PRDX2	427230	0	0		IPO7	0	0	31573		PRKAG1	91142	188810	122190		DES	0	49025	0
					APOA2	338910	922930	275240		SFN	211650	0	0		EMC8	0	0	158980		HYOU1	3259500	7096600	4492400		HGF	0	41375	0
					CLU	6700000	38550000	3073000		LAP3	91881	0	0		MIA2.CTAGE6.CTAGE15	0	0	615130		RPL37A	0	4208100	1353100		RHOC	0	201130	0
					RAP1B.RAP1BL	5921700	8203800	5666200		PLS3	101550	0	0		SERPINA5	0	0	13940000		GRAMD1A	0	2281400	742970		FN1	0	56599	0
					PUF60	553110	2010200	363810		CAT	350030	0	0		CALD1	0	0	165400		SRP68	236280	1164400	537330		F2	0	26390	0
					SERPINA1.1	563050	1644700	417460		EIF3J	59583	0	0		ACBD5	0	0	27190		HBB.HBD	0	876320	259380		USO1	0	102200	0
					CAMK2D.CAMK2B.CAMK2G.CAMK2A	444820	296480	177180		PSIP1	1478900	0	0		SNU13	0	0	171280		UBXN4	0	190130	56077		STX6	0	101000	0
					IGHV4.38.2	36500000	27106000	19455000		PRPF4	47988	0	0		TCOF1	0	0	17486		ASAP3	0	108250	32385		TTI1	0	202300	0
					COPB1	1153900	1083300	1019600		NDUFA1	1404600	0	0		PVR	0	0	125830		ACTB.ACTG1	159550000	338090000	212640000		GNPAT	0	38174	0
					BCL2L13	261780	171700	95293		RETREG2	179370	0	0		IGHV5.10.1	0	0	14600000		SEC61G	2279900	4175900	2845400		GOLIM4	0	65017	0
					TOP1	324860	150750	0		PCK2	55557	0	0		STARD9	0	0	566500		LSS	90107	760730	295070		KDELR2	0	235420	0
					MRPL28	929720	761220	601770		MRPL1	125580	0	0		KCMF1	0	0	79507		TUBB4B	5730400	11882000	7635000		HSDL1	0	160400	0
					MIA3	74159	54665	35853		SARNP	202560	0	0		TOR4A	0	0	40600		HLA.A.1	913410	1543600	1109100		NUMB	0	412460	0
					FIP1L1	129350	64142	0		PRKAG1	91142	0	0		TBC1D23	0	0	1917900		HDAC2	0	415310	128870		HBA1	0	664850	0
					C1QBP	6072100	3701800	1050700		TMEM126A	204990	0	0		ABCB8	0	0	1327500		LARP1	37946	48561	39926		ATP5F1B	0	337150	0
					RPL22	4957700	4149200	3281200		MRPL3	347360	0	0		ABCF3	0	0	51423		NDUFA11	0	1343900	253930		CFB	0	64909	0
					S100A10	3242400	2027400	743630		FAM136A	776820	0	0		ACTRT3	0	0	398330000		NUP205	116560	353690	161200		PSME3	0	224800	0
					COX5B	4664700	1352300	644960		ACSL1	49749	0	0		GOLGA1	0	0	20485		TOMM6	1118400	2427300	1359500		YIF1A	0	352300	0
					MARCKS	399020	153300	97937		RINT1	84798	0	0		UBXN4	0	0	73302		FCGR3A	1506300	10352000	3137800		LZTR1	0	1026100	0
					RPS20	23008000	8145200	2957000		PALS2	35184	0	0		MAIP1	0	0	194010		XPO1	227330	1020800	373660		KIF7	0	85294	0
					ASXL1	215670	45938	0		EIF3C.EIF3CL	43798	0	0		TBC1D15	0	0	27033		GPLD1	0	192850	35433		EIF2AK2	0	205840	0
					SELENOP	586230	125650	0		PSMD10	94152	0	0		CCDC168	0	0	4665.9		KARS1	266160	658540	337990		ANTXR1	0	28640	0
					PRRC1	432740	92808	0		RAB3GAP1	36792	0	0		COLGALT1	0	0	71844		DBT	0	1737700	318530		OAS2	0	490850	0
					NONO	269770	115190	70029		CTSB	168780	0	0		NDUFA11	0	0	491730		HADHA	2595500	4225400	2894400		H3C1.H3.3A.H3C15.H3.4.H3.5.H3.3B.H3.7	0	1267900	0
					G3BP1	339490	137650	76843		HGS	1857300	0	0		FASTKD5	0	0	100350		EIF3J	59583	724400	178560		DDX39A	0	353980	0
					FLOT1	48984	44823	42357		NOVA2.NOVA1	89149	0	0		QSOX2	0	0	99399		LRRC8A	0	391900	69912		UBE2D4.UBE2D1	0	649940	0
					ARL8A	3250500	1409200	309000		AIFM1	46090	0	0		SLC30A9	0	0	32268		TMX1	2119600	5300300	2698100		ACAA2	0	425720	0
					GOLPH3	147320	123130	112700		AARS1	50982	0	0		FLAD1	0	0	116280		RHOT2	329830	740170	403680		OSBPL6	0	24780	0
					APOB	65655	21565	0		TGOLN2	41317	0	0		FAM98B	0	0	45729		GCN1	55267	334330	105630		S100A13	0	518400	0
					RALA	2164100	1056600	498360		CLIP1	621930	0	0		NRN1L	0	0	5477500		FBL	152950	333250	184070		LRRC8A	0	107610	0
					ATP6V0A2	109430	72798	68720		SEC23A.SEC23B	133920	0	0		CIRBP	0	0	99459		CTNNB1	390200	917730	483440		SPRY2	0	79506	0
					ELOC	794930	262190	240650		ASXL1	215670	0	0		RBM3	0	0	314250		NPEPPS	0	121980	21362		CALD1	0	59346	0
					REEP5	1477300	403870	353560		SELENOP	586230	0	0		DTYMK	0	0	87846		MYOF	128650	304440	159530		RMDN1	0	65407	0
					SNRPC	2292900	599480	480280		DNM1.DNM2	1792500	0	0		EIF2S2	0	0	134220		MKKS	378320	1093500	517860		MRPL43	0	464430	0
					SNRPD1	3492700	1726300	1624300		ARPC4.ARPC4.TTLL3	365250	0	0		SLC2A3.SLC2A14	0	0	304890		AASS	82511	325780	129620		BTF3	0	536600	0
					SNRPB2	447940	179860	189540		VCL	34359	0	0		KLHL18	0	0	354360		IARS1	304640	1045800	448310		ATP5MG	0	1089300	0
					JUP	9264500	0	89665		CUL2	26715000	0	0		PEX14	0	0	86292		UTS2	101120000	147760000	110170000		ALG11	0	84549	0
					FGD6	845270	0	21197		FARSB	51980	0	0		EDF1	0	0	197130		TPBG	559550	1175700	677090		NOLC1	0	133760	0
					DCTN2	310570	57871	63374		BLVRA	47068	0	0		PLOD3	0	0	291420		RALB	4490000	7733000	5115000		DOCK10	0	7360.3	0
					RSRC2	719370	445600	450760		SHMT2	271970	0	0		SSNA1	0	0	12263000		RPL27	5277400	10098000	6207100		GPLD1	0	28982	0
					PA2G4	225070	0	0		EIF4A1	367430	0	0		SCD	0	0	77436		RPS27	4638200	6711000	5058600		ACTRT3	0	479090000	0
					XPO5	17065	0	0		NIN	1610200	0	0		FMNL1	0	0	677310		MRPS21	591170	1112000	697130		SEC23IP	0	78053	0
					TRMT61B	91009	0	0		POLDIP2	51692	0	0		TRABD	0	0	78305		ISOC2	804340	1541800	956960		TECR	0	259460	0
					MBOAT7	122030	0	0		SEPSECS	5230700	0	0		RNPS1	0	0	93310		IGLC3.IGLC2.IGLC6	157530000	241160000	174730000		PIGU	0	397360	0
					CCDC51	116030	0	0		HADH	307550	0	0		CYP20A1	0	0	43698		KNG1	0	368570	72744		SLC35B2	0	129040	0
					ASPRV1	619460	0	0		EIF4H	436330	0	0		EGFR.ERBB2.ERBB4	0	0	80181		CYP20A1	0	165540	32792		AHNAK2	0	18818	0
					TRIM29	144770	0	0		ELOB	3581800	280980	254330		RFT1	0	0	44056		RAB5A	364320	4044200	1093600		YWHAH	0	116770	0
					PKP1	2963600	0	0		GFAP	634590	360670	356090		SYNGR1	0	0	214410		CYB5R3	4443400	15382000	6642500		HSD17B7	0	139510	0
					DSG1	6153400	0	0		HARS2	238920	56134	53710		EPHB2	0	0	50964		ARF6	721920	2454900	1068800		PGD	0	39067	0
					GDI2	265570	0	0		MRPS28	466070	263970	261330		SRRM1	0	0	92109		RB1CC1	229210	1188700	421220		CAPZA2	0	131470	0
					RPL34	1080100	0	0		RPS20	23008000	852710	1139100		ARHGEF1	0	0	3348900		RPL9	1585300	5883900	2504900		EIF2S2	0	129760	0
					LGALS7	7401500	0	0		GIPC1	3722800	595030	659820		SF1	0	0	53862		CAMK2D.CAMK2B.CAMK2G.CAMK2A	444820	1001600	562800		LPA	0	85199	0
					CALML3	199390	0	0		FABP5	4973300	0	106770		SLC33A1	0	0	91242		SNRPB.SNRPN	196000	329000	224290		FH	0	72557	0
					ARG1	1925000	0	0		AHNAK	163830	34340	36463		PIGBOS1	0	0	344360		RAB34	871420	2803200	1282800		S100A6	0	2021200	0
					GGCT	1189300	0	0		CLPTM1L	604550	137520	146320		ELOVL5	0	0	4524900		RAB5B	1481300	2319900	1666300		APOE	0	303350	0
					NUCB2	66148	0	0		LPCAT2	2137500	65362	176510		GMPPA	0	0	186800		PRKDC	76794	165930	96230		BAG2	0	134230	0
					PRMT1	132980	0	0		PCDHGB1.PCDHGC3.PCDHGC4.PCDHGB6.PCDHGA12.PCDHGA8.PCDHGB4.PCDHGA5.PCDHGB5.PCDHGA7.PCDHGA6.PCDHGA10.PCDHGA4.PCDHGB2.PCDHGA1.PCDHGA11.PCDHGB3.PCDHGA9.PCDHGA2.PCDHGB7.PCDHGC5.PCDHGA3	1819200	0	101400		NOLC1	0	0	63519		OSGEPL1	123070	269280	156510		ARPC2	0	38317	0
					SERPINB5	73255	0	0		LGALS3	3612200	237900	377980		ADAR	0	0	12677		PSMD10	94152	420100	168250		ST13.ST13P4.ST13P5	0	608470	0
					CDCA5	23677000	0	0		COA3	3835100	728380	852250		SRSF10	0	0	426880		GBA1	52182	552180	165750		GNS	0	136150	0
					FSHR	37952	0	0		PRKCSH	2271800	993370	1038000		AP2S1	0	0	397000		RAB5C	8760500	19702000	11245000		GRAMD2B	0	129760	0
					TGM3	128930	0	0		DNAJA3	211950	60790	66087		RTN4IP1	0	0	42583		LRPPRC	1081600	3548200	1632900		RBBP7	0	157570	0
					SBSN	117020	0	0		FGD6	845270	0	26491		ERGIC3	0	0	327500		NUP133	34400	154220	61451		MFSD10	0	118570	0
					ULK3	1168800	0	0		EIF5A.EIF5A2	1233500	229900	257210		RPL28	3557900	3556800	4120700		MRPS17.hCG_1984214	0	2104900	474300		TIMMDC1	0	60989	0
					ATP6V1E1	1265400000	0	0		TFRC	954810	253330	76697		DLAT	210770	150670	129710000		COPA	462960	1107300	608240		DERL1	0	160300	0
					LRP4	16254	0	0		APOB	65655	13589	0		GCDH	85592	83210	3657400		X	0	3422900	792910		FAM98A	0	96224	0
					GGH	136050	0	0		LMNA	1483500	287180	0		EIF4G1	11227	10681	39598		ATP5F1B.1	10223000	20209000	12524000		PABPC4	0	63047	0
					LMNA	1483500	0	0		KLC1	174600	32504	0		UGDH	176590	171570	660140		APOA1	1732000	4208900	2310800		TAP2	0	153250	0
					WDR36	351780	0	0		C4BPA	284640	52741	0		PDHB	3103900	1930300	131500000		SRSF3	429560	1790000	747840		SERPINA1	0	151510	0
					IDE	25629	0	0		IGHV1.2	2184100	1124900	818690		RPL24	3953000	3833000	4609800		MOSPD2	0	306340	72518		SPTBN1	0	318380	0
					SNX8	1727400	0	0		PSMC4	476330	315310	266790		IGF2R	12695	9901.7	28016		TOMM5	0	2253000	528960		SLC12A9	0	61527	0
					MRPL40	451020	0	0		RTN4	1804600	954850	661660		MRPL13	58104	57064	64255		AGPS	34042	139960	58974		UTP4	0	65325	0
					MRPL18	287420	0	0		RALA	2164100	868010	439010		TUBA1B.TUBA1C.TUBA4A.TUBA8	62336000	56740000	96308000		ITIH4	36633	2341500	580430		GOLGA1	0	219270	0
					POF1B	1862700	0	0		TRMT10C	196240	118200	92958		TOMM6	1118400	948720	2156800		CLTA	468370	1505000	718380		HDAC2	0	381920	0
					KCTD9	587790	0	0		COX5B	4664700	1254700	646390		SHMT2	271970	0	2232700		MRPS25	192980	490580	264310		PRPF31	0	189820	0
					NCCRP1	758970	0	0		H1.5	1425600	381300	182450		TOR1A	861110	673930	2223200		PROS1	35439	643570	181580		ASAP3	0	92835	0
					ATAD2	188070	0	0		SLC7A5	766430	82002	0		MRPL15	133510	109300	309710		PPP2R1A	238700	575900	319770		FNBP4	0	85051	0
					CLPP	56634	0	0		TUBB3	2628600	1262300	1093000		CCDC90B	112180	105440	164810		PZP	0	113150	27914		TOR2A	0	191400	0
					DSC3	56553	0	0		CCT2	608120	329120	285360		ATAD3A	435560	382030	854280		MCCC1	77343	218380	112110		CYBRD1	0	1137500	0
					DSC1	333360	0	0		MARS1	126150	65395	57161		HIGD1A	328420	315960	431430		BSG	1619000	5049100	2456600		FNDC3B	0	44500	0
					APLP2	16436	0	0		OAT	518500	365890	344000		HSD17B4	960700	387590	5539900		LAMC1	24507	72157	36158		SMU1	0	143070	0
					HAL	69765	0	0		NIPSNAP1	1138300	570860	489970		EPHX1	269200	175660	1015600		NUP98	24877	264340	82887		MTX1	0	73353	0
[truncated: 248 more rows]
