# Supplementary material for: B cell–based therapy produces antibodies that inhibit glioblastoma growth
Source: J Clin Invest. 2024 Aug 29;134(20):e177384. doi: 10.1172/JCI177384 (PMC11473152; doi:10.1172/JCI177384)
Supplement: Supplemental table 9 [file jci-134-177384-s191.xlsx]

## Sheet: header legend 
Database used:	Swissprot human 2021_04
Protein False Discovery Rate (FDR):	1.0% : percent of the listed proteins that may be false positives. Most likely to be among the 1 or 2 peptide match proteins.
Protein Identification Criteria:	Proteins listed match a minimum of 1 peptides filtered with a 1% FDR peptide threshold
iBAQ	Quantitative measure calculated from the summed peak intensities of all peptides matched to the protein / number of theoretical tryptic peptides from that protein
Peptides #:	number of occurances of non-identical sequences; not counting modified forms or replicates; sequences may be unique or also be shared with other data base entries (proteins)
Unique peptides #:	number of non-identical sequences that are associated only with this protein group
MS/MS count:	number of spectra assigned to the protein
Please acknowledge the Mayo Clinic Proteomics Core in your publications as follows: We acknowledge assistance of the Mayo Clinic Proteomics Core, which is a shared resource of the Mayo Clinic Cancer Center (NCI P30 CA15083).

## Sheet: proteinGroups_cleaned
			patients 68, 112, 124
			"X" = Enhancing Tumor
			"Y" = Nonenhancing Tumor
			"Z" = Brain
			68: Astro4-mut3			399	389	264				400	370	214				445	469	394					399	389	264	400	370	214	445	469	394
			112: GBMWT3
			124: GBMWT4
Counts	Mol. weight [kDa]	Potential contaminant	Majority protein IDs	Gene names	Protein names	iBAQ 112x	iBAQ 112y	iBAQ 112z	X/Z	Y/Z	X/Y	iBAQ 124x	iBAQ 124y	iBAQ 124z	X/Z	Y/Z	X/Y	iBAQ 68x	iBAQ 68y	iBAQ 68z	X/Z	Y/Z	X/Y		Peptides 112x	Peptides 112y	Peptides 112z	Peptides 124x	Peptides 124y	Peptides 124z	Peptides 68x	Peptides 68y	Peptides 68z	Unique peptides 112x	Unique peptides 112y	Unique peptides 112z	Unique peptides 124x	Unique peptides 124y	Unique peptides 124z	Unique peptides 68x	Unique peptides 68y	Unique peptides 68z	MS/MS count 112x	MS/MS count 112y	MS/MS count 112z	MS/MS count 124x	MS/MS count 124y	MS/MS count 124z	MS/MS count 68x
9	435.16	+	P20930;CON__P20930	FLG;NA	Filaggrin OS=Homo sapiens OX=9606 GN=FLG PE=1 SV=3;SWISS-PROT:P20930 Tax_Id=9606 Gene_Symbol=FLG Filaggrin	998870	1952800	1333200	0.749227	1.46475	0.511507	2903000	1850700	486670	5.96503	3.80278	1.5686	1080900	1035500	1593700	0.678233	0.649746	1.04384		10	11	8	10	8	5	9	9	10	10	11	8	10	8	5	9	9	10	6	7	3	8	7	5	5
9	331.77		P15924	DSP	Desmoplakin OS=Homo sapiens OX=9606 GN=DSP PE=1 SV=3	9737100	20474000	7685600	1.26693	2.66394	0.475584	22055000	23296000	7920300	2.78462	2.9413	0.946729	14569000	7544000	13204000	1.10338	0.571342	1.9312		82	87	76	89	88	48	79	84	88	82	87	76	89	88	48	79	84	88	64	99	43	89	94	54	61
9	282.39	+	Q86YZ3;CON__Q86YZ3	HRNR;NA	Hornerin OS=Homo sapiens OX=9606 GN=HRNR PE=1 SV=2;SWISS-PROT:Q86YZ3 Tax_Id=9606 Gene_Symbol=HRNR Hornerin	12567000	29320000	17848000	0.704113	1.64276	0.428615	28830000	34261000	4850700	5.94347	7.0631	0.841482	21276000	16770000	26942000	0.789696	0.622448	1.26869		17	20	13	18	20	10	16	18	15	17	20	13	18	20	10	16	18	15	13	17	12	19	21	22	11
9	248.07	+	Q5D862;CON__Q5D862	FLG2;NA	Filaggrin-2 OS=Homo sapiens OX=9606 GN=FLG2 PE=1 SV=1;SWISS-PROT:Q5D862 Tax_Id=9606 Gene_Symbol=FLG2 Filaggrin-2	6441700	22501000	5206000	1.23736	4.32213	0.286285	6296000	10113000	4509300	1.39623	2.2427	0.622565	11014000	4391200	6868100	1.60365	0.639362	2.5082		19	22	18	19	21	13	18	16	19	19	22	18	19	21	13	18	16	19	19	34	11	15	23	19	19
9	192.75		P0C0L5;P0C0L4	C4B;C4A;NA	Complement C4-B OS=Homo sapiens OX=9606 GN=C4B PE=1 SV=2;Complement C4-A OS=Homo sapiens OX=9606 GN=C4A PE=1 SV=2;(Bos taurus) similar to Complement C4-A precursor	520120	454700	180690	2.87852	2.51646	1.14388	15169000	409550	282020	53.787	1.4522	37.0382	10751000	4516500	501670	21.4304	9.00293	2.38038		3	3	1	5	2	1	6	5	2	3	3	1	5	2	1	6	5	2	2	1	1	10	2	1	5
9	161.1		A8K2U0	A2ML1	Alpha-2-macroglobulin-like protein 1 OS=Homo sapiens OX=9606 GN=A2ML1 PE=1 SV=3	246040	1348400	98762	2.49124	13.653	0.182468	203490	399680	55349	3.67649	7.22109	0.509132	831450	390070	405990	2.04796	0.960787	2.13154		5	10	2	3	5	1	5	5	7	5	10	2	3	5	1	5	5	7	2	9	0	0	2	1	1
9	113.75		Q02413	DSG1	Desmoglein-1 OS=Homo sapiens OX=9606 GN=DSG1 PE=1 SV=2	12693000	33111000	11250000	1.12827	2.9432	0.383347	12413000	31681000	5716300	2.17151	5.54222	0.391812	19437000	7619300	17125000	1.13501	0.444923	2.55102		19	22	21	19	25	16	22	21	23	19	22	21	19	25	16	22	21	23	26	44	20	27	42	29	24
9	99.986		Q08554	DSC1	Desmocollin-1 OS=Homo sapiens OX=9606 GN=DSC1 PE=1 SV=2	5924000	13710000	6171800	0.95985	2.22139	0.432093	11617000	10163000	1642200	7.07405	6.18865	1.14307	9120900	3475300	6523700	1.39812	0.532719	2.62449		8	7	7	7	8	4	8	5	7	8	7	7	7	8	4	8	5	7	10	12	7	11	12	8	7
9	94.972		P02671	FGA	Fibrinogen alpha chain OS=Homo sapiens OX=9606 GN=FGA PE=1 SV=2	15215000	10224000	2266400	6.71329	4.51112	1.48817	10354000	2251300	15824000	0.654323	0.142271	4.59912	73927000	5911600	4004700	18.4601	1.47617	12.5054		14	13	8	11	8	11	18	12	9	14	13	8	11	8	11	18	12	9	17	13	6	11	8	33	29
9	89.786		P22735	TGM1	Protein-glutamine gamma-glutamyltransferase K OS=Homo sapiens OX=9606 GN=TGM1 PE=1 SV=4	1808800	5653200	1447300	1.24978	3.90603	0.31996	1466400	2315400	781990	1.87522	2.96091	0.633325	3216800	631000	1565300	2.05507	0.403118	5.09794		12	15	13	11	13	5	15	9	13	12	15	13	11	13	5	15	9	13	2	12	2	4	6	1	8
9	85.696	+	P06396;CON__Q3SX14	GSN;NA	Gelsolin OS=Homo sapiens OX=9606 GN=GSN PE=1 SV=1;TREMBL:Q3SX14 (Bos taurus) Similar to Gelsolin	457490	458080	30660	14.9214	14.9406	0.998712	242030	307840	104410	2.31807	2.94838	0.78622	8685300	6446600	116180	74.7573	55.488	1.34727		5	4	1	3	3	1	12	10	2	5	4	1	3	3	1	12	10	2	1	2	0	0	1	1	11
9	85.496		P35222	CTNNB1	Catenin beta-1 OS=Homo sapiens OX=9606 GN=CTNNB1 PE=1 SV=1	2838100	441140000	356030000	0.00797152	1.23905	0.00643356	314630000	3769800	51620000	6.09512	0.0730298	83.4607	444950000	2438100	251600000	1.76848	0.00969038	182.499		2	2	2	2	2	2	2	1	2	1	1	1	1	1	1	1	1	1	2	1	2	2	0	2	3
9	82.86		Q13835	PKP1	Plakophilin-1 OS=Homo sapiens OX=9606 GN=PKP1 PE=1 SV=2	842600	2926000	775980	1.08585	3.77072	0.28797	1281900	4037500	241360	5.31115	16.7281	0.317498	1617500	500810	2116600	0.764197	0.236611	3.22977		10	11	5	6	13	3	6	4	10	10	11	5	6	13	3	6	4	10	3	11	4	4	12	1	3
9	81.744		P14923	JUP	Junction plakoglobin OS=Homo sapiens OX=9606 GN=JUP PE=1 SV=3	10058000	24518000	7593100	1.32462	3.22898	0.410229	17860000	31187000	6127100	2.91492	5.09001	0.572675	14615000	6679800	15530000	0.941082	0.430122	2.18794		22	23	22	22	24	17	22	19	26	21	22	21	21	23	16	21	19	25	19	28	17	25	30	19	20
9	77.063		P02787	TF;NA;NA;NA	Serotransferrin OS=Homo sapiens OX=9606 GN=TF PE=1 SV=3;TREMBL:Q2HJF0 (Bos taurus) Similar to Serotransferrin;SWISS-PROT:Q29443 Serotransferrin - Bos taurus (Bovine).;TREMBL:Q0IIK2 (Bos taurus) Transferrin	107770000	64319000	13869000	7.77057	4.63761	1.67555	40998000	138930000	7853300	5.22048	17.6907	0.295098	1748300000	277630000	57281000	30.5215	4.84681	6.29723		39	34	28	30	36	22	45	40	33	39	34	28	30	36	22	45	40	33	74	53	22	52	77	35	194
9	77.038		P0CG48;P0CG47;P62979;P62987	UBC;UBB;RPS27A;UBA52	Polyubiquitin-C OS=Homo sapiens OX=9606 GN=UBC PE=1 SV=3;Polyubiquitin-B OS=Homo sapiens OX=9606 GN=UBB PE=1 SV=1;Ubiquitin-40S ribosomal protein S27a OS=Homo sapiens OX=9606 GN=RPS27A PE=1 SV=2;Ubiquitin-60S ribosomal protein L40 OS=Homo sapiens OX=9606 GN=UBA52 PE=1 SV=2	6909400	19070000	2953000	2.33979	6.45784	0.362318	23011000	8988100	3646600	6.31026	2.46479	2.56016	14602000	23271000	19601000	0.744962	1.18724	0.627476		5	4	3	4	4	4	4	4	4	5	4	3	4	4	4	4	4	4	7	7	3	14	2	22	6
9	76.631		Q08188	TGM3	Protein-glutamine gamma-glutamyltransferase E OS=Homo sapiens OX=9606 GN=TGM3 PE=1 SV=4	4246700	14991000	2917400	1.45565	5.13848	0.283283	4719800	6260600	1142300	4.13184	5.4807	0.753889	8801500	1438100	4372200	2.01306	0.328919	6.12023		11	12	9	8	12	5	9	8	11	11	12	9	8	12	5	9	8	11	10	20	4	7	10	5	9
9	74.139		P02545	LMNA	Prelamin-A/C OS=Homo sapiens OX=9606 GN=LMNA PE=1 SV=1	577390	177470	37421	15.4296	4.74252	3.25345	567580	161700	31944	17.768	5.06198	3.51008	86854	454110	141640	0.613202	3.20609	0.191262		3	2	1	3	2	1	1	2	2	3	2	1	3	2	1	1	2	2	2	1	0	1	1	0	0
9	72.332		P11021	HSPA5	Endoplasmic reticulum chaperone BiP OS=Homo sapiens OX=9606 GN=HSPA5 PE=1 SV=2	745000	2384800	313520	2.37624	7.60653	0.312395	720130	587740	69496	10.3622	8.45718	1.22525	1344000	853140	697560	1.92672	1.22303	1.57536		2	4	1	1	2	1	3	3	1	1	3	1	1	1	1	2	3	1	1	3	1	1	1	0	2
9	70.897		P11142	HSPA8;HSPA2	Heat shock cognate 71 kDa protein OS=Homo sapiens OX=9606 GN=HSPA8 PE=1 SV=1;Heat shock-related 70 kDa protein 2 OS=Homo sapiens OX=9606 GN=HSPA2 PE=1 SV=1	1826400	2990400	713470	2.55988	4.19135	0.610754	1277300	1525300	366040	3.48951	4.16703	0.837409	2559700	6171500	1530300	1.67268	4.03287	0.414761		8	5	3	3	5	1	5	7	5	5	2	1	1	2	0	2	6	3	6	4	0	1	1	0	2
9	69.366	+	P02768;CON__P02768-1	ALB;NA	Albumin OS=Homo sapiens OX=9606 GN=ALB PE=1 SV=2;SWISS-PROT:P02768-1 Tax_Id=9606 Gene_Symbol=ALB Isoform 1 of Serum albumin precursor	1894500000	1136600000	189390000	10.0032	6.00137	1.66681	1044300000	2215400000	300960000	3.4699	7.36111	0.471382	25765000000	6111000000	926350000	27.8135	6.59686	4.21617		61	57	43	50	61	41	85	75	63	55	51	38	44	55	37	79	69	57	374	234	93	229	272	299	995
9	66.038	+	P04264;CON__P04264	KRT1;NA;NA	Keratin, type II cytoskeletal 1 OS=Homo sapiens OX=9606 GN=KRT1 PE=1 SV=6;SWISS-PROT:P04264 Tax_Id=9606 Gene_Symbol=KRT1 Keratin, type II cytoskeletal 1;Tax_Id=9606 Gene_Symbol=- Similar to Keratin, type II cytoskeletal 8	3517200000	7436700000	3280800000	1.07206	2.26673	0.472952	4683600000	6674200000	2324400000	2.01497	2.87136	0.701747	5115600000	2371600000	4194600000	1.21957	0.565394	2.15702		64	72	69	69	75	55	67	76	72	44	50	48	48	53	37	45	55	50	378	524	357	571	474	1146	276
9	65.865	+	CON__P35908	NA;NA	SWISS-PROT:P35908 Tax_Id=9606 Gene_Symbol=KRT2 Keratin, type II cytoskeletal 2 epidermal;Tax_Id=9606 Gene_Symbol=KRT126P similar to Keratin, type II cytoskeletal 2 oral	1058900000	1865100000	762510000	1.3887	2.446	0.567744	1046600000	1213500000	539330000	1.94056	2.25001	0.862464	857040000	517980000	1112400000	0.770442	0.465642	1.65458		63	61	64	63	68	48	56	63	64	1	1	1	1	1	1	1	1	1	316	524	215	341	277	876	100
9	65.432	+	P35908;CON__P35908v2	KRT2;NA	Keratin, type II cytoskeletal 2 epidermal OS=Homo sapiens OX=9606 GN=KRT2 PE=1 SV=2;SWISS-PROT:P35908 Tax_Id=9606 Gene_Symbol=KRT2 Keratin, type II cytoskeletal 2 epidermal	1479000	2442800	754390	1.96052	3.23811	0.605453	525340	3519200	1116700	0.47044	3.15143	0.149278	1897800	702320	2375400	0.798939	0.295664	2.70219		63	61	64	63	68	48	56	63	64	1	1	1	1	1	1	1	1	1	6	14	2	2	12	20	2
9	64.416	+	P12035;CON__P12035	KRT3;NA	Keratin, type II cytoskeletal 3 OS=Homo sapiens OX=9606 GN=KRT3 PE=1 SV=3;SWISS-PROT:P12035 Tax_Id=9606 Gene_Symbol=KRT3 Keratin, type II cytoskeletal 3	1039100	3505300	6083800	0.170798	0.576169	0.296437	3575700	1111800	432750	8.26274	2.56915	3.21614	1390800	695880	1035600	1.34299	0.671958	1.99862		16	17	18	16	18	12	16	17	16	0	2	1	2	1	0	0	0	0	1	2	3	3	2	3	2
9	64.135		Q5T749	KPRP	Keratinocyte proline-rich protein OS=Homo sapiens OX=9606 GN=KPRP PE=1 SV=1	12276000	20538000	9917100	1.23786	2.07097	0.597721	9411000	11753000	3091000	3.04465	3.80233	0.800732	17896000	2435600	6074800	2.94594	0.400935	7.34768		14	12	12	8	11	2	11	9	4	14	12	12	8	11	2	11	9	4	13	9	10	3	8	3	8
9	62.378	+	P13647;CON__P13647	KRT5;NA	Keratin, type II cytoskeletal 5 OS=Homo sapiens OX=9606 GN=KRT5 PE=1 SV=3;SWISS-PROT:P13647 Tax_Id=9606 Gene_Symbol=KRT5 Keratin, type II cytoskeletal 5	334720000	570660000	158140000	2.11661	3.60857	0.586549	405540000	426120000	110440000	3.67204	3.85838	0.951704	316950000	182990000	254230000	1.24671	0.719781	1.73206		49	49	49	52	52	34	44	53	47	10	10	9	11	10	5	9	11	9	106	122	63	129	108	273	54
9	62.064	+	P35527;CON__P35527	KRT9;NA	Keratin, type I cytoskeletal 9 OS=Homo sapiens OX=9606 GN=KRT9 PE=1 SV=3;SWISS-PROT:P35527 Tax_Id=9606 Gene_Symbol=KRT9 Keratin, type I cytoskeletal 9	1548200000	3030800000	1683200000	0.919796	1.80062	0.510822	3354700000	4141300000	1574500000	2.13064	2.63023	0.81006	2901000000	1518300000	2567800000	1.12976	0.591284	1.91069		44	44	48	52	54	40	47	56	52	43	43	47	51	53	39	46	55	51	274	395	273	708	453	923	190
9	61.901	+	Q7Z794;CON__Q7Z794	KRT77;NA	Keratin, type II cytoskeletal 1b OS=Homo sapiens OX=9606 GN=KRT77 PE=1 SV=3;SWISS-PROT:Q7Z794 Tax_Id=9606 Gene_Symbol=KRT77 Keratin 77	11350000	94299000	11157000	1.0173	8.452	0.120362	5183300	6079000	4183200	1.23908	1.45319	0.852657	42731000	7037400	7643600	5.59043	0.920692	6.07199		21	25	20	20	21	19	23	21	20	12	16	11	10	12	11	14	12	11	15	41	10	7	9	12	20
9	60.673		Q16610	ECM1	Extracellular matrix protein 1 OS=Homo sapiens OX=9606 GN=ECM1 PE=1 SV=2	367290	1457400	212730	1.72655	6.85094	0.252017	576510	607570	236510	2.43757	2.5689	0.948878	768260	141710	354980	2.16423	0.399206	5.42135		3	4	2	3	4	2	4	2	3	3	4	2	3	4	2	4	2	3	1	4	1	2	2	1	2
9	60.54		Q6UWP8	SBSN	Suprabasin OS=Homo sapiens OX=9606 GN=SBSN PE=1 SV=2	3428400	6674900	3153100	1.08731	2.11693	0.513626	6236700	4143200	420820	14.8204	9.84554	1.50529	3609700	1630500	3647100	0.989745	0.447068	2.21386		9	9	7	7	9	2	8	6	9	9	9	7	7	9	2	8	6	9	5	6	2	6	7	1	3
9	60.066		P04259	KRT6B	Keratin, type II cytoskeletal 6B OS=Homo sapiens OX=9606 GN=KRT6B PE=1 SV=5	3413600	4362100	1201600	2.84088	3.63024	0.782559	6740600	2897300	444250	15.173	6.52178	2.32651	1211000	2227000	2213700	0.547048	1.00601	0.543781		42	44	40	39	45	27	40	42	39	0	0	0	0	0	0	0	0	0	2	2	1	2	2	3	1
9	60.044	+	P02538;CON__P02538	KRT6A;NA;KRT75;NA;NA;NA	Keratin, type II cytoskeletal 6A OS=Homo sapiens OX=9606 GN=KRT6A PE=1 SV=3;SWISS-PROT:P02538 Tax_Id=9606 Gene_Symbol=KRT6A Keratin, type II cytoskeletal 6A;Keratin, type II cytoskeletal 75 OS=Homo sapiens OX=9606 GN=KRT75 PE=1 SV=2;SWISS-PROT:O95678 Tax_Id=9606 Gene_Symbol=KRT75 Keratin, type II cytoskeletal 75;SWISS-PROT:P07744 Tax_Id=10090 Gene_Symbol=Krt4 Keratin, type II cytoskeletal 4;Tax_I…	146980000	144360000	27200000	5.40368	5.30735	1.01815	130540000	150860000	15159000	8.61139	9.95184	0.865306	80378000	70163000	79357000	1.01287	0.884144	1.14559		43	45	42	40	46	28	42	43	41	3	3	2	2	3	2	2	3	2	50	55	25	72	50	113	28
9	60.024	+	P48668;CON__P48668	KRT6C;NA	Keratin, type II cytoskeletal 6C OS=Homo sapiens OX=9606 GN=KRT6C PE=1 SV=3;SWISS-PROT:P48668 Tax_Id=9606 Gene_Symbol=KRT6C Keratin, type II cytoskeletal 6C	11281000	9269900	1882200	5.99352	4.92503	1.21695	7517100	10882000	286380	26.2487	37.9985	0.690783	3092300	2882200	2872400	1.07656	1.00341	1.0729		43	45	42	40	47	27	41	44	41	0	0	0	0	0	0	0	0	0	6	4	1	6	3	1	1
9	59.755		P04040	CAT	Catalase OS=Homo sapiens OX=9606 GN=CAT PE=1 SV=3	2629000	10117000	4138300	0.635285	2.44472	0.25986	2870500	9312700	849570	3.37877	10.9617	0.308235	6596600	4926800	3173000	2.07898	1.55273	1.33892		11	13	10	11	12	5	12	8	12	11	13	10	11	12	5	12	8	12	4	13	3	7	9	6	9
9	58.826	+	P13645;CON__P13645	KRT10;NA;KRT24;NA;KRT37;NA;NA	Keratin, type I cytoskeletal 10 OS=Homo sapiens OX=9606 GN=KRT10 PE=1 SV=6;SWISS-PROT:P13645 Tax_Id=9606 Gene_Symbol=KRT10 Keratin, type I cytoskeletal 10;Keratin, type I cytoskeletal 24 OS=Homo sapiens OX=9606 GN=KRT24 PE=1 SV=1;SWISS-PROT:Q2M2I5 Tax_Id=9606 Gene_Symbol=KRT24 Keratin, type I cytoskeletal 24;Keratin, type I cuticular Ha7 OS=Homo sapiens OX=9606 GN=KRT37 PE=1 SV=3;TREMBL:A2AB72 Ta…	2971100000	7085600000	2138400000	1.3894	3.31351	0.419315	3015800000	4353500000	1712900000	1.76064	2.5416	0.69273	3992500000	1582100000	3254300000	1.22684	0.486157	2.52354		43	44	43	44	52	35	41	47	51	26	26	26	28	34	23	26	29	34	308	542	379	354	483	1012	180
9	56.865	+	Q8N1N4;CON__Q7RTT2;CON__Q8N1N4-2	KRT78;NA;NA	Keratin, type II cytoskeletal 78 OS=Homo sapiens OX=9606 GN=KRT78 PE=1 SV=2;TREMBL:Q7RTT2 Tax_Id=9606 Gene_Symbol=KRT78 Keratin-78;SWISS-PROT:Q8N1N4-2 Tax_Id=9606 Gene_Symbol=KRT78 Isoform 2 of Keratin, type II cytoskeletal 78	8683100	21297000	4841700	1.7934	4.39866	0.407715	8219000	14461000	4649200	1.76783	3.11043	0.568356	11947000	5563400	9892100	1.20773	0.562408	2.14743		15	16	12	13	16	11	13	15	15	11	12	8	9	12	8	10	11	12	10	17	7	7	11	13	11
9	54.529		Q16658	FSCN1	Fascin OS=Homo sapiens OX=9606 GN=FSCN1 PE=1 SV=3	2039900	1735900	111010	18.3758	15.6373	1.17513	2548700	1223500	81616	31.2279	14.9909	2.08312	14910000	248670	4827800	3.08836	0.0515079	59.959		8	7	2	6	8	1	11	4	9	8	7	2	6	8	1	11	4	9	6	4	0	4	6	0	11
9	52.917		P02774	GC;NA;NA	Vitamin D-binding protein OS=Homo sapiens OX=9606 GN=GC PE=1 SV=2;SWISS-PROT:Q3MHN5 (Bos taurus) Vitamin D-binding protein precursor;(Bos taurus) 54 kDa protein	5527400	1485300	145250	38.0544	10.2258	3.7214	648970	7347000	517640	1.25371	14.1933	0.0883313	264880000	8204200	85805	3087	95.6145	32.2859		12	7	2	4	14	2	21	13	1	12	7	2	4	14	2	21	13	1	10	3	0	3	12	1	47
9	52.602		P01008	SERPINC1;NA	Antithrombin-III OS=Homo sapiens OX=9606 GN=SERPINC1 PE=1 SV=1;SWISS-PROT:P41361 (Bos taurus) Antithrombin-III precursor	7691100	2588800	201320	38.2034	12.8591	2.97091	1300100	3277500	547310	2.37544	5.98838	0.396674	180120000	17981000	1285900	140.073	13.9832	10.0172		12	8	2	4	13	2	19	15	6	12	8	2	4	13	2	19	15	6	8	5	0	1	6	0	40
9	52.562		Q13867	BLMH	Bleomycin hydrolase OS=Homo sapiens OX=9606 GN=BLMH PE=1 SV=1	2553200	17982000	2193600	1.16393	8.19748	0.141986	1498000	4529600	641920	2.33362	7.05633	0.330714	8837700	2230100	2661600	3.32045	0.837879	3.96292		7	9	6	6	6	2	7	6	8	7	9	6	6	6	2	7	6	8	3	11	2	0	5	1	6
9	51.676		P02790	HPX	Hemopexin OS=Homo sapiens OX=9606 GN=HPX PE=1 SV=2	21411000	13100000	5650200	3.78942	2.3185	1.63443	4285300	22381000	2160300	1.98366	10.3601	0.19147	338020000	6093400	10547000	32.0489	0.577738	55.4731		15	13	13	8	15	3	19	12	14	15	13	13	8	15	3	19	12	14	27	17	6	3	16	3	60
9	51.561	+	P02533;CON__P02533	KRT14;NA	Keratin, type I cytoskeletal 14 OS=Homo sapiens OX=9606 GN=KRT14 PE=1 SV=4;SWISS-PROT:P02533 Tax_Id=9606 Gene_Symbol=KRT14 Keratin, type I cytoskeletal 14	364240000	463720000	132790000	2.74298	3.49213	0.785474	407980000	556420000	68555000	5.95113	8.1164	0.733223	302410000	158940000	263640000	1.14706	0.602868	1.90267		39	42	40	38	41	26	38	41	42	5	6	6	6	8	4	7	7	7	112	121	58	150	118	282	58
9	51.267	+	P08779;CON__P08779	KRT16;NA;NA;NA;KRT20;NA;NA;KRT222;NA	Keratin, type I cytoskeletal 16 OS=Homo sapiens OX=9606 GN=KRT16 PE=1 SV=4;SWISS-PROT:P08779 Tax_Id=9606 Gene_Symbol=KRT16 Keratin, type I cytoskeletal 16;SWISS-PROT:Q9Z2K1 Tax_Id=10090 Gene_Symbol=Krt16 Keratin, type I cytoskeletal 16;TREMBL:Q3ZAW8;Q9EQD6;Q9EQD7 Tax_Id=10090 Gene_Symbol=Krt16 Keratin intermediate filament 16a;Keratin, type I cytoskeletal 20 OS=Homo sapiens OX=9606 GN=KRT20 PE=1 …	102000000	82363000	21525000	4.73868	3.82639	1.23842	112810000	133690000	17947000	6.28573	7.44916	0.843818	62662000	70981000	57618000	1.08754	1.23192	0.8828		36	36	37	36	39	21	35	38	38	16	15	16	17	20	8	17	19	17	47	37	22	65	58	68	27
9	50.525	+	Q6KB66;CON__Q6KB66-1	KRT80;NA;NA	Keratin, type II cytoskeletal 80 OS=Homo sapiens OX=9606 GN=KRT80 PE=1 SV=2;SWISS-PROT:Q6KB66-1 Tax_Id=9606 Gene_Symbol=KRT80 Isoform 1 of Keratin, type II cytoskeletal 80;TREMBL:Q0VBK2;Q8C1M7 Tax_Id=10090 Gene_Symbol=Krt80 Keratin 80	3598500	20546000	1492600	2.41089	13.7652	0.175144	7608800	6085500	5464000	1.39253	1.11374	1.25032	5282300	1789000	3990800	1.32362	0.448281	2.95266		12	15	7	12	13	11	11	8	12	12	15	7	12	13	11	11	8	12	9	14	6	10	12	6	6
9	50.133	+	CON__Q6IFX2	NA	SWISS-PROT:Q6IFX2 Tax_Id=10090 Gene_Symbol=Krt42 Keratin, type I cytoskeletal 42	10377000	19896000	28653000	0.362161	0.694378	0.521562	21512000	15703000	2300100	9.35264	6.82709	1.36993	24414000	4748700	21327000	1.14475	0.222661	5.1412		20	22	19	20	18	13	18	17	20	1	1	1	1	1	1	1	1	1	0	3	0	2	0	0	0
9	49.364		Q96QA5	GSDMA	Gasdermin-A OS=Homo sapiens OX=9606 GN=GSDMA PE=1 SV=4	2096800	6819500	660990	3.17221	10.3171	0.307471	1591500	2800200	1845200	0.862508	1.51756	0.568352	4144200	1001000	1896800	2.18484	0.527731	4.14006		5	8	2	4	5	5	3	5	6	5	8	2	4	5	5	3	5	6	3	11	1	0	3	3	2
9	48.131	+	Q9C075;CON__Q9C075	KRT23;NA;NA	Keratin, type I cytoskeletal 23 OS=Homo sapiens OX=9606 GN=KRT23 PE=1 SV=2;SWISS-PROT:Q9C075 Tax_Id=9606 Gene_Symbol=KRT23 Keratin, type I cytoskeletal 23;SWISS-PROT:Q99PS0 Tax_Id=10090 Gene_Symbol=Krt23 Keratin, type I cytoskeletal 23	335840	1354100	190860	1.75961	7.09473	0.248017	265850	889340	640280	0.415209	1.38899	0.29893	527910	391270	714960	0.738377	0.547261	1.34922		3	6	3	2	5	3	3	5	5	2	5	2	1	4	2	2	4	4	0	4	0	0	3	2	1
9	48.105	+	Q04695;CON__Q04695	KRT17;NA	Keratin, type I cytoskeletal 17 OS=Homo sapiens OX=9606 GN=KRT17 PE=1 SV=2;SWISS-PROT:Q04695 Tax_Id=9606 Gene_Symbol=KRT17 Keratin, type I cytoskeletal 17	47859000	29969000	153230000	0.312334	0.195582	1.59695	33066000	27165000	3336000	9.91187	8.14299	1.21723	25504000	14785000	245670000	0.103814	0.0601824	1.72499		32	33	30	29	31	16	26	30	32	4	4	4	3	4	3	4	4	4	28	16	7	20	17	5	10
9	47.168		P06733	ENO1;ENO3	Alpha-enolase OS=Homo sapiens OX=9606 GN=ENO1 PE=1 SV=2;Beta-enolase OS=Homo sapiens OX=9606 GN=ENO3 PE=1 SV=5	15598000	18372000	2285600	6.82447	8.03815	0.849009	12357000	18193000	429460	28.7733	42.3625	0.679217	30968000	35212000	22344000	1.38596	1.5759	0.879473		15	12	7	11	16	2	15	17	15	13	11	6	9	14	2	13	15	13	9	12	4	11	14	0	18
9	46.736		P01009	SERPINA1	Alpha-1-antitrypsin OS=Homo sapiens OX=9606 GN=SERPINA1 PE=1 SV=3	244270000	131090000	30329000	8.05401	4.32227	1.86338	50835000	98728000	10318000	4.92683	9.56852	0.5149	2381700000	365290000	50569000	47.098	7.2236	6.52003		20	19	16	17	21	7	25	23	20	19	18	15	16	20	6	24	22	19	83	35	17	19	27	7	151
9	46.312		P36955	SERPINF1;NA	Pigment epithelium-derived factor OS=Homo sapiens OX=9606 GN=SERPINF1 PE=1 SV=4;SWISS-PROT:Q95121 (Bos taurus) Pigment epithelium-derived factor precursor	4794700	2519400	573920	8.3543	4.38981	1.90311	2138200	1136900	1027200	2.08158	1.1068	1.88073	67821000	5517000	1572200	43.1376	3.5091	12.2931		9	8	4	6	7	2	13	11	8	9	8	4	6	7	2	13	11	8	7	5	0	2	2	0	19
9	46.276		Q96P63	SERPINB12	Serpin B12 OS=Homo sapiens OX=9606 GN=SERPINB12 PE=1 SV=1	7357900	15688000	3986300	1.8458	3.93548	0.469015	8501200	10024000	2338000	3.6361	4.28743	0.848085	11214000	2904600	7112700	1.57662	0.408368	3.86077		8	9	8	7	11	5	10	8	11	8	9	8	7	11	5	10	8	11	3	9	4	7	10	3	6
9	44.614		P00558	PGK1;PGK2	Phosphoglycerate kinase 1 OS=Homo sapiens OX=9606 GN=PGK1 PE=1 SV=3;Phosphoglycerate kinase 2 OS=Homo sapiens OX=9606 GN=PGK2 PE=1 SV=3	6072500	13415000	1823600	3.32995	7.35633	0.452665	31807000	7030300	195100	163.029	36.0343	4.52427	57827000	39766000	23015000	2.51258	1.72783	1.45418		14	16	7	18	13	1	20	19	18	14	16	7	18	13	1	20	19	18	9	12	4	42	7	1	24
9	44.564		P29508	SERPINB3	Serpin B3 OS=Homo sapiens OX=9606 GN=SERPINB3 PE=1 SV=2	7172900	13668000	3819700	1.87787	3.57829	0.524795	5892700	7626000	1332000	4.42395	5.72523	0.772712	14068000	9101200	36324000	0.387292	0.250556	1.54573		12	12	9	9	12	2	14	15	15	5	5	4	3	5	0	5	5	6	7	13	3	4	11	2	10
9	44.552		P07339	CTSD	Cathepsin D OS=Homo sapiens OX=9606 GN=CTSD PE=1 SV=1	1641200	7246900	912000	1.79956	7.94616	0.226469	2978400	2580100	486160	6.12638	5.3071	1.15437	4323300	871070	3087500	1.40026	0.282128	4.96321		3	5	2	4	4	2	5	2	5	3	5	2	4	4	2	5	2	5	1	6	1	4	4	1	4
9	42.625		P36222	CHI3L1	Chitinase-3-like protein 1 OS=Homo sapiens OX=9606 GN=CHI3L1 PE=1 SV=2	48317000	14799000	2184500	22.1181	6.77455	3.26488	72056000	4547200	540450	133.326	8.41373	15.8462	24409000	38442000	1060100	23.0252	36.2626	0.634957		13	12	8	15	10	3	13	14	7	13	12	8	15	10	3	13	14	7	25	11	1	50	7	2	11
9	42.051		P68133;P68032;P62736;P63267	ACTA1;ACTC1;ACTA2;ACTG2	Actin, alpha skeletal muscle OS=Homo sapiens OX=9606 GN=ACTA1 PE=1 SV=1;Actin, alpha cardiac muscle 1 OS=Homo sapiens OX=9606 GN=ACTC1 PE=1 SV=1;Actin, aortic smooth muscle OS=Homo sapiens OX=9606 GN=ACTA2 PE=1 SV=1;Actin, gamma-enteric smooth muscle OS=Homo sapiens OX=9606 GN=ACTG2 PE=1 SV=1	367970	1776800	202340	1.81857	8.78126	0.207097	1030600	1486100	512180	2.01218	2.90152	0.693493	1842000	378610	2895100	0.636247	0.130776	4.86516		9	9	8	10	10	5	9	8	10	1	1	1	2	1	1	1	1	1	1	1	0	2	1	1	1
9	41.736		P60709;P63261	ACTB;ACTG1;POTEE;POTEF;POTEI;POTEJ;POTEKP	Actin, cytoplasmic 1 OS=Homo sapiens OX=9606 GN=ACTB PE=1 SV=1;Actin, cytoplasmic 2 OS=Homo sapiens OX=9606 GN=ACTG1 PE=1 SV=1;POTE ankyrin domain family member E OS=Homo sapiens OX=9606 GN=POTEE PE=2 SV=3;POTE ankyrin domain family member F OS=Homo sapiens OX=9606 GN=POTEF PE=1 SV=2;POTE ankyrin domain family member I OS=Homo sapiens OX=9606 GN=POTEI PE=3 SV=1;POTE ankyrin domain family member J…	36304000	19107000	4594900	7.90093	4.15831	1.90004	24598000	16704000	2942400	8.35984	5.677	1.47258	22025000	8543100	31669000	0.695475	0.269762	2.5781		14	11	9	10	13	5	11	11	14	6	3	2	2	4	1	3	4	5	25	13	4	20	15	8	9
9	38.999		P02760	AMBP;NA	Protein AMBP OS=Homo sapiens OX=9606 GN=AMBP PE=1 SV=1;SWISS-PROT:P00978 (Bos taurus) AMBP protein precursor	3632400	1922100	261960	13.8662	7.33738	1.88981	4310500	489410	379990	11.3437	1.28795	8.80754	53465000	9757700	280680	190.484	34.7645	5.47926		5	5	1	5	2	2	9	7	1	5	5	1	5	2	2	9	7	1	4	0	0	3	1	1	12
9	38.604		P07355;A6NMY6	ANXA2;ANXA2P2	Annexin A2 OS=Homo sapiens OX=9606 GN=ANXA2 PE=1 SV=2;Putative annexin A2-like protein OS=Homo sapiens OX=9606 GN=ANXA2P2 PE=5 SV=2	9572000	27229000	4246000	2.25436	6.41286	0.351537	8477200	10425000	1248600	6.78936	8.34935	0.813161	10764000	5362000	6239200	1.72522	0.859405	2.00746		13	15	11	14	12	3	13	13	14	13	15	11	14	12	3	13	13	14	13	18	4	6	15	7	10
9	37.654		P01876	IGHA1	Immunoglobulin heavy constant alpha 1 OS=Homo sapiens OX=9606 GN=IGHA1 PE=1 SV=2	1852100	14338000	829580	2.23258	17.2834	0.129174	1642100	2311700	7200400	0.228057	0.321052	0.710343	3089100	1274700	2510300	1.23057	0.507788	2.42339		3	3	2	3	3	4	3	3	4	2	2	1	2	2	2	2	2	3	1	5	0	1	2	6	2
9	36.105		P01857;P0DOX5	IGHG1;NA	Immunoglobulin heavy constant gamma 1 OS=Homo sapiens OX=9606 GN=IGHG1 PE=1 SV=1;Immunoglobulin gamma-1 heavy chain OS=Homo sapiens OX=9606 PE=1 SV=2	11689000	14623000	3852800	3.0339	3.79542	0.799357	4425200	37925000	1602100	2.76212	23.6721	0.116683	317560000	47576000	61177000	5.19084	0.777678	6.67479		6	8	6	6	11	3	11	11	12	3	3	3	2	6	1	6	7	7	12	10	3	6	16	5	41
9	36.053		P04406	GAPDH;GAPDHS	Glyceraldehyde-3-phosphate dehydrogenase OS=Homo sapiens OX=9606 GN=GAPDH PE=1 SV=3;Glyceraldehyde-3-phosphate dehydrogenase, testis-specific OS=Homo sapiens OX=9606 GN=GAPDHS PE=1 SV=2	21231000	18922000	4384800	4.84195	4.31536	1.12203	6592000	27419000	1849600	3.56401	14.8243	0.240417	21532000	7856900	16627000	1.295	0.472539	2.74052		11	10	8	8	12	2	12	12	12	11	10	8	8	12	2	12	12	12	12	13	4	7	13	3	9
9	35.964		Q92820	GGH	Gamma-glutamyl hydrolase OS=Homo sapiens OX=9606 GN=GGH PE=1 SV=2	477870	1647600	350160	1.36472	4.70528	0.29004	425750	771680	125310	3.39757	6.15817	0.551718	1166500	756010	573210	2.03503	1.31891	1.54297		1	2	1	1	2	1	3	2	1	1	2	1	1	2	1	3	2	1	1	2	0	1	1	0	2
9	34.735		P05089	ARG1	Arginase-1 OS=Homo sapiens OX=9606 GN=ARG1 PE=1 SV=2	4277500	12179000	4357700	0.981596	2.79482	0.351219	5135300	10197000	4988500	1.02943	2.0441	0.503609	11252000	4089200	7372000	1.52632	0.554693	2.75164		6	8	7	6	9	5	9	8	9	6	8	7	6	9	5	9	8	9	3	7	4	3	9	4	5
9	34.258		P25311	AZGP1	Zinc-alpha-2-glycoprotein OS=Homo sapiens OX=9606 GN=AZGP1 PE=1 SV=2	35651000	33316000	18670000	1.90953	1.78447	1.07009	22866000	16850000	7759000	2.94703	2.17167	1.35703	360170000	69348000	44768000	8.04526	1.54905	5.19366		12	13	8	9	9	6	13	12	12	12	13	8	9	9	6	13	12	12	27	23	12	17	11	6	34
9	32.528		P35030	PRSS3	Trypsin-3 OS=Homo sapiens OX=9606 GN=PRSS3 PE=1 SV=2	574040000	802140000	1038400000	0.552812	0.772477	0.715636	1002700000	742990000	1805200	555.451	411.583	1.34955	1217200000	505360000	920120000	1.32287	0.549233	2.40858		2	2	2	2	2	2	2	2	2	2	2	2	2	2	2	2	2	2	5	6	5	8	7	22	6
9	31.121		O94760	DDAH1	N(G),N(G)-dimethylarginine dimethylaminohydrolase 1 OS=Homo sapiens OX=9606 GN=DDAH1 PE=1 SV=3	4450600	11067000	1584800	2.8083	6.98322	0.402151	10766000	5746700	831250	12.9516	6.91332	1.87342	30833000	15841000	12744000	2.41941	1.24302	1.9464		7	10	4	10	9	3	11	12	10	7	10	4	10	9	3	11	12	10	3	8	2	5	4	2	9
9	30.847		Q6ZVX7	NCCRP1	F-box only protein 50 OS=Homo sapiens OX=9606 GN=NCCRP1 PE=1 SV=1	4724600	12101000	2952400	1.60026	4.0987	0.390431	4723300	6113100	2285600	2.06655	2.67461	0.772652	6668800	1335100	6019100	1.10794	0.221811	4.99498		4	7	5	5	6	3	5	5	6	4	7	5	5	6	3	5	5	6	3	6	2	3	4	1	4
9	30.777		P02647	APOA1;NA	Apolipoprotein A-I OS=Homo sapiens OX=9606 GN=APOA1 PE=1 SV=1;SWISS-PROT:P15497 (Bos taurus) Apolipoprotein A-I precursor	2216000	3252700	599860	3.6942	5.42243	0.68128	2131100	2242300	3306900	0.64444	0.678067	0.950408	19099000	4292300	1498600	12.7446	2.86421	4.4496		3	3	1	3	4	1	11	9	1	3	3	1	3	4	1	11	9	1	2	0	0	0	0	0	11
9	30.375		P16152	CBR1	Carbonyl reductase [NADPH] 1 OS=Homo sapiens OX=9606 GN=CBR1 PE=1 SV=3	2144900	2867700	1574400	1.36236	1.82146	0.747951	24474000	4577900	283020	86.4745	16.1752	5.34612	16989000	733420	8291800	2.04889	0.0884512	23.1641		6	7	2	13	9	1	13	3	12	4	5	2	11	7	1	11	2	10	2	3	0	30	7	0	11
9	29.246		P00918	CA2	Carbonic anhydrase 2 OS=Homo sapiens OX=9606 GN=CA2 PE=1 SV=2	14972000	11315000	4033000	3.71237	2.8056	1.3232	46706000	8037900	618040	75.5712	13.0055	5.81072	48875000	86762000	37145000	1.31579	2.33577	0.563323		10	10	6	10	9	1	12	13	11	10	10	6	10	9	1	12	13	11	9	6	1	11	6	1	10
9	28.87		P00915	CA1	Carbonic anhydrase 1 OS=Homo sapiens OX=9606 GN=CA1 PE=1 SV=2	2004600	7057500	1690800	1.18559	4.17406	0.284038	24107000	3822400	1024200	23.5374	3.73208	6.30677	31293000	667320000	146640000	0.2134	4.55074	0.0468935		5	8	6	11	7	2	9	17	17	5	8	6	11	7	2	9	17	17	1	3	0	15	0	2	7
9	28.48		P28074	PSMB5	Proteasome subunit beta type-5 OS=Homo sapiens OX=9606 GN=PSMB5 PE=1 SV=3	543170	2330100	384030	1.41439	6.06749	0.23311	600790	784570	145940	4.11669	5.37598	0.765757	975830	114850	698150	1.39774	0.164506	8.49656		2	3	2	2	2	1	2	1	2	2	3	2	2	2	1	2	1	2	1	3	0	0	0	0	0
9	27.679		P31944	CASP14	Caspase-14 OS=Homo sapiens OX=9606 GN=CASP14 PE=1 SV=2	17693000	70451000	13585000	1.30239	5.18594	0.251139	20248000	28590000	10613000	1.90785	2.69387	0.70822	45135000	13589000	32773000	1.3772	0.41464	3.32144		10	10	8	10	13	7	12	11	14	10	10	8	10	13	7	12	11	14	12	18	6	15	9	16	11
9	26.855		Q92876	KLK6	Kallikrein-6 OS=Homo sapiens OX=9606 GN=KLK6 PE=1 SV=1	2590800	10849000	6116400	0.423582	1.77376	0.238805	177120	9052600	5172800	0.0342406	1.75004	0.0195656	33995000	2247500	7463200	4.55502	0.301144	15.1257		4	6	6	1	6	4	8	4	7	4	6	6	1	6	4	8	4	7	1	6	6	0	4	4	9
9	26.669		P60174	TPI1	Triosephosphate isomerase OS=Homo sapiens OX=9606 GN=TPI1 PE=1 SV=4	20335000	44600000	5725400	3.55172	7.78985	0.455942	44543000	23942000	4514700	9.86621	5.30312	1.86045	96723000	81505000	54201000	1.78452	1.50375	1.18671		14	13	9	14	14	6	13	15	13	14	13	9	14	14	6	13	15	13	12	19	7	24	15	4	19
9	25.035		P30041	PRDX6	Peroxiredoxin-6 OS=Homo sapiens OX=9606 GN=PRDX6 PE=1 SV=3	1217800	3230200	75362	16.1593	42.8625	0.377005	5447600	7265700	85307	63.8588	85.1712	0.749769	4963000	8975600	9247100	0.536709	0.970639	0.552944		4	7	1	7	9	1	7	9	10	4	7	1	7	9	1	7	9	10	1	4	0	7	8	0	6
9	24.824		P09936	UCHL1	Ubiquitin carboxyl-terminal hydrolase isozyme L1 OS=Homo sapiens OX=9606 GN=UCHL1 PE=1 SV=2	7204200	56846000	2398500	3.00363	23.7006	0.126732	28814000	35275000	2935800	9.8147	12.0155	0.816839	95093000	1957500	86517000	1.09913	0.0226256	48.5788		5	8	3	8	9	3	8	3	8	5	8	3	8	9	3	8	3	8	3	16	2	14	11	7	13
9	24.68		Q92520	FAM3C	Protein FAM3C OS=Homo sapiens OX=9606 GN=FAM3C PE=1 SV=1	578210	448990	482920	1.19732	0.92974	1.2878	965440	499330	1234200	0.78224	0.404578	1.93347	12361000	1493300	911330	13.5637	1.63859	8.27764		1	3	2	2	2	2	6	4	3	1	3	2	2	2	2	6	4	3	0	1	1	0	0	1	7
9	24.409	+	CON__P00761	NA	SWISS-PROT:P00761|TRYP_PIG Trypsin - Sus scrofa (Pig).	7721800000	8067300000	5481400000	1.40873	1.47176	0.957173	6813300000	7889600000	2707300000	2.51664	2.91419	0.86358	10951000000	6935000000	6020000000	1.8191	1.15199	1.57909		10	9	9	8	9	6	10	10	11	10	9	9	8	9	6	10	10	11	136	109	122	159	193	145	70
9	23.602		P19652	ORM2	Alpha-1-acid glycoprotein 2 OS=Homo sapiens OX=9606 GN=ORM2 PE=1 SV=2	241650000	82916000	44132000	5.47562	1.87882	2.9144	16214000	41008000	2684300	6.04031	15.277	0.395386	972140000	163180000	22231000	43.729	7.3402	5.95747		7	7	7	4	7	4	7	7	6	5	5	5	3	5	3	5	5	4	43	19	13	8	11	12	39
9	23.511		P02763	ORM1	Alpha-1-acid glycoprotein 1 OS=Homo sapiens OX=9606 GN=ORM1 PE=1 SV=1	328530000	146770000	57470000	5.71655	2.55385	2.2384	7758000	56466000	3513600	2.20799	16.0707	0.137392	1275400000	185650000	36074000	35.3551	5.14637	6.86992		7	7	6	5	6	3	7	6	6	5	5	4	4	4	2	5	4	4	36	20	13	10	10	3	23
9	23.379		P0DOX7	NA;IGKV1-5	Immunoglobulin kappa light chain OS=Homo sapiens OX=9606 PE=1 SV=1;Immunoglobulin kappa variable 1-5 OS=Homo sapiens OX=9606 GN=IGKV1-5 PE=1 SV=2	23420000	47821000	7460700	3.13912	6.40972	0.489743	23308000	55788000	16790000	1.38821	3.32269	0.417796	537530000	68971000	84087000	6.39255	0.820234	7.79357		3	4	3	3	5	1	5	6	5	0	1	0	0	2	0	2	2	2	3	2	3	2	5	3	16
9	23.207		P52565	ARHGDIA	Rho GDP-dissociation inhibitor 1 OS=Homo sapiens OX=9606 GN=ARHGDIA PE=1 SV=3	1999100	1603900	225610	8.86087	7.10917	1.2464	5730300	3357600	489490	11.7067	6.85938	1.70667	12508000	4584100	2646100	4.72696	1.7324	2.72856		4	2	1	5	5	1	5	5	4	4	2	1	5	5	1	5	5	4	0	1	0	2	2	0	4
9	23.01		P02753	RBP4	Retinol-binding protein 4 OS=Homo sapiens OX=9606 GN=RBP4 PE=1 SV=3	6637000	1553700	387170	17.1423	4.01297	4.27174	23641000	2419200	991840	23.8355	2.4391	9.77224	194210000	68745000	2438600	79.64	28.1904	2.82508		7	2	1	6	4	2	10	9	4	7	2	1	6	4	2	10	9	4	5	1	0	5	2	1	32
9	22.11		Q06830	PRDX1;PRDX4	Peroxiredoxin-1 OS=Homo sapiens OX=9606 GN=PRDX1 PE=1 SV=1;Peroxiredoxin-4 OS=Homo sapiens OX=9606 GN=PRDX4 PE=1 SV=1	9692300	12353000	1998300	4.85027	6.18175	0.784611	38470000	8945100	1472900	26.1185	6.07312	4.30068	39327000	16931000	13388000	2.93748	1.26464	2.32278		9	10	6	8	7	5	10	8	10	8	9	5	7	6	4	9	7	9	4	4	1	6	5	2	7
9	21.892		P32119	PRDX2	Peroxiredoxin-2 OS=Homo sapiens OX=9606 GN=PRDX2 PE=1 SV=5	8105300	9834100	3297600	2.45794	2.9822	0.824204	30812000	8675500	4452000	6.92093	1.94867	3.55161	24267000	125300000	26184000	0.926787	4.78537	0.193671		7	7	4	8	7	6	7	11	8	6	6	3	7	6	5	6	10	7	6	7	3	13	6	5	5
9	21.057		P30086	PEBP1	Phosphatidylethanolamine-binding protein 1 OS=Homo sapiens OX=9606 GN=PEBP1 PE=1 SV=3	41388000	76118000	17505000	2.36435	4.34836	0.543735	129400000	54228000	10060000	12.8628	5.39046	2.38622	405490000	158980000	99588000	4.07168	1.59638	2.55057		10	9	8	9	12	6	12	12	11	10	9	8	9	12	6	12	12	11	13	15	6	31	17	14	25
9	21.029		P41222	PTGDS	Prostaglandin-H2 D-isomerase OS=Homo sapiens OX=9606 GN=PTGDS PE=1 SV=1	33999000	305020000	93812000	0.362416	3.2514	0.111465	8748200	75881000	68103000	0.128455	1.11421	0.115288	236720000	47083000	146850000	1.61199	0.32062	5.02772		3	4	3	3	3	4	4	4	4	3	4	3	3	3	4	4	4	4	6	17	9	3	5	91	10
9	21.007		O75223	GGCT	Gamma-glutamylcyclotransferase OS=Homo sapiens OX=9606 GN=GGCT PE=1 SV=1	3100600	9932500	2930600	1.05801	3.38924	0.312167	7393500	4192300	1246600	5.93093	3.36299	1.76359	9036800	4505200	7685900	1.17576	0.586164	2.00586		3	5	4	4	3	2	4	4	4	3	5	4	4	3	2	4	4	4	3	4	2	4	2	0	4
9	19.891		Q99497	PARK7	Parkinson disease protein 7 OS=Homo sapiens OX=9606 GN=PARK7 PE=1 SV=2	3605700	8619800	547090	6.59069	15.7557	0.418304	12092000	3658900	1325500	9.1226	2.76039	3.30482	29918000	36226000	8397400	3.56277	4.31395	0.825871		5	5	1	6	5	3	8	9	8	5	5	1	6	5	3	8	9	8	3	6	0	4	2	2	6
9	18.502		P23528	CFL1;CFL2	Cofilin-1 OS=Homo sapiens OX=9606 GN=CFL1 PE=1 SV=3;Cofilin-2 OS=Homo sapiens OX=9606 GN=CFL2 PE=1 SV=1	14047000	19499000	1487300	9.44463	13.1103	0.720396	119130000	11135000	2244000	53.0882	4.96212	10.6987	139440000	3610700	22371000	6.23307	0.161401	38.6186		10	10	3	12	7	2	11	6	9	9	9	2	11	6	2	10	5	8	8	8	1	29	5	5	16
9	18.012		P62937	PPIA;PPIAL4D;PPIAL4A;PPIAL4F;PPIAL4C;PPIAL4H;PPIAL4E;PPIAL4G	Peptidyl-prolyl cis-trans isomerase A OS=Homo sapiens OX=9606 GN=PPIA PE=1 SV=2;Peptidyl-prolyl cis-trans isomerase A-like 4D OS=Homo sapiens OX=9606 GN=PPIAL4D PE=3 SV=1;Peptidyl-prolyl cis-trans isomerase A-like 4A OS=Homo sapiens OX=9606 GN=PPIAL4A PE=2 SV=1;Peptidyl-prolyl cis-trans isomerase A-like 4F OS=Homo sapiens OX=9606 GN=PPIAL4F PE=3 SV=1;Peptidyl-prolyl cis-trans isomerase A-like 4C …	36203000	46422000	6100800	5.93414	7.60917	0.779867	166500000	28182000	9082800	18.3314	3.10279	5.90803	382340000	79923000	55833000	6.84792	1.43147	4.78385		7	7	5	7	7	4	7	6	7	7	7	5	7	7	4	7	6	7	13	14	3	41	6	5	23
9	17.302		P16949	STMN1;STMN3;STMN4;NA;CROCC2	Stathmin OS=Homo sapiens OX=9606 GN=STMN1 PE=1 SV=3;Stathmin-3 OS=Homo sapiens OX=9606 GN=STMN3 PE=1 SV=3;Stathmin-4 OS=Homo sapiens OX=9606 GN=STMN4 PE=1 SV=1;NA;Ciliary rootlet coiled-coil protein 2 OS=Homo sapiens OX=9606 GN=CROCC2 PE=1 SV=4	1931700	5192100	178630	10.814	29.0662	0.372046	1220300	461400	2758500	0.442378	0.167265	2.64478	11201000	11553000	5211200	2.14941	2.21696	0.969532		2	3	1	2	1	4	4	3	3	2	2	1	2	1	2	2	2	2	0	3	0	1	1	2	3
9	16.837		P0DP25;P0DP24;P0DP23	CALM3;CALM2;CALM1;TNNC2	Calmodulin-3 OS=Homo sapiens OX=9606 GN=CALM3 PE=1 SV=1;Calmodulin-2 OS=Homo sapiens OX=9606 GN=CALM2 PE=1 SV=1;Calmodulin-1 OS=Homo sapiens OX=9606 GN=CALM1 PE=1 SV=1;Troponin C, skeletal muscle OS=Homo sapiens OX=9606 GN=TNNC2 PE=1 SV=2	6847200	12593000	4429500	1.54582	2.84298	0.543731	7594200	7867600	11502000	0.66025	0.68402	0.96525	27769000	31303000	56000000	0.495875	0.558982	0.887103		4	5	3	3	4	5	8	7	9	3	4	2	2	3	4	7	6	8	3	4	2	3	4	10	6
9	16.572		P12273	PIP	Prolactin-inducible protein OS=Homo sapiens OX=9606 GN=PIP PE=1 SV=1	9102500	29785000	18154000	0.501405	1.64069	0.305607	11033000	15189000	7466700	1.47763	2.03423	0.726381	66694000	41581000	21053000	3.16791	1.97506	1.60395		5	6	5	4	6	4	5	6	6	5	6	5	4	6	4	5	6	6	4	6	6	5	5	6	8
9	16.57		P61916	NPC2	NPC intracellular cholesterol transporter 2 OS=Homo sapiens OX=9606 GN=NPC2 PE=1 SV=1	2866100	4239000	958680	2.98963	4.4217	0.676126	10834000	2552000	3683200	2.94146	0.692876	4.2453	31455000	8329300	6274900	5.01283	1.3274	3.77643		3	2	2	3	3	2	4	3	3	3	2	2	3	3	2	4	3	3	1	1	1	2	1	3	7
9	16.537		P61626	LYZ	Lysozyme C OS=Homo sapiens OX=9606 GN=LYZ PE=1 SV=1	8964900	17098000	1102000	8.13512	15.5154	0.524324	14397000	4569800	1201800	11.9795	3.80246	3.15047	41185000	24382000	2160300	19.0645	11.2864	1.68916		3	4	2	4	3	4	5	6	2	3	4	2	4	3	4	5	6	2	4	4	1	5	2	6	6
9	16.511		Q15828	CST6	Cystatin-M OS=Homo sapiens OX=9606 GN=CST6 PE=1 SV=1	572450	935530	755420	0.75779	1.23842	0.611899	1070400	646850	633200	1.69046	1.02156	1.65479	4323700	773540	669310	6.45994	1.15573	5.5895		1	1	1	1	1	1	2	1	1	1	1	1	1	1	1	2	1	1	0	1	0	1	1	0	2
9	15.998		P68871	HBB	Hemoglobin subunit beta OS=Homo sapiens OX=9606 GN=HBB PE=1 SV=2	35235000	73755000	17669000	1.99417	4.17426	0.47773	638880000	118540000	81114000	7.87632	1.4614	5.38957	25146000	9067900000	3150300000	0.0079821	2.87842	0.00277308		10	10	10	10	11	9	10	18	17	4	5	5	5	6	4	5	10	9	7	18	9	109	14	145	8
9	15.945		Q14019	COTL1	Coactosin-like protein OS=Homo sapiens OX=9606 GN=COTL1 PE=1 SV=3	1717400	2850000	544610	3.15345	5.2331	0.602596	28728000	2626000	141000	203.745	18.6241	10.9398	34322000	14974000	4102300	8.36653	3.65015	2.29211		2	3	2	7	3	1	6	7	4	2	3	2	7	3	1	6	7	4	0	0	0	7	1	0	4
9	15.936		P00441	SOD1	Superoxide dismutase [Cu-Zn] OS=Homo sapiens OX=9606 GN=SOD1 PE=1 SV=2	39794000	110960000	66923000	0.594624	1.65802	0.358634	77763000	20335000	4950000	15.7097	4.10808	3.8241	250280000	128210000	194630000	1.28593	0.658737	1.95211		3	3	3	3	2	2	4	4	5	3	3	3	3	2	2	4	4	5	4	10	4	13	2	3	11
9	15.892		Q9NZT1	CALML5	Calmodulin-like protein 5 OS=Homo sapiens OX=9606 GN=CALML5 PE=1 SV=2	6189500	36834000	7740800	0.799594	4.75842	0.168038	10151000	10005000	4719600	2.15082	2.11988	1.01459	11724000	9521200	16289000	0.71975	0.584517	1.23136		6	7	4	5	5	3	5	5	5	6	7	4	5	5	3	5	5	5	4	7	3	6	4	5	3
9	15.887		P02766	TTR;TTR	Transthyretin OS=Homo sapiens OX=9606 GN=TTR PE=1 SV=1;Transthyretin OS=Pan troglodytes OX=9598 GN=TTR PE=2 SV=1	102550000	66337000	27517000	3.72679	2.41076	1.54589	35477000	90281000	106260000	0.33387	0.849624	0.392962	1705400000	299600000	66033000	25.8265	4.53713	5.69226		5	4	4	4	5	5	7	6	5	5	4	4	4	5	5	7	6	5	28	20	6	7	14	26	67
9	15.799		P01034	CST3	Cystatin-C OS=Homo sapiens OX=9606 GN=CST3 PE=1 SV=1	72081000	205120000	40269000	1.78999	5.09374	0.351409	56776000	83661000	108260000	0.524441	0.772778	0.678644	616880000	66216000	223330000	2.76219	0.296494	9.31618		5	5	5	5	5	5	5	5	6	5	5	5	5	5	5	5	5	6	19	22	12	19	16	133	23
9	15.257		P69905	HBA1;HBZ	Hemoglobin subunit alpha OS=Homo sapiens OX=9606 GN=HBA1 PE=1 SV=2;Hemoglobin subunit zeta OS=Homo sapiens OX=9606 GN=HBZ PE=1 SV=2	96865000	102860000	12801000	7.56699	8.03531	0.941717	539080000	90403000	155470000	3.46742	0.581482	5.96308	21028000	8467000000	2836100000	0.00741441	2.98544	0.00248352		8	7	6	9	9	8	5	16	12	4	4	3	5	6	5	2	12	8	8	11	5	83	11	112	3
9	15.164		Q01469	FABP5;FABP5P3	Fatty acid-binding protein 5 OS=Homo sapiens OX=9606 GN=FABP5 PE=1 SV=3;Putative fatty acid-binding protein 5-like protein 3 OS=Homo sapiens OX=9606 GN=FABP5P3 PE=5 SV=1	27576000	21676000	8483700	3.25047	2.55502	1.27219	53339000	5996200	18613000	2.86569	0.322151	8.89547	42752000	22281000	67158000	0.636588	0.33177	1.91876		7	7	4	8	5	2	7	7	8	7	7	4	8	5	2	7	7	8	8	5	1	16	4	2	6
9	14.177		P13987	CD59	CD59 glycoprotein OS=Homo sapiens OX=9606 GN=CD59 PE=1 SV=1	5811300	30841000	4845700	1.19927	6.36461	0.188428	2604500	9896900	642480	4.05382	15.4042	0.263163	40459000	23496000	26076000	1.55158	0.901058	1.72195		3	4	4	2	4	1	4	4	4	3	4	4	2	4	1	4	4	4	1	2	1	1	1	0	2
9	13.714		P61769	B2M	Beta-2-microglobulin OS=Homo sapiens OX=9606 GN=B2M PE=1 SV=1	52860000	61814000	12674000	4.17074	4.87723	0.855146	93350000	36461000	18670000	5	1.95292	2.56027	509650000	165790000	52150000	9.77277	3.1791	3.07407		2	2	2	3	2	3	3	3	3	2	2	2	3	2	3	3	3	3	3	3	2	6	3	24	7
9	13.242		P06702	S100A9	Protein S100-A9 OS=Homo sapiens OX=9606 GN=S100A9 PE=1 SV=1	21044000	54670000	9660600	2.17833	5.65907	0.384928	19181000	35977000	2942400	6.51883	12.2271	0.533146	33978000	70637000	58333000	0.582483	1.21093	0.481023		4	5	3	4	5	2	4	5	6	4	5	3	4	5	2	4	5	6	4	12	2	6	7	1	4
9	11.765		P01834	IGKC	Immunoglobulin kappa constant OS=Homo sapiens OX=9606 GN=IGKC PE=1 SV=2	2912600	4073100	1020800	2.85325	3.99011	0.715082	2139300	6414700	1598200	1.33857	4.0137	0.3335	48907000	7361900	8644900	5.65732	0.851589	6.64326		4	4	4	4	5	2	5	6	4	1	1	1	1	2	1	2	2	1	4	3	0	1	3	4	6
9	11.737		P10599	TXN	Thioredoxin OS=Homo sapiens OX=9606 GN=TXN PE=1 SV=3	27397000	129470000	16035000	1.70857	8.07421	0.211609	153490000	32854000	13347000	11.5	2.46153	4.67188	87753000	116920000	39879000	2.20048	2.93187	0.750539		3	4	3	4	3	3	3	4	3	3	4	3	4	3	3	3	4	3	4	10	4	16	4	3	5
9	11.471		P31151	S100A7	Protein S100-A7 OS=Homo sapiens OX=9606 GN=S100A7 PE=1 SV=4	23830000	45444000	30447000	0.782672	1.49256	0.524382	18989000	85518000	5457200	3.47962	15.6707	0.222047	29824000	27450000	790740000	0.0377166	0.0347143	1.08648		5	9	5	5	6	4	6	5	10	2	4	3	2	4	2	3	3	5	5	12	11	10	11	9	7
9	11.284		P81605	DCD	Dermcidin OS=Homo sapiens OX=9606 GN=DCD PE=1 SV=2	127770000	286070000	158250000	0.807393	1.80771	0.446639	184800000	104980000	61137000	3.02272	1.71713	1.76034	424470000	152950000	102420000	4.14441	1.49336	2.77522		3	3	3	3	3	3	3	3	3	3	3	3	3	3	3	3	3	3	5	8	5	7	4	10	4
9	11.265		P0DOY3;P0DOY2;P0CF74	IGLC3;IGLC2;IGLC6;IGLC7	Immunoglobulin lambda constant 3 OS=Homo sapiens OX=9606 GN=IGLC3 PE=1 SV=1;Immunoglobulin lambda constant 2 OS=Homo sapiens OX=9606 GN=IGLC2 PE=1 SV=1;Immunoglobulin lambda constant 6 OS=Homo sapiens OX=9606 GN=IGLC6 PE=1 SV=1;Immunoglobulin lambda constant 7 OS=Homo sapiens OX=9606 GN=IGLC7 PE=1 SV=3	24459000	28370000	4687200	5.21825	6.05265	0.862143	13817000	41221000	15148000	0.912134	2.72122	0.335193	428390000	60147000	56246000	7.61636	1.06936	7.12238		4	4	2	3	5	3	5	5	5	2	2	1	2	2	2	2	2	2	5	8	1	1	6	2	14
9	11.006		P01040	CSTA	Cystatin-A OS=Homo sapiens OX=9606 GN=CSTA PE=1 SV=1	41928000	102900000	27317000	1.53487	3.76689	0.407464	67402000	75412000	9893700	6.81262	7.62222	0.893783	62282000	51780000	87741000	0.709839	0.590146	1.20282		7	8	7	7	7	5	5	7	6	7	8	7	7	7	5	5	7	6	6	10	5	11	8	10	7
9	6.927		P25713	MT3	Metallothionein-3 OS=Homo sapiens OX=9606 GN=MT3 PE=1 SV=1	10680000	27370000	17921000	0.595949	1.52726	0.390208	185430000	42211000	13636000	13.5986	3.09556	4.39293	108120000	14429000	68270000	1.58371	0.211352	7.49324		1	2	1	2	2	1	2	1	2	1	2	1	2	2	1	2	1	2	1	2	1	3	2	1	2
9	5.0526		P62328	TMSB4X	Thymosin beta-4 OS=Homo sapiens OX=9606 GN=TMSB4X PE=1 SV=2	215200000	174870000	49770000	4.32389	3.51356	1.23063	1552700000	86436000	30053000	51.6654	2.87612	17.9636	540840000	333780000	249950000	2.16379	1.33539	1.62035		7	4	3	7	3	3	4	5	6	6	3	2	6	2	2	3	4	5	8	4	4	21	4	6	3
8	629.09		Q09666	AHNAK	Neuroblast differentiation-associated protein AHNAK OS=Homo sapiens OX=9606 GN=AHNAK PE=1 SV=2	109100	126890	6546.2	16.6662	19.3838	0.8598	8367.2	12105		#DIV/0!	#DIV/0!	0.691219	41918	13592	21738	1.92833	0.625265	3.08402		5	6	1	1	1	0	3	2	2	5	6	1	1	1	0	3	2	2	3	5	0	0	0	0	0
8	187.15		P01024	C3;NA	Complement C3 OS=Homo sapiens OX=9606 GN=C3 PE=1 SV=2;SWISS-PROT:Q2UVX4 (Bos taurus) Complement C3 precursor	646750	167730	51581	12.5385	3.25178	3.8559	2232600	93555		#DIV/0!	#DIV/0!	23.864	6280200	5469900	72882	86.1694	75.0515	1.14814		6	4	1	6	3	0	17	16	2	6	4	1	6	3	0	17	16	2	2	1	1	5	1	0	17
8	81.889		P07384	CAPN1	Calpain-1 catalytic subunit OS=Homo sapiens OX=9606 GN=CAPN1 PE=1 SV=1	196920	1297400	89685	2.19568	14.4662	0.15178	70110	184970	235230	0.298049	0.786337	0.379034		42409	194850	0	0.217649	0		2	3	1	1	2	2	0	1	2	2	3	1	1	2	2	0	1	2	0	3	0	0	0	1	0
8	78.181		P02788	LTF	Lactotransferrin OS=Homo sapiens OX=9606 GN=LTF PE=1 SV=6	618480	3218800	433090	1.42806	7.43217	0.192146	768690	999630		#DIV/0!	#DIV/0!	0.768975	1552500	34759	381020	4.07459	0.0912262	44.6647		6	11	3	4	8	0	3	1	2	6	11	3	4	8	0	3	1	2	2	12	0	1	5	0	0
8	71.027		P17066;P48741	HSPA6;HSPA7	Heat shock 70 kDa protein 6 OS=Homo sapiens OX=9606 GN=HSPA6 PE=1 SV=2;Putative heat shock 70 kDa protein 7 OS=Homo sapiens OX=9606 GN=HSPA7 PE=5 SV=2	707880	430030	944090	0.749801	0.455497	1.64612	233840	247150		#DIV/0!	#DIV/0!	0.946146	2409300	147880	184050	13.0905	0.803477	16.2923		4	4	3	4	4	1	3	3	4	1	1	1	1	1	0	1	1	1	1	1	1	1	1	0	1
8	70.922	+	CON__Q3TTY5	NA	SWISS-PROT:Q3TTY5 Tax_Id=10090 Gene_Symbol=Krt2 Keratin, type II cytoskeletal 2 epidermal	228510	590900	2358200	0.0969002	0.250572	0.386715	108500	344570		#DIV/0!	#DIV/0!	0.314885	339600	313560	443120	0.766384	0.707619	1.08305		16	16	17	15	15	12	15	15	15	1	1	1	1	1	0	1	1	1	1	1	3	0	1	0	1
8	70.036		P00734	F2;NA	Prothrombin OS=Homo sapiens OX=9606 GN=F2 PE=1 SV=2;SWISS-PROT:P00735 (Bos taurus) Prothrombin precursor (Fragment)	226810	196320	65144	3.48167	3.01363	1.15531	1036200	70131		#DIV/0!	#DIV/0!	14.7752	19487000	795980	137130	142.106	5.80457	24.4818		3	2	1	6	1	0	18	2	2	3	2	1	6	1	0	18	2	2	0	0	0	3	0	0	18
8	68.064		Q8WVV4	POF1B	Protein POF1B OS=Homo sapiens OX=9606 GN=POF1B PE=1 SV=3	602700	2670900	345080	1.74655	7.73994	0.225654	714530	1463600		#DIV/0!	#DIV/0!	0.4882	1851900	407440	1039600	1.78136	0.39192	4.54521		5	7	4	5	6	0	5	4	5	5	7	4	5	6	0	5	4	5	2	5	0	4	6	0	1
8	64.842	+	Q9NSB2;CON__Q6ISB0;CON__Q9NSB2	KRT84;NA;NA	Keratin, type II cuticular Hb4 OS=Homo sapiens OX=9606 GN=KRT84 PE=2 SV=2;TREMBL:Q6ISB0 Keratin, hair, basic, 4 - Homo sapiens (Human).;SWISS-PROT:Q9NSB2 Keratin, type II cuticular Hb4 (Hair keratin, type II Hb4) - Homo sapiens (Human).	833990	355140	2308000	0.361347	0.153873	2.34834	6096800	170480		#DIV/0!	#DIV/0!	35.7626	61111	780250	188290	0.324558	4.14387	0.0783223		6	6	10	18	6	4	5	7	7	0	0	2	12	0	0	1	0	3	1	0	1	14	0	0	0
8	61.516		P07196	NEFL	Neurofilament light polypeptide OS=Homo sapiens OX=9606 GN=NEFL PE=1 SV=3	405560	3384900	12923000	0.0313828	0.261928	0.119814	499440	721260	1170800	0.42658	0.61604	0.692455	6502000		19136000	0.339778	0	#DIV/0!		3	8	12	3	3	3	6	1	11	2	8	12	3	3	3	6	0	11	0	7	12	0	2	1	5
8	57.291	+	Q3SY84;CON__Q3SY84	KRT71;NA	Keratin, type II cytoskeletal 71 OS=Homo sapiens OX=9606 GN=KRT71 PE=1 SV=3;SWISS-PROT:Q3SY84 Tax_Id=9606 Gene_Symbol=KRT71 Keratin, type II cytoskeletal 71	41085000	62965000	16428000	2.50091	3.83279	0.652505	33475000	59065000		#DIV/0!	#DIV/0!	0.566748	42899000	21337000	21403000	2.00435	0.996916	2.01055		4	12	8	4	4	3	4	4	8	0	0	0	0	0	0	0	0	0	7	9	5	6	7	0	6
8	53.5	+	O43790;CON__O43790;Q14533	KRT86;NA;KRT81;KRT87P	Keratin, type II cuticular Hb6 OS=Homo sapiens OX=9606 GN=KRT86 PE=1 SV=1;SWISS-PROT:O43790 Keratin, type II cuticular Hb6 (Hair keratin, type II Hb6) (ghHb6) - Homo sapiens (Human).;Keratin, type II cuticular Hb1 OS=Homo sapiens OX=9606 GN=KRT81 PE=1 SV=3;Putative keratin-87 protein OS=Homo sapiens OX=9606 GN=KRT87P PE=5 SV=4	742930	443200	22733000	0.0326807	0.0194959	1.67629	1040100	204880		#DIV/0!	#DIV/0!	5.07663	5274100	69390	191040	27.6073	0.363222	76.0066		7	5	24	5	5	1	12	3	3	0	0	3	0	0	0	0	0	0	1	0	26	2	0	0	4
8	53.154		P01019	AGT	Angiotensinogen OS=Homo sapiens OX=9606 GN=AGT PE=1 SV=1	1764700	1684900	60207	29.3105	27.9851	1.04736		2162100	217170	0	9.95579	0	31313000	4650900	315880	99.1294	14.7236	6.73268		5	5	1	0	6	2	10	7	3	5	5	1	0	6	2	10	7	3	2	2	0	0	4	0	12
8	52.39		Q13228	SELENBP1	Methanethiol oxidase OS=Homo sapiens OX=9606 GN=SELENBP1 PE=1 SV=2	544490	2265800	158040	3.44527	14.3369	0.240308	106000	1905300		#DIV/0!	#DIV/0!	0.0556343	1728800	2069100	4240100	0.407726	0.487984	0.835532		6	9	3	2	12	0	8	11	13	6	9	3	2	12	0	8	11	13	0	6	0	0	6	0	2
8	50.663		P50395	GDI2	Rab GDP dissociation inhibitor beta OS=Homo sapiens OX=9606 GN=GDI2 PE=1 SV=2	205320	1877300	122380	1.67773	15.3399	0.10937	698050	1687600		#DIV/0!	#DIV/0!	0.413635	7087600	7589700	2702300	2.6228	2.80861	0.933845		1	6	1	3	8	0	14	16	6	0	3	0	1	4	0	10	12	2	0	2	0	0	1	0	8
8	50.582		P31150;P60028	GDI1;GDI1	Rab GDP dissociation inhibitor alpha OS=Homo sapiens OX=9606 GN=GDI1 PE=1 SV=2;Rab GDP dissociation inhibitor alpha OS=Pan troglodytes OX=9598 GN=GDI1 PE=2 SV=1	363970	3348100	2469200	0.147404	1.35595	0.108709	814750	5322000		#DIV/0!	#DIV/0!	0.153091	14597000	6376500	11083000	1.31706	0.575341	2.28919		3	11	3	7	11	0	13	14	14	2	8	2	5	7	0	9	10	10	0	5	0	2	6	0	8
8	50.14		P68104;Q5VTE0	EEF1A1;EEF1A1P5	Elongation factor 1-alpha 1 OS=Homo sapiens OX=9606 GN=EEF1A1 PE=1 SV=1;Putative elongation factor 1-alpha-like 3 OS=Homo sapiens OX=9606 GN=EEF1A1P5 PE=5 SV=1	2967800	1888400	374270	7.92957	5.04556	1.5716	600480	1033100		#DIV/0!	#DIV/0!	0.581241	374960	679960	1016400	0.36891	0.668989	0.551444		3	3	2	1	3	0	2	2	2	1	1	1	0	1	0	0	1	1	3	2	2	1	2	0	1
8	47.754	+	CON__P08730-1	NA	SWISS-PROT:P08730-1 Tax_Id=10090 Gene_Symbol=Krt13 Isoform 1 of Keratin, type I cytoskeletal 13	938400	1422300	83281	11.2679	17.0783	0.659776	448230	819070		#DIV/0!	#DIV/0!	0.547243	488020	394070	371990	1.31192	1.05936	1.23841		9	11	8	10	9	7	8	9	8	1	1	1	1	1	0	1	1	1	0	2	0	1	0	0	0
8	47.65		P01011	SERPINA3	Alpha-1-antichymotrypsin OS=Homo sapiens OX=9606 GN=SERPINA3 PE=1 SV=2	6923000	5314000	1165900	5.9379	4.55785	1.30279	1566800	4891900		#DIV/0!	#DIV/0!	0.320285	82602000	5915800	2859400	28.8879	2.0689	13.9629		9	8	5	3	9	0	11	10	8	9	8	5	3	9	0	11	10	8	8	5	0	0	7	0	28
8	47.268		P09104	ENO2	Gamma-enolase OS=Homo sapiens OX=9606 GN=ENO2 PE=1 SV=3	407110	8921600	507090	0.802836	17.5937	0.0456319	158980	4554200		#DIV/0!	#DIV/0!	0.0349084	4385900	446360	8959300	0.489536	0.0498209	9.82593		4	11	3	3	10	0	12	5	12	2	10	2	1	8	0	10	3	10	0	9	0	0	8	0	7
8	44.96		P13473	LAMP2	Lysosome-associated membrane glycoprotein 2 OS=Homo sapiens OX=9606 GN=LAMP2 PE=1 SV=2	102170	241980	102870	0.993195	2.35229	0.422225	99868	310290		#DIV/0!	#DIV/0!	0.321854	773890	375780	441310	1.75362	0.85151	2.05942		1	1	1	1	2	0	2	2	2	1	1	1	1	2	0	2	2	2	0	1	0	0	1	0	2
8	44.659		Q13510	ASAH1	Acid ceramidase OS=Homo sapiens OX=9606 GN=ASAH1 PE=1 SV=5	337220	2687400	80178	4.20589	33.5179	0.125482	66039	808940		#DIV/0!	#DIV/0!	0.0816365	1267900	368580	614350	2.06381	0.599951	3.43996		3	8	1	1	4	0	5	3	5	3	8	1	1	4	0	5	3	5	1	8	0	0	0	0	2
8	42.904		O75635	SERPINB7	Serpin B7 OS=Homo sapiens OX=9606 GN=SERPINB7 PE=1 SV=1	149230	626770	166830	0.894503	3.75694	0.238094	322170	134490		#DIV/0!	#DIV/0!	2.39549	777570	254250	360680	2.15584	0.704918	3.05829		1	2	1	1	1	0	2	2	2	1	2	1	1	1	0	2	2	2	1	2	0	1	1	0	2
8	39.42		P04075	ALDOA	Fructose-bisphosphate aldolase A OS=Homo sapiens OX=9606 GN=ALDOA PE=1 SV=2	1917000	513440	133700	14.3381	3.84024	3.73364	208430	984310		#DIV/0!	#DIV/0!	0.211752	243420	609180	327160	0.74404	1.86202	0.399586		4	2	1	1	3	0	1	2	2	4	2	1	1	3	0	1	2	2	4	1	0	0	2	0	0
8	37.54		P37837	TALDO1	Transaldolase OS=Homo sapiens OX=9606 GN=TALDO1 PE=1 SV=2	352890	1161000	69537	5.07485	16.6961	0.303953	472510	1519400		#DIV/0!	#DIV/0!	0.310985	838490	148100	921190	0.910225	0.16077	5.66165		2	4	1	2	3	0	2	1	4	2	4	1	2	3	0	2	1	4	0	4	0	0	3	0	1
8	36.426		P40925	MDH1	Malate dehydrogenase, cytoplasmic OS=Homo sapiens OX=9606 GN=MDH1 PE=1 SV=4	1034000	3808600	180220	5.73743	21.1331	0.271491	497740	3629900		#DIV/0!	#DIV/0!	0.137122	5665200	1013900	8354800	0.678077	0.121355	5.58753		3	4	1	2	4	0	5	3	5	3	4	1	2	4	0	5	3	5	0	5	0	0	3	0	4
8	35.94		P01861	IGHG4	Immunoglobulin heavy constant gamma 4 OS=Homo sapiens OX=9606 GN=IGHG4 PE=1 SV=1	1641600	879980	345430	4.75234	2.54749	1.8655	1019900	5648500		#DIV/0!	#DIV/0!	0.180561	16500000	3020200	6567000	2.51256	0.459906	5.46321		3	4	3	3	5	1	7	6	7	0	0	0	0	0	0	2	1	2	1	1	0	1	2	0	4
8	35.422		P10451	SPP1;NA	Osteopontin OS=Homo sapiens OX=9606 GN=SPP1 PE=1 SV=1;SWISS-PROT:P31096 Osteopontin - Bos taurus (Bovine).	26382000	10612000	742650	35.5241	14.2894	2.48605	6321400	7571900		#DIV/0!	#DIV/0!	0.83485	28841000	23307000	7587300	3.80122	3.07184	1.23744		6	5	3	5	6	0	5	7	5	6	5	3	5	6	0	5	7	5	7	8	1	5	4	0	6
8	32.575		P06748	NPM1	Nucleophosmin OS=Homo sapiens OX=9606 GN=NPM1 PE=1 SV=2	3700900	1783200	477240	7.7548	3.73648	2.07543	703610	478160		#DIV/0!	#DIV/0!	1.47149	3436500	1537600	1703400	2.01744	0.902665	2.23498		2	2	1	1	2	0	3	4	2	2	2	1	1	2	0	3	4	2	2	1	0	1	0	0	1
8	28.521	+	P67936;P07951;P09493;P06753;CON__Q3SX28	TPM4;TPM2;TPM1;TPM3;NA	Tropomyosin alpha-4 chain OS=Homo sapiens OX=9606 GN=TPM4 PE=1 SV=3;Tropomyosin beta chain OS=Homo sapiens OX=9606 GN=TPM2 PE=1 SV=1;Tropomyosin alpha-1 chain OS=Homo sapiens OX=9606 GN=TPM1 PE=1 SV=2;Tropomyosin alpha-3 chain OS=Homo sapiens OX=9606 GN=TPM3 PE=1 SV=2;TREMBL:Q3SX28;Q5KR48 (Bos taurus) Tropomyosin 2	2581400	1505000	591220	4.36623	2.54558	1.71522	1370900	1179700	179010	7.65823	6.59013	1.16208		1789200	974320	0	1.83636	0		4	2	2	2	2	1	1	3	2	4	2	2	2	2	1	1	3	2	4	2	0	1	1	0	1
8	27.774		P31947	SFN	14-3-3 protein sigma OS=Homo sapiens OX=9606 GN=SFN PE=1 SV=1	2592500	4040300		#DIV/0!	#DIV/0!	0.64166	2129000	574420	485630	4.384	1.18283	3.70635	3723300	6109300	4389800	0.848171	1.3917	0.609448		6	5	1	5	2	2	4	6	4	4	4	0	3	2	2	2	4	2	1	4	0	1	0	0	2
8	27.745		P63104	YWHAZ	14-3-3 protein zeta/delta OS=Homo sapiens OX=9606 GN=YWHAZ PE=1 SV=1	2351800	2999700		#DIV/0!	#DIV/0!	0.784012	824480	509580	529380	1.55744	0.962598	1.61796	5783500	5486800	8616600	0.671204	0.636771	1.05408		6	8	1	5	2	2	8	9	9	4	6	0	2	1	2	5	6	6	3	2	0	2	0	1	5
8	24.802		P17677;Q5IS67	GAP43;GAP43	Neuromodulin OS=Homo sapiens OX=9606 GN=GAP43 PE=1 SV=1;Neuromodulin OS=Pan troglodytes OX=9598 GN=GAP43 PE=2 SV=1	3416900	995420	164600	20.7588	6.04751	3.43262	6097900	1122000		#DIV/0!	#DIV/0!	5.43485	7064100	28121000	2598200	2.71884	10.8233	0.251204		6	3	1	6	5	0	6	10	5	6	3	1	6	5	0	6	10	5	3	1	0	5	1	0	4
8	23.356		P09211	GSTP1	Glutathione S-transferase P OS=Homo sapiens OX=9606 GN=GSTP1 PE=1 SV=2	6232100	5696700		#DIV/0!	#DIV/0!	1.09398	12295000	5928100	236690	51.9456	25.0458	2.07402	33312000	19647000	8259500	4.03317	2.37872	1.69553		8	6	0	6	5	1	6	7	5	8	6	0	6	5	1	6	7	5	7	5	0	14	5	0	10
8	22.174		P36969	GPX4	Phospholipid hydroperoxide glutathione peroxidase OS=Homo sapiens OX=9606 GN=GPX4 PE=1 SV=3	862870	1450800	243220	3.54769	5.96497	0.594755	210990	4051700		#DIV/0!	#DIV/0!	0.0520744	2491200	226340	1490200	1.67172	0.151886	11.0065		2	1	1	1	2	0	3	1	1	2	1	1	1	2	0	3	1	1	0	0	0	0	0	0	3
8	21.275		P05090	APOD	Apolipoprotein D OS=Homo sapiens OX=9606 GN=APOD PE=1 SV=1	14318000	3035400	1648800	8.68389	1.84098	4.71701	905990		622930	1.4544	0	#DIV/0!	1127700	517280	47297000	0.0238429	0.0109368	2.18006		5	4	2	1	0	1	2	1	5	5	4	2	1	0	1	2	1	5	6	1	0	1	0	0	0
8	20.838		P17900	GM2A	Ganglioside GM2 activator OS=Homo sapiens OX=9606 GN=GM2A PE=1 SV=4	1563900	4691600	549410	2.84651	8.53934	0.33334	2431400	1851600		#DIV/0!	#DIV/0!	1.31313	2742100	1738000	3031600	0.904506	0.573295	1.57773		2	3	1	2	3	0	2	3	3	2	3	1	2	3	0	2	3	3	0	2	0	1	1	0	0
8	19.25		P31025	LCN1;LCN1P1	Lipocalin-1 OS=Homo sapiens OX=9606 GN=LCN1 PE=1 SV=1;Putative lipocalin 1-like protein 1 OS=Homo sapiens OX=9606 GN=LCN1P1 PE=5 SV=1	1868800	22699000		#DIV/0!	#DIV/0!	0.0823296	22398000	21056000	3639500	6.15414	5.78541	1.06373	4528500	2373800	738060	6.13568	3.21627	1.9077		2	4	0	5	7	3	5	3	2	2	4	0	5	7	3	5	3	2	2	7	0	10	8	3	2
8	18.042		P24666	ACP1	Low molecular weight phosphotyrosine protein phosphatase OS=Homo sapiens OX=9606 GN=ACP1 PE=1 SV=3	489750	861490	76123	6.43367	11.3171	0.568492	3598400	243050		#DIV/0!	#DIV/0!	14.8052	3294500	362250	793120	4.15385	0.45674	9.09455		2	2	1	4	1	0	3	1	2	2	2	1	4	1	0	3	1	2	0	2	0	4	0	0	2
8	17.935		P04216	THY1	Thy-1 membrane glycoprotein OS=Homo sapiens OX=9606 GN=THY1 PE=1 SV=2	2069700	18879000	7660500	0.270178	2.46446	0.10963		1393700	704110	0	1.97938	0	12248000	10034000	16923000	0.723749	0.592921	1.22065		1	2	2	0	1	1	2	2	2	1	2	2	0	1	1	2	2	2	0	4	2	0	1	1	2
8	17.298		P22392;P15531;O60361	NME2;NME1;NME2P1	Nucleoside diphosphate kinase B OS=Homo sapiens OX=9606 GN=NME2 PE=1 SV=1;Nucleoside diphosphate kinase A OS=Homo sapiens OX=9606 GN=NME1 PE=1 SV=1;Putative nucleoside diphosphate kinase OS=Homo sapiens OX=9606 GN=NME2P1 PE=5 SV=1	7056500	5087300	4433700	1.59156	1.14742	1.38708	2925000	3642200		#DIV/0!	#DIV/0!	0.803086	7652500	4305500	4581000	1.67049	0.93986	1.77738		3	2	1	1	2	0	2	2	2	3	2	1	1	2	0	2	2	2	4	3	2	2	2	0	2
8	16.891		P27482	CALML3	Calmodulin-like protein 3 OS=Homo sapiens OX=9606 GN=CALML3 PE=1 SV=2	511260	987200	310170	1.64832	3.18277	0.517889	441140	357280		#DIV/0!	#DIV/0!	1.23472	216520	325870	926430	0.233714	0.351748	0.664437		2	3	3	2	2	1	2	2	3	1	2	2	1	1	0	1	1	2	1	1	0	0	0	0	0
8	15.075		P47929	LGALS7	Galectin-7 OS=Homo sapiens OX=9606 GN=LGALS7 PE=1 SV=2	4669600	7988500	1042300	4.48009	7.6643	0.58454	2989500	4259400		#DIV/0!	#DIV/0!	0.701859	4212200	4865900	4200300	1.00283	1.15846	0.865657		4	3	2	3	4	0	3	6	5	4	3	2	3	4	0	3	6	5	3	3	2	2	4	0	2
8	15.054		P07737	PFN1;NA	Profilin-1 OS=Homo sapiens OX=9606 GN=PFN1 PE=1 SV=2;SWISS-PROT:P02584 (Bos taurus) Profilin-1	12895000	4400400	760530	16.9553	5.78597	2.93042	93720000	3331200		#DIV/0!	#DIV/0!	28.134	100520000	17959000	3994600	25.164	4.49582	5.59719		8	5	2	8	4	0	8	6	4	8	5	2	8	4	0	8	6	4	7	4	0	30	4	0	15
8	15.04		Q15121	PEA15	Astrocytic phosphoprotein PEA-15 OS=Homo sapiens OX=9606 GN=PEA15 PE=1 SV=2	1104800	1182100		#DIV/0!	#DIV/0!	0.934608	10457000	942760	858850	12.1756	1.0977	11.0919	11511000	1445600	2284300	5.03918	0.632842	7.96278		2	2	0	2	2	1	4	3	2	2	2	0	2	2	1	4	3	2	0	1	0	2	0	0	4
8	14.889		O15540	FABP7	Fatty acid-binding protein, brain OS=Homo sapiens OX=9606 GN=FABP7 PE=1 SV=3	7739600	3587400		#DIV/0!	#DIV/0!	2.15744	413400000	5739100	326550	1265.96	17.575	72.0322	49088000	16488000	6487400	7.56667	2.54154	2.9772		5	5	0	8	4	1	6	6	6	5	5	0	8	4	1	6	6	6	4	2	0	42	3	0	6
8	14.858		P05413	FABP3	Fatty acid-binding protein, heart OS=Homo sapiens OX=9606 GN=FABP3 PE=1 SV=4	211910	1857700		#DIV/0!	#DIV/0!	0.114071	1413900	3001000	270990	5.21754	11.0742	0.471143	7544300	1935600	4303900	1.7529	0.449732	3.89765		2	4	0	3	4	1	4	4	4	2	4	0	3	4	1	4	4	4	0	1	0	1	4	0	5
8	14.716		P09382	LGALS1	Galectin-1 OS=Homo sapiens OX=9606 GN=LGALS1 PE=1 SV=2	14359000	5165100	960990	14.9419	5.37477	2.78	21067000	8408700	534110	39.4432	15.7434	2.50538	23757000		9571500	2.48206	0	#DIV/0!		7	6	2	7	6	1	6	0	5	7	6	2	7	6	1	6	0	5	6	2	0	9	3	1	7
8	14.688		Q9GZQ8;A6NCE7	MAP1LC3B;MAP1LC3B2	Microtubule-associated proteins 1A/1B light chain 3B OS=Homo sapiens OX=9606 GN=MAP1LC3B PE=1 SV=3;Microtubule-associated proteins 1A/1B light chain 3 beta 2 OS=Homo sapiens OX=9606 GN=MAP1LC3B2 PE=2 SV=1	2004000	4109700	590650	3.39287	6.95793	0.487627	3123700	4230000		#DIV/0!	#DIV/0!	0.738463	23109000	31868000	7500000	3.0812	4.24907	0.725147		1	2	1	1	2	0	2	2	2	0	1	0	0	1	0	1	1	1	0	0	0	1	2	0	2
8	14.091		P0C0S8;Q99878;Q9BTM1;Q93077;Q7L7L0;P04908;Q96KK5;P20671;P16104;Q6FI13;Q16777;Q8IUE6;Q71UI9;P0C0S5;Q96QV6	H2AC11;H2AC14;H2AJ;H2AC6;H2AW;H2AC4;H2AC12;H2AC7;H2AX;H2AC18;H2AC20;H2AC21;H2AZ2;H2AZ1;H2AC1	Histone H2A type 1 OS=Homo sapiens OX=9606 GN=H2AC11 PE=1 SV=2;Histone H2A type 1-J OS=Homo sapiens OX=9606 GN=H2AC14 PE=1 SV=3;Histone H2A.J OS=Homo sapiens OX=9606 GN=H2AJ PE=1 SV=1;Histone H2A type 1-C OS=Homo sapiens OX=9606 GN=H2AC6 PE=1 SV=3;Histone H2A type 3 OS=Homo sapiens OX=9606 GN=H2AW PE=1 SV=3;Histone H2A type 1-B/E OS=Homo sapiens OX=9606 GN=H2AC4 PE=1 SV=2;Histone H2A type 1-H OS=…	24098000	4976000	1634600	14.7424	3.04417	4.84285	2822600	1044500		#DIV/0!	#DIV/0!	2.70235	2361300	1231200	2000800	1.18018	0.615354	1.91788		4	2	2	3	1	0	3	1	2	4	2	2	3	1	0	3	1	2	6	1	0	0	0	0	1
8	13.832		Q9NRX4	PHPT1	14 kDa phosphohistidine phosphatase OS=Homo sapiens OX=9606 GN=PHPT1 PE=1 SV=1	1609600	692400		#DIV/0!	#DIV/0!	2.32467	13047000	533330	913200	14.2871	0.584023	24.4633	20239000	319230	709520	28.5249	0.449924	63.3994		1	1	0	3	1	1	3	1	1	1	1	0	3	1	1	3	1	1	0	0	0	3	0	1	4
8	12.203		P06454	PTMA	Prothymosin alpha OS=Homo sapiens OX=9606 GN=PTMA PE=1 SV=2	19825000	5297600		#DIV/0!	#DIV/0!	3.74226	426980	667200	507890	0.840694	1.31367	0.639958	6163600	13784000	4476800	1.37679	3.07898	0.447156		5	3	0	1	1	1	3	3	2	5	3	0	1	1	1	3	3	2	5	1	0	0	0	0	2
8	11.951		P62942	FKBP1A	Peptidyl-prolyl cis-trans isomerase FKBP1A OS=Homo sapiens OX=9606 GN=FKBP1A PE=1 SV=2	1037000	1643000		#DIV/0!	#DIV/0!	0.631163	37730000	4197900	871710	43.2827	4.81571	8.98783	23002000	3390800	3048100	7.54634	1.11243	6.78365		1	1	0	3	2	1	3	2	3	1	1	0	3	2	1	3	2	3	1	1	0	8	2	0	4
8	11.74		P31949	S100A11	Protein S100-A11 OS=Homo sapiens OX=9606 GN=S100A11 PE=1 SV=2	1788200	279770		#DIV/0!	#DIV/0!	6.39168	8105700	1442600	1459100	5.55527	0.988692	5.61881	4040300	2980000	1045000	3.86632	2.85167	1.35581		1	1	0	2	2	1	2	2	1	1	1	0	2	2	1	2	2	1	1	0	0	2	0	0	0
8	11.471		Q99584	S100A13	Protein S100-A13 OS=Homo sapiens OX=9606 GN=S100A13 PE=1 SV=1	1082400	2502600		#DIV/0!	#DIV/0!	0.43251	3663200	4478600	396460	9.23977	11.2965	0.817934	1158900	974920	5422700	0.213713	0.179785	1.18871		2	2	0	2	2	1	2	2	2	2	2	0	2	2	1	2	2	2	1	1	0	1	2	0	1
8	11.367		P62805	H4C1	Histone H4 OS=Homo sapiens OX=9606 GN=H4C1 PE=1 SV=2	31575000	9603700	1606700	19.6521	5.97728	3.2878	4803700	2009900		#DIV/0!	#DIV/0!	2.39002	1781700	1870600	1821400	0.978204	1.02701	0.952475		7	5	3	4	3	0	3	3	3	7	5	3	4	3	0	3	3	3	10	4	0	0	0	0	0
8	11.139		P04080	CSTB	Cystatin-B OS=Homo sapiens OX=9606 GN=CSTB PE=1 SV=2	2863100	4735700	322440	8.87948	14.6871	0.604578	34934000	4649900		#DIV/0!	#DIV/0!	7.51285	61732000	21441000	5060500	12.1988	4.23693	2.87916		3	3	1	6	3	0	5	5	3	3	3	1	6	3	0	5	5	3	2	2	0	11	2	0	7
8	11.139		P14621	ACYP2	Acylphosphatase-2 OS=Homo sapiens OX=9606 GN=ACYP2 PE=1 SV=2	1255900		349150	3.59702	0	#DIV/0!	8382900	740970	387740	21.6199	1.911	11.3134	2967100	313780	1304000	2.27538	0.240629	9.45599		2	0	1	3	1	1	1	1	2	2	0	1	3	1	1	1	1	2	1	0	0	3	1	0	1
8	10.871		P61956	SUMO2	Small ubiquitin-related modifier 2 OS=Homo sapiens OX=9606 GN=SUMO2 PE=1 SV=3	9606800	6060900	1262500	7.60935	4.80071	1.58505	29457000	2675900		#DIV/0!	#DIV/0!	11.0083	21417000	48543000	11895000	1.8005	4.08096	0.441196		2	1	1	2	1	0	1	2	2	1	0	1	1	1	0	0	1	1	2	1	0	3	0	0	1
8	10.834		P05109	S100A8	Protein S100-A8 OS=Homo sapiens OX=9606 GN=S100A8 PE=1 SV=1	18124000	33913000	6486700	2.79402	5.22808	0.534426	11366000	18748000		#DIV/0!	#DIV/0!	0.606251	25841000	37305000	35819000	0.721433	1.04149	0.692695		3	3	3	3	3	2	3	5	4	3	3	3	3	3	2	3	5	4	5	6	2	7	5	7	3
8	10.35		Q96FJ2;P63167	DYNLL2;DYNLL1	Dynein light chain 2, cytoplasmic OS=Homo sapiens OX=9606 GN=DYNLL2 PE=1 SV=1;Dynein light chain 1, cytoplasmic OS=Homo sapiens OX=9606 GN=DYNLL1 PE=1 SV=1	914950	2884400	593770	1.54092	4.85777	0.317206	9211000	3289800		#DIV/0!	#DIV/0!	2.79987	8700500	5452700	8265700	1.0526	0.659678	1.59563		1	1	1	2	2	0	2	2	1	1	1	1	2	2	0	2	2	1	0	0	0	0	0	0	2
8	7.6184		Q92686	NRGN	Neurogranin OS=Homo sapiens OX=9606 GN=NRGN PE=1 SV=1	579350	11764000	667500	0.86794	17.624	0.0492477	709950	13513000	7108500	0.0998734	1.90096	0.0525383	15156000		10944000	1.38487	0	#DIV/0!		1	2	1	1	3	2	2	0	2	1	2	1	1	3	2	2	0	2	0	1	0	0	2	0	2
7	121		P27816	MAP4	Microtubule-associated protein 4 OS=Homo sapiens OX=9606 GN=MAP4 PE=1 SV=3		95868	63521	0	1.50923	0	286350	195370		#DIV/0!	#DIV/0!	1.46568	176330	138360	13707	12.8642	10.0941	1.27443		1	1	1	2	1	0	1	1	1	1	1	1	2	1	0	1	1	1	1	0	0	2	0	0	1
7	80.777		O43548	TGM5	Protein-glutamine gamma-glutamyltransferase 5 OS=Homo sapiens OX=9606 GN=TGM5 PE=1 SV=4	116240	284790	88317	1.31617	3.22463	0.40816	245190	239930		#DIV/0!	#DIV/0!	1.02192	74665		80000	0.933312	0	#DIV/0!		2	2	1	2	2	0	1	0	1	2	2	1	2	2	0	1	0	1	0	2	0	0	1	0	0
7	80.355		O75342	ALOX12B	Arachidonate 12-lipoxygenase, 12R-type OS=Homo sapiens OX=9606 GN=ALOX12B PE=1 SV=1	282910	213090	76022	3.72142	2.803	1.32765	116680	153200		#DIV/0!	#DIV/0!	0.761619	213110		103470	2.05963	0	#DIV/0!		2	1	1	1	1	0	1	0	1	2	1	1	1	1	0	1	0	1	2	1	0	1	0	0	1
7	78.275		P05060	CHGB	Secretogranin-1 OS=Homo sapiens OX=9606 GN=CHGB PE=1 SV=2		2166900	645130	0	3.35886	0	124000	679420	4873200	0.0254453	0.13942	0.182509	117600		3551900	0.033109	0	#DIV/0!		0	8	3	1	4	7	1	0	7	0	8	3	1	4	7	1	0	7	0	6	1	0	4	8	0
7	72.697		P42357	HAL	Histidine ammonia-lyase OS=Homo sapiens OX=9606 GN=HAL PE=1 SV=1	429930	2999200		#DIV/0!	#DIV/0!	0.143348	127640	681900		#DIV/0!	#DIV/0!	0.187183	879550	260500	100790	8.72656	2.58458	3.37639		5	9	0	2	5	0	5	3	1	5	9	0	2	5	0	5	3	1	0	9	0	0	1	0	2
7	65.492		P08842	STS	Steryl-sulfatase OS=Homo sapiens OX=9606 GN=STS PE=1 SV=2	552770	788390	403880	1.36865	1.95204	0.701138	39180			#DIV/0!	#DIV/0!	#DIV/0!	342290	290330	345450	0.990853	0.84044	1.17897		1	2	1	1	0	0	1	1	1	1	2	1	1	0	0	1	1	1	0	1	0	0	0	0	0
7	61.247		O14773;Q5IS74	TPP1;TPP1	Tripeptidyl-peptidase 1 OS=Homo sapiens OX=9606 GN=TPP1 PE=1 SV=2;Tripeptidyl-peptidase 1 OS=Pan troglodytes OX=9598 GN=TPP1 PE=2 SV=1	100190	701760	41694	2.40298	16.8312	0.14277		234040	139000	0	1.68374	0	128870		148210	0.869509	0	#DIV/0!		1	2	1	0	2	1	1	0	2	1	2	1	0	2	1	1	0	2	0	2	0	0	0	0	0
7	56.143	+	P19013;CON__P19013	KRT4;NA	Keratin, type II cytoskeletal 4 OS=Homo sapiens OX=9606 GN=KRT4 PE=1 SV=5;SWISS-PROT:P19013 Tax_Id=9606 Gene_Symbol=KRT4 keratin 4	2392600	7751800		#DIV/0!	#DIV/0!	0.308651	7616700	3560300		#DIV/0!	#DIV/0!	2.13934	1324300	1725000	974520	1.35893	1.7701	0.76771		6	8	4	7	5	4	5	5	6	2	3	0	3	1	0	2	1	1	0	0	0	2	0	0	1
7	54.253		P04217	A1BG;NA	Alpha-1B-glycoprotein OS=Homo sapiens OX=9606 GN=A1BG PE=1 SV=4;TREMBL:Q2KJF1 (Bos taurus) Alpha-1-B glycoprotein	1827100	634210		#DIV/0!	#DIV/0!	2.88091	126660	1104200		#DIV/0!	#DIV/0!	0.114707	30787000	3038300	85170	361.477	35.6734	10.133		5	3	0	1	5	0	11	7	1	5	3	0	1	5	0	11	7	1	4	0	0	0	0	0	13
7	50.118		P26641	EEF1G	Elongation factor 1-gamma OS=Homo sapiens OX=9606 GN=EEF1G PE=1 SV=3	124450	221360		#DIV/0!	#DIV/0!	0.562206	170510	147050		#DIV/0!	#DIV/0!	1.15954	758290	8886100	210570	3.60113	42.2002	0.0853344		1	2	0	1	2	0	2	7	1	1	2	0	1	2	0	2	7	1	1	0	0	0	0	0	1
7	47.89		P20848	SERPINA2	Putative alpha-1-antitrypsin-related protein OS=Homo sapiens OX=9606 GN=SERPINA2 PE=1 SV=1	451930	233800		#DIV/0!	#DIV/0!	1.93298	89901	57256		#DIV/0!	#DIV/0!	1.57016	3915900	375890	101460	38.5955	3.70481	10.4177		2	2	1	2	2	1	2	2	2	1	1	0	1	1	0	1	1	1	0	0	0	0	0	0	1
7	46.402		Q14240;P60842	EIF4A2;EIF4A1	Eukaryotic initiation factor 4A-II OS=Homo sapiens OX=9606 GN=EIF4A2 PE=1 SV=2;Eukaryotic initiation factor 4A-I OS=Homo sapiens OX=9606 GN=EIF4A1 PE=1 SV=1	330240	474110		#DIV/0!	#DIV/0!	0.696547	96744	87549		#DIV/0!	#DIV/0!	1.10503	108220	243230	903320	0.119803	0.269262	0.444929		2	3	0	1	1	0	2	2	3	2	3	0	1	1	0	2	2	3	1	0	0	0	0	0	1
7	46.382		Q12765	SCRN1	Secernin-1 OS=Homo sapiens OX=9606 GN=SCRN1 PE=1 SV=2	92306	238000		#DIV/0!	#DIV/0!	0.38784	140790	275100	136740	1.02962	2.01185	0.511778	2569300		1314800	1.95414	0	#DIV/0!		1	1	0	1	2	1	3	0	3	1	1	0	1	2	1	3	0	3	0	0	0	0	0	0	1
7	46.247		P17174	GOT1	Aspartate aminotransferase, cytoplasmic OS=Homo sapiens OX=9606 GN=GOT1 PE=1 SV=3	130930	1506000		#DIV/0!	#DIV/0!	0.0869389	89115	1510500		#DIV/0!	#DIV/0!	0.058997	552400	99791	2792500	0.197816	0.0357354	5.53557		1	6	0	1	8	0	4	1	9	1	6	0	1	8	0	4	1	9	0	2	0	0	2	0	1
7	46.213	+	Q14525;CON__Q14525	KRT33B;NA;NA;KRT32;NA	Keratin, type I cuticular Ha3-II OS=Homo sapiens OX=9606 GN=KRT33B PE=1 SV=3;SWISS-PROT:Q14525 Keratin, type I cuticular HA3-II (Hair keratin, type I HA3-II);TREMBL:Q497I4 Tax_Id=10090 Gene_Symbol=Krt35 Krt35 protein;Keratin, type I cuticular Ha2 OS=Homo sapiens OX=9606 GN=KRT32 PE=1 SV=3;SWISS-PROT:Q14532 Keratin, type I cuticular HA2 (Hair keratin, type I HA2)	91020	125880	10409000	0.00874436	0.0120934	0.72307	449710	143710		#DIV/0!	#DIV/0!	3.12929	626340		250180	2.50356	0	#DIV/0!		2	2	17	4	3	1	5	1	4	0	0	5	0	0	0	1	0	0	0	0	20	1	0	0	1
7	44.853		P48594	SERPINB4	Serpin B4 OS=Homo sapiens OX=9606 GN=SERPINB4 PE=1 SV=2	849460	1209600		#DIV/0!	#DIV/0!	0.702265	201490	183160		#DIV/0!	#DIV/0!	1.10008	458110	1123800	4875800	0.0939559	0.230485	0.407644		9	9	5	7	8	2	11	13	14	2	2	0	1	1	0	2	3	5	2	2	0	1	0	0	0
7	44.105	+	P08727;CON__P08727	KRT19;NA;NA;KRT18	Keratin, type I cytoskeletal 19 OS=Homo sapiens OX=9606 GN=KRT19 PE=1 SV=4;SWISS-PROT:P08727 Tax_Id=9606 Gene_Symbol=KRT19 Keratin, type I cytoskeletal 19;SWISS-PROT:P05784 Tax_Id=10090 Gene_Symbol=Krt18 Keratin, type I cytoskeletal 18;Keratin, type I cytoskeletal 18 OS=Homo sapiens OX=9606 GN=KRT18 PE=1 SV=2	572260	2453500	98122	5.83213	25.0046	0.233242	1863500	445210		#DIV/0!	#DIV/0!	4.18567	62368		249160	0.250313	0	#DIV/0!		12	12	11	12	12	6	12	10	12	1	1	0	1	1	0	1	0	0	0	2	0	2	1	0	1
7	42.785		Q8NFZ8	CADM4	Cell adhesion molecule 4 OS=Homo sapiens OX=9606 GN=CADM4 PE=1 SV=1	576880	210790		#DIV/0!	#DIV/0!	2.73675		354290	319960	0	1.10729	0	703650	67876	885180	0.794923	0.0766804	10.3667		1	1	0	0	1	1	1	1	2	1	1	0	0	1	1	1	1	2	0	0	0	0	0	0	1
7	42.075		O75781	PALM;PALM2	Paralemmin-1 OS=Homo sapiens OX=9606 GN=PALM PE=1 SV=2;Paralemmin-2 OS=Homo sapiens OX=9606 GN=PALM2 PE=1 SV=3	51498	784610		#DIV/0!	#DIV/0!	0.0656352	201290	393360		#DIV/0!	#DIV/0!	0.51172	2081800	1112900	1258400	1.65432	0.884377	1.87061		1	3	0	2	3	0	3	3	3	1	3	0	2	3	0	3	3	3	0	1	0	0	0	0	1
7	38.298		P02749	APOH;NA	Beta-2-glycoprotein 1 OS=Homo sapiens OX=9606 GN=APOH PE=1 SV=3;SWISS-PROT:P17690 (Bos taurus) Beta-2-glycoprotein 1 precursor	1090200	821830		#DIV/0!	#DIV/0!	1.32655	538800	2022100	212910	2.53065	9.49744	0.266456	40600000	6985800		#DIV/0!	#DIV/0!	5.81179		3	3	0	2	4	1	8	5	0	3	3	0	2	4	1	8	5	0	2	0	0	1	4	1	13
7	37.821		P07858	CTSB	Cathepsin B OS=Homo sapiens OX=9606 GN=CTSB PE=1 SV=3	899980		162410	5.54141	0	#DIV/0!	564430	195830		#DIV/0!	#DIV/0!	2.88224	3650700	704130	329550	11.0778	2.13664	5.1847		3	1	1	1	1	0	3	2	2	3	1	1	1	1	0	3	2	2	2	1	0	0	0	0	2
7	36.688		P00338	LDHA	L-lactate dehydrogenase A chain OS=Homo sapiens OX=9606 GN=LDHA PE=1 SV=2	3447900	1219700		#DIV/0!	#DIV/0!	2.82684	582380	478670		#DIV/0!	#DIV/0!	1.21666	570680	917270	775090	0.736276	1.18344	0.622151		4	3	0	2	1	0	1	3	2	3	2	0	1	0	0	0	2	1	3	3	0	0	1	0	0
7	36.573		P14550	AKR1A1	Aldo-keto reductase family 1 member A1 OS=Homo sapiens OX=9606 GN=AKR1A1 PE=1 SV=3	117530			#DIV/0!	#DIV/0!	#DIV/0!	2639800	230950	120060	21.9873	1.92362	11.4302	7109300	1602500	460350	15.4432	3.48105	4.43638		1	0	0	6	2	1	10	8	3	1	0	0	6	2	1	10	8	3	0	0	0	4	0	0	11
7	35.853		P15121	AKR1B1;AKR1B15	Aldo-keto reductase family 1 member B1 OS=Homo sapiens OX=9606 GN=AKR1B1 PE=1 SV=3;Aldo-keto reductase family 1 member B15 OS=Homo sapiens OX=9606 GN=AKR1B15 PE=1 SV=2	393100	1000200		#DIV/0!	#DIV/0!	0.393021	3980200	1180700		#DIV/0!	#DIV/0!	3.37105	10043000	3636400	2351700	4.27053	1.54629	2.7618		2	4	0	6	7	0	11	8	8	2	4	0	6	7	0	11	8	8	0	0	0	6	1	0	10
7	35.548		Q9BRF8	CPPED1	Serine/threonine-protein phosphatase CPPED1 OS=Homo sapiens OX=9606 GN=CPPED1 PE=1 SV=3	80564	143100		#DIV/0!	#DIV/0!	0.562991	874020	209350		#DIV/0!	#DIV/0!	4.17492	1378300	185760	635320	2.16946	0.292388	7.41979		1	1	0	2	1	0	2	1	2	1	1	0	2	1	0	2	1	2	0	0	0	1	0	0	1
7	35.117		Q9H0W9	C11orf54	Ester hydrolase C11orf54 OS=Homo sapiens OX=9606 GN=C11orf54 PE=1 SV=1	89541	180660		#DIV/0!	#DIV/0!	0.495633	622670	132140		#DIV/0!	#DIV/0!	4.7122	948460	1250600	380240	2.49437	3.28898	0.758404		1	1	0	3	1	0	2	3	2	1	1	0	3	1	0	2	3	2	0	1	0	0	0	0	1
7	33.805		Q16775	HAGH	Hydroxyacylglutathione hydrolase, mitochondrial OS=Homo sapiens OX=9606 GN=HAGH PE=1 SV=2	172430	737960		#DIV/0!	#DIV/0!	0.233658	406480	803630		#DIV/0!	#DIV/0!	0.505805	5454600	5343200	2049100	2.66195	2.60758	1.02085		2	3	0	2	3	0	6	8	6	2	3	0	2	3	0	6	8	6	0	1	0	1	0	0	6
7	31.554		P29966	MARCKS	Myristoylated alanine-rich C-kinase substrate OS=Homo sapiens OX=9606 GN=MARCKS PE=1 SV=4	1599300	625460		#DIV/0!	#DIV/0!	2.557	1067500		237620	4.49247	0	#DIV/0!	771700	9211100	726620	1.06204	12.6766	0.0837794		6	4	0	3	0	1	2	7	3	6	4	0	3	0	1	2	7	3	2	0	0	1	0	0	0
7	30.85		O75828	CBR3	Carbonyl reductase [NADPH] 3 OS=Homo sapiens OX=9606 GN=CBR3 PE=1 SV=3	543100	473130	129460	4.19512	3.65464	1.14789	5667900	718450		#DIV/0!	#DIV/0!	7.88907	1980300		860070	2.30249	0	#DIV/0!		3	3	1	3	3	0	3	1	3	1	1	1	1	1	0	1	0	1	0	0	0	1	0	0	2
7	29.999		Q15691	MAPRE1	Microtubule-associated protein RP/EB family member 1 OS=Homo sapiens OX=9606 GN=MAPRE1 PE=1 SV=3	435300		505190	0.861656	0	#DIV/0!	1042600	441700	794570	1.31216	0.555898	2.36043	1556400	5343900		#DIV/0!	#DIV/0!	0.291248		1	0	1	2	2	1	3	5	0	1	0	1	2	2	1	3	5	0	0	0	0	0	0	0	0
7	29.174		P62258	YWHAE	14-3-3 protein epsilon OS=Homo sapiens OX=9606 GN=YWHAE PE=1 SV=1	1349300	486660	105560	12.7823	4.61027	2.77257	899240			#DIV/0!	#DIV/0!	#DIV/0!	4467000	5941800	3371600	1.32489	1.76231	0.751792		6	1	1	3	0	0	7	8	6	4	0	0	1	0	0	5	6	4	3	1	0	2	0	0	6
7	28.932		Q9UHY7	ENOPH1	Enolase-phosphatase E1 OS=Homo sapiens OX=9606 GN=ENOPH1 PE=1 SV=1		659830	242460	0	2.7214	0	860510	836280		#DIV/0!	#DIV/0!	1.02897	4202400	1090100	2663800	1.5776	0.409227	3.85506		0	2	1	2	3	0	4	3	4	0	2	1	2	3	0	4	3	4	0	1	0	1	1	0	4
7	28.804		P18669	PGAM1;PGAM4;PGAM2	Phosphoglycerate mutase 1 OS=Homo sapiens OX=9606 GN=PGAM1 PE=1 SV=2;Probable phosphoglycerate mutase 4 OS=Homo sapiens OX=9606 GN=PGAM4 PE=3 SV=1;Phosphoglycerate mutase 2 OS=Homo sapiens OX=9606 GN=PGAM2 PE=1 SV=3	1377700	4536300		#DIV/0!	#DIV/0!	0.303706	1148600	4731600		#DIV/0!	#DIV/0!	0.242751	10325000	4839500	7842700	1.31651	0.617071	2.13348		4	5	0	3	7	0	5	5	7	4	5	0	3	7	0	5	5	7	0	3	0	0	5	0	5
7	28.082		P31946	YWHAB	14-3-3 protein beta/alpha OS=Homo sapiens OX=9606 GN=YWHAB PE=1 SV=3	1034100	589650		#DIV/0!	#DIV/0!	1.75375	838870		758590	1.10583	0	#DIV/0!	6379100	4226500	2973500	2.14532	1.42139	1.50931		3	4	1	4	1	2	7	7	6	1	2	0	1	0	2	4	4	3	1	1	0	0	0	0	4
7	27.893		Q9P0L0	VAPA	Vesicle-associated membrane protein-associated protein A OS=Homo sapiens OX=9606 GN=VAPA PE=1 SV=3	242240	405280		#DIV/0!	#DIV/0!	0.59771	1028000	326160		#DIV/0!	#DIV/0!	3.15183	1464600	2109900	1224800	1.19579	1.72265	0.694156		2	1	0	2	1	0	2	3	3	1	0	0	1	0	0	1	2	2	0	1	0	2	1	0	1
7	27.547		O95336	PGLS	6-phosphogluconolactonase OS=Homo sapiens OX=9606 GN=PGLS PE=1 SV=2	700210	226750		#DIV/0!	#DIV/0!	3.08803	6546700	471670		#DIV/0!	#DIV/0!	13.8798	5494200	3577200	951280	5.77559	3.76041	1.53589		4	2	0	7	3	0	7	7	4	4	2	0	7	3	0	7	7	4	0	0	0	6	0	0	4
7	27.296		Q9H1E3	NUCKS1	Nuclear ubiquitous casein and cyclin-dependent kinase substrate 1 OS=Homo sapiens OX=9606 GN=NUCKS1 PE=1 SV=1	887910	463480		#DIV/0!	#DIV/0!	1.91575	481620		317670	1.5161	0	#DIV/0!	2438400	8739500	527630	4.62142	16.5637	0.279009		1	1	0	1	0	1	1	7	1	1	1	0	1	0	1	1	7	1	0	0	0	0	0	0	0
7	26.599		P56537	EIF6	Eukaryotic translation initiation factor 6 OS=Homo sapiens OX=9606 GN=EIF6 PE=1 SV=1	385870	2791300		#DIV/0!	#DIV/0!	0.13824	871930	1733900		#DIV/0!	#DIV/0!	0.502872	4012800	254610	1660000	2.41735	0.15338	15.7606		1	3	0	1	3	0	3	1	3	1	3	0	1	3	0	3	1	3	1	4	0	1	1	0	3
7	26.152		P17931	LGALS3	Galectin-3 OS=Homo sapiens OX=9606 GN=LGALS3 PE=1 SV=5	339160	432470		#DIV/0!	#DIV/0!	0.784239	2895100	299520		#DIV/0!	#DIV/0!	9.6658	701210	3351700	259540	2.70174	12.914	0.20921		1	1	0	4	1	0	1	4	1	1	1	0	4	1	0	1	4	1	0	1	0	4	1	0	1
7	25.744		P28161	GSTM2;GSTM4;GSTM1;GSTM5	Glutathione S-transferase Mu 2 OS=Homo sapiens OX=9606 GN=GSTM2 PE=1 SV=2;Glutathione S-transferase Mu 4 OS=Homo sapiens OX=9606 GN=GSTM4 PE=1 SV=3;Glutathione S-transferase Mu 1 OS=Homo sapiens OX=9606 GN=GSTM1 PE=1 SV=3;Glutathione S-transferase Mu 5 OS=Homo sapiens OX=9606 GN=GSTM5 PE=1 SV=3	110770	617980	61399	1.8041	10.065	0.179245	330380	461540		#DIV/0!	#DIV/0!	0.715821	1340800		1544300	0.868225	0	#DIV/0!		2	2	1	1	2	0	3	0	3	1	1	0	0	1	0	2	0	2	1	1	0	0	0	0	2
7	25.357		P28072	PSMB6	Proteasome subunit beta type-6 OS=Homo sapiens OX=9606 GN=PSMB6 PE=1 SV=4	953380	2085200		#DIV/0!	#DIV/0!	0.457213	802070	1289600	160960	4.98304	8.01193	0.621953		563170	300680	0	1.87299	0		2	2	0	2	2	1	0	2	1	2	2	0	2	2	1	0	2	1	0	2	0	0	0	0	0
7	24.423		P62826	RAN	GTP-binding nuclear protein Ran OS=Homo sapiens OX=9606 GN=RAN PE=1 SV=3	2457700	4810800	160830	15.2814	29.9123	0.510871	41741000	3262100		#DIV/0!	#DIV/0!	12.7957	41360000		11846000	3.49147	0	#DIV/0!		5	6	1	8	6	0	9	0	8	5	6	1	8	6	0	9	0	8	5	4	0	17	3	0	8
7	24.178		Q9GZP4	PITHD1	PITH domain-containing protein 1 OS=Homo sapiens OX=9606 GN=PITHD1 PE=1 SV=1	325850	1262200		#DIV/0!	#DIV/0!	0.25816	1331900	765380		#DIV/0!	#DIV/0!	1.74018	3555100	3673400	2187000	1.62556	1.67965	0.967796		3	4	0	3	4	0	6	6	5	3	4	0	3	4	0	6	6	5	0	1	0	2	1	0	4
7	23.489		P51149	RAB7A	Ras-related protein Rab-7a OS=Homo sapiens OX=9606 GN=RAB7A PE=1 SV=1	290850	533680	86182	3.37483	6.19248	0.54499	883150	292710		#DIV/0!	#DIV/0!	3.01715	1360200		909660	1.49528	0	#DIV/0!		1	2	1	1	1	0	2	0	2	1	2	1	1	1	0	2	0	2	0	0	0	0	0	0	1
7	22.782		P04792	HSPB1	Heat shock protein beta-1 OS=Homo sapiens OX=9606 GN=HSPB1 PE=1 SV=2	1327000	3770300		#DIV/0!	#DIV/0!	0.351961	1783900	1881100	1060400	1.68229	1.77395	0.948328		1623700	2120900	0	0.765571	0		3	5	0	4	2	2	1	2	4	3	5	0	4	2	2	1	2	4	2	6	0	3	2	3	1
7	22.086		P30044	PRDX5	Peroxiredoxin-5, mitochondrial OS=Homo sapiens OX=9606 GN=PRDX5 PE=1 SV=4	303700	359230		#DIV/0!	#DIV/0!	0.845419	4125000	1208100		#DIV/0!	#DIV/0!	3.41445	1984900	871090	615390	3.22543	1.41551	2.27864		1	1	0	5	5	0	4	4	3	1	1	0	5	5	0	4	4	3	0	0	0	6	1	0	3
7	20.777		Q04760	GLO1	Lactoylglutathione lyase OS=Homo sapiens OX=9606 GN=GLO1 PE=1 SV=4	263980	1214800		#DIV/0!	#DIV/0!	0.217303	273930	614670		#DIV/0!	#DIV/0!	0.445654	6272900	4719900	3544000	1.77001	1.3318	1.32903		2	3	0	1	3	0	5	6	6	2	3	0	1	3	0	5	6	6	0	1	0	0	0	0	2
7	19.595		P13693;Q56UQ5	TPT1;NA	Translationally-controlled tumor protein OS=Homo sapiens OX=9606 GN=TPT1 PE=1 SV=1;TPT1-like protein OS=Homo sapiens OX=9606 PE=2 SV=2	644840	1452200		#DIV/0!	#DIV/0!	0.444044	990160	1073200		#DIV/0!	#DIV/0!	0.922624	8973600	513020	1409800	6.36516	0.363896	17.4917		1	2	0	2	3	0	3	1	2	1	2	0	2	3	0	3	1	2	0	1	0	1	1	0	3
7	18.795		Q969H8	MYDGF	Myeloid-derived growth factor OS=Homo sapiens OX=9606 GN=MYDGF PE=1 SV=1	167680	237420		#DIV/0!	#DIV/0!	0.706259	2354900	220910		#DIV/0!	#DIV/0!	10.66	4915200	37730000	166550	29.5119	226.539	0.130273		1	1	0	3	1	0	2	4	1	1	1	0	3	1	0	2	4	1	0	0	0	0	0	0	0
7	18.506		P60981	DSTN	Destrin OS=Homo sapiens OX=9606 GN=DSTN PE=1 SV=3	349740	1461300		#DIV/0!	#DIV/0!	0.239335	4945300	569780	380600	12.9934	1.49706	8.67931	2620400		2135400	1.22712	0	#DIV/0!		3	3	1	3	3	1	3	1	3	2	2	0	2	2	1	2	0	2	2	2	0	4	2	0	2
7	17.644		P07998	RNASE1	Ribonuclease pancreatic OS=Homo sapiens OX=9606 GN=RNASE1 PE=1 SV=4	952810	8204600	5566600	0.171166	1.4739	0.116131			8888200	0	0	#DIV/0!	21321000	4233300	5674300	3.75747	0.746048	5.0365		1	2	2	0	0	3	4	3	5	1	2	2	0	0	3	4	3	5	0	1	0	0	0	2	4
7	16.495		Q13404;Q15819	UBE2V1;UBE2V2	Ubiquitin-conjugating enzyme E2 variant 1 OS=Homo sapiens OX=9606 GN=UBE2V1 PE=1 SV=2;Ubiquitin-conjugating enzyme E2 variant 2 OS=Homo sapiens OX=9606 GN=UBE2V2 PE=1 SV=4	730470	1664400		#DIV/0!	#DIV/0!	0.438879	7467500	1345800		#DIV/0!	#DIV/0!	5.54874	7401200	10262000	2467300	2.99972	4.1592	0.721224		2	3	0	3	3	0	3	3	3	2	3	0	3	3	0	3	3	3	0	0	0	3	1	0	3
7	14.478		P61970	NUTF2	Nuclear transport factor 2 OS=Homo sapiens OX=9606 GN=NUTF2 PE=1 SV=1	783160	687810		#DIV/0!	#DIV/0!	1.13863	2356000	496490		#DIV/0!	#DIV/0!	4.74531	4292400	2852000	1306300	3.28592	2.18327	1.50505		2	1	0	2	2	0	2	3	2	2	1	0	2	2	0	2	3	2	0	0	0	0	0	0	0
7	13.952		Q99880;Q93079;Q99877;P62807;P58876;O60814;Q5QNW6;Q99879;P57053;P33778;Q16778;P23527;P06899;Q8N257;Q96A08	H2BC13;H2BC9;H2BC15;H2BC4;H2BC5;H2BC12;H2BC18;H2BC14;H2BS1;H2BC3;H2BC21;H2BC17;H2BC11;H2BU1;H2BC1	Histone H2B type 1-L OS=Homo sapiens OX=9606 GN=H2BC13 PE=1 SV=3;Histone H2B type 1-H OS=Homo sapiens OX=9606 GN=H2BC9 PE=1 SV=3;Histone H2B type 1-N OS=Homo sapiens OX=9606 GN=H2BC15 PE=1 SV=3;Histone H2B type 1-C/E/F/G/I OS=Homo sapiens OX=9606 GN=H2BC4 PE=1 SV=4;Histone H2B type 1-D OS=Homo sapiens OX=9606 GN=H2BC5 PE=1 SV=2;Histone H2B type 1-K OS=Homo sapiens OX=9606 GN=H2BC12 PE=1 SV=3;Hist…	17629000	2504400	836030	21.0866	2.99559	7.03921	2253100	793250	399810	5.63543	1.98407	2.84034			691080	0	0	#DIV/0!		4	1	1	1	1	1	0	0	1	4	1	1	1	1	1	0	0	1	5	0	0	0	0	0	0
7	12.774		O75368	SH3BGRL	SH3 domain-binding glutamic acid-rich-like protein OS=Homo sapiens OX=9606 GN=SH3BGRL PE=1 SV=1	502070	531010		#DIV/0!	#DIV/0!	0.9455	2257000	293950		#DIV/0!	#DIV/0!	7.67818	1804200	215530	356100	5.06655	0.605251	8.37099		1	1	0	1	1	0	2	1	1	1	1	0	1	1	0	2	1	1	0	0	0	1	0	0	2
7	12.496		P01624;A0A087WSY6;A0A075B6H7;A0A0C4DH55	IGKV3-15;IGKV3D-15;IGKV3-7;IGKV3D-7	Immunoglobulin kappa variable 3-15 OS=Homo sapiens OX=9606 GN=IGKV3-15 PE=1 SV=2;Immunoglobulin kappa variable 3D-15 OS=Homo sapiens OX=9606 GN=IGKV3D-15 PE=3 SV=6;Probable non-functional immunoglobulin kappa variable 3-7 OS=Homo sapiens OX=9606 GN=IGKV3-7 PE=1 SV=1;Immunoglobulin kappa variable 3D-7 OS=Homo sapiens OX=9606 GN=IGKV3D-7 PE=3 SV=5	1423600	2713500		#DIV/0!	#DIV/0!	0.524636	1038600	1734100		#DIV/0!	#DIV/0!	0.598927	29961000	3453100	3051400	9.81877	1.13164	8.67655		1	1	0	1	1	0	2	1	1	1	1	0	1	1	0	2	1	1	0	0	0	0	0	0	2
7	12.059		P20472	PVALB	Parvalbumin alpha OS=Homo sapiens OX=9606 GN=PVALB PE=1 SV=2	734950	1520300	1539500	0.477395	0.987528	0.483424		1429900		#DIV/0!	#DIV/0!	0	13451000	206820	2064900	6.51412	0.10016	65.0372		1	2	1	0	2	0	4	1	2	1	2	1	0	2	0	4	1	2	0	1	0	0	0	0	4
7	11.801		Q96FQ6	S100A16	Protein S100-A16 OS=Homo sapiens OX=9606 GN=S100A16 PE=1 SV=1	654590	3306100		#DIV/0!	#DIV/0!	0.197995	10997000	420700		#DIV/0!	#DIV/0!	26.1398	5545400	312460	3692400	1.50184	0.0846225	17.7476		2	2	0	3	1	0	2	2	2	2	2	0	3	1	0	2	2	2	1	1	0	2	0	0	1
7	11.749		P99999	CYCS;NA	Cytochrome c OS=Homo sapiens OX=9606 GN=CYCS PE=1 SV=2;SWISS-PROT:P62894 Cytochrome c - Bos taurus (Bovine).	1180200	2520300	158960	7.42451	15.8549	0.468278		1569100		#DIV/0!	#DIV/0!	0	1152600	47202000	6794000	0.16965	6.9476	0.0244185		2	2	1	0	2	0	1	3	3	2	2	1	0	2	0	1	3	3	1	2	0	0	1	0	1
7	11.728		P26447	S100A4	Protein S100-A4 OS=Homo sapiens OX=9606 GN=S100A4 PE=1 SV=1	622070	742820		#DIV/0!	#DIV/0!	0.837444	475060	184500		#DIV/0!	#DIV/0!	2.57485	884080	7551400	536310	1.64845	14.0803	0.117075		2	2	0	1	1	0	1	3	2	2	2	0	1	1	0	1	3	2	0	0	0	0	0	0	0
7	11.662		Q9HCY8	S100A14	Protein S100-A14 OS=Homo sapiens OX=9606 GN=S100A14 PE=1 SV=1	1467700	2063100	1019000	1.44033	2.02463	0.711405	1940600	1305200		#DIV/0!	#DIV/0!	1.48682	842900		729430	1.15556	0	#DIV/0!		2	2	2	2	2	0	1	0	2	2	2	2	2	2	0	1	0	2	1	2	0	1	1	0	0
7	11.637		P55854;Q6EEV6	SUMO3;SUMO4	Small ubiquitin-related modifier 3 OS=Homo sapiens OX=9606 GN=SUMO3 PE=1 SV=2;Small ubiquitin-related modifier 4 OS=Homo sapiens OX=9606 GN=SUMO4 PE=1 SV=2		2740700	317390	0	8.63512	0	3669700	1397300		#DIV/0!	#DIV/0!	2.62628	4719600	3730200	2774400	1.70112	1.34451	1.26524		1	2	1	2	1	0	2	2	2	0	1	1	1	1	0	1	1	1	0	0	0	1	0	0	0
7	10.713		P04271	S100B	Protein S100-B OS=Homo sapiens OX=9606 GN=S100B PE=1 SV=2		565300	689290	0	0.820119	0	1794300	52256000		#DIV/0!	#DIV/0!	0.0343367	59728000	14692000	83830000	0.71249	0.175259	4.06534		0	1	1	1	3	0	3	3	3	0	1	1	1	3	0	3	3	3	0	0	0	1	5	0	6
7	10.18		P06703	S100A6	Protein S100-A6 OS=Homo sapiens OX=9606 GN=S100A6 PE=1 SV=1	16130000	4690900		#DIV/0!	#DIV/0!	3.43857	54947000	7446800		#DIV/0!	#DIV/0!	7.37861	20967000	35971000	8832600	2.37382	4.07253	0.582886		2	2	0	2	3	0	3	3	3	2	2	0	2	3	0	3	3	3	3	1	0	3	1	0	2
7	10.044		P07108	DBI	Acyl-CoA-binding protein OS=Homo sapiens OX=9606 GN=DBI PE=1 SV=2	5710200	330070		#DIV/0!	#DIV/0!	17.3	20283000	1242100		#DIV/0!	#DIV/0!	16.3296	170370000	113840000	5876400	28.9922	19.3724	1.49657		2	1	0	4	1	0	6	4	3	2	1	0	4	1	0	6	4	3	2	0	0	9	1	0	10
7	5.0256		P63313	TMSB10;NA	Thymosin beta-10 OS=Homo sapiens OX=9606 GN=TMSB10 PE=1 SV=2;SWISS-PROT:P21752 (Bos taurus) Thymosin beta-9	44739000	16855000		#DIV/0!	#DIV/0!	2.65435	42375000	7764800		#DIV/0!	#DIV/0!	5.45732	62945000	10934000	20304000	3.10013	0.538515	5.75681		5	2	1	3	2	1	2	2	3	4	1	0	2	1	0	1	1	2	5	3	0	6	1	0	3
6	280.74		P21333	FLNA;FLNC	Filamin-A OS=Homo sapiens OX=9606 GN=FLNA PE=1 SV=4;Filamin-C OS=Homo sapiens OX=9606 GN=FLNC PE=1 SV=3	29091	25878		#DIV/0!	#DIV/0!	1.12416	99835			#DIV/0!	#DIV/0!	#DIV/0!	63127	1228400	9092.9	6.94245	135.094	0.0513896		2	1	0	3	0	0	2	17	1	2	1	0	3	0	0	2	17	1	0	0	0	0	0	0	0
6	138.94		P02452	COL1A1	Collagen alpha-1(I) chain OS=Homo sapiens OX=9606 GN=COL1A1 PE=1 SV=5	145520	169190	465320	0.312731	0.363599	0.860098	60555	369180		#DIV/0!	#DIV/0!	0.164026			352930	0	0	#DIV/0!		1	1	2	1	1	0	0	0	1	1	1	2	1	1	0	0	0	1	0	0	2	0	0	0	0
6	123.8		P18206	VCL	Vinculin OS=Homo sapiens OX=9606 GN=VCL PE=1 SV=4	94571	204820	45024	2.10046	4.54913	0.461727		20752		#DIV/0!	#DIV/0!	0	46942		61643	0.761514	0	#DIV/0!		2	3	1	0	2	0	1	0	2	2	3	1	0	2	0	1	0	2	1	3	1	0	1	0	0
6	122.2		P00450	CP;NA	Ceruloplasmin OS=Homo sapiens OX=9606 GN=CP PE=1 SV=1;(Bos taurus) 121 kDa protein	468810	138470		#DIV/0!	#DIV/0!	3.38564		889380		#DIV/0!	#DIV/0!	0	6829700	872480	82310	82.9753	10.5999	7.82792		6	2	0	0	9	0	17	10	2	6	2	0	0	9	0	17	10	2	3	0	0	0	2	0	17
6	102.47		P07197	NEFM	Neurofilament medium polypeptide OS=Homo sapiens OX=9606 GN=NEFM PE=1 SV=3		104890	2039900	0	0.0514192	0	206290	191980		#DIV/0!	#DIV/0!	1.07454	1822800		2001100	0.910899	0	#DIV/0!		1	1	8	4	3	0	5	1	9	0	1	8	4	3	0	5	0	9	0	1	8	0	0	0	2
6	85.532		P00751	CFB	Complement factor B OS=Homo sapiens OX=9606 GN=CFB PE=1 SV=2	1881000	464530		#DIV/0!	#DIV/0!	4.04925	913450	999370		#DIV/0!	#DIV/0!	0.914026	16080000	4989200		#DIV/0!	#DIV/0!	3.22296		12	5	0	5	9	0	15	14	0	12	5	0	5	9	0	15	14	0	9	0	0	1	2	0	13
6	78.927		P10636	MAPT	Microtubule-associated protein tau OS=Homo sapiens OX=9606 GN=MAPT PE=1 SV=5		154120		#DIV/0!	#DIV/0!	0	355730	172670		#DIV/0!	#DIV/0!	2.06017	630600	453940	255440	2.46868	1.77709	1.38917		0	2	0	3	2	0	3	2	3	0	2	0	3	2	0	3	2	3	0	0	0	0	1	0	1
6	70.051		P0DMV8;P0DMV9	HSPA1A;HSPA1B	Heat shock 70 kDa protein 1A OS=Homo sapiens OX=9606 GN=HSPA1A PE=1 SV=1;Heat shock 70 kDa protein 1B OS=Homo sapiens OX=9606 GN=HSPA1B PE=1 SV=1	271300	231100		#DIV/0!	#DIV/0!	1.17395	212730	127080		#DIV/0!	#DIV/0!	1.67398		52790	142450	0	0.370586	0		4	4	2	3	3	1	2	4	3	1	1	0	0	0	0	0	1	0	2	1	0	1	0	0	0
6	63.146		P06744	GPI;NA	Glucose-6-phosphate isomerase OS=Homo sapiens OX=9606 GN=GPI PE=1 SV=4;SWISS-PROT:Q3ZBD7 (Bos taurus) Glucose-6-phosphate isomerase	511420	322580		#DIV/0!	#DIV/0!	1.58541		387410		#DIV/0!	#DIV/0!	0	582200	225700	923050	0.630735	0.244515	2.57953		3	2	0	0	3	0	2	2	3	3	2	0	0	3	0	2	2	3	2	0	0	0	0	0	1
6	61.448		P36871	PGM1	Phosphoglucomutase-1 OS=Homo sapiens OX=9606 GN=PGM1 PE=1 SV=3		139240		#DIV/0!	#DIV/0!	0	108560	241660		#DIV/0!	#DIV/0!	0.449226	765380	504940	306380	2.49814	1.64808	1.51578		0	2	0	1	3	0	5	5	4	0	2	0	1	3	0	5	5	4	0	0	0	0	0	0	3
6	50.688		P10645	CHGA	Chromogranin-A OS=Homo sapiens OX=9606 GN=CHGA PE=1 SV=7	256020	4024900	1277100	0.20047	3.15159	0.063609		1012600		#DIV/0!	#DIV/0!	0	1302900		4096800	0.318029	0	#DIV/0!		2	6	5	0	5	0	2	0	5	2	6	5	0	5	0	2	0	5	0	6	3	0	3	0	1
6	48.934		P0DOX2	NA	Immunoglobulin alpha-2 heavy chain OS=Homo sapiens OX=9606 PE=1 SV=2		684780		#DIV/0!	#DIV/0!	0	157080	240580		#DIV/0!	#DIV/0!	0.652922	5981200	502510	533630	11.2085	0.941682	11.9026		1	2	1	3	2	1	2	2	2	0	0	0	0	0	0	0	0	0	0	1	0	0	1	0	1
6	47.174		Q8IW75	SERPINA12	Serpin A12 OS=Homo sapiens OX=9606 GN=SERPINA12 PE=1 SV=1		462310	154600	0	2.99036	0	620680	342210		#DIV/0!	#DIV/0!	1.81374	162400		237850	0.682783	0	#DIV/0!		0	3	1	2	2	0	1	0	2	0	3	1	2	2	0	1	0	2	0	2	0	2	0	0	0
6	45.205		P00738	HP;HPR	Haptoglobin OS=Homo sapiens OX=9606 GN=HP PE=1 SV=1;Haptoglobin-related protein OS=Homo sapiens OX=9606 GN=HPR PE=2 SV=2	379220	634940		#DIV/0!	#DIV/0!	0.597253	22390			#DIV/0!	#DIV/0!	#DIV/0!	61461000	261210	337790	181.95	0.773291	235.293		3	3	0	1	0	0	12	3	4	3	3	0	1	0	0	12	3	4	0	0	0	0	0	0	16
6	42.644		P12277	CKB	Creatine kinase B-type OS=Homo sapiens OX=9606 GN=CKB PE=1 SV=1	436450	557170	885960	0.492629	0.628888	0.783334		7363200		#DIV/0!	#DIV/0!	0	4611300		12792000	0.360483	0	#DIV/0!		2	3	4	0	12	0	7	0	11	2	3	4	0	12	0	7	0	11	0	0	0	0	10	0	6
6	42.621		P35237	SERPINB6	Serpin B6 OS=Homo sapiens OX=9606 GN=SERPINB6 PE=1 SV=3	181630			#DIV/0!	#DIV/0!	#DIV/0!	526230	141370		#DIV/0!	#DIV/0!	3.72236	969030	486920	302710	3.20118	1.60854	1.99012		1	0	0	2	1	0	2	3	1	1	0	0	2	1	0	2	3	1	1	0	0	1	0	0	2
6	41.287		P01860	IGHG3	Immunoglobulin heavy constant gamma 3 OS=Homo sapiens OX=9606 GN=IGHG3 PE=1 SV=2	168090			#DIV/0!	#DIV/0!	#DIV/0!	204360	471460		#DIV/0!	#DIV/0!	0.433462	4494400	1002000	1738000	2.58596	0.576525	4.48543		4	4	3	5	5	2	8	6	7	0	0	0	1	0	0	3	2	2	0	0	0	0	1	0	4
6	40.422		Q9Y617	PSAT1	Phosphoserine aminotransferase OS=Homo sapiens OX=9606 GN=PSAT1 PE=1 SV=2	384180	280810		#DIV/0!	#DIV/0!	1.36811		708240		#DIV/0!	#DIV/0!	0	1918200	39334	1404500	1.36575	0.0280057	48.767		1	1	0	0	2	0	4	1	4	1	1	0	0	2	0	4	1	4	1	0	0	0	1	0	3
6	39.609		P54725;P54727	RAD23A;RAD23B	UV excision repair protein RAD23 homolog A OS=Homo sapiens OX=9606 GN=RAD23A PE=1 SV=1;UV excision repair protein RAD23 homolog B OS=Homo sapiens OX=9606 GN=RAD23B PE=1 SV=1	171500	183060		#DIV/0!	#DIV/0!	0.936851		107870		#DIV/0!	#DIV/0!	0	943110	7766600	221760	4.25284	35.0225	0.121432		1	1	0	0	1	0	1	2	1	1	1	0	0	1	0	1	2	1	0	0	0	0	0	0	0
6	39.34		P02765	AHSG;NA	Alpha-2-HS-glycoprotein OS=Homo sapiens OX=9606 GN=AHSG PE=1 SV=2;SWISS-PROT:P12763 (Bos taurus) Alpha-2-HS-glycoprotein precursor	3499800	993040		#DIV/0!	#DIV/0!	3.52433	2435000	728990		#DIV/0!	#DIV/0!	3.34024	50592000	26412000		#DIV/0!	#DIV/0!	1.91549		2	2	0	3	2	0	5	7	0	2	2	0	3	2	0	5	7	0	2	1	0	3	0	0	8
6	38.177		P02750	LRG1	Leucine-rich alpha-2-glycoprotein OS=Homo sapiens OX=9606 GN=LRG1 PE=1 SV=2	5908300	2055600	515770	11.4553	3.9855	2.87425		414230		#DIV/0!	#DIV/0!	0	9951500	1646400		#DIV/0!	#DIV/0!	6.0444		7	5	3	0	3	0	6	5	0	7	5	3	0	3	0	6	5	0	7	2	0	0	0	0	8
6	37.393		P09668	CTSH	Pro-cathepsin H OS=Homo sapiens OX=9606 GN=CTSH PE=1 SV=4	279400	1123800		#DIV/0!	#DIV/0!	0.248621	292620	164270		#DIV/0!	#DIV/0!	1.78134	975030		1160900	0.839891	0	#DIV/0!		1	2	0	1	1	0	2	0	2	1	2	0	1	1	0	2	0	2	0	2	0	0	0	0	0
6	36.638		P07195	LDHB;LDHC;LDHAL6A	L-lactate dehydrogenase B chain OS=Homo sapiens OX=9606 GN=LDHB PE=1 SV=2;L-lactate dehydrogenase C chain OS=Homo sapiens OX=9606 GN=LDHC PE=1 SV=4;L-lactate dehydrogenase A-like 6A OS=Homo sapiens OX=9606 GN=LDHAL6A PE=2 SV=1	848610	263380		#DIV/0!	#DIV/0!	3.222		688570		#DIV/0!	#DIV/0!	0	581360	564850	571060	1.01804	0.989125	1.02923		2	3	0	1	3	0	3	3	3	1	2	0	0	2	0	2	2	2	1	0	0	0	2	0	1
6	35.554		P27695	APEX1	DNA-(apurinic or apyrimidinic site) endonuclease OS=Homo sapiens OX=9606 GN=APEX1 PE=1 SV=2	315030		107570	2.9286	0	#DIV/0!	332420			#DIV/0!	#DIV/0!	#DIV/0!	3268100	2115500	558880	5.84759	3.78525	1.54484		1	0	1	1	0	0	3	5	2	1	0	1	1	0	0	3	5	2	1	0	0	0	0	0	3
6	34.829		P55087	AQP4	Aquaporin-4 OS=Homo sapiens OX=9606 GN=AQP4 PE=1 SV=2		971540	827900	0	1.1735	0	1385600	5269000		#DIV/0!	#DIV/0!	0.262972	5391700		12009000	0.448972	0	#DIV/0!		0	1	1	1	2	0	2	0	2	0	1	1	1	2	0	2	0	2	0	0	0	0	1	0	1
6	34.793		Q9HC38	GLOD4	Glyoxalase domain-containing protein 4 OS=Homo sapiens OX=9606 GN=GLOD4 PE=1 SV=1		559140		#DIV/0!	#DIV/0!	0	1909500	117910		#DIV/0!	#DIV/0!	16.1946	3174900	3740200	271660	11.687	13.7679	0.848858		0	3	0	6	1	0	5	6	1	0	3	0	6	1	0	5	6	1	0	1	0	5	0	0	3
6	29.644		O95865	DDAH2	N(G),N(G)-dimethylarginine dimethylaminohydrolase 2 OS=Homo sapiens OX=9606 GN=DDAH2 PE=1 SV=1	240640			#DIV/0!	#DIV/0!	#DIV/0!	2604400	90837		#DIV/0!	#DIV/0!	28.6711	3853500	1394200	210290	18.3247	6.62989	2.76395		2	0	0	5	1	0	5	5	2	2	0	0	5	1	0	5	5	2	0	0	0	4	0	0	5
6	28.772		Q9Y696	CLIC4	Chloride intracellular channel protein 4 OS=Homo sapiens OX=9606 GN=CLIC4 PE=1 SV=4	1013700	291030		#DIV/0!	#DIV/0!	3.48315	5989100	293300		#DIV/0!	#DIV/0!	20.4197	5071400	2871500		#DIV/0!	#DIV/0!	1.76612		3	1	0	6	1	0	4	4	0	3	1	0	6	1	0	4	4	0	0	0	0	7	0	0	4
6	27.66		Q96L46	CAPNS2	Calpain small subunit 2 OS=Homo sapiens OX=9606 GN=CAPNS2 PE=1 SV=2	423200	1940000	599790	0.70558	3.23447	0.218144	442700			#DIV/0!	#DIV/0!	#DIV/0!	985600		386170	2.55224	0	#DIV/0!		1	2	1	1	0	0	1	0	1	1	2	1	1	0	0	1	0	1	0	2	0	0	0	0	0
6	27.399		P60900	PSMA6	Proteasome subunit alpha type-6 OS=Homo sapiens OX=9606 GN=PSMA6 PE=1 SV=1	344840	1421700		#DIV/0!	#DIV/0!	0.242555	212120	361000	371830	0.570476	0.970874	0.58759		182320		#DIV/0!	#DIV/0!	0		1	2	0	1	1	2	0	1	0	1	2	0	1	1	2	0	1	0	1	2	0	1	0	1	0
6	27.033		P00746	CFD	Complement factor D OS=Homo sapiens OX=9606 GN=CFD PE=1 SV=5	1015900	231130		#DIV/0!	#DIV/0!	4.39536	851220	110210		#DIV/0!	#DIV/0!	7.72362	22935000	1897200		#DIV/0!	#DIV/0!	12.0889		3	1	0	1	1	0	7	5	0	3	1	0	1	1	0	7	5	0	1	0	0	1	0	0	7
6	25.789		P09417	QDPR	Dihydropteridine reductase OS=Homo sapiens OX=9606 GN=QDPR PE=1 SV=2	687520	876440		#DIV/0!	#DIV/0!	0.784446		1462100		#DIV/0!	#DIV/0!	0	5999900	485680	3016900	1.98876	0.160986	12.3536		2	2	0	0	3	0	5	1	5	2	2	0	0	3	0	5	1	5	0	0	0	0	1	0	3
6	25.206		P62993	GRB2	Growth factor receptor-bound protein 2 OS=Homo sapiens OX=9606 GN=GRB2 PE=1 SV=1		298800		#DIV/0!	#DIV/0!	0	839860	211470		#DIV/0!	#DIV/0!	3.97153	734790	4387800	806450	0.911141	5.44088	0.167462		0	1	0	1	2	0	2	4	3	0	1	0	1	2	0	2	4	3	0	0	0	1	0	0	0
6	24.033		P26583	HMGB2	High mobility group protein B2 OS=Homo sapiens OX=9606 GN=HMGB2 PE=1 SV=2	877310	353020		#DIV/0!	#DIV/0!	2.48516		606180		#DIV/0!	#DIV/0!	0	4830000	6435600	277240	17.4217	23.2131	0.750513		1	1	0	0	1	0	1	3	1	1	1	0	0	1	0	1	3	1	0	0	0	0	0	0	0
6	23.742		P23284	PPIB	Peptidyl-prolyl cis-trans isomerase B OS=Homo sapiens OX=9606 GN=PPIB PE=1 SV=2	967230	424160		#DIV/0!	#DIV/0!	2.28034	2653200			#DIV/0!	#DIV/0!	#DIV/0!	6179400	52097000	448600	13.7749	116.132	0.118613		2	1	0	3	0	0	5	8	2	2	1	0	3	0	0	5	8	2	0	0	0	1	0	0	3
6	22.693		P80723	BASP1	Brain acid soluble protein 1 OS=Homo sapiens OX=9606 GN=BASP1 PE=1 SV=2	352580	710750		#DIV/0!	#DIV/0!	0.496068		213430	75189	0	2.83858	0		2129200	959270	0	2.2196	0		2	4	0	0	2	1	0	4	3	2	4	0	0	2	1	0	4	3	0	1	0	0	0	0	0
6	21.865		P10412;Q02539;P22492	H1-4;H1-1;H1-6	Histone H1.4 OS=Homo sapiens OX=9606 GN=H1-4 PE=1 SV=2;Histone H1.1 OS=Homo sapiens OX=9606 GN=H1-1 PE=1 SV=3;Histone H1t OS=Homo sapiens OX=9606 GN=H1-6 PE=2 SV=4	7577100			#DIV/0!	#DIV/0!	#DIV/0!	580770	364590		#DIV/0!	#DIV/0!	1.59294	546950	3808300	291380	1.8771	13.0699	0.143621		6	0	0	2	1	0	1	2	1	2	0	0	1	0	0	0	0	0	5	0	0	0	0	0	0
6	21.635		P00568	AK1;AK5	Adenylate kinase isoenzyme 1 OS=Homo sapiens OX=9606 GN=AK1 PE=1 SV=3;Adenylate kinase isoenzyme 5 OS=Homo sapiens OX=9606 GN=AK5 PE=1 SV=2	610010	309760		#DIV/0!	#DIV/0!	1.9693	29245000	2204700		#DIV/0!	#DIV/0!	13.2648	4199300		3819900	1.09932	0	#DIV/0!		2	1	0	9	4	0	4	0	7	2	1	0	9	4	0	4	0	7	0	0	0	13	4	0	4
6	20.567		P21291	CSRP1	Cysteine and glycine-rich protein 1 OS=Homo sapiens OX=9606 GN=CSRP1 PE=1 SV=3	370240	616780		#DIV/0!	#DIV/0!	0.600279	3734700	1948100		#DIV/0!	#DIV/0!	1.9171	4219300		876440	4.81413	0	#DIV/0!		1	2	0	3	3	0	4	0	2	1	2	0	3	3	0	4	0	2	1	1	0	2	2	0	4
6	18.648		Q96F85	CNRIP1	CB1 cannabinoid receptor-interacting protein 1 OS=Homo sapiens OX=9606 GN=CNRIP1 PE=1 SV=1	113700	551460		#DIV/0!	#DIV/0!	0.20618	670120	1339200		#DIV/0!	#DIV/0!	0.500388	2610600		2069600	1.2614	0	#DIV/0!		1	1	0	1	2	0	2	0	2	1	1	0	1	2	0	2	0	2	0	1	0	1	2	0	1
6	18.098		P01591	JCHAIN	Immunoglobulin J chain OS=Homo sapiens OX=9606 GN=JCHAIN PE=1 SV=4	143980	4254400	193440	0.744313	21.9934	0.0338426		230870	411890	0	0.560514	0			224150	0	0	#DIV/0!		1	2	1	0	1	1	0	0	1	1	2	1	0	1	1	0	0	1	0	2	0	0	0	0	0
6	18.007		P63279	UBE2I	SUMO-conjugating enzyme UBC9 OS=Homo sapiens OX=9606 GN=UBE2I PE=1 SV=1	101840	235340		#DIV/0!	#DIV/0!	0.432736	501490			#DIV/0!	#DIV/0!	#DIV/0!	2447200	1423900	249390	9.81274	5.70953	1.71866		1	1	0	1	0	0	2	2	1	1	1	0	1	0	0	2	2	1	0	0	0	0	0	0	2
6	16.055		P02042	HBD	Hemoglobin subunit delta OS=Homo sapiens OX=9606 GN=HBD PE=1 SV=2	528020	688530		#DIV/0!	#DIV/0!	0.76688	7908400	614780		#DIV/0!	#DIV/0!	12.8638		153590000	32378000	0	4.74365	0		7	6	5	9	6	5	5	13	13	1	1	0	4	1	0	0	5	5	0	0	0	4	0	0	0
6	15.046		P35080	PFN2	Profilin-2 OS=Homo sapiens OX=9606 GN=PFN2 PE=1 SV=3	1029200	2150700		#DIV/0!	#DIV/0!	0.478542	7910700	1855400		#DIV/0!	#DIV/0!	4.26361	7478000		3599300	2.07763	0	#DIV/0!		1	2	0	3	2	0	3	0	2	1	2	0	3	2	0	3	0	2	1	1	0	2	1	0	3
6	12.947		P0DP03;P01768;P01764	IGHV3-30-5;IGHV3-30;IGHV3-23	Immunoglobulin heavy variable 3-30-5 OS=Homo sapiens OX=9606 GN=IGHV3-30-5 PE=3 SV=1;Immunoglobulin heavy variable 3-30 OS=Homo sapiens OX=9606 GN=IGHV3-30 PE=1 SV=2;Immunoglobulin heavy variable 3-23 OS=Homo sapiens OX=9606 GN=IGHV3-23 PE=1 SV=2	182200	149580		#DIV/0!	#DIV/0!	1.21808	210290			#DIV/0!	#DIV/0!	#DIV/0!	6721300	820130	864810	7.772	0.948335	8.19541		1	1	0	1	0	0	2	1	1	1	1	0	1	0	0	1	1	1	0	0	0	0	0	0	1
6	12.557		P01619;A0A0C4DH25	IGKV3-20;IGKV3D-20	Immunoglobulin kappa variable 3-20 OS=Homo sapiens OX=9606 GN=IGKV3-20 PE=1 SV=2;Immunoglobulin kappa variable 3D-20 OS=Homo sapiens OX=9606 GN=IGKV3D-20 PE=3 SV=1	986190	889160		#DIV/0!	#DIV/0!	1.10913		577210		#DIV/0!	#DIV/0!	0	16671000	2102300	1622600	10.2743	1.29564	7.92989		1	1	0	0	1	0	2	2	1	1	1	0	0	1	0	2	2	1	0	0	0	0	0	0	2
6	11.53		P20962	PTMS	Parathymosin OS=Homo sapiens OX=9606 GN=PTMS PE=1 SV=2	1959100	4858200		#DIV/0!	#DIV/0!	0.403256	3466200			#DIV/0!	#DIV/0!	#DIV/0!	25508000	25611000	4481400	5.69197	5.71496	0.995978		1	2	0	2	0	0	2	2	2	1	2	0	2	0	0	2	2	2	0	1	0	1	0	0	3
6	10.546		P23297	S100A1	Protein S100-A1 OS=Homo sapiens OX=9606 GN=S100A1 PE=1 SV=2	1066200	1699500		#DIV/0!	#DIV/0!	0.627361		24634000		#DIV/0!	#DIV/0!	0	16248000	1287900	27341000	0.594272	0.0471051	12.6159		1	1	0	0	2	0	2	2	2	1	1	0	0	2	0	2	2	2	1	1	0	0	4	0	2
5	531.78		Q15149;Q9UPN3	PLEC;MACF1	Plectin OS=Homo sapiens OX=9606 GN=PLEC PE=1 SV=3;Microtubule-actin cross-linking factor 1, isoforms 1/2/3/5 OS=Homo sapiens OX=9606 GN=MACF1 PE=1 SV=4		89923	9081.1	0	9.90221	0	22297	18321		#DIV/0!	#DIV/0!	1.21702			32770	0	0	#DIV/0!		0	2	1	1	1	0	0	0	2	0	2	1	1	1	0	0	0	2	0	2	0	0	0	0	0
5	272.32		P02751	FN1	Fibronectin OS=Homo sapiens OX=9606 GN=FN1 PE=1 SV=5	13329			#DIV/0!	#DIV/0!	#DIV/0!	26218	27763		#DIV/0!	#DIV/0!	0.94435	376900	319630		#DIV/0!	#DIV/0!	1.17918		1	0	0	1	1	0	4	4	0	1	0	0	1	1	0	4	4	0	0	0	0	0	0	0	3
5	199.52		P11137	MAP2	Microtubule-associated protein 2 OS=Homo sapiens OX=9606 GN=MAP2 PE=1 SV=4		103170		#DIV/0!	#DIV/0!	0	87788			#DIV/0!	#DIV/0!	#DIV/0!	51920	20059	220070	0.235925	0.0911483	2.58836		0	1	0	1	0	0	1	1	3	0	1	0	1	0	0	1	1	3	0	1	0	1	0	0	0
5	103.36		Q14624	ITIH4	Inter-alpha-trypsin inhibitor heavy chain H4 OS=Homo sapiens OX=9606 GN=ITIH4 PE=1 SV=4	114630	134500		#DIV/0!	#DIV/0!	0.852268		80081		#DIV/0!	#DIV/0!	0	3522000	2360400		#DIV/0!	#DIV/0!	1.49212		1	2	0	0	2	0	6	6	0	1	2	0	0	2	0	6	6	0	0	0	0	0	0	0	7
5	99.808		P19022	CDH2	Cadherin-2 OS=Homo sapiens OX=9606 GN=CDH2 PE=1 SV=4	61340			#DIV/0!	#DIV/0!	#DIV/0!	212620			#DIV/0!	#DIV/0!	#DIV/0!	1326400	209710	47119	28.15	4.45065	6.32492		1	0	0	2	0	0	3	2	1	1	0	0	2	0	0	3	2	1	0	0	0	1	0	0	3
5	90.568		P00747	PLG;PLGLB1	Plasminogen OS=Homo sapiens OX=9606 GN=PLG PE=1 SV=2;Plasminogen-like protein B OS=Homo sapiens OX=9606 GN=PLGLB1 PE=3 SV=1	289710	58048		#DIV/0!	#DIV/0!	4.99087	299030			#DIV/0!	#DIV/0!	#DIV/0!	14634000	6453300		#DIV/0!	#DIV/0!	2.26768		3	1	0	4	0	0	19	12	0	3	1	0	4	0	0	19	12	0	1	0	0	1	0	0	19
5	71.957		P01042	KNG1	Kininogen-1 OS=Homo sapiens OX=9606 GN=KNG1 PE=1 SV=2	59519			#DIV/0!	#DIV/0!	#DIV/0!	99833	45691		#DIV/0!	#DIV/0!	2.18496	3962900	1819000		#DIV/0!	#DIV/0!	2.17861		2	0	0	1	1	0	6	5	0	2	0	0	1	1	0	6	5	0	1	0	0	0	0	0	5
5	67.877		P29401	TKT	Transketolase OS=Homo sapiens OX=9606 GN=TKT PE=1 SV=3	191560	214510		#DIV/0!	#DIV/0!	0.893012		673820		#DIV/0!	#DIV/0!	0		200400	280720	0	0.713879	0		1	2	0	0	4	0	0	2	3	1	2	0	0	4	0	0	2	3	0	0	0	0	4	0	0
5	66.408		P20700	LMNB1	Lamin-B1 OS=Homo sapiens OX=9606 GN=LMNB1 PE=1 SV=2	80302			#DIV/0!	#DIV/0!	#DIV/0!	127480			#DIV/0!	#DIV/0!	#DIV/0!	754490	7011300	33011	22.8557	212.393	0.107611		1	0	0	1	0	0	3	5	1	1	0	0	1	0	0	3	5	1	0	0	0	0	0	0	0
5	58.112		P07602	PSAP	Prosaposin OS=Homo sapiens OX=9606 GN=PSAP PE=1 SV=2	281410	464980		#DIV/0!	#DIV/0!	0.605209	1478700			#DIV/0!	#DIV/0!	#DIV/0!	1113400	1532900		#DIV/0!	#DIV/0!	0.726336		1	1	0	2	0	0	2	3	1	1	1	0	2	0	0	2	3	1	1	0	0	0	0	0	2
5	57.706		P04746;P19961;P0DUB6;P0DTE8;P0DTE7	AMY2A;AMY2B;AMY1A;AMY1C;AMY1B;NA	Pancreatic alpha-amylase OS=Homo sapiens OX=9606 GN=AMY2A PE=1 SV=2;Alpha-amylase 2B OS=Homo sapiens OX=9606 GN=AMY2B PE=1 SV=1;Alpha-amylase 1A OS=Homo sapiens OX=9606 GN=AMY1A PE=1 SV=1;Alpha-amylase 1C OS=Homo sapiens OX=9606 GN=AMY1C PE=1 SV=1;Alpha-amylase 1B OS=Homo sapiens OX=9606 GN=AMY1B PE=1 SV=1;TREMBL:Q3MHH8 (Bos taurus) Amylase, alpha 2B; pancreatic	239900	63050		#DIV/0!	#DIV/0!	3.80492	330140			#DIV/0!	#DIV/0!	#DIV/0!	837840	228830		#DIV/0!	#DIV/0!	3.66141		2	1	0	2	0	0	2	2	0	2	1	0	2	0	0	2	2	0	0	0	0	2	0	0	2
5	57.07		P05546	SERPIND1	Heparin cofactor 2 OS=Homo sapiens OX=9606 GN=SERPIND1 PE=1 SV=3	36160			#DIV/0!	#DIV/0!	#DIV/0!	41012	44113		#DIV/0!	#DIV/0!	0.929703	918570		45965	19.9841	0	#DIV/0!		1	0	0	1	1	0	4	0	1	1	0	0	1	1	0	4	0	1	0	0	0	0	0	0	4
5	54.565		P08697	SERPINF2;NA	Alpha-2-antiplasmin OS=Homo sapiens OX=9606 GN=SERPINF2 PE=1 SV=3;SWISS-PROT:P28800 (Bos taurus) Alpha-2-antiplasmin precursor	98232			#DIV/0!	#DIV/0!	#DIV/0!	109490	111060		#DIV/0!	#DIV/0!	0.985863	3805800	680690		#DIV/0!	#DIV/0!	5.59109		1	0	0	1	2	0	6	4	0	1	0	0	1	2	0	6	4	0	0	0	0	0	0	0	6
5	54.305		P04004	VTN	Vitronectin OS=Homo sapiens OX=9606 GN=VTN PE=1 SV=1	145010			#DIV/0!	#DIV/0!	#DIV/0!	627830			#DIV/0!	#DIV/0!	#DIV/0!	2188400	1111400	128160	17.0755	8.67197	1.96905		1	0	0	1	0	0	2	2	1	1	0	0	1	0	0	2	2	1	0	0	0	1	0	0	2
5	47.351		Q9UI42	CPA4	Carboxypeptidase A4 OS=Homo sapiens OX=9606 GN=CPA4 PE=1 SV=2	89253	123340		#DIV/0!	#DIV/0!	0.723634		768390		#DIV/0!	#DIV/0!	0	458860		231070	1.98581	0	#DIV/0!		1	1	0	0	2	0	1	0	1	1	1	0	0	2	0	1	0	1	0	0	0	0	2	0	1
5	45.283		O43813	LANCL1	Glutathione S-transferase LANCL1 OS=Homo sapiens OX=9606 GN=LANCL1 PE=1 SV=1		210330		#DIV/0!	#DIV/0!	0	894320	482960		#DIV/0!	#DIV/0!	1.85175	2935200		1915700	1.53218	0	#DIV/0!		0	2	0	3	2	0	5	0	4	0	2	0	3	2	0	5	0	4	0	1	0	1	1	0	5
5	45.14		P08185	SERPINA6	Corticosteroid-binding globulin OS=Homo sapiens OX=9606 GN=SERPINA6 PE=1 SV=1	526320	168770		#DIV/0!	#DIV/0!	3.11856		373610		#DIV/0!	#DIV/0!	0	16029000	1478800		#DIV/0!	#DIV/0!	10.8392		2	1	0	0	2	0	7	5	0	2	1	0	0	2	0	7	5	0	0	0	0	0	0	0	8
5	44.882		P11279	LAMP1	Lysosome-associated membrane glycoprotein 1 OS=Homo sapiens OX=9606 GN=LAMP1 PE=1 SV=3	243020	813150		#DIV/0!	#DIV/0!	0.298862		323320		#DIV/0!	#DIV/0!	0	688030		403280	1.70609	0	#DIV/0!		1	1	0	0	1	0	2	0	1	1	1	0	0	1	0	2	0	1	0	1	0	0	1	0	2
5	43.5		Q15782	CHI3L2	Chitinase-3-like protein 2 OS=Homo sapiens OX=9606 GN=CHI3L2 PE=1 SV=1	445990	32337		#DIV/0!	#DIV/0!	13.7919	260650			#DIV/0!	#DIV/0!	#DIV/0!	120380	304520		#DIV/0!	#DIV/0!	0.395311		2	1	0	2	0	0	1	2	0	2	1	0	2	0	0	1	2	0	2	0	0	0	0	0	0
5	42.331		P38159;Q96E39;O75526	RBMX;RBMXL1;RBMXL2;RBMXL3	RNA-binding motif protein, X chromosome OS=Homo sapiens OX=9606 GN=RBMX PE=1 SV=3;RNA binding motif protein, X-linked-like-1 OS=Homo sapiens OX=9606 GN=RBMXL1 PE=1 SV=1;RNA-binding motif protein, X-linked-like-2 OS=Homo sapiens OX=9606 GN=RBMXL2 PE=1 SV=3;RNA-binding motif protein, X-linked-like-3 OS=Homo sapiens OX=9606 GN=RBMXL3 PE=2 SV=2	448900			#DIV/0!	#DIV/0!	#DIV/0!	457420		83038	5.50856	0	#DIV/0!	551950	6549800		#DIV/0!	#DIV/0!	0.0842697		2	0	0	2	0	1	2	4	0	2	0	0	2	0	1	2	4	0	1	0	0	0	0	0	2
5	40.667		Q15257	PTPA	Serine/threonine-protein phosphatase 2A activator OS=Homo sapiens OX=9606 GN=PTPA PE=1 SV=3				#DIV/0!	#DIV/0!	#DIV/0!	775100	88347		#DIV/0!	#DIV/0!	8.77336	519300	2299300	171200	3.03329	13.4305	0.225851		0	0	0	2	1	0	2	3	1	0	0	0	2	1	0	2	3	1	0	0	0	0	0	0	0
5	38.746		P09651;Q32P51	HNRNPA1;HNRNPA1L2	Heterogeneous nuclear ribonucleoprotein A1 OS=Homo sapiens OX=9606 GN=HNRNPA1 PE=1 SV=5;Heterogeneous nuclear ribonucleoprotein A1-like 2 OS=Homo sapiens OX=9606 GN=HNRNPA1L2 PE=2 SV=2	978170	281020		#DIV/0!	#DIV/0!	3.48078	535730			#DIV/0!	#DIV/0!	#DIV/0!	252560	21746000		#DIV/0!	#DIV/0!	0.0116141		2	1	0	2	0	0	1	9	0	2	1	0	1	0	0	1	8	0	2	0	0	0	0	0	1
5	38.714		P04083	ANXA1	Annexin A1 OS=Homo sapiens OX=9606 GN=ANXA1 PE=1 SV=2	713970	1774700		#DIV/0!	#DIV/0!	0.402305	480250	73341		#DIV/0!	#DIV/0!	6.54818		240430		#DIV/0!	#DIV/0!	0		2	4	0	2	1	0	0	3	0	2	4	0	2	1	0	0	3	0	2	4	0	2	0	0	0
5	37.429		P22626	HNRNPA2B1	Heterogeneous nuclear ribonucleoproteins A2/B1 OS=Homo sapiens OX=9606 GN=HNRNPA2B1 PE=1 SV=2	627810	131080		#DIV/0!	#DIV/0!	4.78952				#DIV/0!	#DIV/0!	#DIV/0!	263360	5092000	129060	2.0406	39.4545	0.0517203		2	1	0	1	0	0	1	7	1	2	1	0	0	0	0	1	6	1	3	0	0	0	0	0	0
5	36.413		Q15417	CNN3	Calponin-3 OS=Homo sapiens OX=9606 GN=CNN3 PE=1 SV=1	208200			#DIV/0!	#DIV/0!	#DIV/0!	2028700	115660		#DIV/0!	#DIV/0!	17.5402	1229300	3830500		#DIV/0!	#DIV/0!	0.320924		1	0	0	2	1	0	3	5	0	1	0	0	2	1	0	3	5	0	0	0	0	1	0	0	1
5	36.154		P02649	APOE;NA	Apolipoprotein E OS=Homo sapiens OX=9606 GN=APOE PE=1 SV=1;SWISS-PROT:Q03247 (Bos taurus) Apolipoprotein E precursor	180080	211790		#DIV/0!	#DIV/0!	0.850276				#DIV/0!	#DIV/0!	#DIV/0!	4063600	2405500	111750	36.3633	21.5257	1.6893		1	1	0	0	0	0	5	6	1	1	1	0	0	0	0	5	6	1	0	0	0	0	0	0	4
5	35.9		P01859	IGHG2	Immunoglobulin heavy constant gamma 2 OS=Homo sapiens OX=9606 GN=IGHG2 PE=1 SV=2		879550		#DIV/0!	#DIV/0!	0		3956100		#DIV/0!	#DIV/0!	0	7807100	1374700	5382400	1.45049	0.255407	5.67913		4	5	2	3	6	1	6	5	6	0	2	0	0	2	0	2	2	2	0	0	0	0	2	0	2
5	35.503		P40926	MDH2	Malate dehydrogenase, mitochondrial OS=Homo sapiens OX=9606 GN=MDH2 PE=1 SV=3	233010	270540		#DIV/0!	#DIV/0!	0.861277		179810		#DIV/0!	#DIV/0!	0		2422200	195910	0	12.3638	0		1	1	0	0	1	0	0	4	1	1	1	0	0	1	0	0	4	1	0	0	0	0	0	0	0
5	35.076		P63244	RACK1	Receptor of activated protein C kinase 1 OS=Homo sapiens OX=9606 GN=RACK1 PE=1 SV=3	1165900	231280		#DIV/0!	#DIV/0!	5.04108	83859			#DIV/0!	#DIV/0!	#DIV/0!	5857500		5971400	0.980926	0	#DIV/0!		5	1	0	1	0	0	7	0	8	5	1	0	1	0	0	7	0	8	2	0	0	0	0	0	4
5	31.806		Q00169	PITPNA	Phosphatidylinositol transfer protein alpha isoform OS=Homo sapiens OX=9606 GN=PITPNA PE=1 SV=2	105120	142560		#DIV/0!	#DIV/0!	0.737374	306090			#DIV/0!	#DIV/0!	#DIV/0!		229800	264500	0	0.868809	0		1	1	0	1	0	0	0	1	1	1	1	0	1	0	0	0	1	1	0	0	0	1	0	0	0
5	31.674		Q8NCW5	NAXE	NAD(P)H-hydrate epimerase OS=Homo sapiens OX=9606 GN=NAXE PE=1 SV=2		300650		#DIV/0!	#DIV/0!	0		75426		#DIV/0!	#DIV/0!	0	2087500	1111200	401170	5.20353	2.7699	1.8786		0	2	0	0	1	0	3	3	2	0	2	0	0	1	0	3	3	2	0	0	0	0	0	0	2
5	30.188		P29218;O55023	IMPA1;Impa1	Inositol monophosphatase 1 OS=Homo sapiens OX=9606 GN=IMPA1 PE=1 SV=1;Inositol monophosphatase 1 OS=Mus musculus OX=10090 GN=Impa1 PE=1 SV=1	147510	205150		#DIV/0!	#DIV/0!	0.719035				#DIV/0!	#DIV/0!	#DIV/0!	354450	96064	598370	0.592359	0.160543	3.68973		1	1	0	0	0	0	1	1	2	1	1	0	0	0	0	1	1	2	0	0	0	0	0	0	0
5	29.555		P25786	PSMA1	Proteasome subunit alpha type-1 OS=Homo sapiens OX=9606 GN=PSMA1 PE=1 SV=1	736560	1180700		#DIV/0!	#DIV/0!	0.623833		776350		#DIV/0!	#DIV/0!	0	5026300	1110700		#DIV/0!	#DIV/0!	4.52534		1	2	0	0	2	0	2	2	0	1	2	0	0	2	0	2	2	0	0	2	0	0	1	0	1
5	27.764		P27348	YWHAQ	14-3-3 protein theta OS=Homo sapiens OX=9606 GN=YWHAQ PE=1 SV=1	458530			#DIV/0!	#DIV/0!	#DIV/0!			109500	0	0	#DIV/0!	637960	2286700	921110	0.692599	2.48255	0.278987		3	2	1	3	1	1	6	7	6	1	0	0	0	0	1	3	4	3	1	0	0	0	0	0	1
5	24.636		P22061	PCMT1	Protein-L-isoaspartate(D-aspartate) O-methyltransferase OS=Homo sapiens OX=9606 GN=PCMT1 PE=1 SV=4		134330		#DIV/0!	#DIV/0!	0	762490	139010		#DIV/0!	#DIV/0!	5.48514	617260		776680	0.794742	0	#DIV/0!		0	1	0	1	1	0	1	0	1	0	1	0	1	1	0	1	0	1	0	0	0	2	0	0	0
5	22.739		Q96DA0	ZG16B	Zymogen granule protein 16 homolog B OS=Homo sapiens OX=9606 GN=ZG16B PE=1 SV=3	128880	829130		#DIV/0!	#DIV/0!	0.15544	89546	128680		#DIV/0!	#DIV/0!	0.695881		1136300		#DIV/0!	#DIV/0!	0		1	2	0	1	1	0	0	2	0	1	2	0	1	1	0	0	2	0	0	2	0	0	0	0	0
5	22.588		P80188	LCN2	Neutrophil gelatinase-associated lipocalin OS=Homo sapiens OX=9606 GN=LCN2 PE=1 SV=2		700490		#DIV/0!	#DIV/0!	0	223120			#DIV/0!	#DIV/0!	#DIV/0!	3252100	6050100	1091500	2.97948	5.54292	0.537528		0	1	0	1	0	0	3	4	3	0	1	0	1	0	0	3	4	3	0	1	0	0	0	0	1
5	22.391		P37802	TAGLN2	Transgelin-2 OS=Homo sapiens OX=9606 GN=TAGLN2 PE=1 SV=3	1017600			#DIV/0!	#DIV/0!	#DIV/0!	34199000	136570		#DIV/0!	#DIV/0!	250.414	2589000	1635200		#DIV/0!	#DIV/0!	1.58329		3	0	0	12	1	0	5	7	0	3	0	0	12	1	0	5	7	0	2	0	0	22	0	0	3
5	22.06	+	CON__Q3SX09	NA	TREMBL:Q3SX09 (Bos taurus) similar to HBG protein	254180			#DIV/0!	#DIV/0!	#DIV/0!	839060	158390		#DIV/0!	#DIV/0!	5.29743		9191700	6753700	0	1.36099	0		3	2	2	3	3	2	2	3	3	0	0	0	0	0	0	0	0	0	0	0	0	1	0	0	0
5	20.601		P61204;P84077;P84085	ARF3;ARF1;ARF5;ARF4	ADP-ribosylation factor 3 OS=Homo sapiens OX=9606 GN=ARF3 PE=1 SV=2;ADP-ribosylation factor 1 OS=Homo sapiens OX=9606 GN=ARF1 PE=1 SV=2;ADP-ribosylation factor 5 OS=Homo sapiens OX=9606 GN=ARF5 PE=1 SV=2;ADP-ribosylation factor 4 OS=Homo sapiens OX=9606 GN=ARF4 PE=1 SV=3		458480		#DIV/0!	#DIV/0!	0	3355400	230030		#DIV/0!	#DIV/0!	14.5868	253500		5323800	0.0476164	0	#DIV/0!		0	2	0	3	1	0	1	0	4	0	2	0	3	1	0	1	0	4	0	0	0	3	0	0	0
5	18.985		Q9BW30	TPPP3	Tubulin polymerization-promoting protein family member 3 OS=Homo sapiens OX=9606 GN=TPPP3 PE=1 SV=1	332690			#DIV/0!	#DIV/0!	#DIV/0!	6851100	1153900		#DIV/0!	#DIV/0!	5.93734	1290000		810880	1.59086	0	#DIV/0!		1	0	0	3	2	0	3	0	2	1	0	0	3	2	0	3	0	2	0	0	0	7	0	0	0
5	17.861		P68036;A0A1B0GUS4	UBE2L3;UBE2L5	Ubiquitin-conjugating enzyme E2 L3 OS=Homo sapiens OX=9606 GN=UBE2L3 PE=1 SV=1;Ubiquitin-conjugating enzyme E2 L5 OS=Homo sapiens OX=9606 GN=UBE2L5 PE=2 SV=1				#DIV/0!	#DIV/0!	#DIV/0!	5308100	233130		#DIV/0!	#DIV/0!	22.7688	8547700	10118000	412110	20.7413	24.5517	0.844801		0	0	0	4	1	0	4	5	1	0	0	0	4	1	0	4	5	1	0	0	0	3	0	0	5
5	16.713		P60983	GMFB	Glia maturation factor beta OS=Homo sapiens OX=9606 GN=GMFB PE=1 SV=2				#DIV/0!	#DIV/0!	#DIV/0!	4918000	610080		#DIV/0!	#DIV/0!	8.06124	2889100	2192600	2446600	1.18086	0.896182	1.31766		0	0	0	2	1	0	2	2	2	0	0	0	2	1	0	2	2	2	0	0	0	4	1	0	1
5	14.909		P02689;P15090	PMP2;FABP4	Myelin P2 protein OS=Homo sapiens OX=9606 GN=PMP2 PE=1 SV=3;Fatty acid-binding protein, adipocyte OS=Homo sapiens OX=9606 GN=FABP4 PE=1 SV=3				#DIV/0!	#DIV/0!	#DIV/0!	2261800	194820		#DIV/0!	#DIV/0!	11.6097	992740	764300	256670	3.86777	2.97775	1.29889		0	0	0	2	1	0	1	1	1	0	0	0	2	1	0	1	1	1	0	0	0	2	0	0	1
5	13.894		P02775	PPBP	Platelet basic protein OS=Homo sapiens OX=9606 GN=PPBP PE=1 SV=3			958470	0	0	#DIV/0!	8851200			#DIV/0!	#DIV/0!	#DIV/0!	6296000	1661700	2062200	3.05305	0.80579	3.78889		0	0	2	2	0	0	2	1	3	0	0	2	2	0	0	2	1	3	0	0	0	5	0	0	0
5	13.802		P49773	HINT1	Adenosine 5'-monophosphoramidase HINT1 OS=Homo sapiens OX=9606 GN=HINT1 PE=1 SV=2			166760	0	0	#DIV/0!	7319700			#DIV/0!	#DIV/0!	#DIV/0!	8514500	338450	1810700	4.70233	0.186917	25.1573		0	0	1	2	0	0	2	1	1	0	0	1	2	0	0	2	1	1	0	0	0	2	0	0	2
5	13.38		P06312	IGKV4-1	Immunoglobulin kappa variable 4-1 OS=Homo sapiens OX=9606 GN=IGKV4-1 PE=1 SV=1	775700	706770		#DIV/0!	#DIV/0!	1.09753		717760		#DIV/0!	#DIV/0!	0	8303100		798840	10.3939	0	#DIV/0!		1	1	0	0	1	0	3	0	1	1	1	0	0	1	0	3	0	1	1	0	0	0	0	0	3
4	274.61		Q01082	SPTBN1	Spectrin beta chain, non-erythrocytic 1 OS=Homo sapiens OX=9606 GN=SPTBN1 PE=1 SV=2	19793			#DIV/0!	#DIV/0!	#DIV/0!		23991		#DIV/0!	#DIV/0!	0		52640	27727	0	1.89851	0		1	0	0	0	1	0	0	2	1	1	0	0	0	1	0	0	2	1	0	0	0	0	0	0	0
4	183.09		Q8TDY2	RB1CC1	RB1-inducible coiled-coil protein 1 OS=Homo sapiens OX=9606 GN=RB1CC1 PE=1 SV=3		295010		#DIV/0!	#DIV/0!	0	270030	451450		#DIV/0!	#DIV/0!	0.598139		170580		#DIV/0!	#DIV/0!	0		0	1	0	1	1	0	0	1	0	0	1	0	1	1	0	0	1	0	0	1	0	0	1	0	0
4	178.19		P39060	COL18A1	Collagen alpha-1(XVIII) chain OS=Homo sapiens OX=9606 GN=COL18A1 PE=1 SV=5	25558			#DIV/0!	#DIV/0!	#DIV/0!	148000			#DIV/0!	#DIV/0!	#DIV/0!	840290	662840		#DIV/0!	#DIV/0!	1.26771		1	0	0	2	0	0	6	5	0	1	0	0	2	0	0	6	5	0	0	0	0	1	0	0	2
4	95.337		Q12906;Q96SI9	ILF3;STRBP	Interleukin enhancer-binding factor 3 OS=Homo sapiens OX=9606 GN=ILF3 PE=1 SV=3;Spermatid perinuclear RNA-binding protein OS=Homo sapiens OX=9606 GN=STRBP PE=1 SV=1		25642		#DIV/0!	#DIV/0!	0	59266			#DIV/0!	#DIV/0!	#DIV/0!	145420	3561400		#DIV/0!	#DIV/0!	0.0408323		0	1	0	1	0	0	1	3	0	0	1	0	1	0	0	1	3	0	0	0	0	0	0	0	0
4	84.659		P07900;P08238	HSP90AA1;HSP90AB1;HSP90AB2P;HSP90AB3P;HSP90AB4P;HSP90AA2P;HSP90AA5P	Heat shock protein HSP 90-alpha OS=Homo sapiens OX=9606 GN=HSP90AA1 PE=1 SV=5;Heat shock protein HSP 90-beta OS=Homo sapiens OX=9606 GN=HSP90AB1 PE=1 SV=4;Putative heat shock protein HSP 90-beta 2 OS=Homo sapiens OX=9606 GN=HSP90AB2P PE=1 SV=2;Putative heat shock protein HSP 90-beta-3 OS=Homo sapiens OX=9606 GN=HSP90AB3P PE=5 SV=1;Putative heat shock protein HSP 90-beta 4 OS=Homo sapiens OX=9606 …	1971500	150740		#DIV/0!	#DIV/0!	13.0788	89514			#DIV/0!	#DIV/0!	#DIV/0!		359040		#DIV/0!	#DIV/0!	0		7	1	0	1	0	0	0	3	0	7	1	0	1	0	0	0	3	0	7	1	0	0	0	0	0
4	83.283		P01833	PIGR	Polymeric immunoglobulin receptor OS=Homo sapiens OX=9606 GN=PIGR PE=1 SV=4		398430	85329	0	4.66934	0	44263			#DIV/0!	#DIV/0!	#DIV/0!		71169		#DIV/0!	#DIV/0!	0		0	2	1	1	0	0	0	1	0	0	2	1	1	0	0	0	1	0	0	2	0	0	0	0	0
4	69.293	+	CON__P02769	NA	SWISS-PROT:P02769 (Bos taurus) Bovine serum albumin precursor	1418500			#DIV/0!	#DIV/0!	#DIV/0!	181770	612150		#DIV/0!	#DIV/0!	0.296937	962960			#DIV/0!	#DIV/0!	#DIV/0!		9	6	5	7	10	4	7	6	6	3	0	0	1	4	0	1	0	0	3	0	0	0	3	0	1
4	69.068		P43652	AFM;NA	Afamin OS=Homo sapiens OX=9606 GN=AFM PE=1 SV=1;(Bos taurus) similar to afamin	24183			#DIV/0!	#DIV/0!	#DIV/0!		29184		#DIV/0!	#DIV/0!	0	4097200	311180		#DIV/0!	#DIV/0!	13.1667		1	0	0	0	1	0	9	4	0	1	0	0	0	1	0	9	4	0	0	0	0	0	0	0	9
4	65.84		Q01546	KRT76	Keratin, type II cytoskeletal 2 oral OS=Homo sapiens OX=9606 GN=KRT76 PE=1 SV=2		511080	996960	0	0.512638	0	1008700			#DIV/0!	#DIV/0!	#DIV/0!		114680		#DIV/0!	#DIV/0!	0		15	16	18	15	15	12	15	17	14	0	0	0	0	0	0	0	0	0	0	2	3	2	0	0	0
4	65.33		Q08380	LGALS3BP	Galectin-3-binding protein OS=Homo sapiens OX=9606 GN=LGALS3BP PE=1 SV=1		89493		#DIV/0!	#DIV/0!	0		123980		#DIV/0!	#DIV/0!	0	400370		255180	1.56897	0	#DIV/0!		0	1	0	0	2	0	2	0	2	0	1	0	0	2	0	2	0	2	0	0	0	0	0	0	1
4	63.165	+	CON__ENSEMBL:ENSBTAP00000038253	NA	(Bos taurus) 63 kDa protein			2918700	0	0	#DIV/0!		246380		#DIV/0!	#DIV/0!	0		43926	210360	0	0.208813	0		15	16	19	15	18	13	18	17	18	0	0	3	0	1	0	0	1	1	0	0	4	0	1	0	0
4	59.75		P25705	ATP5F1A	ATP synthase subunit alpha, mitochondrial OS=Homo sapiens OX=9606 GN=ATP5F1A PE=1 SV=1	355890	66155		#DIV/0!	#DIV/0!	5.37964	79394	41709		#DIV/0!	#DIV/0!	1.90352				#DIV/0!	#DIV/0!	#DIV/0!		2	1	0	1	1	0	0	0	0	2	1	0	1	1	0	0	0	0	2	0	0	0	0	0	0
4	53.651		P08670	VIM;DES	Vimentin OS=Homo sapiens OX=9606 GN=VIM PE=1 SV=4;Desmin OS=Homo sapiens OX=9606 GN=DES PE=1 SV=3	2706800			#DIV/0!	#DIV/0!	#DIV/0!	1843800			#DIV/0!	#DIV/0!	#DIV/0!	546760	2259400		#DIV/0!	#DIV/0!	0.241993		15	3	3	5	3	1	3	12	1	11	0	0	2	0	0	2	7	0	10	0	0	3	0	0	0
4	49.411	+	CON__Q8IUT8;O76011;CON__O76011	NA;KRT34;NA	TREMBL:Q8IUT8 Type I hair keratin 4 - Homo sapiens (Human).;Keratin, type I cuticular Ha4 OS=Homo sapiens OX=9606 GN=KRT34 PE=1 SV=2;SWISS-PROT:O76011 Keratin, type I cuticular HA4 (Hair keratin, type I HA4)		92210	4004600	0	0.023026	0	253660			#DIV/0!	#DIV/0!	#DIV/0!	693190			#DIV/0!	#DIV/0!	#DIV/0!		0	1	12	3	1	0	2	0	1	0	0	3	1	0	0	1	0	0	0	0	5	0	0	0	1
4	45.674		P05154	SERPINA5	Plasma serine protease inhibitor OS=Homo sapiens OX=9606 GN=SERPINA5 PE=1 SV=3				#DIV/0!	#DIV/0!	#DIV/0!	203930	67335		#DIV/0!	#DIV/0!	3.02859	1284200	356470		#DIV/0!	#DIV/0!	3.60255		0	0	0	1	1	0	2	2	0	0	0	0	1	1	0	2	2	0	0	0	0	0	0	0	2
4	38.498		P40121	CAPG	Macrophage-capping protein OS=Homo sapiens OX=9606 GN=CAPG PE=1 SV=2	219700			#DIV/0!	#DIV/0!	#DIV/0!	1991400			#DIV/0!	#DIV/0!	#DIV/0!	749130	1484200		#DIV/0!	#DIV/0!	0.504737		1	0	0	3	0	0	2	3	0	1	0	0	3	0	0	2	3	0	0	0	0	3	0	0	1
4	36.263		Q13642	FHL1	Four and a half LIM domains protein 1 OS=Homo sapiens OX=9606 GN=FHL1 PE=1 SV=4				#DIV/0!	#DIV/0!	#DIV/0!	2275400			#DIV/0!	#DIV/0!	#DIV/0!	2632600	322010	253270	10.3944	1.27141	8.17552		0	0	0	2	0	0	3	2	1	0	0	0	2	0	0	3	2	1	0	0	0	2	0	0	2
4	35.936		P08758	ANXA5	Annexin A5 OS=Homo sapiens OX=9606 GN=ANXA5 PE=1 SV=2	113280			#DIV/0!	#DIV/0!	#DIV/0!	158140	38852		#DIV/0!	#DIV/0!	4.07032		904460		#DIV/0!	#DIV/0!	0		1	0	0	1	1	0	0	5	0	1	0	0	1	1	0	0	5	0	0	0	0	0	0	0	0
4	33.775		Q14894	CRYM	Ketimine reductase mu-crystallin OS=Homo sapiens OX=9606 GN=CRYM PE=1 SV=1		474770		#DIV/0!	#DIV/0!	0		475910		#DIV/0!	#DIV/0!	0	232080		1118800	0.207437	0	#DIV/0!		0	2	0	0	2	0	1	0	5	0	2	0	0	2	0	1	0	5	0	2	0	0	1	0	0
4	33.67		P07910;O60812;B7ZW38;B2RXH8;P0DMR1	HNRNPC;HNRNPCL1;HNRNPCL3;HNRNPCL2;HNRNPCL4	Heterogeneous nuclear ribonucleoproteins C1/C2 OS=Homo sapiens OX=9606 GN=HNRNPC PE=1 SV=4;Heterogeneous nuclear ribonucleoprotein C-like 1 OS=Homo sapiens OX=9606 GN=HNRNPCL1 PE=1 SV=1;Heterogeneous nuclear ribonucleoprotein C-like 3 OS=Homo sapiens OX=9606 GN=HNRNPCL3 PE=2 SV=1;Heterogeneous nuclear ribonucleoprotein C-like 2 OS=Homo sapiens OX=9606 GN=HNRNPCL2 PE=1 SV=1;Heterogeneous nuclear r…	718400			#DIV/0!	#DIV/0!	#DIV/0!	112650			#DIV/0!	#DIV/0!	#DIV/0!	1377500		96388	14.2912	0	#DIV/0!		2	0	0	1	0	0	2	0	1	2	0	0	1	0	0	2	0	1	2	0	0	0	0	0	2
4	29.48		O00584	RNASET2	Ribonuclease T2 OS=Homo sapiens OX=9606 GN=RNASET2 PE=1 SV=2		198450	78965	0	2.51314	0				#DIV/0!	#DIV/0!	#DIV/0!	1835200		106650	17.2077	0	#DIV/0!		0	1	1	0	0	0	2	0	1	0	1	1	0	0	0	2	0	1	0	0	0	0	0	0	2
4	27.887		O14818;Q8TAA3	PSMA7;PSMA8	Proteasome subunit alpha type-7 OS=Homo sapiens OX=9606 GN=PSMA7 PE=1 SV=1;Proteasome subunit alpha-type 8 OS=Homo sapiens OX=9606 GN=PSMA8 PE=2 SV=3	372230	1364400		#DIV/0!	#DIV/0!	0.272816		409030		#DIV/0!	#DIV/0!	0		120330		#DIV/0!	#DIV/0!	0		1	2	0	0	1	0	1	1	0	1	2	0	0	1	0	1	1	0	0	2	0	0	0	0	1
4	26.922		O00299	CLIC1	Chloride intracellular channel protein 1 OS=Homo sapiens OX=9606 GN=CLIC1 PE=1 SV=4	1564900			#DIV/0!	#DIV/0!	#DIV/0!	9686600			#DIV/0!	#DIV/0!	#DIV/0!	2267300		432570	5.24146	0	#DIV/0!		5	0	0	8	0	0	4	0	1	5	0	0	8	0	0	4	0	1	3	0	0	9	0	0	2
4	25.833		Q8TAG5	VSTM2A	V-set and transmembrane domain-containing protein 2A OS=Homo sapiens OX=9606 GN=VSTM2A PE=1 SV=3	217810	1634000		#DIV/0!	#DIV/0!	0.133299				#DIV/0!	#DIV/0!	#DIV/0!	3581600		4476800	0.800036	0	#DIV/0!		1	1	1	0	0	0	2	0	2	1	1	1	0	0	0	2	0	2	0	1	1	0	0	0	2
4	23.063		B9A064;P0DOX8;P0CG04	IGLL5;NA;IGLC1	Immunoglobulin lambda-like polypeptide 5 OS=Homo sapiens OX=9606 GN=IGLL5 PE=2 SV=2;Immunoglobulin lambda-1 light chain OS=Homo sapiens OX=9606 PE=1 SV=1;Immunoglobulin lambda constant 1 OS=Homo sapiens OX=9606 GN=IGLC1 PE=1 SV=1				#DIV/0!	#DIV/0!	#DIV/0!		207600		#DIV/0!	#DIV/0!	0	3207300	283170	276920	11.582	1.02257	11.3264		2	2	1	1	4	1	4	4	4	0	0	0	0	1	0	1	1	1	0	0	0	0	0	0	5
4	22.988		P52566	ARHGDIB	Rho GDP-dissociation inhibitor 2 OS=Homo sapiens OX=9606 GN=ARHGDIB PE=1 SV=3	304580			#DIV/0!	#DIV/0!	#DIV/0!	412550			#DIV/0!	#DIV/0!	#DIV/0!	2491400	1780300		#DIV/0!	#DIV/0!	1.39943		2	0	0	1	0	0	4	4	0	2	0	0	1	0	0	4	4	0	0	0	0	1	0	0	2
4	22.611		Q01995	TAGLN	Transgelin OS=Homo sapiens OX=9606 GN=TAGLN PE=1 SV=4		567680		#DIV/0!	#DIV/0!	0	21751000			#DIV/0!	#DIV/0!	#DIV/0!	442640	902190		#DIV/0!	#DIV/0!	0.490628		0	1	0	11	0	0	2	4	0	0	1	0	11	0	0	2	4	0	0	0	0	16	0	0	0
4	22.58		P16401	H1-5	Histone H1.5 OS=Homo sapiens OX=9606 GN=H1-5 PE=1 SV=3	1641100			#DIV/0!	#DIV/0!	#DIV/0!	1398500			#DIV/0!	#DIV/0!	#DIV/0!	713340	922310		#DIV/0!	#DIV/0!	0.773428		3	0	0	2	0	0	1	1	0	3	0	0	2	0	0	1	1	0	3	0	0	1	0	0	1
4	22.119		P30043	BLVRB	Flavin reductase (NADPH) OS=Homo sapiens OX=9606 GN=BLVRB PE=1 SV=3				#DIV/0!	#DIV/0!	#DIV/0!	16116000			#DIV/0!	#DIV/0!	#DIV/0!	3800500	5683200	9806500	0.387549	0.579534	0.668725		0	0	0	5	0	0	3	4	5	0	0	0	5	0	0	3	4	5	0	0	0	3	0	0	3
4	20.828		Q93045	STMN2	Stathmin-2 OS=Homo sapiens OX=9606 GN=STMN2 PE=1 SV=3		1335900		#DIV/0!	#DIV/0!	0		638920		#DIV/0!	#DIV/0!	0	2567400	2191200		#DIV/0!	#DIV/0!	1.17169		0	2	0	0	1	2	3	2	2	0	1	0	0	1	0	1	1	1	0	1	0	0	0	0	1
4	18.237		Q9Y3C6	PPIL1	Peptidyl-prolyl cis-trans isomerase-like 1 OS=Homo sapiens OX=9606 GN=PPIL1 PE=1 SV=1				#DIV/0!	#DIV/0!	#DIV/0!	7262900			#DIV/0!	#DIV/0!	#DIV/0!	4099100	191880	165060	24.834	1.16249	21.3628		0	0	0	3	0	0	2	1	1	0	0	0	3	0	0	2	1	1	0	0	0	4	0	0	1
4	16.832		P63241;Q9GZV4;Q6IS14	EIF5A;EIF5A2;EIF5AL1	Eukaryotic translation initiation factor 5A-1 OS=Homo sapiens OX=9606 GN=EIF5A PE=1 SV=2;Eukaryotic translation initiation factor 5A-2 OS=Homo sapiens OX=9606 GN=EIF5A2 PE=1 SV=3;Eukaryotic translation initiation factor 5A-1-like OS=Homo sapiens OX=9606 GN=EIF5AL1 PE=2 SV=2				#DIV/0!	#DIV/0!	#DIV/0!	1033200			#DIV/0!	#DIV/0!	#DIV/0!	2373900	1358200	489360	4.85103	2.77546	1.74783		0	0	0	1	0	0	1	2	1	0	0	0	1	0	0	1	2	1	0	0	0	2	0	0	1
4	16.55		P03950	ANG	Angiogenin OS=Homo sapiens OX=9606 GN=ANG PE=1 SV=1	290860			#DIV/0!	#DIV/0!	#DIV/0!	405330			#DIV/0!	#DIV/0!	#DIV/0!	8577600	624990		#DIV/0!	#DIV/0!	13.7244		1	0	0	1	0	0	3	1	0	1	0	0	1	0	0	3	1	0	0	0	0	0	0	0	3
4	13.941		Q9BRA2	TXNDC17	Thioredoxin domain-containing protein 17 OS=Homo sapiens OX=9606 GN=TXNDC17 PE=1 SV=1				#DIV/0!	#DIV/0!	#DIV/0!	3472800			#DIV/0!	#DIV/0!	#DIV/0!	8744900	9535600	224400	38.9701	42.4938	0.917079		0	0	0	3	0	0	3	4	1	0	0	0	3	0	0	3	4	1	0	0	0	3	0	0	2
4	13.332		Q9H7C9	AAMDC	Mth938 domain-containing protein OS=Homo sapiens OX=9606 GN=AAMDC PE=1 SV=1				#DIV/0!	#DIV/0!	#DIV/0!	985140			#DIV/0!	#DIV/0!	#DIV/0!	1498100	1614400	47999	31.2111	33.634	0.927961		0	0	0	1	0	0	2	2	1	0	0	0	1	0	0	2	2	1	0	0	0	0	0	0	0
4	13.016		P0DP08;P0DP06;A0A0C4DH41;P01825;P06331;P01824;A0A075B6R2;P0DP07;A0A087WSY4	IGHV4-38-2;IGHV4-30-4;IGHV4-61;IGHV4-59;IGHV4-34;IGHV4-39;IGHV4-4;IGHV4-31;IGHV4-30-2	Immunoglobulin heavy variable 4-38-2 OS=Homo sapiens OX=9606 GN=IGHV4-38-2 PE=3 SV=1;Immunoglobulin heavy variable 4-30-4 OS=Homo sapiens OX=9606 GN=IGHV4-30-4 PE=3 SV=1;Immunoglobulin heavy variable 4-61 OS=Homo sapiens OX=9606 GN=IGHV4-61 PE=1 SV=1;Immunoglobulin heavy variable 4-59 OS=Homo sapiens OX=9606 GN=IGHV4-59 PE=1 SV=2;Immunoglobulin heavy variable 4-34 OS=Homo sapiens OX=9606 GN=IGHV4…		469470		#DIV/0!	#DIV/0!	0		459670		#DIV/0!	#DIV/0!	0	11814000	2204400		#DIV/0!	#DIV/0!	5.35928		0	1	0	0	1	0	2	1	0	0	1	0	0	1	0	2	1	0	0	0	0	0	0	0	2
4	12.855		O75347	TBCA	Tubulin-specific chaperone A OS=Homo sapiens OX=9606 GN=TBCA PE=1 SV=3				#DIV/0!	#DIV/0!	#DIV/0!	9330900			#DIV/0!	#DIV/0!	#DIV/0!	12485000	40617000	872730	14.3057	46.5402	0.307384		0	0	0	6	0	0	4	10	2	0	0	0	6	0	0	4	10	2	0	0	0	4	0	0	4
4	11.305		Q86SG5	S100A7A	Protein S100-A7A OS=Homo sapiens OX=9606 GN=S100A7A PE=1 SV=3		732520		#DIV/0!	#DIV/0!	0		565520	141260	0	4.0034	0			4275600	0	0	#DIV/0!		3	6	2	3	3	3	3	2	7	0	1	0	0	1	1	0	0	2	0	1	0	0	1	0	0
4	10.662	+	CON__Q61782	NA	TREMBL:Q61782 Tax_Id=10090 Gene_Symbol=Krt14 Type I epidermal keratin (Fragment)		40159000		#DIV/0!	#DIV/0!	0	426950	322700		#DIV/0!	#DIV/0!	1.32306			25354000	0	0	#DIV/0!		6	7	6	6	6	4	5	6	7	0	1	0	1	1	0	0	0	1	0	1	0	1	0	0	0
3	468.83		P98160	HSPG2	Basement membrane-specific heparan sulfate proteoglycan core protein OS=Homo sapiens OX=9606 GN=HSPG2 PE=1 SV=4	25629			#DIV/0!	#DIV/0!	#DIV/0!				#DIV/0!	#DIV/0!	#DIV/0!	510480	58104		#DIV/0!	#DIV/0!	8.78563		2	0	0	0	0	0	6	3	0	2	0	0	0	0	0	6	3	0	0	0	0	0	0	0	7
3	104.55		P63010	AP2B1;AP1B1	AP-2 complex subunit beta OS=Homo sapiens OX=9606 GN=AP2B1 PE=1 SV=1;AP-1 complex subunit beta-1 OS=Homo sapiens OX=9606 GN=AP1B1 PE=1 SV=2	32133	60474		#DIV/0!	#DIV/0!	0.531352				#DIV/0!	#DIV/0!	#DIV/0!		565190		#DIV/0!	#DIV/0!	0		1	1	0	0	0	0	0	4	0	1	1	0	0	0	0	0	4	0	0	0	0	0	0	0	0
3	76.613		P19338	NCL	Nucleolin OS=Homo sapiens OX=9606 GN=NCL PE=1 SV=3	79801			#DIV/0!	#DIV/0!	#DIV/0!	100420			#DIV/0!	#DIV/0!	#DIV/0!		1717400		#DIV/0!	#DIV/0!	0		1	0	0	1	0	0	0	7	0	1	0	0	1	0	0	0	7	0	0	0	0	0	0	0	0
3	75.207		Q14515	SPARCL1	SPARC-like protein 1 OS=Homo sapiens OX=9606 GN=SPARCL1 PE=1 SV=2		184710		#DIV/0!	#DIV/0!	0				#DIV/0!	#DIV/0!	#DIV/0!	198310		469250	0.422611	0	#DIV/0!		0	2	0	0	0	0	1	0	2	0	2	0	0	0	0	1	0	2	0	0	0	0	0	0	1
3	63.173		P02748	C9;NA	Complement component C9 OS=Homo sapiens OX=9606 GN=C9 PE=1 SV=2;SWISS-PROT:Q3MHN2 (Bos taurus) Complement component C9 precursor	319390	192060		#DIV/0!	#DIV/0!	1.66297				#DIV/0!	#DIV/0!	#DIV/0!	3476500			#DIV/0!	#DIV/0!	#DIV/0!		2	2	0	0	0	0	5	0	0	2	2	0	0	0	0	5	0	0	1	0	0	0	0	0	4
3	62.104		P43004	SLC1A2	Excitatory amino acid transporter 2 OS=Homo sapiens OX=9606 GN=SLC1A2 PE=1 SV=2		265720		#DIV/0!	#DIV/0!	0		291010		#DIV/0!	#DIV/0!	0			695230	0	0	#DIV/0!		0	2	0	0	2	0	0	0	2	0	2	0	0	2	0	0	0	2	0	1	0	0	1	0	0
3	59.578		Q9Y2X3	NOP58	Nucleolar protein 58 OS=Homo sapiens OX=9606 GN=NOP58 PE=1 SV=1	133720			#DIV/0!	#DIV/0!	#DIV/0!				#DIV/0!	#DIV/0!	#DIV/0!	408780	779490		#DIV/0!	#DIV/0!	0.52442		1	0	0	0	0	0	1	2	0	1	0	0	0	0	0	1	2	0	0	0	0	0	0	0	0
3	59.578		P04196	HRG	Histidine-rich glycoprotein OS=Homo sapiens OX=9606 GN=HRG PE=1 SV=1				#DIV/0!	#DIV/0!	#DIV/0!		293830		#DIV/0!	#DIV/0!	0	2653500	454830		#DIV/0!	#DIV/0!	5.83405		0	0	0	0	2	0	5	4	0	0	0	0	0	2	0	5	4	0	0	0	0	0	1	0	5
3	57.936		P14618	PKM	Pyruvate kinase PKM OS=Homo sapiens OX=9606 GN=PKM PE=1 SV=4	624460	104660		#DIV/0!	#DIV/0!	5.96656		168620		#DIV/0!	#DIV/0!	0				#DIV/0!	#DIV/0!	#DIV/0!		3	1	0	0	1	0	0	0	0	3	1	0	0	1	0	0	0	0	3	0	0	0	1	0	0
3	57.382	+	CON__Q9R0H5	NA	SWISS-PROT:Q9R0H5 Tax_Id=10090 Gene_Symbol=Krt71 Keratin, type II cytoskeletal 6G		4176700	1363300	0	3.06367	0				#DIV/0!	#DIV/0!	#DIV/0!			187180	0	0	#DIV/0!		5	12	9	6	5	4	5	5	8	0	0	0	0	0	0	0	0	0	0	7	2	0	0	0	0
3	55.802	+	P78386;CON__P78386	KRT85;NA	Keratin, type II cuticular Hb5 OS=Homo sapiens OX=9606 GN=KRT85 PE=1 SV=1;SWISS-PROT:P78386 Keratin, type II cuticular Hb5 (Hair keratin, type II Hb5) - Homo sapiens (Human).	51788	236040	3942800	0.0131348	0.0598661	0.219403				#DIV/0!	#DIV/0!	#DIV/0!				#DIV/0!	#DIV/0!	#DIV/0!		6	5	22	3	4	1	7	2	3	0	1	7	0	0	0	0	0	0	0	0	8	0	0	0	0
3	54.966		P78324;O00241;Q5TFQ8	SIRPA;SIRPB1;SIRPB1	Tyrosine-protein phosphatase non-receptor type substrate 1 OS=Homo sapiens OX=9606 GN=SIRPA PE=1 SV=2;Signal-regulatory protein beta-1 OS=Homo sapiens OX=9606 GN=SIRPB1 PE=1 SV=5;Signal-regulatory protein beta-1 isoform 3 OS=Homo sapiens OX=9606 GN=SIRPB1 PE=1 SV=1		163730	49530	0	3.30567	0				#DIV/0!	#DIV/0!	#DIV/0!			247770	0	0	#DIV/0!		0	1	1	0	0	0	0	0	2	0	1	1	0	0	0	0	0	2	0	0	0	0	0	0	0
3	52.247	+	O76013;CON__O76013	KRT36;NA	Keratin, type I cuticular Ha6 OS=Homo sapiens OX=9606 GN=KRT36 PE=1 SV=1;SWISS-PROT:O76013 Keratin, type I cuticular HA6 (Hair keratin, type I HA6)	111480		467790	0.238312	0	#DIV/0!	2958600			#DIV/0!	#DIV/0!	#DIV/0!				#DIV/0!	#DIV/0!	#DIV/0!		2	1	6	8	2	1	2	1	1	1	0	4	6	0	0	0	0	0	0	0	0	6	0	0	0
3	50.976		P61978	HNRNPK	Heterogeneous nuclear ribonucleoprotein K OS=Homo sapiens OX=9606 GN=HNRNPK PE=1 SV=1	240210	67720		#DIV/0!	#DIV/0!	3.54711				#DIV/0!	#DIV/0!	#DIV/0!		4507600		#DIV/0!	#DIV/0!	0		2	1	0	0	0	0	0	6	0	2	1	0	0	0	0	0	6	0	0	0	0	0	0	0	0
3	49.823	+	CON__Q7Z3Y8;Q7Z3Y8;Q7Z3Z0;CON__Q7Z3Z0	NA;KRT27;KRT25;NA	SWISS-PROT:Q7Z3Y8 Tax_Id=9606 Gene_Symbol=KRT27 Keratin, type I cytoskeletal 27;Keratin, type I cytoskeletal 27 OS=Homo sapiens OX=9606 GN=KRT27 PE=1 SV=2;Keratin, type I cytoskeletal 25 OS=Homo sapiens OX=9606 GN=KRT25 PE=1 SV=1;SWISS-PROT:Q7Z3Z0 Tax_Id=9606 Gene_Symbol=KRT25 Keratin, type I cytoskeletal 25		8448400	790710	0	10.6846	0				#DIV/0!	#DIV/0!	#DIV/0!			500110	0	0	#DIV/0!		3	10	7	3	3	3	2	3	4	0	3	3	0	0	0	0	0	1	0	9	2	0	0	0	0
3	49.67		P07437;Q9BVA1;Q13885;P68371;Q13509	TUBB;TUBB2B;TUBB2A;TUBB4B;TUBB3;TUBB4A;TUBB6;TUBB8;TUBB1;NA;TUBB8B	Tubulin beta chain OS=Homo sapiens OX=9606 GN=TUBB PE=1 SV=2;Tubulin beta-2B chain OS=Homo sapiens OX=9606 GN=TUBB2B PE=1 SV=1;Tubulin beta-2A chain OS=Homo sapiens OX=9606 GN=TUBB2A PE=1 SV=1;Tubulin beta-4B chain OS=Homo sapiens OX=9606 GN=TUBB4B PE=1 SV=1;Tubulin beta-3 chain OS=Homo sapiens OX=9606 GN=TUBB3 PE=1 SV=2;Tubulin beta-4A chain OS=Homo sapiens OX=9606 GN=TUBB4A PE=1 SV=2;Tubulin be…	1378000	253040		#DIV/0!	#DIV/0!	5.44578				#DIV/0!	#DIV/0!	#DIV/0!		146220		#DIV/0!	#DIV/0!	0		3	1	0	0	0	0	0	1	0	3	1	0	0	0	0	0	1	0	4	0	0	0	0	0	0
3	49.588	+	P13646;CON__ENSEMBL:ENSP00000377550	KRT13;NA	Keratin, type I cytoskeletal 13 OS=Homo sapiens OX=9606 GN=KRT13 PE=1 SV=4;Tax_Id=9606 Gene_Symbol=KRT13 46 kDa protein	917920	9661600		#DIV/0!	#DIV/0!	0.095007	8298500			#DIV/0!	#DIV/0!	#DIV/0!				#DIV/0!	#DIV/0!	#DIV/0!		11	15	6	14	7	7	6	7	6	0	0	0	0	0	0	0	0	0	2	8	0	10	0	0	0
3	49.586	+	CON__P13646-1	NA	SWISS-PROT:P13646-1 Tax_Id=9606 Gene_Symbol=KRT13 Isoform 1 of Keratin, type I cytoskeletal 13	236630	935590		#DIV/0!	#DIV/0!	0.252921				#DIV/0!	#DIV/0!	#DIV/0!			121070	0	0	#DIV/0!		11	15	5	13	6	6	5	6	6	1	1	0	0	0	0	0	0	1	1	1	0	0	0	0	0
3	48.541		P29622	SERPINA4	Kallistatin OS=Homo sapiens OX=9606 GN=SERPINA4 PE=1 SV=3				#DIV/0!	#DIV/0!	#DIV/0!		77926		#DIV/0!	#DIV/0!	0	4876300	380450		#DIV/0!	#DIV/0!	12.8172		0	0	0	0	1	0	9	2	0	0	0	0	0	1	0	9	2	0	0	0	0	0	0	0	9
3	46.324		P05543	SERPINA7;NA	Thyroxine-binding globulin OS=Homo sapiens OX=9606 GN=SERPINA7 PE=1 SV=2;SWISS-PROT:Q9TT36 (Bos taurus) Thyroxine-binding globulin precursor	47851			#DIV/0!	#DIV/0!	#DIV/0!				#DIV/0!	#DIV/0!	#DIV/0!	3378500	62008		#DIV/0!	#DIV/0!	54.4849		1	0	0	0	0	0	6	1	0	1	0	0	0	0	0	6	1	0	0	0	0	0	0	0	6
3	39.548		Q6IBS0	TWF2	Twinfilin-2 OS=Homo sapiens OX=9606 GN=TWF2 PE=1 SV=2				#DIV/0!	#DIV/0!	#DIV/0!	314040			#DIV/0!	#DIV/0!	#DIV/0!	187610	988510		#DIV/0!	#DIV/0!	0.189791		0	0	0	2	0	0	1	2	0	0	0	0	1	0	0	0	1	0	0	0	0	1	0	0	0
3	37.65		Q03591;P08603;P36980	CFHR1;CFH;CFHR2	Complement factor H-related protein 1 OS=Homo sapiens OX=9606 GN=CFHR1 PE=1 SV=2;Complement factor H OS=Homo sapiens OX=9606 GN=CFH PE=1 SV=4;Complement factor H-related protein 2 OS=Homo sapiens OX=9606 GN=CFHR2 PE=1 SV=1	68409			#DIV/0!	#DIV/0!	#DIV/0!				#DIV/0!	#DIV/0!	#DIV/0!	1005300	186670		#DIV/0!	#DIV/0!	5.38544		1	0	0	0	0	0	2	1	0	1	0	0	0	0	0	2	1	0	0	0	0	0	0	0	2
3	31.462		P10768	ESD	S-formylglutathione hydrolase OS=Homo sapiens OX=9606 GN=ESD PE=1 SV=2		144130		#DIV/0!	#DIV/0!	0				#DIV/0!	#DIV/0!	#DIV/0!	1108300		1094200	1.01289	0	#DIV/0!		0	1	0	0	0	0	2	0	3	0	1	0	0	0	0	2	0	3	0	0	0	0	0	0	2
3	30.57		P24593	IGFBP5	Insulin-like growth factor-binding protein 5 OS=Homo sapiens OX=9606 GN=IGFBP5 PE=1 SV=1				#DIV/0!	#DIV/0!	#DIV/0!	642270			#DIV/0!	#DIV/0!	#DIV/0!	354980	1817100		#DIV/0!	#DIV/0!	0.195355		0	0	0	1	0	0	1	2	0	0	0	0	1	0	0	1	2	0	0	0	0	1	0	0	0
3	28.302		P61981	YWHAG	14-3-3 protein gamma OS=Homo sapiens OX=9606 GN=YWHAG PE=1 SV=2				#DIV/0!	#DIV/0!	#DIV/0!				#DIV/0!	#DIV/0!	#DIV/0!	1154600	1016000	2515600	0.458976	0.40388	1.13642		2	1	1	2	0	0	6	6	7	0	0	0	0	0	0	4	4	5	0	0	0	0	0	0	2
3	28.048		Q96DG6	CMBL	Carboxymethylenebutenolidase homolog OS=Homo sapiens OX=9606 GN=CMBL PE=1 SV=1				#DIV/0!	#DIV/0!	#DIV/0!	1944100	85715		#DIV/0!	#DIV/0!	22.681		372900		#DIV/0!	#DIV/0!	0		0	0	0	3	1	0	0	2	0	0	0	0	3	1	0	0	2	0	0	0	0	3	0	0	0
3	27.744		Q07955	SRSF1	Serine/arginine-rich splicing factor 1 OS=Homo sapiens OX=9606 GN=SRSF1 PE=1 SV=2		449290		#DIV/0!	#DIV/0!	0				#DIV/0!	#DIV/0!	#DIV/0!	908030	1476200		#DIV/0!	#DIV/0!	0.615113		0	1	0	0	0	0	2	3	0	0	1	0	0	0	0	2	3	0	0	0	0	0	0	0	1
3	27.661		P04156;P61768	PRNP;PRNP	Major prion protein OS=Homo sapiens OX=9606 GN=PRNP PE=1 SV=1;Major prion protein OS=Pan troglodytes OX=9598 GN=PRNP PE=2 SV=1		1932200		#DIV/0!	#DIV/0!	0				#DIV/0!	#DIV/0!	#DIV/0!	1533800		2028200	0.756237	0	#DIV/0!		0	2	0	0	0	0	1	0	2	0	2	0	0	0	0	1	0	2	0	2	0	0	0	0	1
3	27.228		O95292	VAPB	Vesicle-associated membrane protein-associated protein B/C OS=Homo sapiens OX=9606 GN=VAPB PE=1 SV=3		327750		#DIV/0!	#DIV/0!	0	155070			#DIV/0!	#DIV/0!	#DIV/0!			405040	0	0	#DIV/0!		1	2	0	2	1	0	1	1	2	0	1	0	1	0	0	0	0	1	0	0	0	0	0	0	0
3	26.559		P21266	GSTM3	Glutathione S-transferase Mu 3 OS=Homo sapiens OX=9606 GN=GSTM3 PE=1 SV=3				#DIV/0!	#DIV/0!	#DIV/0!		379020		#DIV/0!	#DIV/0!	0	66476		361180	0.184052	0	#DIV/0!		1	1	1	1	3	0	2	0	3	0	0	0	0	2	0	1	0	2	0	0	0	0	0	0	0
3	25.177		Q00688	FKBP3	Peptidyl-prolyl cis-trans isomerase FKBP3 OS=Homo sapiens OX=9606 GN=FKBP3 PE=1 SV=1				#DIV/0!	#DIV/0!	#DIV/0!	405550			#DIV/0!	#DIV/0!	#DIV/0!		1707800	204590	0	8.34743	0		0	0	0	1	0	0	0	2	1	0	0	0	1	0	0	0	2	1	0	0	0	1	0	0	0
3	24.327		Q9UKK9	NUDT5	ADP-sugar pyrophosphatase OS=Homo sapiens OX=9606 GN=NUDT5 PE=1 SV=1		455370		#DIV/0!	#DIV/0!	0		176580		#DIV/0!	#DIV/0!	0		926950		#DIV/0!	#DIV/0!	0		0	2	0	0	1	0	0	2	0	0	2	0	0	1	0	0	2	0	0	0	0	0	0	0	0
3	23.171		P01033	TIMP1	Metalloproteinase inhibitor 1 OS=Homo sapiens OX=9606 GN=TIMP1 PE=1 SV=1				#DIV/0!	#DIV/0!	#DIV/0!	482680			#DIV/0!	#DIV/0!	#DIV/0!	1010900	2877600		#DIV/0!	#DIV/0!	0.3513		0	0	0	1	0	0	1	3	0	0	0	0	1	0	0	1	3	0	0	0	0	0	0	0	0
3	22.222		P30085	CMPK1	UMP-CMP kinase OS=Homo sapiens OX=9606 GN=CMPK1 PE=1 SV=3				#DIV/0!	#DIV/0!	#DIV/0!	1211500			#DIV/0!	#DIV/0!	#DIV/0!	1856000		273920	6.7757	0	#DIV/0!		0	0	0	2	0	0	3	0	2	0	0	0	2	0	0	3	0	2	0	0	0	2	0	0	2
3	20.63		Q13442	PDAP1	28 kDa heat- and acid-stable phosphoprotein OS=Homo sapiens OX=9606 GN=PDAP1 PE=1 SV=1				#DIV/0!	#DIV/0!	#DIV/0!	350420			#DIV/0!	#DIV/0!	#DIV/0!	922020	4068200		#DIV/0!	#DIV/0!	0.226641		0	0	0	1	0	0	1	3	0	0	0	0	1	0	0	1	3	0	0	0	0	0	0	0	0
3	19.301		P49913	CAMP	Cathelicidin antimicrobial peptide OS=Homo sapiens OX=9606 GN=CAMP PE=1 SV=1		202260		#DIV/0!	#DIV/0!	0	98921			#DIV/0!	#DIV/0!	#DIV/0!		952660		#DIV/0!	#DIV/0!	0		0	1	0	1	0	0	0	2	0	0	1	0	1	0	0	0	2	0	0	0	0	0	0	0	0
3	17.138		P61088;Q5JXB2	UBE2N;UBE2NL	Ubiquitin-conjugating enzyme E2 N OS=Homo sapiens OX=9606 GN=UBE2N PE=1 SV=1;Putative ubiquitin-conjugating enzyme E2 N-like OS=Homo sapiens OX=9606 GN=UBE2NL PE=1 SV=1				#DIV/0!	#DIV/0!	#DIV/0!	3139400			#DIV/0!	#DIV/0!	#DIV/0!		2743200	1613500	0	1.70015	0		0	0	0	2	0	0	0	3	2	0	0	0	2	0	0	0	3	2	0	0	0	2	0	0	0
3	15.404		P68431;P84243;Q71DI3;Q16695;Q6NXT2;Q5TEC6	H3C1;H3-3A;H3C15;H3-4;H3-5;H3-2	Histone H3.1 OS=Homo sapiens OX=9606 GN=H3C1 PE=1 SV=2;Histone H3.3 OS=Homo sapiens OX=9606 GN=H3-3A PE=1 SV=2;Histone H3.2 OS=Homo sapiens OX=9606 GN=H3C15 PE=1 SV=3;Histone H3.1t OS=Homo sapiens OX=9606 GN=H3-4 PE=1 SV=3;Histone H3.3C OS=Homo sapiens OX=9606 GN=H3-5 PE=1 SV=3;Histone HIST2H3PS2 OS=Homo sapiens OX=9606 GN=H3-2 PE=1 SV=1	7821100	1350000		#DIV/0!	#DIV/0!	5.79341				#DIV/0!	#DIV/0!	#DIV/0!	1627100			#DIV/0!	#DIV/0!	#DIV/0!		2	1	0	0	0	0	1	0	0	2	1	0	0	0	0	1	0	0	3	1	0	0	0	0	0
3	14.272		Q9H492	MAP1LC3A	Microtubule-associated proteins 1A/1B light chain 3A OS=Homo sapiens OX=9606 GN=MAP1LC3A PE=1 SV=2		624210		#DIV/0!	#DIV/0!	0		882140		#DIV/0!	#DIV/0!	0			1270000	0	0	#DIV/0!		1	2	1	1	2	0	1	1	2	0	1	0	0	1	0	0	0	1	0	0	0	0	1	0	0
3	12.839		A0A0B4J1X5;A0A0C4DH42;P0DP02;P01767;P01772	IGHV3-74;IGHV3-66;IGHV3-30-3;IGHV3-53;IGHV3-33	Immunoglobulin heavy variable 3-74 OS=Homo sapiens OX=9606 GN=IGHV3-74 PE=3 SV=1;Immunoglobulin heavy variable 3-66 OS=Homo sapiens OX=9606 GN=IGHV3-66 PE=3 SV=1;Immunoglobulin heavy variable 3-30-3 OS=Homo sapiens OX=9606 GN=IGHV3-30-3 PE=1 SV=1;Immunoglobulin heavy variable 3-53 OS=Homo sapiens OX=9606 GN=IGHV3-53 PE=1 SV=2;Immunoglobulin heavy variable 3-33 OS=Homo sapiens OX=9606 GN=IGHV3-33 …	290690			#DIV/0!	#DIV/0!	#DIV/0!		412260		#DIV/0!	#DIV/0!	0	999970			#DIV/0!	#DIV/0!	#DIV/0!		1	0	0	1	2	0	3	1	1	1	0	0	0	1	0	1	0	0	0	0	0	0	0	0	2
3	12.446		P80748;A0A075B6K5	IGLV3-21;IGLV3-9	Immunoglobulin lambda variable 3-21 OS=Homo sapiens OX=9606 GN=IGLV3-21 PE=1 SV=2;Immunoglobulin lambda variable 3-9 OS=Homo sapiens OX=9606 GN=IGLV3-9 PE=3 SV=1				#DIV/0!	#DIV/0!	#DIV/0!				#DIV/0!	#DIV/0!	#DIV/0!	6656400	1197300	336370	19.7889	3.55947	5.55951		0	0	0	0	0	0	2	2	1	0	0	0	0	0	0	2	2	1	0	0	0	0	0	0	2
3	11.676		P17096	HMGA1	High mobility group protein HMG-I/HMG-Y OS=Homo sapiens OX=9606 GN=HMGA1 PE=1 SV=3	2117200			#DIV/0!	#DIV/0!	#DIV/0!	316570			#DIV/0!	#DIV/0!	#DIV/0!	540570			#DIV/0!	#DIV/0!	#DIV/0!		2	0	0	1	0	0	1	0	0	2	0	0	1	0	0	1	0	0	2	0	0	0	0	0	0
3	11.665		P05387	RPLP2	60S acidic ribosomal protein P2 OS=Homo sapiens OX=9606 GN=RPLP2 PE=1 SV=1	2184400	537550		#DIV/0!	#DIV/0!	4.06362				#DIV/0!	#DIV/0!	#DIV/0!		2699900		#DIV/0!	#DIV/0!	0		2	1	0	0	0	0	0	2	0	2	1	0	0	0	0	0	2	0	2	0	0	0	0	0	0
3	6.0422		P02795;P80297;P80294;P13640;P04731	MT2A;MT1X;MT1H;MT1G;MT1A	Metallothionein-2 OS=Homo sapiens OX=9606 GN=MT2A PE=1 SV=1;Metallothionein-1X OS=Homo sapiens OX=9606 GN=MT1X PE=1 SV=1;Metallothionein-1H OS=Homo sapiens OX=9606 GN=MT1H PE=1 SV=1;Metallothionein-1G OS=Homo sapiens OX=9606 GN=MT1G PE=1 SV=2;Metallothionein-1A OS=Homo sapiens OX=9606 GN=MT1A PE=1 SV=2				#DIV/0!	#DIV/0!	#DIV/0!	11026000	481740		#DIV/0!	#DIV/0!	22.8879			2546100	0	0	#DIV/0!		0	0	0	2	1	0	0	0	1	0	0	0	2	1	0	0	0	1	0	0	0	2	0	0	0
2	99.117		Q96GW7	BCAN	Brevican core protein OS=Homo sapiens OX=9606 GN=BCAN PE=1 SV=2				#DIV/0!	#DIV/0!	#DIV/0!				#DIV/0!	#DIV/0!	#DIV/0!	128530	559020		#DIV/0!	#DIV/0!	0.22992		0	0	0	0	0	0	2	3	0	0	0	0	0	0	0	2	3	0	0	0	0	0	0	0	0
2	82.223		O15075	DCLK1;DCX	Serine/threonine-protein kinase DCLK1 OS=Homo sapiens OX=9606 GN=DCLK1 PE=1 SV=2;Neuronal migration protein doublecortin OS=Homo sapiens OX=9606 GN=DCX PE=1 SV=4				#DIV/0!	#DIV/0!	#DIV/0!	1196100			#DIV/0!	#DIV/0!	#DIV/0!	296550			#DIV/0!	#DIV/0!	#DIV/0!		0	0	0	3	0	0	2	0	0	0	0	0	3	0	0	2	0	0	0	0	0	3	0	0	1
2	69.15		P23588	EIF4B	Eukaryotic translation initiation factor 4B OS=Homo sapiens OX=9606 GN=EIF4B PE=1 SV=2				#DIV/0!	#DIV/0!	#DIV/0!				#DIV/0!	#DIV/0!	#DIV/0!	259380	931080		#DIV/0!	#DIV/0!	0.27858		0	0	0	0	0	0	1	2	0	0	0	0	0	0	0	1	2	0	0	0	0	0	0	0	0
2	67.819		P26038	MSN	Moesin OS=Homo sapiens OX=9606 GN=MSN PE=1 SV=3	385830	67130		#DIV/0!	#DIV/0!	5.7475				#DIV/0!	#DIV/0!	#DIV/0!				#DIV/0!	#DIV/0!	#DIV/0!		4	1	0	0	0	0	0	0	0	4	1	0	0	0	0	0	0	0	4	0	0	0	0	0	0
2	62.216		Q96PD5	PGLYRP2;NA	N-acetylmuramoyl-L-alanine amidase OS=Homo sapiens OX=9606 GN=PGLYRP2 PE=1 SV=1;(Bos taurus) similar to peptidoglycan recognition protein L				#DIV/0!	#DIV/0!	#DIV/0!				#DIV/0!	#DIV/0!	#DIV/0!	3941900	98667		#DIV/0!	#DIV/0!	39.9516		0	0	0	0	0	0	8	1	0	0	0	0	0	0	0	8	1	0	0	0	0	0	0	0	8
2	58.911	+	CON__Q6NXH9	NA	TREMBL:Q6NXH9 Tax_Id=10090 Gene_Symbol=Krt73 Keratin 73		449200		#DIV/0!	#DIV/0!	0				#DIV/0!	#DIV/0!	#DIV/0!			45492	0	0	#DIV/0!		6	10	6	7	5	4	6	6	8	0	0	0	0	0	0	0	0	0	0	2	0	0	0	0	0
2	57.552	+	CON__Q8VED5	NA	TREMBL:Q8VED5 Tax_Id=10090 Gene_Symbol=Krt79 Keratin 79		1576400	202100	0	7.8001	0				#DIV/0!	#DIV/0!	#DIV/0!				#DIV/0!	#DIV/0!	#DIV/0!		12	13	13	11	12	9	11	12	11	0	0	0	0	0	0	0	0	0	0	1	1	0	0	0	0
2	57.221		P26599	PTBP1;PTBP3	Polypyrimidine tract-binding protein 1 OS=Homo sapiens OX=9606 GN=PTBP1 PE=1 SV=1;Polypyrimidine tract-binding protein 3 OS=Homo sapiens OX=9606 GN=PTBP3 PE=1 SV=2	103880			#DIV/0!	#DIV/0!	#DIV/0!				#DIV/0!	#DIV/0!	#DIV/0!		4743800		#DIV/0!	#DIV/0!	0		1	0	0	0	0	0	0	7	0	1	0	0	0	0	0	0	7	0	0	0	0	0	0	0	0
2	56.782		P30101	PDIA3	Protein disulfide-isomerase A3 OS=Homo sapiens OX=9606 GN=PDIA3 PE=1 SV=4	515200			#DIV/0!	#DIV/0!	#DIV/0!				#DIV/0!	#DIV/0!	#DIV/0!		599350		#DIV/0!	#DIV/0!	0		2	0	0	0	0	0	0	3	0	2	0	0	0	0	0	0	3	0	2	0	0	0	0	0	0
2	55.39		Q16352	INA	Alpha-internexin OS=Homo sapiens OX=9606 GN=INA PE=1 SV=2				#DIV/0!	#DIV/0!	#DIV/0!				#DIV/0!	#DIV/0!	#DIV/0!	658360		195780	3.36275	0	#DIV/0!		1	0	0	0	0	0	2	1	1	0	0	0	0	0	0	2	0	1	0	0	0	0	0	0	2
2	50.67		P42167;P42166	TMPO;TMPO	Lamina-associated polypeptide 2, isoforms beta/gamma OS=Homo sapiens OX=9606 GN=TMPO PE=1 SV=2;Lamina-associated polypeptide 2, isoform alpha OS=Homo sapiens OX=9606 GN=TMPO PE=1 SV=2				#DIV/0!	#DIV/0!	#DIV/0!				#DIV/0!	#DIV/0!	#DIV/0!	176500	1292900		#DIV/0!	#DIV/0!	0.136515		0	0	0	0	0	0	1	2	0	0	0	0	0	0	0	1	2	0	0	0	0	0	0	0	0
2	49.88		P14136	GFAP	Glial fibrillary acidic protein OS=Homo sapiens OX=9606 GN=GFAP PE=1 SV=1				#DIV/0!	#DIV/0!	#DIV/0!	339960			#DIV/0!	#DIV/0!	#DIV/0!		753220		#DIV/0!	#DIV/0!	0		2	2	2	3	2	1	1	6	1	0	0	0	1	0	0	0	3	0	0	0	0	1	0	0	0
2	47.237	+	Q15323;CON__Q9UE12;CON__Q15323	KRT31;NA;NA;KRT35;NA	Keratin, type I cuticular Ha1 OS=Homo sapiens OX=9606 GN=KRT31 PE=1 SV=3;TREMBL:Q9UE12 Type I hair keratin 1 - Homo sapiens (Human).;SWISS-PROT:Q15323 Keratin, type I cuticular HA1 (Hair keratin, type I HA1);Keratin, type I cuticular Ha5 OS=Homo sapiens OX=9606 GN=KRT35 PE=1 SV=5;SWISS-PROT:Q92764 Keratin, type I cuticular HA5 (Hair keratin, type I HA5)			3427400	0	0	#DIV/0!				#DIV/0!	#DIV/0!	#DIV/0!	131810			#DIV/0!	#DIV/0!	#DIV/0!		2	2	14	4	3	1	5	1	4	0	0	1	0	0	0	0	0	0	0	0	4	0	0	0	0
2	42.766		P50452	SERPINB8	Serpin B8 OS=Homo sapiens OX=9606 GN=SERPINB8 PE=1 SV=2		431310		#DIV/0!	#DIV/0!	0	117150			#DIV/0!	#DIV/0!	#DIV/0!				#DIV/0!	#DIV/0!	#DIV/0!		0	2	0	1	0	0	0	0	0	0	2	0	1	0	0	0	0	0	0	2	0	0	0	0	0
2	42.253		Q9Y3R4	NEU2	Sialidase-2 OS=Homo sapiens OX=9606 GN=NEU2 PE=1 SV=2		477280		#DIV/0!	#DIV/0!	0		178500		#DIV/0!	#DIV/0!	0				#DIV/0!	#DIV/0!	#DIV/0!		0	2	0	0	1	0	0	0	0	0	2	0	0	1	0	0	0	0	0	2	0	0	1	0	0
2	42.003		Q562R1	ACTBL2	Beta-actin-like protein 2 OS=Homo sapiens OX=9606 GN=ACTBL2 PE=1 SV=2				#DIV/0!	#DIV/0!	#DIV/0!				#DIV/0!	#DIV/0!	#DIV/0!	457530		366580	1.2481	0	#DIV/0!		3	3	3	4	3	1	4	3	4	0	0	0	0	0	0	1	0	1	0	0	0	0	0	0	1
2	40.282		Q12792	TWF1	Twinfilin-1 OS=Homo sapiens OX=9606 GN=TWF1 PE=1 SV=3				#DIV/0!	#DIV/0!	#DIV/0!	557600			#DIV/0!	#DIV/0!	#DIV/0!		1175800		#DIV/0!	#DIV/0!	0		0	0	0	2	0	0	1	2	0	0	0	0	1	0	0	0	1	0	0	0	0	1	0	0	0
2	40.076		P08571	CD14	Monocyte differentiation antigen CD14 OS=Homo sapiens OX=9606 GN=CD14 PE=1 SV=2				#DIV/0!	#DIV/0!	#DIV/0!				#DIV/0!	#DIV/0!	#DIV/0!	1453300	134800		#DIV/0!	#DIV/0!	10.7812		0	0	0	0	0	0	3	1	0	0	0	0	0	0	0	3	1	0	0	0	0	0	0	0	3
2	38.434		Q14103	HNRNPD	Heterogeneous nuclear ribonucleoprotein D0 OS=Homo sapiens OX=9606 GN=HNRNPD PE=1 SV=1				#DIV/0!	#DIV/0!	#DIV/0!				#DIV/0!	#DIV/0!	#DIV/0!	151370	4715100		#DIV/0!	#DIV/0!	0.0321032		0	0	0	0	0	0	1	4	0	0	0	0	0	0	0	1	4	0	0	0	0	0	0	0	0
2	38.242		Q9Y266	NUDC	Nuclear migration protein nudC OS=Homo sapiens OX=9606 GN=NUDC PE=1 SV=1	79153			#DIV/0!	#DIV/0!	#DIV/0!				#DIV/0!	#DIV/0!	#DIV/0!		571420		#DIV/0!	#DIV/0!	0		1	0	0	0	0	0	0	2	0	1	0	0	0	0	0	0	2	0	0	0	0	0	0	0	0
2	34.814		P18065	IGFBP2	Insulin-like growth factor-binding protein 2 OS=Homo sapiens OX=9606 GN=IGFBP2 PE=1 SV=2				#DIV/0!	#DIV/0!	#DIV/0!	1128300			#DIV/0!	#DIV/0!	#DIV/0!		4501300		#DIV/0!	#DIV/0!	0		0	0	0	3	0	0	0	6	0	0	0	0	3	0	0	0	6	0	0	0	0	3	0	0	0
2	33.777		P46109	CRKL	Crk-like protein OS=Homo sapiens OX=9606 GN=CRKL PE=1 SV=1				#DIV/0!	#DIV/0!	#DIV/0!				#DIV/0!	#DIV/0!	#DIV/0!	537490	3018000		#DIV/0!	#DIV/0!	0.178095		0	0	0	0	0	0	2	5	0	0	0	0	0	0	0	2	5	0	0	0	0	0	0	0	0
2	31.284		Q96FW1	OTUB1	Ubiquitin thioesterase OTUB1 OS=Homo sapiens OX=9606 GN=OTUB1 PE=1 SV=2				#DIV/0!	#DIV/0!	#DIV/0!	192260			#DIV/0!	#DIV/0!	#DIV/0!			1351300	0	0	#DIV/0!		0	0	0	2	0	0	0	0	3	0	0	0	2	0	0	0	0	3	0	0	0	1	0	0	0
2	31.121		P29692	EEF1D;EEF1B2	Elongation factor 1-delta OS=Homo sapiens OX=9606 GN=EEF1D PE=1 SV=5;Elongation factor 1-beta OS=Homo sapiens OX=9606 GN=EEF1B2 PE=1 SV=3	309490			#DIV/0!	#DIV/0!	#DIV/0!				#DIV/0!	#DIV/0!	#DIV/0!		1073300		#DIV/0!	#DIV/0!	0		1	0	0	0	0	0	0	3	0	1	0	0	0	0	0	0	3	0	1	0	0	0	0	0	0
2	29.557		P07451	CA3	Carbonic anhydrase 3 OS=Homo sapiens OX=9606 GN=CA3 PE=1 SV=3				#DIV/0!	#DIV/0!	#DIV/0!	3163900			#DIV/0!	#DIV/0!	#DIV/0!		2229400		#DIV/0!	#DIV/0!	0		0	0	0	4	0	0	0	5	0	0	0	0	4	0	0	0	5	0	0	0	0	3	0	0	0
2	29.13		Q16270	IGFBP7	Insulin-like growth factor-binding protein 7 OS=Homo sapiens OX=9606 GN=IGFBP7 PE=1 SV=1				#DIV/0!	#DIV/0!	#DIV/0!				#DIV/0!	#DIV/0!	#DIV/0!	1851700	673740		#DIV/0!	#DIV/0!	2.74839		0	0	0	0	0	0	4	3	0	0	0	0	0	0	0	4	3	0	0	0	0	0	0	0	4
2	28.585		P39687	ANP32A;ANP32D;ANP32C	Acidic leucine-rich nuclear phosphoprotein 32 family member A OS=Homo sapiens OX=9606 GN=ANP32A PE=1 SV=1;Acidic leucine-rich nuclear phosphoprotein 32 family member D OS=Homo sapiens OX=9606 GN=ANP32D PE=2 SV=2;Acidic leucine-rich nuclear phosphoprotein 32 family member C OS=Homo sapiens OX=9606 GN=ANP32C PE=2 SV=1				#DIV/0!	#DIV/0!	#DIV/0!				#DIV/0!	#DIV/0!	#DIV/0!	319690	1676700		#DIV/0!	#DIV/0!	0.190666		0	0	0	0	0	0	2	3	0	0	0	0	0	0	0	2	3	0	0	0	0	0	0	0	0
2	26.888		Q86V81	ALYREF	THO complex subunit 4 OS=Homo sapiens OX=9606 GN=ALYREF PE=1 SV=3	179410			#DIV/0!	#DIV/0!	#DIV/0!				#DIV/0!	#DIV/0!	#DIV/0!		2530200		#DIV/0!	#DIV/0!	0		1	0	0	0	0	0	0	2	0	1	0	0	0	0	0	0	2	0	0	0	0	0	0	0	0
2	26.788		P51858	HDGF	Hepatoma-derived growth factor OS=Homo sapiens OX=9606 GN=HDGF PE=1 SV=1	106780			#DIV/0!	#DIV/0!	#DIV/0!				#DIV/0!	#DIV/0!	#DIV/0!		2859900		#DIV/0!	#DIV/0!	0		1	0	0	0	0	0	0	4	0	1	0	0	0	0	0	0	4	0	0	0	0	0	0	0	0
2	25.552		P22352	GPX3	Glutathione peroxidase 3 OS=Homo sapiens OX=9606 GN=GPX3 PE=1 SV=2				#DIV/0!	#DIV/0!	#DIV/0!				#DIV/0!	#DIV/0!	#DIV/0!	9405300	797140		#DIV/0!	#DIV/0!	11.7988		0	0	0	0	0	0	4	2	0	0	0	0	0	0	0	4	2	0	0	0	0	0	0	0	4
2	24.75		P04179	SOD2	Superoxide dismutase [Mn], mitochondrial OS=Homo sapiens OX=9606 GN=SOD2 PE=1 SV=3				#DIV/0!	#DIV/0!	#DIV/0!	187710			#DIV/0!	#DIV/0!	#DIV/0!		1678900		#DIV/0!	#DIV/0!	0		0	0	0	1	0	0	0	3	0	0	0	0	1	0	0	0	3	0	0	0	0	0	0	0	0
2	24.399		P16035	TIMP2	Metalloproteinase inhibitor 2 OS=Homo sapiens OX=9606 GN=TIMP2 PE=1 SV=2				#DIV/0!	#DIV/0!	#DIV/0!				#DIV/0!	#DIV/0!	#DIV/0!	2235100	600690		#DIV/0!	#DIV/0!	3.72089		0	0	0	0	0	0	2	1	0	0	0	0	0	0	0	2	1	0	0	0	0	0	0	0	2
2	22.537	+	P05452;CON__Q2KIS7	CLEC3B;NA	Tetranectin OS=Homo sapiens OX=9606 GN=CLEC3B PE=1 SV=3;SWISS-PROT:Q2KIS7 (Bos taurus) Tetranectin precursor				#DIV/0!	#DIV/0!	#DIV/0!				#DIV/0!	#DIV/0!	#DIV/0!	3887000	1634900		#DIV/0!	#DIV/0!	2.37752		0	0	0	0	0	0	4	3	0	0	0	0	0	0	0	4	3	0	0	0	0	0	0	0	3
2	20.811		Q13185	CBX3	Chromobox protein homolog 3 OS=Homo sapiens OX=9606 GN=CBX3 PE=1 SV=4				#DIV/0!	#DIV/0!	#DIV/0!				#DIV/0!	#DIV/0!	#DIV/0!	1408600	14549000		#DIV/0!	#DIV/0!	0.0968177		0	0	0	0	0	0	1	2	0	0	0	0	0	0	0	1	2	0	0	0	0	0	0	0	1
2	19.889		Q9Y5S9	RBM8A	RNA-binding protein 8A OS=Homo sapiens OX=9606 GN=RBM8A PE=1 SV=1				#DIV/0!	#DIV/0!	#DIV/0!				#DIV/0!	#DIV/0!	#DIV/0!	584610	545500		#DIV/0!	#DIV/0!	1.0717		0	0	0	0	0	0	1	2	0	0	0	0	0	0	0	1	2	0	0	0	0	0	0	0	0
2	19.529		P49006	MARCKSL1	MARCKS-related protein OS=Homo sapiens OX=9606 GN=MARCKSL1 PE=1 SV=2				#DIV/0!	#DIV/0!	#DIV/0!	333470			#DIV/0!	#DIV/0!	#DIV/0!		3860600		#DIV/0!	#DIV/0!	0		0	0	0	1	0	0	0	3	0	0	0	0	1	0	0	0	3	0	0	0	0	0	0	0	0
2	18.658		P63208	SKP1	S-phase kinase-associated protein 1 OS=Homo sapiens OX=9606 GN=SKP1 PE=1 SV=2				#DIV/0!	#DIV/0!	#DIV/0!				#DIV/0!	#DIV/0!	#DIV/0!		1886800	186920	0	10.0942	0		0	0	0	0	0	0	0	4	1	0	0	0	0	0	0	0	4	1	0	0	0	0	0	0	0
2	16.735		P62837;P61077	UBE2D2;UBE2D3	Ubiquitin-conjugating enzyme E2 D2 OS=Homo sapiens OX=9606 GN=UBE2D2 PE=1 SV=1;Ubiquitin-conjugating enzyme E2 D3 OS=Homo sapiens OX=9606 GN=UBE2D3 PE=1 SV=1				#DIV/0!	#DIV/0!	#DIV/0!	6570300			#DIV/0!	#DIV/0!	#DIV/0!	2908300			#DIV/0!	#DIV/0!	#DIV/0!		0	0	0	2	0	0	1	1	0	0	0	0	2	0	0	1	1	0	0	0	0	2	0	0	0
2	16.203		P02100	HBE1	Hemoglobin subunit epsilon OS=Homo sapiens OX=9606 GN=HBE1 PE=1 SV=2				#DIV/0!	#DIV/0!	#DIV/0!				#DIV/0!	#DIV/0!	#DIV/0!		87116000	48435000	0	1.79862	0		1	1	1	2	1	1	1	3	3	0	0	0	1	0	0	0	1	1	0	0	0	1	0	0	0
2	16.14		P69891;P69892	HBG1;HBG2	Hemoglobin subunit gamma-1 OS=Homo sapiens OX=9606 GN=HBG1 PE=1 SV=2;Hemoglobin subunit gamma-2 OS=Homo sapiens OX=9606 GN=HBG2 PE=1 SV=2				#DIV/0!	#DIV/0!	#DIV/0!				#DIV/0!	#DIV/0!	#DIV/0!		30224000	4881700	0	6.19129	0		1	1	1	1	1	1	1	9	6	0	0	0	0	0	0	0	7	4	0	0	0	0	0	0	0
2	15.85		P09455	RBP1	Retinol-binding protein 1 OS=Homo sapiens OX=9606 GN=RBP1 PE=1 SV=2				#DIV/0!	#DIV/0!	#DIV/0!	34960000			#DIV/0!	#DIV/0!	#DIV/0!			123860	0	0	#DIV/0!		0	0	0	9	0	0	0	0	1	0	0	0	9	0	0	0	0	1	0	0	0	23	0	0	0
2	13.667		P60520	GABARAPL2	Gamma-aminobutyric acid receptor-associated protein-like 2 OS=Homo sapiens OX=9606 GN=GABARAPL2 PE=1 SV=1				#DIV/0!	#DIV/0!	#DIV/0!				#DIV/0!	#DIV/0!	#DIV/0!	869610	680610		#DIV/0!	#DIV/0!	1.27769		0	0	0	0	0	0	1	2	0	0	0	0	0	0	0	1	2	0	0	0	0	0	0	0	0
2	13.48	+	CON__Q9BYR9;Q9BYT5;Q9BYU5;Q9BYR9;P0C7H8	NA;KRTAP2-2;KRTAP2-1;KRTAP2-4;KRTAP2-3	SWISS-PROT:Q9BYR9 Tax_Id=9606 Gene_Symbol=KRTAP2-4;LOC644350;LOC728934;KAP2.1B;LOC730755;LOC728285 Keratin-associated protein 2-4;Keratin-associated protein 2-2 OS=Homo sapiens OX=9606 GN=KRTAP2-2 PE=2 SV=3;Keratin-associated protein 2-1 OS=Homo sapiens OX=9606 GN=KRTAP2-1 PE=2 SV=2;Keratin-associated protein 2-4 OS=Homo sapiens OX=9606 GN=KRTAP2-4 PE=1 SV=1;Keratin-associated protein 2-3 OS=Homo…			2178900	0	0	#DIV/0!				#DIV/0!	#DIV/0!	#DIV/0!	363630			#DIV/0!	#DIV/0!	#DIV/0!		0	0	2	0	0	0	1	0	0	0	0	2	0	0	0	1	0	0	0	0	2	0	0	0	0
2	12.712		P30046;A6NHG4	DDT;DDTL	D-dopachrome decarboxylase OS=Homo sapiens OX=9606 GN=DDT PE=1 SV=3;D-dopachrome decarboxylase-like protein OS=Homo sapiens OX=9606 GN=DDTL PE=2 SV=1				#DIV/0!	#DIV/0!	#DIV/0!				#DIV/0!	#DIV/0!	#DIV/0!	996350	2394400		#DIV/0!	#DIV/0!	0.416117		0	0	0	0	0	0	1	2	1	0	0	0	0	0	0	1	2	1	0	0	0	0	0	0	0
2	11.557		P63165;G2XKQ0	SUMO1;SUMO1P1	Small ubiquitin-related modifier 1 OS=Homo sapiens OX=9606 GN=SUMO1 PE=1 SV=1;Small ubiquitin-related modifier 5 OS=Homo sapiens OX=9606 GN=SUMO1P1 PE=1 SV=2				#DIV/0!	#DIV/0!	#DIV/0!				#DIV/0!	#DIV/0!	#DIV/0!	815900	2579400		#DIV/0!	#DIV/0!	0.316314		0	0	0	0	0	0	1	2	0	0	0	0	0	0	0	1	2	0	0	0	0	0	0	0	0
2	10.659		P05114	HMGN1	Non-histone chromosomal protein HMG-14 OS=Homo sapiens OX=9606 GN=HMGN1 PE=1 SV=3				#DIV/0!	#DIV/0!	#DIV/0!				#DIV/0!	#DIV/0!	#DIV/0!	3539200	9463100		#DIV/0!	#DIV/0!	0.374		0	0	0	0	0	0	1	2	0	0	0	0	0	0	0	1	2	0	0	0	0	0	0	0	1
2	9.1175		P61960	UFM1	Ubiquitin-fold modifier 1 OS=Homo sapiens OX=9606 GN=UFM1 PE=1 SV=1				#DIV/0!	#DIV/0!	#DIV/0!	1180200			#DIV/0!	#DIV/0!	#DIV/0!		704580		#DIV/0!	#DIV/0!	0		0	0	0	2	0	0	0	1	0	0	0	0	2	0	0	0	1	0	0	0	0	2	0	0	0
1	121		O00267	SUPT5H	Transcription elongation factor SPT5 OS=Homo sapiens OX=9606 GN=SUPT5H PE=1 SV=1				#DIV/0!	#DIV/0!	#DIV/0!				#DIV/0!	#DIV/0!	#DIV/0!		412860		#DIV/0!	#DIV/0!	0		0	0	0	0	0	0	0	2	0	0	0	0	0	0	0	0	2	0	0	0	0	0	0	0	0
1	113.08		P09874	PARP1	Poly [ADP-ribose] polymerase 1 OS=Homo sapiens OX=9606 GN=PARP1 PE=1 SV=4				#DIV/0!	#DIV/0!	#DIV/0!				#DIV/0!	#DIV/0!	#DIV/0!		182390		#DIV/0!	#DIV/0!	0		0	0	0	0	0	0	0	2	0	0	0	0	0	0	0	0	2	0	0	0	0	0	0	0	0
1	108.66		Q9Y2W1	THRAP3	Thyroid hormone receptor-associated protein 3 OS=Homo sapiens OX=9606 GN=THRAP3 PE=1 SV=2				#DIV/0!	#DIV/0!	#DIV/0!				#DIV/0!	#DIV/0!	#DIV/0!		506210		#DIV/0!	#DIV/0!	0		0	0	0	0	0	0	0	2	0	0	0	0	0	0	0	0	2	0	0	0	0	0	0	0	0
1	106.12		Q9NYF8	BCLAF1	Bcl-2-associated transcription factor 1 OS=Homo sapiens OX=9606 GN=BCLAF1 PE=1 SV=2				#DIV/0!	#DIV/0!	#DIV/0!				#DIV/0!	#DIV/0!	#DIV/0!		307590		#DIV/0!	#DIV/0!	0		0	0	0	0	0	0	0	2	0	0	0	0	0	0	0	0	2	0	0	0	0	0	0	0	0
1	88.885		Q15459	SF3A1	Splicing factor 3A subunit 1 OS=Homo sapiens OX=9606 GN=SF3A1 PE=1 SV=1				#DIV/0!	#DIV/0!	#DIV/0!				#DIV/0!	#DIV/0!	#DIV/0!		1039800		#DIV/0!	#DIV/0!	0		0	0	0	0	0	0	0	4	0	0	0	0	0	0	0	0	4	0	0	0	0	0	0	0	0
1	80.473		Q04446	GBE1	1,4-alpha-glucan-branching enzyme OS=Homo sapiens OX=9606 GN=GBE1 PE=1 SV=3				#DIV/0!	#DIV/0!	#DIV/0!				#DIV/0!	#DIV/0!	#DIV/0!		501940		#DIV/0!	#DIV/0!	0		0	0	0	0	0	0	0	3	0	0	0	0	0	0	0	0	3	0	0	0	0	0	0	0	0
1	69.948		Q03252	LMNB2	Lamin-B2 OS=Homo sapiens OX=9606 GN=LMNB2 PE=1 SV=4				#DIV/0!	#DIV/0!	#DIV/0!				#DIV/0!	#DIV/0!	#DIV/0!		682860		#DIV/0!	#DIV/0!	0		0	0	0	0	0	0	0	3	0	0	0	0	0	0	0	0	3	0	0	0	0	0	0	0	0
1	68.563		P35241	RDX	Radixin OS=Homo sapiens OX=9606 GN=RDX PE=1 SV=1				#DIV/0!	#DIV/0!	#DIV/0!				#DIV/0!	#DIV/0!	#DIV/0!		48721		#DIV/0!	#DIV/0!	0		0	0	0	0	0	0	0	2	0	0	0	0	0	0	0	0	2	0	0	0	0	0	0	0	0
1	68.477		Q01844	EWSR1	RNA-binding protein EWS OS=Homo sapiens OX=9606 GN=EWSR1 PE=1 SV=1				#DIV/0!	#DIV/0!	#DIV/0!				#DIV/0!	#DIV/0!	#DIV/0!		4319700		#DIV/0!	#DIV/0!	0		0	0	0	0	0	0	0	3	0	0	0	0	0	0	0	0	3	0	0	0	0	0	0	0	0
1	65.87	+	CON__Q01546	NA	SWISS-PROT:Q01546 Tax_Id=9606 Gene_Symbol=KRT76 Keratin, type II cytoskeletal 2 oral		549310		#DIV/0!	#DIV/0!	0				#DIV/0!	#DIV/0!	#DIV/0!				#DIV/0!	#DIV/0!	#DIV/0!		14	16	17	14	14	11	14	16	13	0	1	0	0	0	0	0	0	0	0	1	0	0	0	0	0
1	65.75	+	P05156;CON__Q32PI4	CFI;NA	Complement factor I OS=Homo sapiens OX=9606 GN=CFI PE=1 SV=2;TREMBL:Q32PI4 (Bos taurus) Similar to complement factor I				#DIV/0!	#DIV/0!	#DIV/0!				#DIV/0!	#DIV/0!	#DIV/0!	653020			#DIV/0!	#DIV/0!	#DIV/0!		0	0	0	0	0	0	2	0	0	0	0	0	0	0	0	2	0	0	0	0	0	0	0	0	2
1	65.695		Q9UHD9	UBQLN2	Ubiquilin-2 OS=Homo sapiens OX=9606 GN=UBQLN2 PE=1 SV=2				#DIV/0!	#DIV/0!	#DIV/0!				#DIV/0!	#DIV/0!	#DIV/0!		2127200		#DIV/0!	#DIV/0!	0		0	0	0	0	0	0	0	3	0	0	0	0	0	0	0	0	2	0	0	0	0	0	0	0	0
1	63.852		Q9NRR5	UBQLN4	Ubiquilin-4 OS=Homo sapiens OX=9606 GN=UBQLN4 PE=1 SV=2				#DIV/0!	#DIV/0!	#DIV/0!				#DIV/0!	#DIV/0!	#DIV/0!		972640		#DIV/0!	#DIV/0!	0		0	0	0	0	0	0	0	2	0	0	0	0	0	0	0	0	2	0	0	0	0	0	0	0	0
1	62.936	+	CON__Q5XQN5	NA	SWISS-PROT:Q5XQN5 (Bos taurus) Keratin, type II cytoskeletal 5			2199500	0	0	#DIV/0!				#DIV/0!	#DIV/0!	#DIV/0!				#DIV/0!	#DIV/0!	#DIV/0!		38	38	39	39	40	29	35	40	36	0	0	1	0	0	0	0	0	0	0	0	3	0	0	0	0
1	62.518		Q9UMX0	UBQLN1	Ubiquilin-1 OS=Homo sapiens OX=9606 GN=UBQLN1 PE=1 SV=2				#DIV/0!	#DIV/0!	#DIV/0!				#DIV/0!	#DIV/0!	#DIV/0!		686100		#DIV/0!	#DIV/0!	0		0	0	0	0	0	0	0	3	0	0	0	0	0	0	0	0	2	0	0	0	0	0	0	0	0
1	61.358	+	CON__Q6IFZ6	NA	SWISS-PROT:Q6IFZ6 Tax_Id=10090 Gene_Symbol=Krt77 Keratin, type II cytoskeletal 1b			2775900	0	0	#DIV/0!				#DIV/0!	#DIV/0!	#DIV/0!				#DIV/0!	#DIV/0!	#DIV/0!		12	12	16	12	12	10	12	11	12	0	0	3	0	0	0	0	0	0	0	0	4	0	0	0	0
1	61.054		P10809	HSPD1	60 kDa heat shock protein, mitochondrial OS=Homo sapiens OX=9606 GN=HSPD1 PE=1 SV=2	579110			#DIV/0!	#DIV/0!	#DIV/0!				#DIV/0!	#DIV/0!	#DIV/0!				#DIV/0!	#DIV/0!	#DIV/0!		2	0	0	0	0	0	0	0	0	2	0	0	0	0	0	0	0	0	2	0	0	0	0	0	0
1	60.209		Q9H6Z4	RANBP3	Ran-binding protein 3 OS=Homo sapiens OX=9606 GN=RANBP3 PE=1 SV=1				#DIV/0!	#DIV/0!	#DIV/0!				#DIV/0!	#DIV/0!	#DIV/0!		419160		#DIV/0!	#DIV/0!	0		0	0	0	0	0	0	0	2	0	0	0	0	0	0	0	0	2	0	0	0	0	0	0	0	0
1	59.875		Q9UHX1	PUF60	Poly(U)-binding-splicing factor PUF60 OS=Homo sapiens OX=9606 GN=PUF60 PE=1 SV=1				#DIV/0!	#DIV/0!	#DIV/0!				#DIV/0!	#DIV/0!	#DIV/0!		1692800		#DIV/0!	#DIV/0!	0		0	0	0	0	0	0	0	4	0	0	0	0	0	0	0	0	4	0	0	0	0	0	0	0	0
1	57.769	+	CON__P02535-1	NA	SWISS-PROT:P02535-1 Tax_Id=10090 Gene_Symbol=Krt10 Isoform 1 of Keratin, type I cytoskeletal 10			367570	0	0	#DIV/0!				#DIV/0!	#DIV/0!	#DIV/0!				#DIV/0!	#DIV/0!	#DIV/0!		12	12	13	11	11	9	11	12	11	0	0	2	0	0	0	0	0	0	0	0	2	0	0	0	0
1	55.151	+	CON__Q9H552	NA	TREMBL:Q9H552 Tax_Id=9606 Gene_Symbol=- Keratin-8-like protein 1			1780300	0	0	#DIV/0!				#DIV/0!	#DIV/0!	#DIV/0!				#DIV/0!	#DIV/0!	#DIV/0!		5	5	6	4	5	4	4	4	4	0	0	1	0	0	0	0	0	0	0	0	1	0	0	0	0
1	54.971	+	CON__Q14533;P78385;CON__Q6NT21;CON__P78385	NA;KRT83;NA;NA	SWISS-PROT:Q14533 Keratin, type II cuticular Hb1 (Hair keratin, type II Hb1) (ghHKb1) (ghHb1) (MLN 137) - Homo sapiens (Human).;Keratin, type II cuticular Hb3 OS=Homo sapiens OX=9606 GN=KRT83 PE=1 SV=2;TREMBL:Q6NT21 Keratin, hair, basic, 3 - Homo sapiens (Human).;SWISS-PROT:P78385 Keratin, type II cuticular Hb3 (Hair keratin, type II Hb3) - Homo sapiens (Human).			554870	0	0	#DIV/0!				#DIV/0!	#DIV/0!	#DIV/0!				#DIV/0!	#DIV/0!	#DIV/0!		7	5	21	5	5	1	12	3	3	0	0	1	0	0	0	0	0	0	0	0	1	0	0	0	0
1	53.728	+	CON__REFSEQ:XP_986630	NA	Tax_Id=10090 Gene_Symbol=Krt33b keratin complex 1, acidic, gene 3			161220	0	0	#DIV/0!				#DIV/0!	#DIV/0!	#DIV/0!				#DIV/0!	#DIV/0!	#DIV/0!		1	1	6	3	2	1	3	1	1	0	0	1	0	0	0	0	0	0	0	0	1	0	0	0	0
1	53.5		P26368	U2AF2	Splicing factor U2AF 65 kDa subunit OS=Homo sapiens OX=9606 GN=U2AF2 PE=1 SV=4				#DIV/0!	#DIV/0!	#DIV/0!				#DIV/0!	#DIV/0!	#DIV/0!		3539000		#DIV/0!	#DIV/0!	0		0	0	0	0	0	0	0	5	0	0	0	0	0	0	0	0	5	0	0	0	0	0	0	0	0
1	53.248		Q9ULV4	CORO1C	Coronin-1C OS=Homo sapiens OX=9606 GN=CORO1C PE=1 SV=1				#DIV/0!	#DIV/0!	#DIV/0!				#DIV/0!	#DIV/0!	#DIV/0!		3354700		#DIV/0!	#DIV/0!	0		0	0	0	0	0	0	0	5	0	0	0	0	0	0	0	0	5	0	0	0	0	0	0	0	0
1	51.901		Q01518	CAP1	Adenylyl cyclase-associated protein 1 OS=Homo sapiens OX=9606 GN=CAP1 PE=1 SV=5				#DIV/0!	#DIV/0!	#DIV/0!				#DIV/0!	#DIV/0!	#DIV/0!		966870		#DIV/0!	#DIV/0!	0		0	0	0	0	0	0	0	4	0	0	0	0	0	0	0	0	4	0	0	0	0	0	0	0	0
1	50.775	+	CON__Q148H6	NA	TREMBL:Q148H6 (Bos taurus) Hypothetical protein MGC139876		159920		#DIV/0!	#DIV/0!	0				#DIV/0!	#DIV/0!	#DIV/0!				#DIV/0!	#DIV/0!	#DIV/0!		3	6	3	3	3	3	3	3	3	0	0	0	0	0	0	0	0	0	0	1	0	0	0	0	0
1	50.567	+	Q7Z3Y7;CON__Q7Z3Y7	KRT28;NA	Keratin, type I cytoskeletal 28 OS=Homo sapiens OX=9606 GN=KRT28 PE=1 SV=2;SWISS-PROT:Q7Z3Y7 Tax_Id=9606 Gene_Symbol=KRT28 Keratin 25D		547540		#DIV/0!	#DIV/0!	0				#DIV/0!	#DIV/0!	#DIV/0!				#DIV/0!	#DIV/0!	#DIV/0!		5	8	6	5	5	4	3	4	5	0	0	0	0	0	0	0	0	0	0	1	0	0	0	0	0
1	50.151		P68363;Q9BQE3;Q71U36;Q6PEY2;P0DPH8;P0DPH7;P68366;Q9NY65	TUBA1B;TUBA1C;TUBA1A;TUBA3E;TUBA3D;TUBA3C;TUBA4A;TUBA8	Tubulin alpha-1B chain OS=Homo sapiens OX=9606 GN=TUBA1B PE=1 SV=1;Tubulin alpha-1C chain OS=Homo sapiens OX=9606 GN=TUBA1C PE=1 SV=1;Tubulin alpha-1A chain OS=Homo sapiens OX=9606 GN=TUBA1A PE=1 SV=1;Tubulin alpha-3E chain OS=Homo sapiens OX=9606 GN=TUBA3E PE=1 SV=2;Tubulin alpha-3D chain OS=Homo sapiens OX=9606 GN=TUBA3D PE=1 SV=1;Tubulin alpha-3C chain OS=Homo sapiens OX=9606 GN=TUBA3C PE=1 SV…	1488700			#DIV/0!	#DIV/0!	#DIV/0!				#DIV/0!	#DIV/0!	#DIV/0!				#DIV/0!	#DIV/0!	#DIV/0!		3	0	0	0	0	0	0	0	0	3	0	0	0	0	0	0	0	0	3	0	0	0	0	0	0
1	49.493	+	CON__A2A4G1	NA	TREMBL:A2A4G1 Tax_Id=10090 Gene_Symbol=Krt15 Keratin complex 1, acidic, gene 15		132460		#DIV/0!	#DIV/0!	0				#DIV/0!	#DIV/0!	#DIV/0!				#DIV/0!	#DIV/0!	#DIV/0!		10	12	10	10	11	7	9	11	10	0	0	0	0	0	0	0	0	0	0	1	0	0	0	0	0
1	49.229		P31943;P55795	HNRNPH1;HNRNPH2;HNRNPF	Heterogeneous nuclear ribonucleoprotein H OS=Homo sapiens OX=9606 GN=HNRNPH1 PE=1 SV=4;Heterogeneous nuclear ribonucleoprotein H2 OS=Homo sapiens OX=9606 GN=HNRNPH2 PE=1 SV=1;Heterogeneous nuclear ribonucleoprotein F OS=Homo sapiens OX=9606 GN=HNRNPF PE=1 SV=3				#DIV/0!	#DIV/0!	#DIV/0!				#DIV/0!	#DIV/0!	#DIV/0!		1225700		#DIV/0!	#DIV/0!	0		0	0	0	0	0	0	0	3	0	0	0	0	0	0	0	0	3	0	0	0	0	0	0	0	0
1	48.424		Q96IY4	CPB2	Carboxypeptidase B2 OS=Homo sapiens OX=9606 GN=CPB2 PE=1 SV=2				#DIV/0!	#DIV/0!	#DIV/0!				#DIV/0!	#DIV/0!	#DIV/0!	1761300			#DIV/0!	#DIV/0!	#DIV/0!		0	0	0	0	0	0	3	0	0	0	0	0	0	0	0	3	0	0	0	0	0	0	0	0	3
1	47.517		P00505	GOT2	Aspartate aminotransferase, mitochondrial OS=Homo sapiens OX=9606 GN=GOT2 PE=1 SV=3				#DIV/0!	#DIV/0!	#DIV/0!				#DIV/0!	#DIV/0!	#DIV/0!		690210		#DIV/0!	#DIV/0!	0		0	0	0	0	0	0	0	2	0	0	0	0	0	0	0	0	2	0	0	0	0	0	0	0	0
1	45.371		P06727	APOA4	Apolipoprotein A-IV OS=Homo sapiens OX=9606 GN=APOA4 PE=1 SV=4				#DIV/0!	#DIV/0!	#DIV/0!				#DIV/0!	#DIV/0!	#DIV/0!	8845100			#DIV/0!	#DIV/0!	#DIV/0!		0	0	0	0	0	0	13	0	0	0	0	0	0	0	0	12	0	0	0	0	0	0	0	0	15
1	43.017	+	CON__Q32PJ2	NA	SWISS-PROT:Q32PJ2 (Bos taurus) Apolipoprotein A-IV precursor				#DIV/0!	#DIV/0!	#DIV/0!				#DIV/0!	#DIV/0!	#DIV/0!	2682100			#DIV/0!	#DIV/0!	#DIV/0!		0	0	0	0	0	0	2	0	0	0	0	0	0	0	0	1	0	0	0	0	0	0	0	0	1
1	42.741		P30740	SERPINB1	Leukocyte elastase inhibitor OS=Homo sapiens OX=9606 GN=SERPINB1 PE=1 SV=1				#DIV/0!	#DIV/0!	#DIV/0!				#DIV/0!	#DIV/0!	#DIV/0!		152040		#DIV/0!	#DIV/0!	0		0	0	0	1	0	0	0	2	0	0	0	0	1	0	0	0	2	0	0	0	0	1	0	0	0
1	42.674		P35659	DEK	Protein DEK OS=Homo sapiens OX=9606 GN=DEK PE=1 SV=1				#DIV/0!	#DIV/0!	#DIV/0!				#DIV/0!	#DIV/0!	#DIV/0!		1380700		#DIV/0!	#DIV/0!	0		0	0	0	0	0	0	0	3	0	0	0	0	0	0	0	0	3	0	0	0	0	0	0	0	0
1	39.617		O75367	MACROH2A1	Core histone macro-H2A.1 OS=Homo sapiens OX=9606 GN=MACROH2A1 PE=1 SV=4				#DIV/0!	#DIV/0!	#DIV/0!				#DIV/0!	#DIV/0!	#DIV/0!		1067900		#DIV/0!	#DIV/0!	0		0	0	0	0	0	0	0	3	0	0	0	0	0	0	0	0	3	0	0	0	0	0	0	0	0
1	37.404		O95218	ZRANB2	Zinc finger Ran-binding domain-containing protein 2 OS=Homo sapiens OX=9606 GN=ZRANB2 PE=1 SV=2				#DIV/0!	#DIV/0!	#DIV/0!				#DIV/0!	#DIV/0!	#DIV/0!		1669700		#DIV/0!	#DIV/0!	0		0	0	0	0	0	0	0	3	0	0	0	0	0	0	0	0	3	0	0	0	0	0	0	0	0
1	36.224		Q99729	HNRNPAB	Heterogeneous nuclear ribonucleoprotein A/B OS=Homo sapiens OX=9606 GN=HNRNPAB PE=1 SV=2				#DIV/0!	#DIV/0!	#DIV/0!				#DIV/0!	#DIV/0!	#DIV/0!		574020		#DIV/0!	#DIV/0!	0		0	0	0	0	0	0	0	2	0	0	0	0	0	0	0	0	2	0	0	0	0	0	0	0	0
1	33.83		P46108	CRK	Adapter molecule crk OS=Homo sapiens OX=9606 GN=CRK PE=1 SV=2				#DIV/0!	#DIV/0!	#DIV/0!				#DIV/0!	#DIV/0!	#DIV/0!		1544100		#DIV/0!	#DIV/0!	0		0	0	0	0	0	0	0	4	0	0	0	0	0	0	0	0	4	0	0	0	0	0	0	0	0
1	32.818		P09601	HMOX1	Heme oxygenase 1 OS=Homo sapiens OX=9606 GN=HMOX1 PE=1 SV=1				#DIV/0!	#DIV/0!	#DIV/0!				#DIV/0!	#DIV/0!	#DIV/0!		866940		#DIV/0!	#DIV/0!	0		0	0	0	0	0	0	0	3	0	0	0	0	0	0	0	0	3	0	0	0	0	0	0	0	0
1	31.642		Q86Y82	STX12	Syntaxin-12 OS=Homo sapiens OX=9606 GN=STX12 PE=1 SV=1				#DIV/0!	#DIV/0!	#DIV/0!				#DIV/0!	#DIV/0!	#DIV/0!		2049300		#DIV/0!	#DIV/0!	0		0	0	0	0	0	0	0	3	0	0	0	0	0	0	0	0	3	0	0	0	0	0	0	0	0
1	29.841		O75937	DNAJC8	DnaJ homolog subfamily C member 8 OS=Homo sapiens OX=9606 GN=DNAJC8 PE=1 SV=2				#DIV/0!	#DIV/0!	#DIV/0!				#DIV/0!	#DIV/0!	#DIV/0!		1085800		#DIV/0!	#DIV/0!	0		0	0	0	0	0	0	0	2	0	0	0	0	0	0	0	0	2	0	0	0	0	0	0	0	0
1	28.218		Q04917	YWHAH	14-3-3 protein eta OS=Homo sapiens OX=9606 GN=YWHAH PE=1 SV=4				#DIV/0!	#DIV/0!	#DIV/0!				#DIV/0!	#DIV/0!	#DIV/0!			1132200	0	0	#DIV/0!		2	1	1	2	0	0	2	2	6	0	0	0	0	0	0	0	0	4	0	0	0	0	0	0	0
1	27.692		P30048	PRDX3	Thioredoxin-dependent peroxide reductase, mitochondrial OS=Homo sapiens OX=9606 GN=PRDX3 PE=1 SV=3				#DIV/0!	#DIV/0!	#DIV/0!				#DIV/0!	#DIV/0!	#DIV/0!		2934400		#DIV/0!	#DIV/0!	0		0	0	0	0	0	0	0	4	0	0	0	0	0	0	0	0	4	0	0	0	0	0	0	0	0
1	26.721		P02746	C1QB	Complement C1q subcomponent subunit B OS=Homo sapiens OX=9606 GN=C1QB PE=1 SV=3				#DIV/0!	#DIV/0!	#DIV/0!				#DIV/0!	#DIV/0!	#DIV/0!			1878500	0	0	#DIV/0!		0	0	0	0	0	0	0	0	2	0	0	0	0	0	0	0	0	2	0	0	0	0	0	0	0
1	26.697		Q96C19	EFHD2;EFHD1	EF-hand domain-containing protein D2 OS=Homo sapiens OX=9606 GN=EFHD2 PE=1 SV=1;EF-hand domain-containing protein D1 OS=Homo sapiens OX=9606 GN=EFHD1 PE=1 SV=1				#DIV/0!	#DIV/0!	#DIV/0!				#DIV/0!	#DIV/0!	#DIV/0!		2758300		#DIV/0!	#DIV/0!	0		0	0	0	0	0	0	0	4	0	0	0	0	0	0	0	0	4	0	0	0	0	0	0	0	0
1	26.477		P54819	AK2	Adenylate kinase 2, mitochondrial OS=Homo sapiens OX=9606 GN=AK2 PE=1 SV=2				#DIV/0!	#DIV/0!	#DIV/0!				#DIV/0!	#DIV/0!	#DIV/0!		1632000		#DIV/0!	#DIV/0!	0		0	0	0	0	0	0	0	3	0	0	0	0	0	0	0	0	3	0	0	0	0	0	0	0	0
1	25.773		P02747	C1QC	Complement C1q subcomponent subunit C OS=Homo sapiens OX=9606 GN=C1QC PE=1 SV=3				#DIV/0!	#DIV/0!	#DIV/0!				#DIV/0!	#DIV/0!	#DIV/0!			1273100	0	0	#DIV/0!		0	0	0	0	0	0	0	0	2	0	0	0	0	0	0	0	0	2	0	0	0	0	0	0	0
1	25.733		Q96S96	PEBP4	Phosphatidylethanolamine-binding protein 4 OS=Homo sapiens OX=9606 GN=PEBP4 PE=1 SV=3				#DIV/0!	#DIV/0!	#DIV/0!				#DIV/0!	#DIV/0!	#DIV/0!	2578700			#DIV/0!	#DIV/0!	#DIV/0!		0	0	0	0	0	0	2	0	0	0	0	0	0	0	0	2	0	0	0	0	0	0	0	0	2
1	25.249		Q08623	PUDP	Pseudouridine-5'-phosphatase OS=Homo sapiens OX=9606 GN=PUDP PE=1 SV=3				#DIV/0!	#DIV/0!	#DIV/0!	1025500			#DIV/0!	#DIV/0!	#DIV/0!				#DIV/0!	#DIV/0!	#DIV/0!		0	0	0	2	0	0	0	0	0	0	0	0	2	0	0	0	0	0	0	0	0	2	0	0	0
1	25.19		P09497	CLTB	Clathrin light chain B OS=Homo sapiens OX=9606 GN=CLTB PE=1 SV=1				#DIV/0!	#DIV/0!	#DIV/0!				#DIV/0!	#DIV/0!	#DIV/0!		568000		#DIV/0!	#DIV/0!	0		0	0	0	0	0	0	0	2	0	0	0	0	0	0	0	0	2	0	0	0	0	0	0	0	0
1	22.417		O15498	YKT6	Synaptobrevin homolog YKT6 OS=Homo sapiens OX=9606 GN=YKT6 PE=1 SV=1				#DIV/0!	#DIV/0!	#DIV/0!				#DIV/0!	#DIV/0!	#DIV/0!		1198900		#DIV/0!	#DIV/0!	0		0	0	0	0	0	0	0	2	0	0	0	0	0	0	0	0	2	0	0	0	0	0	0	0	0
1	22.35		P16402	H1-3	Histone H1.3 OS=Homo sapiens OX=9606 GN=H1-3 PE=1 SV=2	681600			#DIV/0!	#DIV/0!	#DIV/0!				#DIV/0!	#DIV/0!	#DIV/0!				#DIV/0!	#DIV/0!	#DIV/0!		5	0	0	1	1	0	1	2	1	1	0	0	0	0	0	0	0	0	1	0	0	0	0	0	0
1	22.225		P45973	CBX5	Chromobox protein homolog 5 OS=Homo sapiens OX=9606 GN=CBX5 PE=1 SV=1				#DIV/0!	#DIV/0!	#DIV/0!				#DIV/0!	#DIV/0!	#DIV/0!		3479400		#DIV/0!	#DIV/0!	0		0	0	0	0	0	0	0	3	0	0	0	0	0	0	0	0	3	0	0	0	0	0	0	0	0
1	21.994		P55957	BID	BH3-interacting domain death agonist OS=Homo sapiens OX=9606 GN=BID PE=1 SV=1				#DIV/0!	#DIV/0!	#DIV/0!				#DIV/0!	#DIV/0!	#DIV/0!		307990		#DIV/0!	#DIV/0!	0		0	0	0	0	0	0	0	2	0	0	0	0	0	0	0	0	2	0	0	0	0	0	0	0	0
1	21.834		Q9NUP9;Q9HAP6;O14910	LIN7C;LIN7B;LIN7A	Protein lin-7 homolog C OS=Homo sapiens OX=9606 GN=LIN7C PE=1 SV=1;Protein lin-7 homolog B OS=Homo sapiens OX=9606 GN=LIN7B PE=1 SV=1;Protein lin-7 homolog A OS=Homo sapiens OX=9606 GN=LIN7A PE=1 SV=2				#DIV/0!	#DIV/0!	#DIV/0!				#DIV/0!	#DIV/0!	#DIV/0!		870460		#DIV/0!	#DIV/0!	0		0	0	0	0	0	0	0	2	0	0	0	0	0	0	0	0	2	0	0	0	0	0	0	0	0
1	21.418		P83916	CBX1	Chromobox protein homolog 1 OS=Homo sapiens OX=9606 GN=CBX1 PE=1 SV=1				#DIV/0!	#DIV/0!	#DIV/0!				#DIV/0!	#DIV/0!	#DIV/0!		1652600		#DIV/0!	#DIV/0!	0		0	0	0	0	0	0	0	2	0	0	0	0	0	0	0	0	2	0	0	0	0	0	0	0	0
1	21.364		P16403	H1-2	Histone H1.2 OS=Homo sapiens OX=9606 GN=H1-2 PE=1 SV=2	2202800			#DIV/0!	#DIV/0!	#DIV/0!				#DIV/0!	#DIV/0!	#DIV/0!				#DIV/0!	#DIV/0!	#DIV/0!		5	0	0	1	1	0	1	2	1	1	0	0	0	0	0	0	0	0	1	0	0	0	0	0	0
1	20.7		P55145	MANF	Mesencephalic astrocyte-derived neurotrophic factor OS=Homo sapiens OX=9606 GN=MANF PE=1 SV=3				#DIV/0!	#DIV/0!	#DIV/0!				#DIV/0!	#DIV/0!	#DIV/0!		4351700		#DIV/0!	#DIV/0!	0		0	0	0	0	0	0	0	5	0	0	0	0	0	0	0	0	5	0	0	0	0	0	0	0	0
1	20.652		Q9Y2B0	CNPY2	Protein canopy homolog 2 OS=Homo sapiens OX=9606 GN=CNPY2 PE=1 SV=1				#DIV/0!	#DIV/0!	#DIV/0!				#DIV/0!	#DIV/0!	#DIV/0!		2501800		#DIV/0!	#DIV/0!	0		0	0	0	0	0	0	0	5	0	0	0	0	0	0	0	0	5	0	0	0	0	0	0	0	0
1	17.695		P62750	RPL23A	60S ribosomal protein L23a OS=Homo sapiens OX=9606 GN=RPL23A PE=1 SV=1	1718800			#DIV/0!	#DIV/0!	#DIV/0!				#DIV/0!	#DIV/0!	#DIV/0!				#DIV/0!	#DIV/0!	#DIV/0!		2	0	0	0	0	0	0	0	0	2	0	0	0	0	0	0	0	0	2	0	0	0	0	0	0
1	15.911		Q96C90	PPP1R14B	Protein phosphatase 1 regulatory subunit 14B OS=Homo sapiens OX=9606 GN=PPP1R14B PE=1 SV=3				#DIV/0!	#DIV/0!	#DIV/0!				#DIV/0!	#DIV/0!	#DIV/0!		5697300		#DIV/0!	#DIV/0!	0		0	0	0	0	0	0	0	4	0	0	0	0	0	0	0	0	4	0	0	0	0	0	0	0	0
1	15.649		P26885	FKBP2	Peptidyl-prolyl cis-trans isomerase FKBP2 OS=Homo sapiens OX=9606 GN=FKBP2 PE=1 SV=2				#DIV/0!	#DIV/0!	#DIV/0!				#DIV/0!	#DIV/0!	#DIV/0!		3397100		#DIV/0!	#DIV/0!	0		0	0	0	0	0	0	0	2	0	0	0	0	0	0	0	0	2	0	0	0	0	0	0	0	0
1	15.184	+	CON__P01966	NA	SWISS-PROT:P01966 (Bos taurus) Hemoglobin subunit alpha				#DIV/0!	#DIV/0!	#DIV/0!				#DIV/0!	#DIV/0!	#DIV/0!		473740		#DIV/0!	#DIV/0!	0		4	3	3	4	3	3	3	5	4	0	0	0	0	0	0	0	1	0	0	0	0	0	0	0	0
1	14.285		O14737	PDCD5	Programmed cell death protein 5 OS=Homo sapiens OX=9606 GN=PDCD5 PE=1 SV=3				#DIV/0!	#DIV/0!	#DIV/0!				#DIV/0!	#DIV/0!	#DIV/0!		1053400		#DIV/0!	#DIV/0!	0		0	0	0	0	0	0	0	2	0	0	0	0	0	0	0	0	2	0	0	0	0	0	0	0	0
1	12.839		A0A0B4J1V1;P01780;P01763;P01762;A0A0C4DH32;A0A0J9YVY3;P0DP04;A0A0B4J1X8;P01766;P01782	IGHV3-21;IGHV3-7;IGHV3-48;IGHV3-11;IGHV3-20;IGHV7-4-1;IGHV3-43D;IGHV3-43;IGHV3-13;IGHV3-9	Immunoglobulin heavy variable 3-21 OS=Homo sapiens OX=9606 GN=IGHV3-21 PE=1 SV=1;Immunoglobulin heavy variable 3-7 OS=Homo sapiens OX=9606 GN=IGHV3-7 PE=1 SV=2;Immunoglobulin heavy variable 3-48 OS=Homo sapiens OX=9606 GN=IGHV3-48 PE=1 SV=2;Immunoglobulin heavy variable 3-11 OS=Homo sapiens OX=9606 GN=IGHV3-11 PE=1 SV=2;Immunoglobulin heavy variable 3-20 OS=Homo sapiens OX=9606 GN=IGHV3-20 PE=3 S…				#DIV/0!	#DIV/0!	#DIV/0!				#DIV/0!	#DIV/0!	#DIV/0!	1349000			#DIV/0!	#DIV/0!	#DIV/0!		0	0	0	1	1	0	2	1	1	0	0	0	0	0	0	1	0	0	0	0	0	0	0	0	1
0	50.47		Q05639	EEF1A2	Elongation factor 1-alpha 2 OS=Homo sapiens OX=9606 GN=EEF1A2 PE=1 SV=1				#DIV/0!	#DIV/0!	#DIV/0!				#DIV/0!	#DIV/0!	#DIV/0!				#DIV/0!	#DIV/0!	#DIV/0!		2	2	1	1	2	0	2	1	2	0	0	0	0	0	0	0	0	1	0	0	0	0	0	0	0
0	26.411		P28066	PSMA5	Proteasome subunit alpha type-5 OS=Homo sapiens OX=9606 GN=PSMA5 PE=1 SV=3				#DIV/0!	#DIV/0!	#DIV/0!				#DIV/0!	#DIV/0!	#DIV/0!				#DIV/0!	#DIV/0!	#DIV/0!		0	1	0	0	0	0	1	0	0	0	1	0	0	0	0	1	0	0	0	1	0	0	0	0	1
[truncated: 32 more columns]

## Sheet: Bvax
Potential contaminant	Counts		Majority protein IDs	Gene names	Protein names	iBAQ 112x	iBAQ 112y	iBAQ 112z	iBAQ 124x	iBAQ 124y	iBAQ 124z	iBAQ 68x	iBAQ 68y	iBAQ 68z
9	32.528		P35030	PRSS3	Trypsin-3 OS=Homo sapiens OX=9606 GN=PRSS3 PE=1 SV=2	574040000	802140000	1038400000	1002700000	742990000	1805200	1217200000	505360000	920120000
9	15.998		P68871	HBB	Hemoglobin subunit beta OS=Homo sapiens OX=9606 GN=HBB PE=1 SV=2	35235000	73755000	17669000	638880000	118540000	81114000	25146000	9067900000	3150300000
9	47.168		P06733	ENO1;ENO3	Alpha-enolase OS=Homo sapiens OX=9606 GN=ENO1 PE=1 SV=2;Beta-enolase OS=Homo sapiens OX=9606 GN=ENO3 PE=1 SV=5	15598000	18372000	2285600	12357000	18193000	429460	30968000	35212000	22344000
3	15.404		P68431;P84243;Q71DI3;Q16695;Q6NXT2;Q5TEC6	H3C1;H3-3A;H3C15;H3-4;H3-5;H3-2	Histone H3.1 OS=Homo sapiens OX=9606 GN=H3C1 PE=1 SV=2;Histone H3.3 OS=Homo sapiens OX=9606 GN=H3-3A PE=1 SV=2;Histone H3.2 OS=Homo sapiens OX=9606 GN=H3C15 PE=1 SV=3;Histone H3.1t OS=Homo sapiens OX=9606 GN=H3-4 PE=1 SV=3;Histone H3.3C OS=Homo sapiens OX=9606 GN=H3-5 PE=1 SV=3;Histone HIST2H3PS2 OS=Homo sapiens OX=9606 GN=H3-2 PE=1 SV=1	7821100	1350000					1627100
6	21.865		P10412;Q02539;P22492	H1-4;H1-1;H1-6	Histone H1.4 OS=Homo sapiens OX=9606 GN=H1-4 PE=1 SV=2;Histone H1.1 OS=Homo sapiens OX=9606 GN=H1-1 PE=1 SV=3;Histone H1t OS=Homo sapiens OX=9606 GN=H1-6 PE=2 SV=4	7577100			580770	364590		546950	3808300	291380
9	77.038		P0CG48;P0CG47;P62979;P62987	UBC;UBB;RPS27A;UBA52	Polyubiquitin-C OS=Homo sapiens OX=9606 GN=UBC PE=1 SV=3;Polyubiquitin-B OS=Homo sapiens OX=9606 GN=UBB PE=1 SV=1;Ubiquitin-40S ribosomal protein S27a OS=Homo sapiens OX=9606 GN=RPS27A PE=1 SV=2;Ubiquitin-60S ribosomal protein L40 OS=Homo sapiens OX=9606 GN=UBA52 PE=1 SV=2	6909400	19070000	2953000	23011000	8988100	3646600	14602000	23271000	19601000
4	53.651		P08670	VIM;DES	Vimentin OS=Homo sapiens OX=9606 GN=VIM PE=1 SV=4;Desmin OS=Homo sapiens OX=9606 GN=DES PE=1 SV=3	2706800			1843800			546760	2259400
3	49.67		P07437;Q9BVA1;Q13885;P68371;Q13509	TUBB;TUBB2B;TUBB2A;TUBB4B;TUBB3;TUBB4A;TUBB6;TUBB8;TUBB1;NA;TUBB8B	Tubulin beta chain OS=Homo sapiens OX=9606 GN=TUBB PE=1 SV=2;Tubulin beta-2B chain OS=Homo sapiens OX=9606 GN=TUBB2B PE=1 SV=1;Tubulin beta-2A chain OS=Homo sapiens OX=9606 GN=TUBB2A PE=1 SV=1;Tubulin beta-4B chain OS=Homo sapiens OX=9606 GN=TUBB4B PE=1 SV=1;Tubulin beta-3 chain OS=Homo sapiens OX=9606 GN=TUBB3 PE=1 SV=2;Tubulin beta-4A chain OS=Homo sapiens OX=9606 GN=TUBB4A PE=1 SV=2;Tubulin be…	1378000	253040						146220
5	38.746		P09651;Q32P51	HNRNPA1;HNRNPA1L2	Heterogeneous nuclear ribonucleoprotein A1 OS=Homo sapiens OX=9606 GN=HNRNPA1 PE=1 SV=5;Heterogeneous nuclear ribonucleoprotein A1-like 2 OS=Homo sapiens OX=9606 GN=HNRNPA1L2 PE=2 SV=2	978170	281020		535730			252560	21746000
1	22.35		P16402	H1-3	Histone H1.3 OS=Homo sapiens OX=9606 GN=H1-3 PE=1 SV=2	681600
9	85.696	+	P06396;CON__Q3SX14	GSN;NA	Gelsolin OS=Homo sapiens OX=9606 GN=GSN PE=1 SV=1;TREMBL:Q3SX14 (Bos taurus) Similar to Gelsolin	457490	458080	30660	242030	307840	104410	8685300	6446600	116180
7	47.89		P20848	SERPINA2	Putative alpha-1-antitrypsin-related protein OS=Homo sapiens OX=9606 GN=SERPINA2 PE=1 SV=1	451930	233800		89901	57256		3915900	375890	101460
6	138.94		P02452	COL1A1	Collagen alpha-1(I) chain OS=Homo sapiens OX=9606 GN=COL1A1 PE=1 SV=5	145520	169190	465320	60555	369180				352930
4	274.61		Q01082	SPTBN1	Spectrin beta chain, non-erythrocytic 1 OS=Homo sapiens OX=9606 GN=SPTBN1 PE=1 SV=2	19793				23991			52640	27727
4	274.61		Q01082	SPTBN1	Spectrin beta chain, non-erythrocytic 1 OS=Homo sapiens OX=9606 GN=SPTBN1 PE=1 SV=2	19793				23991			52640	27727
5	272.32		P02751	FN1	Fibronectin OS=Homo sapiens OX=9606 GN=FN1 PE=1 SV=5	13329			26218	27763		376900	319630
5	531.78		Q15149;Q9UPN3	PLEC;MACF1	Plectin OS=Homo sapiens OX=9606 GN=PLEC PE=1 SV=3;Microtubule-actin cross-linking factor 1, isoforms 1/2/3/5 OS=Homo sapiens OX=9606 GN=MACF1 PE=1 SV=4		89923	9081.1	22297	18321				32770
6	102.47		P07197	NEFM	Neurofilament medium polypeptide OS=Homo sapiens OX=9606 GN=NEFM PE=1 SV=3		104890	2039900	206290	191980		1822800		2001100
