# Supplementary material for: B cell–based therapy produces antibodies that inhibit glioblastoma growth
Source: J Clin Invest. 2024 Aug 29;134(20):e177384. doi: 10.1172/JCI177384 (PMC11473152; doi:10.1172/JCI177384)
Supplement: Supporting data values [file jci-134-177384-s194.xlsx]

## Sheet: Figure 1B
Blood-NT	Blood-T	Brain-NT	Brain-T	dCLN-NT	dCLN-T	Spleen-NT	Spleen-T
0.2	0.12	0.37	16.6	0.074	0.09	0.11	0.11
0.54	0.043	0.23	13.3	0.054	0.086	0.07	0.13
0.93	0.072	0.46	11.7	0.11	0.11	0	0.13
0.01	0.038	0.44	16.1	0.018	0.042	0.048	0.11
0.14	0.75	0.55	12.4	0.038	0.047	0.063	0.14
0.078	0.052	0.51	9.43	0.048	0.082	0.056	0.074
0.052	0.21	0.38	15.8	0.048	0.00615	0.054	0.16
	0.65		14.1		0.086		0.13
							1.98
							4.71

## Sheet: Figure 1D
Brain-NT	Brain-T
0	15.6
0	9.62
2.63	11.5
6.9	11.9
1.69	13.7
7.27	10.8
4.55	10.7
	22.1

## Sheet: Figure 2B
Ab Concentration
BNaive	BVax
1.6	2.45
0.504	0.674
1.6	2.26
1.859	1.754
2.8	2.5
1.86	2.7
2.54	2.96
Ab/Mouse/10^6 B cells
BNaive	BVax
17.7778	20.4167
8.4	16.85
14.2857	16.1429
4.95733	3.82691
7.38182	7.25
5.63636	9.675
22.225	35.8788

## Sheet: Figure 3C
BNaive	BVax
0.38	6.41
12.8	30.3
1.54	62.8
24.2	32.2
54.6	48.1

## Sheet: Figure 7B
	PBS				NU03592 Bvax Ig				NU03592 Serum Ig				NU03614 Bvax Ig				NU03614 Serum Ig				NU03636 Bvax Ig				NU03636 Serum Ig
12h	44643	49163	51678	48685	46895	48141	51156	47035	47193	49832	48564	43206	41215	51452	50370	48437	48936	51756	51239	48116	49114	52510	59773	42536	40731	38556	48827	37284
24h	51215	47563	47142	52073	57197	54923	54922	59363	52431	51677	52395	51464	48016	53661	54088	56925	62695	51606	52454	68263	57948	56282	60830	65209	68299	51022	53505	49192

## Sheet: Figure 7D
	PBS				Bvax Ig				Serum Ig
0	684431	708890	703703	698516	742338	751250	741179	725434	728936	714764	709935	701974
12	488332	506174	577095	601867	648478	657947	675791	666184	561023	562669	596064	566411
18	457797	542841	569570	521016	626655	633332	618047	558091	469810	517660	511822	466942
24	500120	495409	503788	338431	532490	568593	564962	563464	379292	444340	447157	413672
32	376729	426076	397394	206510	476032	523075	563993	514363	267672	355806	379640	304174
40	288300	332700	291783	171063	482070	500170	485896	524503	232778	224376	324588	261059

## Sheet: Figure 7E
NU03592 Bvax Ig				NU03592 Serum Ig				NU03614 Bvax Ig				NU03614 Serum Ig				NU03636 Bvax Ig				NU03636 Serum Ig
68.6811	64.8104	59.6254	67.0929	100	100	100	100	70.0565	43.114	35.3639	48.4196	100	100	100	100	71.9767	56.0752	62.7837	85.6182	100	100	100	100

## Sheet: Figure 7G
PBS											NU03592 Bvax Ig											NU03592 Serum Ig											NU03614 Bvax Ig											NU03614 Serum Ig
92	106	116	116	125	122	99					67	24	12	37	32	60	76	70				211	242	47	128	52	73	73	119				61	87	39	41	44	44	50	28	42			81	59	81	81	79	92
[truncated: 24 more columns]

## Sheet: Figure 7I
	PBS				Bvax Ig				Serum Ig
0h	1	1.00349	0.996794	0.988053	1	1.01372	1.03339	0.991831	1	1.01702	1.03194	1.03047
12h	0.361848	0.343979	0.495241	0.428976	0.447611	0.659652	0.499875	0.654398	0.20328	0.287281	0.136782	0.173926
24h	0.025576	0.085946	0.068434	0.024445	0.595214	0.440248	0.043467	0.590856	0.045281	0.024876	0.013963	0.040731

## Sheet: Figure 8B
PBS	CT2A-BVax	CT2A-BNaive	Healthy-BVax	Healthy-BNaive
0.000164	3.158	0.000159	0.107	0.006
0.000247	4.572	0.000135	0.12	0.01
0.000826	3.453	0.000162	0.114	0.013
0.000169	2.847	0.000156	0.112	0.01
7.6e-05	3.06	6.36e-05	0.103	0.008
0.000371	4.392	5.8e-05	0.105	0.008
0.000191	3.776	5.25e-05	0.147	0.006
8.91e-05	4.377	6.29e-05	0.185	0.014
8.5e-05	2.507	0.001	0.131	0.013
6.36e-05	2.018	0.002	0.075	0.015
7.12e-05	2.512	5.25e-05	0.075	0.008
6.36e-05	2.855	0.000106	0.089	0.008
0.000522	0.371	4.9e-05	0.064	0.028
0.000144	0.163	0.000118	0.1	0.06
0.000128	0.615	5.39e-05	0.102	0.006
0.003	1.125	8.57e-05	0.304	0.025
0.062	0.147	5.94e-05	0.122	0.052
0.000803	0.288	6.22e-05	0.36	0.007
0.000694	0.046	5.8e-05	0.213	0.015
0.000781	0.008	0.000111	0.827	0.062
0.000463	1.234	0.008	0.449	0.009
0.000461	2.193	0.01	0.062	0.018
0.000482	2.529	0.002	0.177	0.036
0.000456	0.904	0.005	0.804	0.006
0.002	2.102	0.005	0.823	0.005
0.00045	2.485	0.004	0.143	0.012
0.000531	1.576	0.092	0.401	0.025
0.01	1.028	0.078	0.521	0.006
0.003	0.962	0.049	0.393	0.048
0.000423	1.045	0.017	0.21	0.017
0.000432	1.57	0.007	0.291	0.051
0.005	0.903	0.013	1.033	0.023
0.011	0.533	0.006	1.461	0.035
0.000651	0.773	0.012	1.731	0.047
0.00049	2.363	0.003	1.233	0.01
0.012	2.286	5.25e-05	1.09	0.014
2.42e-05	2.138	5.87e-05	0.875	0.008
1.59e-05	2.187	0.000194	0.628	0.009
0.001	0.856	6.36e-05	0.501	0.009
0.000173	0.852	5.94e-05	0.452	0.011
3.32e-05	0.603	6.01e-05	0.452	0.013
0.000309	1.126	6.01e-05	0.526	0.024
7.32e-05	1.518	6.42e-05	0.644
0.000126	1.728	6.01e-05	0.704
3.11e-05	1.338	6.7e-05	1.154
3.04e-05	1.764	5.87e-05	1.742
1.87e-05	2.483	7.46e-05
3.04e-05	2.01	7.05e-05
3.11e-05	2.562	0.004
3.11e-05	2.48	5.8e-05
		0.000131
		5.8e-05
		0.000182
		6.36e-05
		6.42e-05
		5.87e-05
		6.56e-05
		5.87e-05
		5.8e-05
		0.000114
		6.56e-05
		5.25e-05
		1.87e-05
		1.87e-05
		3.04e-05
		1.8e-05
		3.11e-05
		1.8e-05
		1.87e-05
		3.11e-05
		3.04e-05
		1.8e-05

[truncated: 7 more sheets: Figure 8C, Figure 8D, Figure 8E, Supplementary Figure 1A, Supplementary Figure 1B, Supplementary Figure 4A, Supplementary Figure 12B]
